# Supplementary material for: Full-Length Transcriptome Sequencing of the Scleractinian Coral Montipora foliosa Reveals the Gene Expression Profile of Coral–Zooxanthellae Holobiont
Source: Biology (Basel). 2021 Dec 5;10(12):1274. doi: 10.3390/biology10121274 (PMC8698432; doi:10.3390/biology10121274)
Supplement: Supplementary file 1 [file biology-10-01274-s001.zip]

Archive with 6 entries (5 files):
- biology-1458201 - supplementary/
- biology-1458201 - supplementary/Table s1 All_statistics_result_round2.xlsx
- biology-1458201 - supplementary/Table s2 Gene expression_round2.xlsx
- biology-1458201 - supplementary/Table s3 Enrichment result_round2.xlsx
- biology-1458201 - supplementary/Table s4 Symbiont related genes_round2.xlsx
- biology-1458201 - supplementary/Table s5 Genome alignment round2.xlsx
