# Supplementary material for: Full-Length Transcriptome Sequencing of the Scleractinian Coral Montipora foliosa Reveals the Gene Expression Profile of Coral–Zooxanthellae Holobiont
Source: Biology (Basel). 2021 Dec 5;10(12):1274. doi: 10.3390/biology10121274 (PMC8698432; doi:10.3390/biology10121274)
Supplement: Supplementary file 1 [file biology-10-01274-s001.zip › biology-1458201 - supplementary/Table s1 All_statistics_result_round2.xlsx]

## Sheet: 1-1 seven database annotation
	All genes	Database	GO	KEGG	KOG	Pfam	NR	NT	Swissprot	ALL Datatbase	At Least One Database
		Count	14905	18875	13588	14905	19662	14367	16462	8921	19972
	Montipora foliosa genus	Database	GO	KEGG	KOG	Pfam	NR	NT	Swissprot	ALL Datatbase	At Least One Database
		Count	14129	17859	12953	14129	18570	13722	15672	8590	18829
	Symbodinium	Database	GO	KEGG	KOG	Pfam	NR	NT	Swissprot	ALL Datatbase	At Least One Database
		Count	95	124	70	95	128	75	106	37	131
	Montipora foliosa special	Database	GO	KEGG	KOG	Pfam	NR	NT	Swissprot	ALL Datatbase	At Least One Database
		Count	681	892	565	681	964	570	684	294	1012

## Sheet: 1-1 note
Title: Annotation result for seven databases
GO, KOG, PFAM, KEGG are function annotation databases.
NT, Nr, Swissprot are sequence annotation databases.
NR: The number of NR annotated successful transcripts;
Swissprot: The number of successful transcripts for Swissprot annotation;
KEGG: Number of successful transcripts annotated by KEGG;
KOG: Number of successful transcripts annotated by KOG;
GO: Number of successful transcripts in GO annotation;
NT: The number of successful NT annotated transcripts;
Pfam: Number of successfully annotated Pfam transcripts;
At least one Database: The number of successfully annotated transcripts in at least one Database;
All Databases: Number of successful transcripts annotated in all Databases.

## Sheet: 1-2 annotation for each genes
Gene_id	GO	KEGG	KOG	Pfam	NR	NT	Swissprot	GO(MF)	KEGG(MF)	KOG(MF)	Pfam(MF)	NR(MF)	NT(MF)	Swissprot(MF)	GO(Symbiodinium)	KEGG(Symbiodinium)	KOG(Symbiodinium)	Pfam(Symbiodinium)	NR(Symbiodinium)	NT(Symbiodinium)	Swissprot(Symbiodinium)	all_database_all	at_least_one_all	all_database_MF	at_least_one_MF	all_database_sym	at_least_one_sym
transcript_hq_oa1_4mf_transcript28619/f4p0/2063	1	1	1	1	1	0	1	1	1	1	1	1	0	1	0	0	0	0	0	0	0	0	1	0	1	0	0
transcript_hq_oa1_4mf_transcript29928/f19p0/1907	1	1	0	1	1	1	1	1	1	0	1	1	1	1	0	0	0	0	0	0	0	0	1	0	1	0	0
transcript_hq_oa1_4mf_transcript9377/f2p0/5421	1	1	0	1	1	1	1	1	1	0	1	1	1	1	0	0	0	0	0	0	0	0	1	0	1	0	0
transcript_hq_oa1_4mf_transcript12975/f2p0/3559	1	1	1	1	1	1	1	1	1	1	1	1	1	1	0	0	0	0	0	0	0	1	1	1	1	0	0
transcript_hq_oa1_4mf_transcript504/f2p0/7801	1	1	1	1	1	1	1	1	1	1	1	1	1	1	0	0	0	0	0	0	0	1	1	1	1	0	0
transcript_hq_oa1_4mf_transcript17350/f4p0/2878	1	1	0	1	1	0	1	1	1	0	1	1	0	1	0	0	0	0	0	0	0	0	1	0	1	0	0
transcript_hq_oa1_4mf_transcript18766/f3p0/2794	1	1	1	1	1	0	1	1	1	1	1	1	0	1	0	0	0	0	0	0	0	0	1	0	1	0	0
transcript_hq_oa1_4mf_transcript3952/f2p0/6255	1	1	1	1	1	1	1	1	1	1	1	1	1	1	0	0	0	0	0	0	0	1	1	1	1	0	0
transcript_hq_oa1_4mf_transcript6834/f2p0/5865	1	1	1	1	1	0	1	1	1	1	1	1	0	1	0	0	0	0	0	0	0	0	1	0	1	0	0
transcript_hq_oa1_4mf_transcript8112/f2p0/5655	1	1	0	1	1	1	1	1	1	0	1	1	1	1	0	0	0	0	0	0	0	0	1	0	1	0	0
transcript_hq_oa1_4mf_transcript36228/f2p0/1063	1	1	1	1	1	0	1	1	1	1	1	1	0	1	0	0	0	0	0	0	0	0	1	0	1	0	0
transcript_hq_oa1_4mf_transcript22291/f2p0/2529	1	1	1	1	1	1	1	1	1	1	1	1	1	1	0	0	0	0	0	0	0	1	1	1	1	0	0
transcript_hq_oa1_4mf_transcript2717/f2p0/6563	1	1	0	1	1	1	1	1	1	0	1	1	1	1	0	0	0	0	0	0	0	0	1	0	1	0	0
transcript_hq_oa1_4mf_transcript5168/f3p0/5970	1	1	0	1	1	0	1	1	1	0	1	1	0	1	0	0	0	0	0	0	0	0	1	0	1	0	0
transcript_hq_oa1_4mf_transcript6379/f11p0/5935	1	1	1	1	1	1	1	1	1	1	1	1	1	1	0	0	0	0	0	0	0	1	1	1	1	0	0
transcript_hq_oa1_4mf_transcript15343/f2p0/3156	1	1	0	1	1	1	1	1	1	0	1	1	1	1	0	0	0	0	0	0	0	0	1	0	1	0	0
transcript_hq_oa1_4mf_transcript21720/f137p0/2358	1	1	0	1	1	1	0	1	1	0	1	1	1	0	0	0	0	0	0	0	0	0	1	0	1	0	0
transcript_hq_oa1_4mf_transcript5200/f2p0/6127	1	1	1	1	1	0	1	1	1	1	1	1	0	1	0	0	0	0	0	0	0	0	1	0	1	0	0
transcript_hq_oa1_4mf_transcript6491/f2p0/5956	1	1	1	1	1	1	1	1	1	1	1	1	1	1	0	0	0	0	0	0	0	1	1	1	1	0	0
transcript_hq_oa1_4mf_transcript18113/f2p0/2852	1	1	1	1	1	1	1	1	1	1	1	1	1	1	0	0	0	0	0	0	0	1	1	1	1	0	0
transcript_hq_oa1_4mf_transcript26595/f11p0/2217	1	1	1	1	1	1	1	1	1	1	1	1	1	1	0	0	0	0	0	0	0	1	1	1	1	0	0
transcript_hq_oa1_4mf_transcript30497/f4p0/1926	1	1	1	1	1	1	1	1	1	1	1	1	1	1	0	0	0	0	0	0	0	1	1	1	1	0	0
transcript_hq_oa1_4mf_transcript17416/f2p0/2944	1	1	0	1	1	1	1	1	1	0	1	1	1	1	0	0	0	0	0	0	0	0	1	0	1	0	0
transcript_hq_oa1_4mf_transcript11732/f2p0/3911	1	1	1	1	1	1	1	1	1	1	1	1	1	1	0	0	0	0	0	0	0	1	1	1	1	0	0
transcript_hq_oa1_4mf_transcript26320/f33p0/2180	1	1	0	1	1	0	0	1	1	0	1	1	0	0	0	0	0	0	0	0	0	0	1	0	1	0	0
transcript_hq_oa1_4mf_transcript21170/f3p0/2576	1	1	1	1	1	1	1	1	1	1	1	1	1	1	0	0	0	0	0	0	0	1	1	1	1	0	0
transcript_hq_oa1_4mf_transcript27498/f5p0/2142	1	1	0	1	1	1	1	1	1	0	1	1	1	1	0	0	0	0	0	0	0	0	1	0	1	0	0
transcript_hq_oa1_4mf_transcript31997/f2p0/1798	1	1	0	1	1	1	0	1	1	0	1	1	1	0	0	0	0	0	0	0	0	0	1	0	1	0	0
transcript_hq_oa1_4mf_transcript19018/f2p0/2781	1	1	1	1	1	1	1	1	1	1	1	1	1	1	0	0	0	0	0	0	0	1	1	1	1	0	0
transcript_hq_oa1_4mf_transcript1505/f2p0/6882	1	1	1	1	1	1	1	1	1	1	1	1	1	1	0	0	0	0	0	0	0	1	1	1	1	0	0
transcript_hq_oa1_4mf_transcript16044/f2p0/3067	1	1	1	1	1	0	1	1	1	1	1	1	0	1	0	0	0	0	0	0	0	0	1	0	1	0	0
transcript_hq_oa1_4mf_transcript13006/f28p0/3554	1	1	1	1	1	1	1	1	1	1	1	1	1	1	0	0	0	0	0	0	0	1	1	1	1	0	0
transcript_hq_oa1_4mf_transcript26297/f4p0/2215	1	1	1	1	1	1	1	1	1	1	1	1	1	1	0	0	0	0	0	0	0	1	1	1	1	0	0
transcript_hq_oa1_4mf_transcript15409/f10p0/3163	1	1	1	1	1	1	1	1	1	1	1	1	1	1	0	0	0	0	0	0	0	1	1	1	1	0	0
transcript_hq_oa1_4mf_transcript11482/f2p0/3826	1	1	1	1	1	1	1	1	1	1	1	1	1	1	0	0	0	0	0	0	0	1	1	1	1	0	0
transcript_hq_oa1_4mf_transcript16153/f6p0/3061	1	1	1	1	1	1	1	1	1	1	1	1	1	1	0	0	0	0	0	0	0	1	1	1	1	0	0
transcript_hq_oa1_4mf_transcript26095/f2p0/2233	1	1	1	1	1	1	1	1	1	1	1	1	1	1	0	0	0	0	0	0	0	1	1	1	1	0	0
transcript_hq_oa1_4mf_transcript29795/f4p0/1883	1	1	1	1	1	0	1	1	1	1	1	1	0	1	0	0	0	0	0	0	0	0	1	0	1	0	0
transcript_hq_oa1_4mf_transcript5632/f2p0/6068	1	1	1	1	1	1	1	1	1	1	1	1	1	1	0	0	0	0	0	0	0	1	1	1	1	0	0
transcript_hq_oa1_4mf_transcript7608/f7p0/5759	1	1	1	1	1	1	1	1	1	1	1	1	1	1	0	0	0	0	0	0	0	1	1	1	1	0	0
transcript_hq_oa1_4mf_transcript28013/f2p0/2111	1	1	1	1	1	0	1	1	1	1	1	1	0	1	0	0	0	0	0	0	0	0	1	0	1	0	0
transcript_hq_oa1_4mf_transcript26778/f10p0/2190	1	1	1	1	1	0	1	1	1	1	1	1	0	1	0	0	0	0	0	0	0	0	1	0	1	0	0
transcript_hq_oa1_4mf_transcript14959/f33p0/3027	1	1	1	1	1	1	1	1	1	1	1	1	1	1	0	0	0	0	0	0	0	1	1	1	1	0	0
transcript_hq_oa1_4mf_transcript10160/f3p0/4857	1	1	1	1	1	1	1	1	1	1	1	1	1	1	0	0	0	0	0	0	0	1	1	1	1	0	0
transcript_hq_oa1_4mf_transcript18094/f8p0/2850	1	0	0	1	0	0	0	1	0	0	1	0	0	0	0	0	0	0	0	0	0	0	1	0	1	0	0
transcript_hq_oa1_4mf_transcript10399/f2p0/4646	1	1	1	1	1	1	1	1	1	1	1	1	1	1	0	0	0	0	0	0	0	1	1	1	1	0	0
transcript_hq_oa1_4mf_transcript9743/f16p0/5327	1	1	1	1	1	1	1	1	1	1	1	1	1	1	0	0	0	0	0	0	0	1	1	1	1	0	0
transcript_hq_oa1_4mf_transcript25380/f4p0/2272	1	1	1	1	1	1	1	1	1	1	1	1	1	1	0	0	0	0	0	0	0	1	1	1	1	0	0
transcript_hq_oa1_4mf_transcript20918/f2p0/2571	1	1	1	1	1	1	1	1	1	1	1	1	1	1	0	0	0	0	0	0	0	1	1	1	1	0	0
transcript_hq_oa1_4mf_transcript4859/f5p0/6055	1	1	1	1	1	0	1	1	1	1	1	1	0	1	0	0	0	0	0	0	0	0	1	0	1	0	0
transcript_hq_oa1_4mf_transcript32371/f3p0/1763	1	1	1	1	1	1	1	1	1	1	1	1	1	1	0	0	0	0	0	0	0	1	1	1	1	0	0
transcript_hq_oa1_4mf_transcript28464/f19p0/2056	1	1	1	1	1	1	1	1	1	1	1	1	1	1	0	0	0	0	0	0	0	1	1	1	1	0	0
transcript_hq_oa1_4mf_transcript7791/f2p0/5792	1	1	0	1	1	1	1	1	1	0	1	1	1	1	0	0	0	0	0	0	0	0	1	0	1	0	0
transcript_hq_oa1_4mf_transcript22784/f2p0/2476	1	1	1	1	1	1	1	1	1	1	1	1	1	1	0	0	0	0	0	0	0	1	1	1	1	0	0
transcript_hq_oa1_4mf_transcript22489/f2p0/2486	1	1	1	1	1	1	1	1	1	1	1	1	1	1	0	0	0	0	0	0	0	1	1	1	1	0	0
transcript_hq_oa1_4mf_transcript23161/f2p0/2456	1	1	1	1	1	0	1	1	1	1	1	1	0	1	0	0	0	0	0	0	0	0	1	0	1	0	0
transcript_hq_oa1_4mf_transcript15453/f4p0/3157	1	1	1	1	1	1	0	1	1	1	1	1	1	0	0	0	0	0	0	0	0	0	1	0	1	0	0
transcript_hq_oa1_4mf_transcript32990/f2p0/1700	1	1	1	1	1	0	1	1	1	1	1	1	0	1	0	0	0	0	0	0	0	0	1	0	1	0	0
transcript_hq_oa1_4mf_transcript5597/f3p0/6018	1	1	0	1	1	1	1	1	1	0	1	1	1	1	0	0	0	0	0	0	0	0	1	0	1	0	0
transcript_hq_oa1_4mf_transcript7783/f2p0/5748	1	1	1	1	1	1	1	1	1	1	1	1	1	1	0	0	0	0	0	0	0	1	1	1	1	0	0
transcript_hq_oa1_4mf_transcript10170/f5p0/4900	1	1	1	1	1	1	1	1	1	1	1	1	1	1	0	0	0	0	0	0	0	1	1	1	1	0	0
transcript_hq_oa1_4mf_transcript131/f3p0/9003	1	1	1	1	1	1	1	1	1	1	1	1	1	1	0	0	0	0	0	0	0	1	1	1	1	0	0
transcript_hq_oa1_4mf_transcript37490/f5p0/770	1	1	1	1	1	0	1	1	1	1	1	1	0	1	0	0	0	0	0	0	0	0	1	0	1	0	0
transcript_hq_oa1_4mf_transcript15886/f3p0/3035	1	1	0	1	1	1	1	1	1	0	1	1	1	1	0	0	0	0	0	0	0	0	1	0	1	0	0
transcript_hq_oa1_4mf_transcript16159/f2p0/3066	1	1	1	1	1	0	1	1	1	1	1	1	0	1	0	0	0	0	0	0	0	0	1	0	1	0	0
transcript_hq_oa1_4mf_transcript17312/f3p0/2931	1	1	1	1	1	0	1	1	1	1	1	1	0	1	0	0	0	0	0	0	0	0	1	0	1	0	0
transcript_hq_oa1_4mf_transcript26979/f2p0/2175	1	1	1	1	1	1	1	1	1	1	1	1	1	1	0	0	0	0	0	0	0	1	1	1	1	0	0
transcript_hq_oa1_4mf_transcript28244/f3p0/2086	1	1	1	1	1	0	1	1	1	1	1	1	0	1	0	0	0	0	0	0	0	0	1	0	1	0	0
transcript_hq_oa1_4mf_transcript34280/f2p0/1527	1	1	0	1	1	1	1	1	1	0	1	1	1	1	0	0	0	0	0	0	0	0	1	0	1	0	0
transcript_hq_oa1_4mf_transcript6706/f5p0/5848	1	1	1	1	1	0	1	1	1	1	1	1	0	1	0	0	0	0	0	0	0	0	1	0	1	0	0
transcript_hq_oa1_4mf_transcript16145/f2p0/3076	1	1	1	1	1	0	1	1	1	1	1	1	0	1	0	0	0	0	0	0	0	0	1	0	1	0	0
transcript_hq_oa1_4mf_transcript16299/f2p0/3061	1	1	1	1	1	1	1	1	1	1	1	1	1	1	0	0	0	0	0	0	0	1	1	1	1	0	0
transcript_hq_oa1_4mf_transcript28473/f21p0/2058	1	1	1	1	1	1	1	1	1	1	1	1	1	1	0	0	0	0	0	0	0	1	1	1	1	0	0
transcript_hq_oa1_4mf_transcript33292/f3p0/1642	1	1	0	1	1	1	1	1	1	0	1	1	1	1	0	0	0	0	0	0	0	0	1	0	1	0	0
transcript_hq_oa1_4mf_transcript2378/f2p0/6697	1	1	0	1	1	0	1	1	1	0	1	1	0	1	0	0	0	0	0	0	0	0	1	0	1	0	0
transcript_hq_oa1_4mf_transcript6797/f2p0/5890	1	1	1	1	1	1	1	1	1	1	1	1	1	1	0	0	0	0	0	0	0	1	1	1	1	0	0
transcript_hq_oa1_4mf_transcript12791/f5p0/3552	1	1	1	1	1	1	1	1	1	1	1	1	1	1	0	0	0	0	0	0	0	1	1	1	1	0	0
transcript_hq_oa1_4mf_transcript21108/f4p0/2589	1	1	1	1	1	1	1	1	1	1	1	1	1	1	0	0	0	0	0	0	0	1	1	1	1	0	0
transcript_hq_oa1_4mf_transcript11351/f12p0/4056	1	1	1	1	1	1	1	1	1	1	1	1	1	1	0	0	0	0	0	0	0	1	1	1	1	0	0
transcript_hq_oa1_4mf_transcript32059/f2p0/1785	1	0	0	1	1	0	0	1	0	0	1	1	0	0	0	0	0	0	0	0	0	0	1	0	1	0	0
transcript_hq_oa1_4mf_transcript8634/f2p0/5618	1	1	1	1	1	1	1	1	1	1	1	1	1	1	0	0	0	0	0	0	0	1	1	1	1	0	0
transcript_hq_oa1_4mf_transcript12191/f4p0/3776	1	1	1	1	1	1	1	1	1	1	1	1	1	1	0	0	0	0	0	0	0	1	1	1	1	0	0
transcript_hq_oa1_4mf_transcript13684/f2p0/3411	1	1	0	1	1	0	0	1	1	0	1	1	0	0	0	0	0	0	0	0	0	0	1	0	1	0	0
transcript_hq_oa1_4mf_transcript30415/f5p0/1938	1	1	1	1	1	1	1	1	1	1	1	1	1	1	0	0	0	0	0	0	0	1	1	1	1	0	0
transcript_hq_oa1_4mf_transcript31867/f8p0/1791	1	1	0	1	1	1	1	1	1	0	1	1	1	1	0	0	0	0	0	0	0	0	1	0	1	0	0
transcript_hq_oa1_4mf_transcript5598/f2p0/6019	1	1	1	1	1	1	1	1	1	1	1	1	1	1	0	0	0	0	0	0	0	1	1	1	1	0	0
transcript_hq_oa1_4mf_transcript13165/f9p0/3495	1	1	1	1	1	1	1	1	1	1	1	1	1	1	0	0	0	0	0	0	0	1	1	1	1	0	0
transcript_hq_oa1_4mf_transcript37008/f5p0/928	1	0	0	1	1	0	0	1	0	0	1	1	0	0	0	0	0	0	0	0	0	0	1	0	1	0	0
transcript_hq_oa1_4mf_transcript29619/f3p0/1988	1	1	1	1	1	0	1	1	1	1	1	1	0	1	0	0	0	0	0	0	0	0	1	0	1	0	0
transcript_hq_oa1_4mf_transcript1373/f2p0/7126	1	1	1	1	1	1	1	1	1	1	1	1	1	1	0	0	0	0	0	0	0	1	1	1	1	0	0
transcript_hq_oa1_4mf_transcript18839/f5p0/2785	1	1	1	1	1	1	1	1	1	1	1	1	1	1	0	0	0	0	0	0	0	1	1	1	1	0	0
transcript_hq_oa1_4mf_transcript19658/f20p0/2693	1	1	1	1	1	1	1	1	1	1	1	1	1	1	0	0	0	0	0	0	0	1	1	1	1	0	0
transcript_hq_oa1_4mf_transcript37342/f4p0/819	1	1	1	1	1	0	1	1	1	1	1	1	0	1	0	0	0	0	0	0	0	0	1	0	1	0	0
transcript_hq_oa1_4mf_transcript33638/f8p0/1611	1	1	1	1	1	0	1	1	1	1	1	1	0	1	0	0	0	0	0	0	0	0	1	0	1	0	0
transcript_hq_oa1_4mf_transcript20986/f2p0/2597	1	1	1	1	1	0	0	1	1	1	1	1	0	0	0	0	0	0	0	0	0	0	1	0	1	0	0
transcript_hq_oa1_4mf_transcript19479/f5p0/2723	1	1	0	1	1	1	1	1	1	0	1	1	1	1	0	0	0	0	0	0	0	0	1	0	1	0	0
transcript_hq_oa1_4mf_transcript28733/f5p0/2050	1	1	1	1	1	0	1	1	1	1	1	1	0	1	0	0	0	0	0	0	0	0	1	0	1	0	0
transcript_hq_oa1_4mf_transcript18377/f2p0/2827	1	1	1	1	1	1	1	1	1	1	1	1	1	1	0	0	0	0	0	0	0	1	1	1	1	0	0
transcript_hq_oa1_4mf_transcript10236/f2p0/4817	1	1	1	1	1	0	1	1	1	1	1	1	0	1	0	0	0	0	0	0	0	0	1	0	1	0	0
transcript_hq_oa1_4mf_transcript8729/f2p0/5605	1	1	1	1	1	1	1	1	1	1	1	1	1	1	0	0	0	0	0	0	0	1	1	1	1	0	0
transcript_hq_oa1_4mf_transcript7333/f2p0/5794	1	1	1	1	1	1	1	1	1	1	1	1	1	1	0	0	0	0	0	0	0	1	1	1	1	0	0
transcript_hq_oa1_4mf_transcript135/f2p0/8976	1	1	1	1	1	1	1	1	1	1	1	1	1	1	0	0	0	0	0	0	0	1	1	1	1	0	0
transcript_hq_oa1_4mf_transcript21007/f2p0/2604	1	1	1	1	1	1	1	1	1	1	1	1	1	1	0	0	0	0	0	0	0	1	1	1	1	0	0
transcript_hq_oa1_4mf_transcript21391/f2p0/2568	1	1	1	1	1	0	0	1	1	1	1	1	0	0	0	0	0	0	0	0	0	0	1	0	1	0	0
transcript_hq_oa1_4mf_transcript20666/f2p0/2623	1	1	1	1	1	1	1	1	1	1	1	1	1	1	0	0	0	0	0	0	0	1	1	1	1	0	0
transcript_hq_oa1_4mf_transcript267/f2p0/8298	1	1	1	1	1	1	1	1	1	1	1	1	1	1	0	0	0	0	0	0	0	1	1	1	1	0	0
transcript_hq_oa1_4mf_transcript27289/f12p0/2158	1	1	1	1	1	0	1	1	1	1	1	1	0	1	0	0	0	0	0	0	0	0	1	0	1	0	0
transcript_hq_oa1_4mf_transcript31028/f3p0/1874	1	1	0	1	1	0	1	1	1	0	1	1	0	1	0	0	0	0	0	0	0	0	1	0	1	0	0
transcript_hq_oa1_4mf_transcript6603/f2p0/5878	1	1	1	1	1	1	1	1	1	1	1	1	1	1	0	0	0	0	0	0	0	1	1	1	1	0	0
transcript_hq_oa1_4mf_transcript18544/f20p0/2684	1	1	1	1	1	1	1	1	1	1	1	1	1	1	0	0	0	0	0	0	0	1	1	1	1	0	0
transcript_hq_oa1_4mf_transcript10314/f2p0/4635	1	1	0	1	1	1	1	1	1	0	1	1	1	1	0	0	0	0	0	0	0	0	1	0	1	0	0
transcript_hq_oa1_4mf_transcript11788/f3p0/3794	1	1	1	1	1	1	1	1	1	1	1	1	1	1	0	0	0	0	0	0	0	1	1	1	1	0	0
transcript_hq_oa1_4mf_transcript3252/f8p0/6352	1	1	1	1	1	0	1	1	1	1	1	1	0	1	0	0	0	0	0	0	0	0	1	0	1	0	0
transcript_hq_oa1_4mf_transcript1322/f4p0/7171	1	1	1	1	1	1	1	1	1	1	1	1	1	1	0	0	0	0	0	0	0	1	1	1	1	0	0
transcript_hq_oa1_4mf_transcript12301/f3p0/3725	1	1	0	1	1	0	1	1	1	0	1	1	0	1	0	0	0	0	0	0	0	0	1	0	1	0	0
transcript_hq_oa1_4mf_transcript13528/f9p0/3401	1	1	1	1	1	1	1	1	1	1	1	1	1	1	0	0	0	0	0	0	0	1	1	1	1	0	0
transcript_hq_oa1_4mf_transcript1448/f46p0/6814	1	1	1	1	1	1	1	1	1	1	1	1	1	1	0	0	0	0	0	0	0	1	1	1	1	0	0
transcript_hq_oa1_4mf_transcript17411/f3p0/2944	1	1	0	1	1	1	1	1	1	0	1	1	1	1	0	0	0	0	0	0	0	0	1	0	1	0	0
transcript_hq_oa1_4mf_transcript27262/f7p0/2156	1	1	1	1	1	1	1	1	1	1	1	1	1	1	0	0	0	0	0	0	0	1	1	1	1	0	0
transcript_hq_oa1_4mf_transcript34101/f6p0/1565	1	1	1	1	1	0	1	1	1	1	1	1	0	1	0	0	0	0	0	0	0	0	1	0	1	0	0
transcript_hq_oa1_4mf_transcript12784/f3p0/3623	1	1	0	1	1	0	1	1	1	0	1	1	0	1	0	0	0	0	0	0	0	0	1	0	1	0	0
transcript_hq_oa1_4mf_transcript20953/f2p0/2635	1	1	1	1	1	1	1	1	1	1	1	1	1	1	0	0	0	0	0	0	0	1	1	1	1	0	0
transcript_hq_oa1_4mf_transcript12942/f8p0/3519	1	1	1	1	1	1	1	1	1	1	1	1	1	1	0	0	0	0	0	0	0	1	1	1	1	0	0
transcript_hq_oa1_4mf_transcript29038/f2p0/2021	1	1	1	1	1	1	1	1	1	1	1	1	1	1	0	0	0	0	0	0	0	1	1	1	1	0	0
transcript_hq_oa1_4mf_transcript30066/f2p0/1948	1	1	1	1	1	1	1	1	1	1	1	1	1	1	0	0	0	0	0	0	0	1	1	1	1	0	0
transcript_hq_oa1_4mf_transcript1052/f11p0/7300	1	1	1	1	1	1	1	1	1	1	1	1	1	1	0	0	0	0	0	0	0	1	1	1	1	0	0
transcript_hq_oa1_4mf_transcript5335/f2p0/6119	1	1	1	1	1	1	1	1	1	1	1	1	1	1	0	0	0	0	0	0	0	1	1	1	1	0	0
transcript_hq_oa1_4mf_transcript18850/f5p0/2761	1	1	1	1	1	1	1	1	1	1	1	1	1	1	0	0	0	0	0	0	0	1	1	1	1	0	0
transcript_hq_oa1_4mf_transcript18825/f91p0/2540	1	1	1	1	1	1	1	1	1	1	1	1	1	1	0	0	0	0	0	0	0	1	1	1	1	0	0
transcript_hq_oa1_4mf_transcript27894/f2p0/2117	1	1	0	1	1	0	1	1	1	0	1	1	0	1	0	0	0	0	0	0	0	0	1	0	1	0	0
transcript_hq_oa1_4mf_transcript2491/f29p0/6552	1	1	0	1	1	1	1	1	1	0	1	1	1	1	0	0	0	0	0	0	0	0	1	0	1	0	0
transcript_hq_oa1_4mf_transcript29637/f9p0/1957	1	1	1	1	1	1	1	1	1	1	1	1	1	1	0	0	0	0	0	0	0	1	1	1	1	0	0
transcript_hq_oa1_4mf_transcript6392/f10p0/5912	1	1	0	1	1	0	0	1	1	0	1	1	0	0	0	0	0	0	0	0	0	0	1	0	1	0	0
transcript_hq_oa1_4mf_transcript23900/f2p0/2391	1	1	1	1	1	0	1	1	1	1	1	1	0	1	0	0	0	0	0	0	0	0	1	0	1	0	0
transcript_hq_oa1_4mf_transcript3556/f2p0/6368	1	1	1	1	1	1	1	1	1	1	1	1	1	1	0	0	0	0	0	0	0	1	1	1	1	0	0
transcript_hq_oa1_4mf_transcript2526/f16p0/6492	1	1	1	1	1	1	1	1	1	1	1	1	1	1	0	0	0	0	0	0	0	1	1	1	1	0	0
transcript_hq_oa1_4mf_transcript26597/f3p0/2205	1	1	0	1	1	0	1	1	1	0	1	1	0	1	0	0	0	0	0	0	0	0	1	0	1	0	0
transcript_hq_oa1_4mf_transcript14034/f2p0/3358	1	1	1	1	1	1	1	1	1	1	1	1	1	1	0	0	0	0	0	0	0	1	1	1	1	0	0
transcript_hq_oa1_4mf_transcript23390/f6p0/2416	1	1	1	1	1	1	1	1	1	1	1	1	1	1	0	0	0	0	0	0	0	1	1	1	1	0	0
transcript_hq_oa1_4mf_transcript30307/f9p0/1945	1	1	1	1	1	1	1	1	1	1	1	1	1	1	0	0	0	0	0	0	0	1	1	1	1	0	0
transcript_hq_oa1_4mf_transcript32675/f3p0/1724	1	1	1	1	1	0	1	1	1	1	1	1	0	1	0	0	0	0	0	0	0	0	1	0	1	0	0
transcript_hq_oa1_4mf_transcript3928/f4p0/6304	1	1	0	1	1	0	0	1	1	0	1	1	0	0	0	0	0	0	0	0	0	0	1	0	1	0	0
transcript_hq_oa1_4mf_transcript4862/f4p0/6133	1	1	1	1	1	1	1	1	1	1	1	1	1	1	0	0	0	0	0	0	0	1	1	1	1	0	0
transcript_hq_oa1_4mf_transcript18483/f3p0/2796	1	1	1	1	1	1	1	1	1	1	1	1	1	1	0	0	0	0	0	0	0	1	1	1	1	0	0
transcript_hq_oa1_4mf_transcript16901/f20p0/2910	1	1	1	1	1	1	1	1	1	1	1	1	1	1	0	0	0	0	0	0	0	1	1	1	1	0	0
transcript_hq_oa1_4mf_transcript30694/f2p0/1910	1	1	1	1	1	1	1	1	1	1	1	1	1	1	0	0	0	0	0	0	0	1	1	1	1	0	0
transcript_hq_oa1_4mf_transcript30697/f2p0/1842	1	1	0	1	1	0	0	1	1	0	1	1	0	0	0	0	0	0	0	0	0	0	1	0	1	0	0
transcript_hq_oa1_4mf_transcript2135/f2p0/6753	1	1	1	1	1	1	1	1	1	1	1	1	1	1	0	0	0	0	0	0	0	1	1	1	1	0	0
transcript_hq_oa1_4mf_transcript9827/f3p0/5292	1	1	0	1	1	1	1	1	1	0	1	1	1	1	0	0	0	0	0	0	0	0	1	0	1	0	0
transcript_hq_oa1_4mf_transcript17195/f3p0/2937	1	1	1	1	1	0	1	1	1	1	1	1	0	1	0	0	0	0	0	0	0	0	1	0	1	0	0
transcript_hq_oa1_4mf_transcript33216/f21p0/1663	1	1	1	1	1	0	1	1	1	1	1	1	0	1	0	0	0	0	0	0	0	0	1	0	1	0	0
transcript_hq_oa1_4mf_transcript34676/f3p0/1475	1	1	1	1	1	0	1	1	1	1	1	1	0	1	0	0	0	0	0	0	0	0	1	0	1	0	0
transcript_hq_oa1_4mf_transcript1668/f5p0/6872	1	1	1	1	1	1	1	1	1	1	1	1	1	1	0	0	0	0	0	0	0	1	1	1	1	0	0
transcript_hq_oa1_4mf_transcript33801/f4p0/1617	1	1	1	1	1	1	1	1	1	1	1	1	1	1	0	0	0	0	0	0	0	1	1	1	1	0	0
transcript_hq_oa1_4mf_transcript7570/f2p0/5788	1	1	0	1	1	0	1	1	1	0	1	1	0	1	0	0	0	0	0	0	0	0	1	0	1	0	0
transcript_hq_oa1_4mf_transcript33645/f8p0/1593	1	1	0	1	1	1	0	1	1	0	1	1	1	0	0	0	0	0	0	0	0	0	1	0	1	0	0
transcript_hq_oa1_4mf_transcript12861/f3p0/3587	1	1	1	1	1	1	1	1	1	1	1	1	1	1	0	0	0	0	0	0	0	1	1	1	1	0	0
transcript_hq_oa1_4mf_transcript17362/f3p0/2925	1	1	1	1	1	1	1	1	1	1	1	1	1	1	0	0	0	0	0	0	0	1	1	1	1	0	0
transcript_hq_oa1_4mf_transcript31375/f6p0/1842	1	1	0	1	1	0	1	1	1	0	1	1	0	1	0	0	0	0	0	0	0	0	1	0	1	0	0
transcript_hq_oa1_4mf_transcript10611/f5p0/4468	1	1	1	1	1	1	1	1	1	1	1	1	1	1	0	0	0	0	0	0	0	1	1	1	1	0	0
transcript_hq_oa1_4mf_transcript11218/f5p0/4115	1	1	1	1	1	0	1	1	1	1	1	1	0	1	0	0	0	0	0	0	0	0	1	0	1	0	0
transcript_hq_oa1_4mf_transcript15644/f23p0/3086	1	1	1	1	1	1	1	1	1	1	1	1	1	1	0	0	0	0	0	0	0	1	1	1	1	0	0
transcript_hq_oa1_4mf_transcript18011/f9p0/2718	1	1	1	1	1	1	1	1	1	1	1	1	1	1	0	0	0	0	0	0	0	1	1	1	1	0	0
transcript_hq_oa1_4mf_transcript16603/f4p0/3004	1	1	1	1	1	1	1	1	1	1	1	1	1	1	0	0	0	0	0	0	0	1	1	1	1	0	0
transcript_hq_oa1_4mf_transcript15992/f7p0/3068	1	1	1	1	1	1	1	1	1	1	1	1	1	1	0	0	0	0	0	0	0	1	1	1	1	0	0
transcript_hq_oa1_4mf_transcript37199/f3p0/875	1	0	0	1	0	0	0	1	0	0	1	0	0	0	0	0	0	0	0	0	0	0	1	0	1	0	0
transcript_hq_oa1_4mf_transcript25791/f2p0/2143	1	1	0	1	1	1	0	1	1	0	1	1	1	0	0	0	0	0	0	0	0	0	1	0	1	0	0
transcript_hq_oa1_4mf_transcript5915/f3p0/5950	1	1	1	1	1	1	1	1	1	1	1	1	1	1	0	0	0	0	0	0	0	1	1	1	1	0	0
transcript_hq_oa1_4mf_transcript31112/f38p0/1843	1	1	1	1	1	0	1	1	1	1	1	1	0	1	0	0	0	0	0	0	0	0	1	0	1	0	0
transcript_hq_oa1_4mf_transcript13225/f2p0/3485	1	1	1	1	1	1	1	1	1	1	1	1	1	1	0	0	0	0	0	0	0	1	1	1	1	0	0
transcript_hq_oa1_4mf_transcript31399/f3p0/1870	1	1	0	1	1	1	1	1	1	0	1	1	1	1	0	0	0	0	0	0	0	0	1	0	1	0	0
transcript_hq_oa1_4mf_transcript1643/f6p0/6969	1	1	1	1	1	1	1	1	1	1	1	1	1	1	0	0	0	0	0	0	0	1	1	1	1	0	0
transcript_hq_oa1_4mf_transcript10721/f2p0/4442	1	1	1	1	1	0	1	1	1	1	1	1	0	1	0	0	0	0	0	0	0	0	1	0	1	0	0
transcript_hq_oa1_4mf_transcript14366/f14p0/3294	1	1	1	1	1	1	1	1	1	1	1	1	1	1	0	0	0	0	0	0	0	1	1	1	1	0	0
transcript_hq_oa1_4mf_transcript13286/f5p0/3485	1	1	1	1	1	1	1	1	1	1	1	1	1	1	0	0	0	0	0	0	0	1	1	1	1	0	0
transcript_hq_oa1_4mf_transcript313/f3p0/7943	1	1	1	1	1	1	1	1	1	1	1	1	1	1	0	0	0	0	0	0	0	1	1	1	1	0	0
transcript_hq_oa1_4mf_transcript20665/f2p0/2629	1	1	1	1	1	1	1	1	1	1	1	1	1	1	0	0	0	0	0	0	0	1	1	1	1	0	0
transcript_hq_oa1_4mf_transcript8441/f2p0/5646	1	1	0	1	1	0	1	1	1	0	1	1	0	1	0	0	0	0	0	0	0	0	1	0	1	0	0
transcript_hq_oa1_4mf_transcript105/f6p0/8941	1	1	1	1	1	1	1	1	1	1	1	1	1	1	0	0	0	0	0	0	0	1	1	1	1	0	0
transcript_hq_oa1_4mf_transcript12768/f2p0/3599	1	1	1	1	1	0	1	1	1	1	1	1	0	1	0	0	0	0	0	0	0	0	1	0	1	0	0
transcript_hq_oa1_4mf_transcript14691/f4p0/3230	1	1	1	1	1	1	1	1	1	1	1	1	1	1	0	0	0	0	0	0	0	1	1	1	1	0	0
transcript_hq_oa1_4mf_transcript10860/f5p0/4327	1	1	0	1	1	0	1	1	1	0	1	1	0	1	0	0	0	0	0	0	0	0	1	0	1	0	0
transcript_hq_oa1_4mf_transcript21073/f8p0/2608	1	1	1	1	1	1	1	1	1	1	1	1	1	1	0	0	0	0	0	0	0	1	1	1	1	0	0
transcript_hq_oa1_4mf_transcript31889/f2p0/1784	1	1	1	1	1	0	1	1	1	1	1	1	0	1	0	0	0	0	0	0	0	0	1	0	1	0	0
transcript_hq_oa1_4mf_transcript26435/f4p0/2229	1	1	0	1	1	1	0	1	1	0	1	1	1	0	0	0	0	0	0	0	0	0	1	0	1	0	0
transcript_hq_oa1_4mf_transcript13493/f4p0/3464	1	1	1	1	1	1	1	1	1	1	1	1	1	1	0	0	0	0	0	0	0	1	1	1	1	0	0
transcript_hq_oa1_4mf_transcript20179/f4p0/2655	1	1	1	1	1	1	1	1	1	1	1	1	1	1	0	0	0	0	0	0	0	1	1	1	1	0	0
transcript_hq_oa1_4mf_transcript10694/f5p0/4427	1	1	1	1	1	0	1	1	1	1	1	1	0	1	0	0	0	0	0	0	0	0	1	0	1	0	0
transcript_hq_oa1_4mf_transcript31459/f6p0/1834	1	1	1	1	1	1	1	1	1	1	1	1	1	1	0	0	0	0	0	0	0	1	1	1	1	0	0
transcript_hq_oa1_4mf_transcript28905/f3p0/2034	1	1	0	1	1	0	0	1	1	0	1	1	0	0	0	0	0	0	0	0	0	0	1	0	1	0	0
transcript_hq_oa1_4mf_transcript25847/f15p0/2235	1	1	1	1	1	1	1	1	1	1	1	1	1	1	0	0	0	0	0	0	0	1	1	1	1	0	0
transcript_hq_oa1_4mf_transcript7607/f3p0/5778	1	1	1	1	1	1	1	1	1	1	1	1	1	1	0	0	0	0	0	0	0	1	1	1	1	0	0
transcript_hq_oa1_4mf_transcript34664/f31p0/1468	1	1	1	1	1	1	1	0	0	0	0	0	0	0	1	1	1	1	1	1	1	1	1	0	0	1	1
transcript_hq_oa1_4mf_transcript34324/f22p0/1413	1	0	0	1	0	1	0	1	0	0	1	0	1	0	0	0	0	0	0	0	0	0	1	0	1	0	0
transcript_hq_oa1_4mf_transcript18855/f5p0/2783	1	1	1	1	1	0	1	1	1	1	1	1	0	1	0	0	0	0	0	0	0	0	1	0	1	0	0
transcript_hq_oa1_4mf_transcript12799/f3p0/3616	1	1	1	1	1	1	1	1	1	1	1	1	1	1	0	0	0	0	0	0	0	1	1	1	1	0	0
transcript_hq_oa1_4mf_transcript15953/f5p0/3082	1	1	0	1	1	1	1	0	0	0	0	0	0	0	1	1	0	1	1	1	1	0	1	0	0	0	1
transcript_hq_oa1_4mf_transcript20049/f2p0/2671	1	1	1	1	1	0	1	1	1	1	1	1	0	1	0	0	0	0	0	0	0	0	1	0	1	0	0
transcript_hq_oa1_4mf_transcript19914/f22p0/2637	1	1	0	1	1	0	1	1	1	0	1	1	0	1	0	0	0	0	0	0	0	0	1	0	1	0	0
transcript_hq_oa1_4mf_transcript2623/f2p0/6593	1	1	1	1	1	1	1	1	1	1	1	1	1	1	0	0	0	0	0	0	0	1	1	1	1	0	0
transcript_hq_oa1_4mf_transcript15798/f2p0/3100	1	1	1	1	1	0	1	1	1	1	1	1	0	1	0	0	0	0	0	0	0	0	1	0	1	0	0
transcript_hq_oa1_4mf_transcript19548/f2p0/2688	1	0	0	1	1	1	0	1	0	0	1	1	1	0	0	0	0	0	0	0	0	0	1	0	1	0	0
transcript_hq_oa1_4mf_transcript1712/f22p0/6871	1	1	1	1	1	1	1	1	1	1	1	1	1	1	0	0	0	0	0	0	0	1	1	1	1	0	0
transcript_hq_oa1_4mf_transcript11913/f2p0/3865	1	1	0	1	1	1	0	1	1	0	1	1	1	0	0	0	0	0	0	0	0	0	1	0	1	0	0
transcript_hq_oa1_4mf_transcript29660/f4p0/1978	1	1	1	1	1	1	1	1	1	1	1	1	1	1	0	0	0	0	0	0	0	1	1	1	1	0	0
transcript_hq_oa1_4mf_transcript28415/f4p0/2078	1	1	0	1	1	1	1	1	1	0	1	1	1	1	0	0	0	0	0	0	0	0	1	0	1	0	0
transcript_hq_oa1_4mf_transcript35648/f2p0/1301	1	1	0	1	1	1	0	1	1	0	1	1	1	0	0	0	0	0	0	0	0	0	1	0	1	0	0
transcript_hq_oa1_4mf_transcript22405/f21p0/2393	1	1	1	1	1	1	1	1	1	1	1	1	1	1	0	0	0	0	0	0	0	1	1	1	1	0	0
transcript_hq_oa1_4mf_transcript20298/f3p0/2629	1	1	1	1	1	1	1	1	1	1	1	1	1	1	0	0	0	0	0	0	0	1	1	1	1	0	0
transcript_hq_oa1_4mf_transcript32524/f2p0/1744	1	1	1	1	1	1	1	1	1	1	1	1	1	1	0	0	0	0	0	0	0	1	1	1	1	0	0
transcript_hq_oa1_4mf_transcript11225/f3p0/4133	1	1	1	1	1	1	1	1	1	1	1	1	1	1	0	0	0	0	0	0	0	1	1	1	1	0	0
transcript_hq_oa1_4mf_transcript13971/f4p0/3346	1	1	1	1	1	1	1	1	1	1	1	1	1	1	0	0	0	0	0	0	0	1	1	1	1	0	0
transcript_hq_oa1_4mf_transcript22870/f2p0/2459	1	1	1	1	1	1	1	1	1	1	1	1	1	1	0	0	0	0	0	0	0	1	1	1	1	0	0
transcript_hq_oa1_4mf_transcript8930/f2p0/5557	1	1	1	1	1	0	1	1	1	1	1	1	0	1	0	0	0	0	0	0	0	0	1	0	1	0	0
transcript_hq_oa1_4mf_transcript35262/f2p0/1379	1	1	0	1	1	0	0	1	1	0	1	1	0	0	0	0	0	0	0	0	0	0	1	0	1	0	0
transcript_hq_oa1_4mf_transcript7789/f2p0/5755	1	1	1	1	1	1	1	1	1	1	1	1	1	1	0	0	0	0	0	0	0	1	1	1	1	0	0
transcript_hq_oa1_4mf_transcript15970/f3p0/3123	1	1	1	1	1	0	1	1	1	1	1	1	0	1	0	0	0	0	0	0	0	0	1	0	1	0	0
transcript_hq_oa1_4mf_transcript30136/f3p0/1942	1	1	1	1	1	1	1	1	1	1	1	1	1	1	0	0	0	0	0	0	0	1	1	1	1	0	0
transcript_hq_oa1_4mf_transcript4461/f2p0/6198	1	1	0	1	1	1	1	1	1	0	1	1	1	1	0	0	0	0	0	0	0	0	1	0	1	0	0
transcript_hq_oa1_4mf_transcript11067/f6p0/4205	1	1	1	1	1	1	1	1	1	1	1	1	1	1	0	0	0	0	0	0	0	1	1	1	1	0	0
transcript_hq_oa1_4mf_transcript31817/f3p0/1807	1	1	1	1	1	1	1	1	1	1	1	1	1	1	0	0	0	0	0	0	0	1	1	1	1	0	0
transcript_hq_oa1_4mf_transcript25175/f21p0/2297	1	1	0	1	1	0	0	1	1	0	1	1	0	0	0	0	0	0	0	0	0	0	1	0	1	0	0
transcript_hq_oa1_4mf_transcript30493/f2p0/1918	1	1	1	1	1	1	1	1	1	1	1	1	1	1	0	0	0	0	0	0	0	1	1	1	1	0	0
transcript_hq_oa1_4mf_transcript12764/f4p0/3608	1	1	1	1	1	0	1	1	1	1	1	1	0	1	0	0	0	0	0	0	0	0	1	0	1	0	0
transcript_hq_oa1_4mf_transcript10639/f10p0/4508	1	1	1	1	1	1	1	1	1	1	1	1	1	1	0	0	0	0	0	0	0	1	1	1	1	0	0
transcript_hq_oa1_4mf_transcript13156/f37p0/3396	1	1	1	1	1	1	1	1	1	1	1	1	1	1	0	0	0	0	0	0	0	1	1	1	1	0	0
transcript_hq_oa1_4mf_transcript30354/f6p0/1925	1	1	1	1	1	1	1	1	1	1	1	1	1	1	0	0	0	0	0	0	0	1	1	1	1	0	0
transcript_hq_oa1_4mf_transcript31524/f3p0/1838	1	1	1	1	1	1	1	1	1	1	1	1	1	1	0	0	0	0	0	0	0	1	1	1	1	0	0
transcript_hq_oa1_4mf_transcript23937/f2p0/2395	1	1	1	1	1	1	1	1	1	1	1	1	1	1	0	0	0	0	0	0	0	1	1	1	1	0	0
transcript_hq_oa1_4mf_transcript21302/f2p0/2574	1	1	1	1	1	1	1	1	1	1	1	1	1	1	0	0	0	0	0	0	0	1	1	1	1	0	0
transcript_hq_oa1_4mf_transcript9089/f10p0/5527	1	1	1	1	1	1	1	1	1	1	1	1	1	1	0	0	0	0	0	0	0	1	1	1	1	0	0
transcript_hq_oa1_4mf_transcript31915/f3p0/1804	1	1	1	1	1	1	1	1	1	1	1	1	1	1	0	0	0	0	0	0	0	1	1	1	1	0	0
transcript_hq_oa1_4mf_transcript24467/f22p0/2155	1	1	1	1	1	1	1	1	1	1	1	1	1	1	0	0	0	0	0	0	0	1	1	1	1	0	0
transcript_hq_oa1_4mf_transcript14914/f2p0/3226	1	1	1	1	1	0	1	1	1	1	1	1	0	1	0	0	0	0	0	0	0	0	1	0	1	0	0
transcript_hq_oa1_4mf_transcript18209/f2p0/2841	1	1	1	1	1	1	1	1	1	1	1	1	1	1	0	0	0	0	0	0	0	1	1	1	1	0	0
transcript_hq_oa1_4mf_transcript27720/f2p0/2133	1	1	1	1	1	1	1	1	1	1	1	1	1	1	0	0	0	0	0	0	0	1	1	1	1	0	0
transcript_hq_oa1_4mf_transcript434/f5p0/7878	1	1	1	1	1	1	1	1	1	1	1	1	1	1	0	0	0	0	0	0	0	1	1	1	1	0	0
transcript_hq_oa1_4mf_transcript20360/f2p0/2692	1	0	0	1	1	0	0	1	0	0	1	1	0	0	0	0	0	0	0	0	0	0	1	0	1	0	0
transcript_hq_oa1_4mf_transcript27170/f3p0/2161	1	1	1	1	1	0	1	1	1	1	1	1	0	1	0	0	0	0	0	0	0	0	1	0	1	0	0
transcript_hq_oa1_4mf_transcript8239/f3p0/5684	1	1	1	1	1	1	1	1	1	1	1	1	1	1	0	0	0	0	0	0	0	1	1	1	1	0	0
transcript_hq_oa1_4mf_transcript28912/f3p0/2038	1	1	1	1	1	1	1	1	1	1	1	1	1	1	0	0	0	0	0	0	0	1	1	1	1	0	0
transcript_hq_oa1_4mf_transcript7678/f2p0/5892	1	1	0	1	1	1	1	1	1	0	1	1	1	1	0	0	0	0	0	0	0	0	1	0	1	0	0
transcript_hq_oa1_4mf_transcript13569/f3p0/3434	1	1	0	1	1	1	1	1	1	0	1	1	1	1	0	0	0	0	0	0	0	0	1	0	1	0	0
transcript_hq_oa1_4mf_transcript12620/f3p0/3638	1	1	1	1	1	1	1	1	1	1	1	1	1	1	0	0	0	0	0	0	0	1	1	1	1	0	0
transcript_hq_oa1_4mf_transcript11110/f2p0/4178	1	1	0	1	1	0	0	1	1	0	1	1	0	0	0	0	0	0	0	0	0	0	1	0	1	0	0
transcript_hq_oa1_4mf_transcript11186/f2p0/4104	1	1	0	1	1	1	1	1	1	0	1	1	1	1	0	0	0	0	0	0	0	0	1	0	1	0	0
transcript_hq_oa1_4mf_transcript29890/f2p0/1974	1	1	1	1	1	1	1	1	1	1	1	1	1	1	0	0	0	0	0	0	0	1	1	1	1	0	0
transcript_hq_oa1_4mf_transcript37892/f2p0/588	1	1	1	1	1	0	1	1	1	1	1	1	0	1	0	0	0	0	0	0	0	0	1	0	1	0	0
transcript_hq_oa1_4mf_transcript6573/f3p0/5873	1	1	1	1	1	1	1	1	1	1	1	1	1	1	0	0	0	0	0	0	0	1	1	1	1	0	0
transcript_hq_oa1_4mf_transcript10909/f4p0/4273	1	1	1	1	1	1	1	1	1	1	1	1	1	1	0	0	0	0	0	0	0	1	1	1	1	0	0
transcript_hq_oa1_4mf_transcript8041/f2p0/5704	1	1	1	1	1	0	1	1	1	1	1	1	0	1	0	0	0	0	0	0	0	0	1	0	1	0	0
transcript_hq_oa1_4mf_transcript37699/f25p0/638	1	1	1	1	1	1	1	1	1	1	1	1	1	1	0	0	0	0	0	0	0	1	1	1	1	0	0
transcript_hq_oa1_4mf_transcript8500/f2p0/5643	1	1	1	1	1	1	1	1	1	1	1	1	1	1	0	0	0	0	0	0	0	1	1	1	1	0	0
transcript_hq_oa1_4mf_transcript9814/f2p0/5304	1	1	0	1	1	1	1	1	1	0	1	1	1	1	0	0	0	0	0	0	0	0	1	0	1	0	0
transcript_lq_oa1_4mf_transcript6317/f2p0/6078	1	1	1	1	1	1	1	1	1	1	1	1	1	1	0	0	0	0	0	0	0	1	1	1	1	0	0
transcript_hq_oa1_4mf_transcript12329/f4p0/3698	1	1	0	1	1	1	1	1	1	0	1	1	1	1	0	0	0	0	0	0	0	0	1	0	1	0	0
transcript_hq_oa1_4mf_transcript3003/f2p0/6489	1	1	0	1	1	1	1	1	1	0	1	1	1	1	0	0	0	0	0	0	0	0	1	0	1	0	0
transcript_hq_oa1_4mf_transcript15747/f11p0/3076	1	1	1	1	1	1	1	1	1	1	1	1	1	1	0	0	0	0	0	0	0	1	1	1	1	0	0
transcript_hq_oa1_4mf_transcript12526/f2p0/3676	1	1	1	1	1	1	1	1	1	1	1	1	1	1	0	0	0	0	0	0	0	1	1	1	1	0	0
transcript_hq_oa1_4mf_transcript31769/f2p0/1815	1	1	1	1	1	1	1	1	1	1	1	1	1	1	0	0	0	0	0	0	0	1	1	1	1	0	0
transcript_hq_oa1_4mf_transcript19950/f8p0/2479	1	1	1	1	1	1	1	1	1	1	1	1	1	1	0	0	0	0	0	0	0	1	1	1	1	0	0
transcript_hq_oa1_4mf_transcript37978/f8p0/489	1	1	1	1	1	0	1	1	1	1	1	1	0	1	0	0	0	0	0	0	0	0	1	0	1	0	0
transcript_hq_oa1_4mf_transcript23580/f4p0/2421	1	1	0	1	1	0	0	1	1	0	1	1	0	0	0	0	0	0	0	0	0	0	1	0	1	0	0
transcript_hq_oa1_4mf_transcript31493/f2p0/1845	1	1	1	1	1	1	1	1	1	1	1	1	1	1	0	0	0	0	0	0	0	1	1	1	1	0	0
transcript_hq_oa1_4mf_transcript25801/f2p0/2249	1	1	1	1	1	0	1	1	1	1	1	1	0	1	0	0	0	0	0	0	0	0	1	0	1	0	0
transcript_hq_oa1_4mf_transcript35465/f2p0/1341	1	1	1	1	1	0	1	1	1	1	1	1	0	1	0	0	0	0	0	0	0	0	1	0	1	0	0
transcript_hq_oa1_4mf_transcript373/f2p0/7846	1	1	1	1	1	1	1	1	1	1	1	1	1	1	0	0	0	0	0	0	0	1	1	1	1	0	0
transcript_hq_oa1_4mf_transcript13058/f2p0/3555	1	1	1	1	1	1	1	1	1	1	1	1	1	1	0	0	0	0	0	0	0	1	1	1	1	0	0
transcript_hq_oa1_4mf_transcript30957/f7p0/1887	1	1	0	1	1	0	1	1	1	0	1	1	0	1	0	0	0	0	0	0	0	0	1	0	1	0	0
transcript_hq_oa1_4mf_transcript27825/f2p0/2111	1	1	1	1	1	1	1	1	1	1	1	1	1	1	0	0	0	0	0	0	0	1	1	1	1	0	0
transcript_hq_oa1_4mf_transcript31105/f3p0/1863	1	1	0	1	1	0	1	1	1	0	1	1	0	1	0	0	0	0	0	0	0	0	1	0	1	0	0
transcript_hq_oa1_4mf_transcript30166/f4p0/1951	1	1	0	1	1	1	0	0	0	0	0	0	0	0	1	1	0	1	1	1	0	0	1	0	0	0	1
transcript_hq_oa1_4mf_transcript15240/f7p0/3140	1	1	1	1	1	0	1	1	1	1	1	1	0	1	0	0	0	0	0	0	0	0	1	0	1	0	0
transcript_hq_oa1_4mf_transcript29947/f2p0/1959	1	1	0	1	1	0	1	1	1	0	1	1	0	1	0	0	0	0	0	0	0	0	1	0	1	0	0
transcript_hq_oa1_4mf_transcript20469/f10p0/2639	1	1	1	1	1	1	1	1	1	1	1	1	1	1	0	0	0	0	0	0	0	1	1	1	1	0	0
transcript_hq_oa1_4mf_transcript14299/f7p0/3313	1	1	0	1	1	1	1	1	1	0	1	1	1	1	0	0	0	0	0	0	0	0	1	0	1	0	0
transcript_hq_oa1_4mf_transcript33635/f6p0/1486	1	1	1	1	1	1	1	1	1	1	1	1	1	1	0	0	0	0	0	0	0	1	1	1	1	0	0
transcript_hq_oa1_4mf_transcript24643/f2p0/2337	1	1	1	1	1	1	1	1	1	1	1	1	1	1	0	0	0	0	0	0	0	1	1	1	1	0	0
transcript_hq_oa1_4mf_transcript25773/f5p0/2116	1	1	1	1	1	0	1	1	1	1	1	1	0	1	0	0	0	0	0	0	0	0	1	0	1	0	0
transcript_hq_oa1_4mf_transcript12606/f2p0/3644	1	1	1	1	1	1	1	1	1	1	1	1	1	1	0	0	0	0	0	0	0	1	1	1	1	0	0
transcript_hq_oa1_4mf_transcript25038/f3p0/2320	1	1	1	1	1	1	1	0	0	0	0	0	0	0	1	1	1	1	1	1	1	1	1	0	0	1	1
transcript_hq_oa1_4mf_transcript10038/f6p0/5036	1	1	0	1	1	1	0	1	1	0	1	1	1	0	0	0	0	0	0	0	0	0	1	0	1	0	0
transcript_hq_oa1_4mf_transcript10607/f3p0/4487	1	1	1	1	1	1	1	1	1	1	1	1	1	1	0	0	0	0	0	0	0	1	1	1	1	0	0
transcript_hq_oa1_4mf_transcript8404/f21p0/5626	1	1	1	1	1	1	1	1	1	1	1	1	1	1	0	0	0	0	0	0	0	1	1	1	1	0	0
transcript_hq_oa1_4mf_transcript14360/f2p0/3307	1	1	1	1	1	1	1	1	1	1	1	1	1	1	0	0	0	0	0	0	0	1	1	1	1	0	0
transcript_hq_oa1_4mf_transcript25957/f2p0/2254	1	1	0	1	1	0	0	1	1	0	1	1	0	0	0	0	0	0	0	0	0	0	1	0	1	0	0
transcript_hq_oa1_4mf_transcript27844/f3p0/2109	1	1	0	1	1	1	1	1	1	0	1	1	1	1	0	0	0	0	0	0	0	0	1	0	1	0	0
transcript_hq_oa1_4mf_transcript804/f209p0/7185	1	1	1	1	1	1	1	1	1	1	1	1	1	1	0	0	0	0	0	0	0	1	1	1	1	0	0
transcript_hq_oa1_4mf_transcript922/f5p0/7379	1	1	1	1	1	1	1	1	1	1	1	1	1	1	0	0	0	0	0	0	0	1	1	1	1	0	0
transcript_hq_oa1_4mf_transcript8804/f4p0/5592	1	1	1	1	1	1	1	1	1	1	1	1	1	1	0	0	0	0	0	0	0	1	1	1	1	0	0
transcript_hq_oa1_4mf_transcript15863/f10p0/3084	1	1	1	1	1	1	1	1	1	1	1	1	1	1	0	0	0	0	0	0	0	1	1	1	1	0	0
transcript_hq_oa1_4mf_transcript2444/f2p0/6652	1	1	1	1	1	1	1	1	1	1	1	1	1	1	0	0	0	0	0	0	0	1	1	1	1	0	0
transcript_hq_oa1_4mf_transcript38263/f16p0/387	1	1	1	1	1	0	1	1	1	1	1	1	0	1	0	0	0	0	0	0	0	0	1	0	1	0	0
transcript_hq_oa1_4mf_transcript27916/f6p0/2110	1	1	1	1	1	1	1	1	1	1	1	1	1	1	0	0	0	0	0	0	0	1	1	1	1	0	0
transcript_hq_oa1_4mf_transcript12140/f6p0/3791	1	1	1	1	1	1	1	1	1	1	1	1	1	1	0	0	0	0	0	0	0	1	1	1	1	0	0
transcript_hq_oa1_4mf_transcript11147/f2p0/4150	1	1	1	1	1	0	1	1	1	1	1	1	0	1	0	0	0	0	0	0	0	0	1	0	1	0	0
transcript_hq_oa1_4mf_transcript4985/f2p0/6116	1	1	0	1	1	1	0	1	1	0	1	1	1	0	0	0	0	0	0	0	0	0	1	0	1	0	0
transcript_hq_oa1_4mf_transcript14344/f6p0/3315	1	1	1	1	1	1	1	1	1	1	1	1	1	1	0	0	0	0	0	0	0	1	1	1	1	0	0
transcript_hq_oa1_4mf_transcript7463/f4p0/5666	1	1	1	1	1	1	1	1	1	1	1	1	1	1	0	0	0	0	0	0	0	1	1	1	1	0	0
transcript_hq_oa1_4mf_transcript2703/f2p0/6564	1	1	1	1	1	0	1	1	1	1	1	1	0	1	0	0	0	0	0	0	0	0	1	0	1	0	0
transcript_hq_oa1_4mf_transcript21609/f26p0/2492	1	1	0	1	1	1	1	1	1	0	1	1	1	1	0	0	0	0	0	0	0	0	1	0	1	0	0
transcript_hq_oa1_4mf_transcript10363/f4p0/4665	1	1	1	1	1	1	1	1	1	1	1	1	1	1	0	0	0	0	0	0	0	1	1	1	1	0	0
transcript_hq_oa1_4mf_transcript34747/f3p0/1470	1	1	0	1	1	0	0	1	1	0	1	1	0	0	0	0	0	0	0	0	0	0	1	0	1	0	0
transcript_hq_oa1_4mf_transcript35128/f9p0/1390	1	0	0	1	1	0	0	1	0	0	1	1	0	0	0	0	0	0	0	0	0	0	1	0	1	0	0
transcript_hq_oa1_4mf_transcript2521/f2p0/6678	1	1	0	1	1	1	0	1	1	0	1	1	1	0	0	0	0	0	0	0	0	0	1	0	1	0	0
transcript_hq_oa1_4mf_transcript14135/f2p0/3341	1	1	0	1	1	1	1	1	1	0	1	1	1	1	0	0	0	0	0	0	0	0	1	0	1	0	0
transcript_hq_oa1_4mf_transcript2662/f2p0/6656	1	1	1	1	1	0	1	0	0	0	0	0	0	0	1	1	1	1	1	0	1	0	1	0	0	0	1
transcript_hq_oa1_4mf_transcript14539/f2p0/3252	1	1	0	1	1	1	0	1	1	0	1	1	1	0	0	0	0	0	0	0	0	0	1	0	1	0	0
transcript_hq_oa1_4mf_transcript20181/f2p0/2650	1	1	0	1	1	0	1	1	1	0	1	1	0	1	0	0	0	0	0	0	0	0	1	0	1	0	0
transcript_hq_oa1_4mf_transcript29139/f4p0/1956	1	1	1	1	1	0	1	1	1	1	1	1	0	1	0	0	0	0	0	0	0	0	1	0	1	0	0
transcript_hq_oa1_4mf_transcript23251/f3p0/2436	1	1	1	1	1	1	1	1	1	1	1	1	1	1	0	0	0	0	0	0	0	1	1	1	1	0	0
transcript_hq_oa1_4mf_transcript21717/f116p0/2337	1	1	1	1	1	1	1	1	1	1	1	1	1	1	0	0	0	0	0	0	0	1	1	1	1	0	0
transcript_hq_oa1_4mf_transcript9038/f7p0/5544	1	1	1	1	1	1	1	1	1	1	1	1	1	1	0	0	0	0	0	0	0	1	1	1	1	0	0
transcript_hq_oa1_4mf_transcript10272/f2p0/4776	1	1	0	1	1	1	1	1	1	0	1	1	1	1	0	0	0	0	0	0	0	0	1	0	1	0	0
transcript_hq_oa1_4mf_transcript24245/f3p0/2346	1	1	0	1	1	1	0	1	1	0	1	1	1	0	0	0	0	0	0	0	0	0	1	0	1	0	0
transcript_hq_oa1_4mf_transcript25728/f2p0/2198	1	1	0	1	1	0	0	1	1	0	1	1	0	0	0	0	0	0	0	0	0	0	1	0	1	0	0
transcript_hq_oa1_4mf_transcript30339/f3p0/1880	1	1	1	1	1	1	1	1	1	1	1	1	1	1	0	0	0	0	0	0	0	1	1	1	1	0	0
transcript_hq_oa1_4mf_transcript32967/f3p0/1694	1	1	1	1	1	0	1	1	1	1	1	1	0	1	0	0	0	0	0	0	0	0	1	0	1	0	0
transcript_hq_oa1_4mf_transcript14582/f9p0/3258	1	1	1	1	1	1	1	1	1	1	1	1	1	1	0	0	0	0	0	0	0	1	1	1	1	0	0
transcript_hq_oa1_4mf_transcript11884/f3p0/3867	1	1	1	1	1	1	1	1	1	1	1	1	1	1	0	0	0	0	0	0	0	1	1	1	1	0	0
transcript_hq_oa1_4mf_transcript38132/f13p0/479	1	0	0	1	1	1	0	1	0	0	1	1	1	0	0	0	0	0	0	0	0	0	1	0	1	0	0
transcript_hq_oa1_4mf_transcript30274/f2p0/1917	1	1	1	1	1	0	1	1	1	1	1	1	0	1	0	0	0	0	0	0	0	0	1	0	1	0	0
transcript_hq_oa1_4mf_transcript9594/f7p0/5485	1	1	1	1	1	1	1	0	0	0	0	0	0	0	1	1	1	1	1	1	1	1	1	0	0	1	1
transcript_hq_oa1_4mf_transcript27075/f3p0/2121	1	1	1	1	1	1	1	1	1	1	1	1	1	1	0	0	0	0	0	0	0	1	1	1	1	0	0
transcript_hq_oa1_4mf_transcript30296/f15p0/1876	1	1	1	1	1	1	1	1	1	1	1	1	1	1	0	0	0	0	0	0	0	1	1	1	1	0	0
transcript_hq_oa1_4mf_transcript10383/f2p0/4703	1	1	1	1	1	1	1	1	1	1	1	1	1	1	0	0	0	0	0	0	0	1	1	1	1	0	0
transcript_hq_oa1_4mf_transcript24822/f2p0/2246	1	1	0	1	1	0	1	1	1	0	1	1	0	1	0	0	0	0	0	0	0	0	1	0	1	0	0
transcript_hq_oa1_4mf_transcript30537/f8p0/1900	1	1	1	1	1	1	1	1	1	1	1	1	1	1	0	0	0	0	0	0	0	1	1	1	1	0	0
transcript_hq_oa1_4mf_transcript7366/f2p0/5774	1	1	1	1	1	1	1	1	1	1	1	1	1	1	0	0	0	0	0	0	0	1	1	1	1	0	0
transcript_hq_oa1_4mf_transcript19030/f2p0/2779	1	1	1	1	1	1	1	1	1	1	1	1	1	1	0	0	0	0	0	0	0	1	1	1	1	0	0
transcript_hq_oa1_4mf_transcript31110/f5p0/1866	1	1	1	1	1	1	1	1	1	1	1	1	1	1	0	0	0	0	0	0	0	1	1	1	1	0	0
transcript_hq_oa1_4mf_transcript14902/f7p0/3222	1	1	0	1	1	0	0	1	1	0	1	1	0	0	0	0	0	0	0	0	0	0	1	0	1	0	0
transcript_hq_oa1_4mf_transcript27939/f4p0/2110	1	1	0	1	1	1	0	1	1	0	1	1	1	0	0	0	0	0	0	0	0	0	1	0	1	0	0
transcript_hq_oa1_4mf_transcript33934/f2p0/1561	1	1	1	1	1	1	1	1	1	1	1	1	1	1	0	0	0	0	0	0	0	1	1	1	1	0	0
transcript_hq_oa1_4mf_transcript14788/f2p0/3185	1	1	1	1	1	1	1	1	1	1	1	1	1	1	0	0	0	0	0	0	0	1	1	1	1	0	0
transcript_hq_oa1_4mf_transcript19053/f5p0/2743	1	1	0	1	1	1	1	1	1	0	1	1	1	1	0	0	0	0	0	0	0	0	1	0	1	0	0
transcript_hq_oa1_4mf_transcript32398/f2p0/1721	1	1	0	1	1	0	0	1	1	0	1	1	0	0	0	0	0	0	0	0	0	0	1	0	1	0	0
transcript_hq_oa1_4mf_transcript32888/f15p0/1682	1	1	1	1	1	1	1	1	1	1	1	1	1	1	0	0	0	0	0	0	0	1	1	1	1	0	0
transcript_hq_oa1_4mf_transcript1405/f3p0/7076	1	1	1	1	1	1	1	1	1	1	1	1	1	1	0	0	0	0	0	0	0	1	1	1	1	0	0
transcript_hq_oa1_4mf_transcript8508/f6p0/5634	1	1	1	1	1	0	1	1	1	1	1	1	0	1	0	0	0	0	0	0	0	0	1	0	1	0	0
transcript_hq_oa1_4mf_transcript481/f3p0/7824	1	1	1	1	1	1	1	1	1	1	1	1	1	1	0	0	0	0	0	0	0	1	1	1	1	0	0
transcript_hq_oa1_4mf_transcript26966/f4p0/2183	1	1	1	1	1	1	1	1	1	1	1	1	1	1	0	0	0	0	0	0	0	1	1	1	1	0	0
transcript_hq_oa1_4mf_transcript31061/f3p0/1882	1	1	1	1	1	1	1	1	1	1	1	1	1	1	0	0	0	0	0	0	0	1	1	1	1	0	0
transcript_hq_oa1_4mf_transcript34135/f3p0/1546	1	1	1	1	1	0	1	1	1	1	1	1	0	1	0	0	0	0	0	0	0	0	1	0	1	0	0
transcript_hq_oa1_4mf_transcript36736/f2p0/910	1	1	1	1	1	0	1	1	1	1	1	1	0	1	0	0	0	0	0	0	0	0	1	0	1	0	0
transcript_hq_oa1_4mf_transcript16840/f19p0/2963	1	1	1	1	1	1	1	1	1	1	1	1	1	1	0	0	0	0	0	0	0	1	1	1	1	0	0
transcript_hq_oa1_4mf_transcript28321/f2p0/2084	1	1	0	1	1	1	1	1	1	0	1	1	1	1	0	0	0	0	0	0	0	0	1	0	1	0	0
transcript_hq_oa1_4mf_transcript11350/f3p0/4053	1	1	1	1	1	1	1	1	1	1	1	1	1	1	0	0	0	0	0	0	0	1	1	1	1	0	0
transcript_hq_oa1_4mf_transcript25644/f21p0/2238	1	1	1	1	1	1	1	1	1	1	1	1	1	1	0	0	0	0	0	0	0	1	1	1	1	0	0
transcript_hq_oa1_4mf_transcript11103/f79p0/4004	1	1	1	1	1	1	1	1	1	1	1	1	1	1	0	0	0	0	0	0	0	1	1	1	1	0	0
transcript_hq_oa1_4mf_transcript29489/f13p0/1997	1	1	1	1	1	1	1	1	1	1	1	1	1	1	0	0	0	0	0	0	0	1	1	1	1	0	0
transcript_hq_oa1_4mf_transcript19009/f2p0/2777	1	1	1	1	1	1	1	1	1	1	1	1	1	1	0	0	0	0	0	0	0	1	1	1	1	0	0
transcript_hq_oa1_4mf_transcript18012/f2p0/2872	1	1	1	1	1	1	1	1	1	1	1	1	1	1	0	0	0	0	0	0	0	1	1	1	1	0	0
transcript_hq_oa1_4mf_transcript1763/f5p0/6892	1	1	1	1	1	1	1	1	1	1	1	1	1	1	0	0	0	0	0	0	0	1	1	1	1	0	0
transcript_hq_oa1_4mf_transcript30229/f3p0/1941	1	1	1	1	1	1	1	1	1	1	1	1	1	1	0	0	0	0	0	0	0	1	1	1	1	0	0
transcript_hq_oa1_4mf_transcript20797/f9p0/2531	1	1	1	1	1	1	1	1	1	1	1	1	1	1	0	0	0	0	0	0	0	1	1	1	1	0	0
transcript_hq_oa1_4mf_transcript6373/f4p0/5907	1	1	0	1	1	1	0	1	1	0	1	1	1	0	0	0	0	0	0	0	0	0	1	0	1	0	0
transcript_hq_oa1_4mf_transcript34978/f4p0/1427	1	1	1	1	1	1	1	1	1	1	1	1	1	1	0	0	0	0	0	0	0	1	1	1	1	0	0
transcript_hq_oa1_4mf_transcript36011/f2p0/1224	1	1	1	1	1	1	1	1	1	1	1	1	1	1	0	0	0	0	0	0	0	1	1	1	1	0	0
transcript_hq_oa1_4mf_transcript26820/f8p0/2184	1	1	1	1	1	1	1	1	1	1	1	1	1	1	0	0	0	0	0	0	0	1	1	1	1	0	0
transcript_hq_oa1_4mf_transcript4170/f2p0/6234	1	1	0	1	1	1	1	1	1	0	1	1	1	1	0	0	0	0	0	0	0	0	1	0	1	0	0
transcript_hq_oa1_4mf_transcript22230/f3p0/2521	1	1	1	1	1	1	1	1	1	1	1	1	1	1	0	0	0	0	0	0	0	1	1	1	1	0	0
transcript_hq_oa1_4mf_transcript22459/f2p0/2497	1	1	0	1	1	1	0	1	1	0	1	1	1	0	0	0	0	0	0	0	0	0	1	0	1	0	0
transcript_hq_oa1_4mf_transcript17473/f3p0/2916	1	1	1	1	1	0	1	1	1	1	1	1	0	1	0	0	0	0	0	0	0	0	1	0	1	0	0
transcript_hq_oa1_4mf_transcript23728/f7p0/2375	1	1	1	1	1	1	1	1	1	1	1	1	1	1	0	0	0	0	0	0	0	1	1	1	1	0	0
transcript_hq_oa1_4mf_transcript13826/f3p0/3401	1	1	1	1	1	1	1	1	1	1	1	1	1	1	0	0	0	0	0	0	0	1	1	1	1	0	0
transcript_hq_oa1_4mf_transcript1592/f2p0/7006	1	1	1	1	1	1	1	1	1	1	1	1	1	1	0	0	0	0	0	0	0	1	1	1	1	0	0
transcript_hq_oa1_4mf_transcript32396/f2p0/1753	1	1	1	1	1	0	1	1	1	1	1	1	0	1	0	0	0	0	0	0	0	0	1	0	1	0	0
transcript_hq_oa1_4mf_transcript18191/f4p0/2851	1	1	1	1	1	1	1	1	1	1	1	1	1	1	0	0	0	0	0	0	0	1	1	1	1	0	0
transcript_hq_oa1_4mf_transcript20786/f2p0/2618	1	1	0	1	1	1	1	1	1	0	1	1	1	1	0	0	0	0	0	0	0	0	1	0	1	0	0
transcript_hq_oa1_4mf_transcript10157/f15p0/4838	1	1	1	1	1	1	1	1	1	1	1	1	1	1	0	0	0	0	0	0	0	1	1	1	1	0	0
transcript_hq_oa1_4mf_transcript2131/f2p0/6753	1	1	0	1	1	0	0	1	1	0	1	1	0	0	0	0	0	0	0	0	0	0	1	0	1	0	0
transcript_hq_oa1_4mf_transcript33218/f3p0/1665	1	1	0	1	1	1	0	1	1	0	1	1	1	0	0	0	0	0	0	0	0	0	1	0	1	0	0
transcript_hq_oa1_4mf_transcript15291/f9p0/3158	1	1	1	1	1	0	1	1	1	1	1	1	0	1	0	0	0	0	0	0	0	0	1	0	1	0	0
transcript_hq_oa1_4mf_transcript34492/f39p0/1427	1	0	0	1	1	0	1	1	0	0	1	1	0	1	0	0	0	0	0	0	0	0	1	0	1	0	0
transcript_hq_oa1_4mf_transcript31998/f2p0/1793	1	1	1	1	1	0	1	1	1	1	1	1	0	1	0	0	0	0	0	0	0	0	1	0	1	0	0
transcript_hq_oa1_4mf_transcript13552/f3p0/3403	1	1	1	1	1	1	1	1	1	1	1	1	1	1	0	0	0	0	0	0	0	1	1	1	1	0	0
transcript_hq_oa1_4mf_transcript6941/f2p0/5667	1	1	1	1	1	0	1	1	1	1	1	1	0	1	0	0	0	0	0	0	0	0	1	0	1	0	0
transcript_hq_oa1_4mf_transcript28174/f7p0/2057	1	1	1	1	1	1	1	1	1	1	1	1	1	1	0	0	0	0	0	0	0	1	1	1	1	0	0
transcript_hq_oa1_4mf_transcript18132/f28p0/2822	1	1	1	1	1	0	1	1	1	1	1	1	0	1	0	0	0	0	0	0	0	0	1	0	1	0	0
transcript_hq_oa1_4mf_transcript33732/f2p0/1633	1	1	1	1	1	0	1	1	1	1	1	1	0	1	0	0	0	0	0	0	0	0	1	0	1	0	0
transcript_hq_oa1_4mf_transcript647/f2p0/7644	1	1	1	1	1	1	1	1	1	1	1	1	1	1	0	0	0	0	0	0	0	1	1	1	1	0	0
transcript_hq_oa1_4mf_transcript14448/f12p0/3216	1	1	1	1	1	1	1	1	1	1	1	1	1	1	0	0	0	0	0	0	0	1	1	1	1	0	0
transcript_hq_oa1_4mf_transcript16182/f2p0/3050	1	1	1	1	1	1	1	1	1	1	1	1	1	1	0	0	0	0	0	0	0	1	1	1	1	0	0
transcript_hq_oa1_4mf_transcript31619/f4p0/1805	1	1	1	1	1	1	1	1	1	1	1	1	1	1	0	0	0	0	0	0	0	1	1	1	1	0	0
transcript_hq_oa1_4mf_transcript14137/f2p0/3315	1	1	1	1	1	1	1	1	1	1	1	1	1	1	0	0	0	0	0	0	0	1	1	1	1	0	0
transcript_hq_oa1_4mf_transcript32844/f7p0/1686	1	1	1	1	1	1	1	1	1	1	1	1	1	1	0	0	0	0	0	0	0	1	1	1	1	0	0
transcript_hq_oa1_4mf_transcript34295/f2p0/1563	1	1	1	1	1	0	1	1	1	1	1	1	0	1	0	0	0	0	0	0	0	0	1	0	1	0	0
transcript_hq_oa1_4mf_transcript3844/f3p0/6299	1	1	1	1	1	0	1	1	1	1	1	1	0	1	0	0	0	0	0	0	0	0	1	0	1	0	0
transcript_hq_oa1_4mf_transcript33978/f15p0/1556	1	1	1	1	1	1	1	1	1	1	1	1	1	1	0	0	0	0	0	0	0	1	1	1	1	0	0
transcript_hq_oa1_4mf_transcript30464/f3p0/1915	1	1	1	1	1	1	1	1	1	1	1	1	1	1	0	0	0	0	0	0	0	1	1	1	1	0	0
transcript_hq_oa1_4mf_transcript35161/f2p0/1391	1	1	1	1	1	0	1	1	1	1	1	1	0	1	0	0	0	0	0	0	0	0	1	0	1	0	0
transcript_hq_oa1_4mf_transcript11470/f2p0/4007	1	1	1	1	1	1	1	1	1	1	1	1	1	1	0	0	0	0	0	0	0	1	1	1	1	0	0
transcript_hq_oa1_4mf_transcript28425/f2p0/2074	1	1	1	1	1	0	1	1	1	1	1	1	0	1	0	0	0	0	0	0	0	0	1	0	1	0	0
transcript_hq_oa1_4mf_transcript23730/f4p0/2387	1	1	1	1	1	1	1	1	1	1	1	1	1	1	0	0	0	0	0	0	0	1	1	1	1	0	0
transcript_hq_oa1_4mf_transcript9368/f2p0/5512	1	1	1	1	1	1	1	1	1	1	1	1	1	1	0	0	0	0	0	0	0	1	1	1	1	0	0
transcript_hq_oa1_4mf_transcript5788/f4p0/6007	1	1	1	1	1	1	1	1	1	1	1	1	1	1	0	0	0	0	0	0	0	1	1	1	1	0	0
transcript_hq_oa1_4mf_transcript8178/f15p0/5653	1	1	1	1	1	1	1	1	1	1	1	1	1	1	0	0	0	0	0	0	0	1	1	1	1	0	0
transcript_hq_oa1_4mf_transcript35639/f3p0/1296	1	1	1	1	1	1	1	1	1	1	1	1	1	1	0	0	0	0	0	0	0	1	1	1	1	0	0
transcript_hq_oa1_4mf_transcript36328/f2p0/1125	1	1	1	1	1	1	1	1	1	1	1	1	1	1	0	0	0	0	0	0	0	1	1	1	1	0	0
transcript_hq_oa1_4mf_transcript27400/f2p0/2150	1	1	1	1	1	1	1	0	0	0	0	0	0	0	1	1	1	1	1	1	1	1	1	0	0	1	1
transcript_hq_oa1_4mf_transcript16590/f2p0/3008	1	1	1	1	1	1	1	1	1	1	1	1	1	1	0	0	0	0	0	0	0	1	1	1	1	0	0
transcript_hq_oa1_4mf_transcript6070/f32p0/5907	1	1	1	1	1	1	1	1	1	1	1	1	1	1	0	0	0	0	0	0	0	1	1	1	1	0	0
transcript_lq_oa1_4mf_transcript11571/f2p0/3901	1	1	1	1	1	0	1	1	1	1	1	1	0	1	0	0	0	0	0	0	0	0	1	0	1	0	0
transcript_hq_oa1_4mf_transcript24709/f67p0/2304	1	1	1	1	1	0	1	1	1	1	1	1	0	1	0	0	0	0	0	0	0	0	1	0	1	0	0
transcript_hq_oa1_4mf_transcript10279/f2p0/4788	1	1	1	1	1	1	1	1	1	1	1	1	1	1	0	0	0	0	0	0	0	1	1	1	1	0	0
transcript_hq_oa1_4mf_transcript14162/f27p0/3283	1	1	1	1	1	1	1	1	1	1	1	1	1	1	0	0	0	0	0	0	0	1	1	1	1	0	0
transcript_hq_oa1_4mf_transcript18924/f2p0/2788	1	1	0	1	1	1	1	1	1	0	1	1	1	1	0	0	0	0	0	0	0	0	1	0	1	0	0
transcript_hq_oa1_4mf_transcript19715/f3p0/2701	1	1	0	1	1	1	1	1	1	0	1	1	1	1	0	0	0	0	0	0	0	0	1	0	1	0	0
transcript_hq_oa1_4mf_transcript5003/f3p0/6118	1	1	1	1	1	1	1	1	1	1	1	1	1	1	0	0	0	0	0	0	0	1	1	1	1	0	0
transcript_hq_oa1_4mf_transcript38123/f2p0/486	1	1	0	1	1	0	1	1	1	0	1	1	0	1	0	0	0	0	0	0	0	0	1	0	1	0	0
transcript_hq_oa1_4mf_transcript6342/f3p0/5918	1	1	1	1	1	1	1	1	1	1	1	1	1	1	0	0	0	0	0	0	0	1	1	1	1	0	0
transcript_hq_oa1_4mf_transcript25287/f7p0/2286	1	1	1	1	1	0	1	1	1	1	1	1	0	1	0	0	0	0	0	0	0	0	1	0	1	0	0
transcript_hq_oa1_4mf_transcript34602/f2p0/1484	1	1	1	1	1	1	1	1	1	1	1	1	1	1	0	0	0	0	0	0	0	1	1	1	1	0	0
transcript_hq_oa1_4mf_transcript26667/f4p0/2221	1	1	0	1	1	1	0	1	1	0	1	1	1	0	0	0	0	0	0	0	0	0	1	0	1	0	0
transcript_hq_oa1_4mf_transcript25779/f3p0/2270	1	1	1	1	1	0	1	1	1	1	1	1	0	1	0	0	0	0	0	0	0	0	1	0	1	0	0
transcript_hq_oa1_4mf_transcript21374/f18p0/2545	1	1	0	1	1	1	1	1	1	0	1	1	1	1	0	0	0	0	0	0	0	0	1	0	1	0	0
transcript_hq_oa1_4mf_transcript28073/f4p0/2098	1	1	1	1	1	1	1	1	1	1	1	1	1	1	0	0	0	0	0	0	0	1	1	1	1	0	0
transcript_hq_oa1_4mf_transcript3793/f13p0/6296	1	1	1	1	1	1	1	1	1	1	1	1	1	1	0	0	0	0	0	0	0	1	1	1	1	0	0
transcript_hq_oa1_4mf_transcript10603/f2p0/4538	1	1	0	1	1	1	1	1	1	0	1	1	1	1	0	0	0	0	0	0	0	0	1	0	1	0	0
transcript_hq_oa1_4mf_transcript21166/f3p0/2594	1	1	0	1	1	1	0	1	1	0	1	1	1	0	0	0	0	0	0	0	0	0	1	0	1	0	0
transcript_hq_oa1_4mf_transcript23188/f4p0/2437	1	1	1	1	1	1	1	1	1	1	1	1	1	1	0	0	0	0	0	0	0	1	1	1	1	0	0
transcript_hq_oa1_4mf_transcript3018/f3p0/6478	1	1	0	1	1	1	1	1	1	0	1	1	1	1	0	0	0	0	0	0	0	0	1	0	1	0	0
transcript_hq_oa1_4mf_transcript25567/f2p0/2272	1	1	0	1	1	1	1	1	1	0	1	1	1	1	0	0	0	0	0	0	0	0	1	0	1	0	0
transcript_hq_oa1_4mf_transcript3591/f6p0/6352	1	1	1	1	1	1	1	1	1	1	1	1	1	1	0	0	0	0	0	0	0	1	1	1	1	0	0
transcript_hq_oa1_4mf_transcript7765/f3p0/5743	1	1	1	1	1	1	1	1	1	1	1	1	1	1	0	0	0	0	0	0	0	1	1	1	1	0	0
transcript_hq_oa1_4mf_transcript7622/f5p0/5789	1	1	1	1	1	1	1	1	1	1	1	1	1	1	0	0	0	0	0	0	0	1	1	1	1	0	0
transcript_hq_oa1_4mf_transcript6588/f2p0/5911	1	1	0	1	1	1	1	1	1	0	1	1	1	1	0	0	0	0	0	0	0	0	1	0	1	0	0
transcript_hq_oa1_4mf_transcript30198/f2p0/1942	1	1	1	1	1	1	1	1	1	1	1	1	1	1	0	0	0	0	0	0	0	1	1	1	1	0	0
transcript_hq_oa1_4mf_transcript4193/f2p0/6230	1	1	1	1	1	1	1	1	1	1	1	1	1	1	0	0	0	0	0	0	0	1	1	1	1	0	0
transcript_hq_oa1_4mf_transcript665/f2p0/7637	1	1	1	1	1	1	1	1	1	1	1	1	1	1	0	0	0	0	0	0	0	1	1	1	1	0	0
transcript_hq_oa1_4mf_transcript13379/f3p0/3495	1	1	0	1	1	0	0	1	1	0	1	1	0	0	0	0	0	0	0	0	0	0	1	0	1	0	0
transcript_hq_oa1_4mf_transcript23772/f28p0/2341	1	1	0	1	1	1	1	1	1	0	1	1	1	1	0	0	0	0	0	0	0	0	1	0	1	0	0
transcript_hq_oa1_4mf_transcript14932/f20p0/3155	1	1	1	1	1	0	1	1	1	1	1	1	0	1	0	0	0	0	0	0	0	0	1	0	1	0	0
transcript_hq_oa1_4mf_transcript17216/f2p0/2921	1	1	1	1	1	1	1	1	1	1	1	1	1	1	0	0	0	0	0	0	0	1	1	1	1	0	0
transcript_hq_oa1_4mf_transcript36997/f4p0/926	1	1	1	1	1	0	1	1	1	1	1	1	0	1	0	0	0	0	0	0	0	0	1	0	1	0	0
transcript_hq_oa1_4mf_transcript31243/f2p0/1852	1	1	1	1	1	1	1	1	1	1	1	1	1	1	0	0	0	0	0	0	0	1	1	1	1	0	0
transcript_hq_oa1_4mf_transcript10287/f2p0/4762	1	1	1	1	1	1	1	1	1	1	1	1	1	1	0	0	0	0	0	0	0	1	1	1	1	0	0
transcript_hq_oa1_4mf_transcript22292/f2p0/2380	1	1	0	1	1	0	0	1	1	0	1	1	0	0	0	0	0	0	0	0	0	0	1	0	1	0	0
transcript_hq_oa1_4mf_transcript21599/f9p0/2533	1	1	0	1	1	0	0	1	1	0	1	1	0	0	0	0	0	0	0	0	0	0	1	0	1	0	0
transcript_hq_oa1_4mf_transcript101/f3p0/9034	1	1	1	1	1	1	1	1	1	1	1	1	1	1	0	0	0	0	0	0	0	1	1	1	1	0	0
transcript_hq_oa1_4mf_transcript23601/f3p0/2420	1	1	0	1	1	0	0	1	1	0	1	1	0	0	0	0	0	0	0	0	0	0	1	0	1	0	0
transcript_hq_oa1_4mf_transcript15341/f77p0/2832	1	1	1	1	1	1	1	1	1	1	1	1	1	1	0	0	0	0	0	0	0	1	1	1	1	0	0
transcript_hq_oa1_4mf_transcript13422/f3p0/3479	1	1	1	1	1	1	1	1	1	1	1	1	1	1	0	0	0	0	0	0	0	1	1	1	1	0	0
transcript_hq_oa1_4mf_transcript27277/f7p0/2159	1	1	1	1	1	1	1	1	1	1	1	1	1	1	0	0	0	0	0	0	0	1	1	1	1	0	0
transcript_hq_oa1_4mf_transcript35927/f5p0/1207	1	1	0	1	1	0	0	1	1	0	1	1	0	0	0	0	0	0	0	0	0	0	1	0	1	0	0
transcript_hq_oa1_4mf_transcript32772/f5p0/1723	1	1	1	1	1	1	1	1	1	1	1	1	1	1	0	0	0	0	0	0	0	1	1	1	1	0	0
transcript_hq_oa1_4mf_transcript7270/f7p0/5788	1	1	1	1	1	1	1	1	1	1	1	1	1	1	0	0	0	0	0	0	0	1	1	1	1	0	0
transcript_hq_oa1_4mf_transcript21533/f2p0/2555	1	1	1	1	1	1	1	1	1	1	1	1	1	1	0	0	0	0	0	0	0	1	1	1	1	0	0
transcript_hq_oa1_4mf_transcript28754/f2p0/2042	1	1	1	1	1	0	1	1	1	1	1	1	0	1	0	0	0	0	0	0	0	0	1	0	1	0	0
transcript_hq_oa1_4mf_transcript33532/f2p0/1639	1	1	1	1	1	1	1	1	1	1	1	1	1	1	0	0	0	0	0	0	0	1	1	1	1	0	0
transcript_hq_oa1_4mf_transcript34369/f3p0/1517	1	1	1	1	1	0	1	1	1	1	1	1	0	1	0	0	0	0	0	0	0	0	1	0	1	0	0
transcript_hq_oa1_4mf_transcript5652/f68p0/5842	1	1	1	1	1	0	1	1	1	1	1	1	0	1	0	0	0	0	0	0	0	0	1	0	1	0	0
transcript_hq_oa1_4mf_transcript27638/f2p0/2130	1	1	1	1	1	1	1	1	1	1	1	1	1	1	0	0	0	0	0	0	0	1	1	1	1	0	0
transcript_hq_oa1_4mf_transcript6372/f6p0/6007	1	1	0	1	1	1	0	1	1	0	1	1	1	0	0	0	0	0	0	0	0	0	1	0	1	0	0
transcript_hq_oa1_4mf_transcript1474/f8p0/7043	1	1	1	1	1	1	1	1	1	1	1	1	1	1	0	0	0	0	0	0	0	1	1	1	1	0	0
transcript_hq_oa1_4mf_transcript21495/f5p0/2540	1	1	1	1	1	1	1	1	1	1	1	1	1	1	0	0	0	0	0	0	0	1	1	1	1	0	0
transcript_hq_oa1_4mf_transcript33451/f3p0/1648	1	1	1	1	1	0	1	1	1	1	1	1	0	1	0	0	0	0	0	0	0	0	1	0	1	0	0
transcript_hq_oa1_4mf_transcript6102/f2p0/5928	1	1	1	1	1	1	1	1	1	1	1	1	1	1	0	0	0	0	0	0	0	1	1	1	1	0	0
transcript_hq_oa1_4mf_transcript10413/f2p0/4640	1	1	1	1	1	1	1	1	1	1	1	1	1	1	0	0	0	0	0	0	0	1	1	1	1	0	0
transcript_hq_oa1_4mf_transcript16058/f2p0/3148	1	1	0	1	1	0	0	1	1	0	1	1	0	0	0	0	0	0	0	0	0	0	1	0	1	0	0
transcript_hq_oa1_4mf_transcript20567/f2p0/2635	1	1	1	1	1	1	1	1	1	1	1	1	1	1	0	0	0	0	0	0	0	1	1	1	1	0	0
transcript_hq_oa1_4mf_transcript2372/f2p0/6668	1	1	1	1	1	1	1	1	1	1	1	1	1	1	0	0	0	0	0	0	0	1	1	1	1	0	0
transcript_hq_oa1_4mf_transcript27448/f6p0/1952	1	1	1	1	1	0	1	1	1	1	1	1	0	1	0	0	0	0	0	0	0	0	1	0	1	0	0
transcript_hq_oa1_4mf_transcript2653/f6p0/6582	1	1	1	1	1	1	1	1	1	1	1	1	1	1	0	0	0	0	0	0	0	1	1	1	1	0	0
transcript_hq_oa1_4mf_transcript12794/f4p0/3624	1	1	1	1	1	1	1	1	1	1	1	1	1	1	0	0	0	0	0	0	0	1	1	1	1	0	0
transcript_hq_oa1_4mf_transcript14603/f7p0/3238	1	1	0	1	1	1	0	1	1	0	1	1	1	0	0	0	0	0	0	0	0	0	1	0	1	0	0
transcript_hq_oa1_4mf_transcript16997/f3p0/2954	1	1	1	1	1	1	1	1	1	1	1	1	1	1	0	0	0	0	0	0	0	1	1	1	1	0	0
transcript_hq_oa1_4mf_transcript22606/f10p0/2475	1	1	1	1	1	1	1	1	1	1	1	1	1	1	0	0	0	0	0	0	0	1	1	1	1	0	0
transcript_hq_oa1_4mf_transcript31312/f6p0/1849	1	1	0	1	1	0	0	1	1	0	1	1	0	0	0	0	0	0	0	0	0	0	1	0	1	0	0
transcript_hq_oa1_4mf_transcript2931/f2p0/6525	1	1	1	1	1	1	1	1	1	1	1	1	1	1	0	0	0	0	0	0	0	1	1	1	1	0	0
transcript_hq_oa1_4mf_transcript17419/f6p0/2917	1	1	0	1	1	0	1	1	1	0	1	1	0	1	0	0	0	0	0	0	0	0	1	0	1	0	0
transcript_hq_oa1_4mf_transcript4992/f3p0/6118	1	1	1	1	1	1	1	1	1	1	1	1	1	1	0	0	0	0	0	0	0	1	1	1	1	0	0
transcript_hq_oa1_4mf_transcript15395/f5p0/3138	1	1	1	1	1	1	1	1	1	1	1	1	1	1	0	0	0	0	0	0	0	1	1	1	1	0	0
transcript_hq_oa1_4mf_transcript3031/f5p0/6465	1	1	1	1	1	1	1	1	1	1	1	1	1	1	0	0	0	0	0	0	0	1	1	1	1	0	0
transcript_hq_oa1_4mf_transcript24407/f3p0/2346	1	1	0	1	1	1	0	1	1	0	1	1	1	0	0	0	0	0	0	0	0	0	1	0	1	0	0
transcript_hq_oa1_4mf_transcript767/f10p0/7521	1	1	1	1	1	0	1	1	1	1	1	1	0	1	0	0	0	0	0	0	0	0	1	0	1	0	0
transcript_hq_oa1_4mf_transcript28788/f2p0/1979	1	0	0	1	1	1	0	1	0	0	1	1	1	0	0	0	0	0	0	0	0	0	1	0	1	0	0
transcript_hq_oa1_4mf_transcript7929/f2p0/5716	1	1	1	1	1	1	1	1	1	1	1	1	1	1	0	0	0	0	0	0	0	1	1	1	1	0	0
transcript_hq_oa1_4mf_transcript18921/f7p0/2755	1	1	1	1	1	1	1	1	1	1	1	1	1	1	0	0	0	0	0	0	0	1	1	1	1	0	0
transcript_hq_oa1_4mf_transcript8593/f2p0/5619	1	1	1	1	1	1	1	1	1	1	1	1	1	1	0	0	0	0	0	0	0	1	1	1	1	0	0
transcript_hq_oa1_4mf_transcript23769/f2p0/2389	1	1	1	1	1	0	1	1	1	1	1	1	0	1	0	0	0	0	0	0	0	0	1	0	1	0	0
transcript_hq_oa1_4mf_transcript21570/f2p0/2507	1	1	1	1	1	1	1	1	1	1	1	1	1	1	0	0	0	0	0	0	0	1	1	1	1	0	0
transcript_hq_oa1_4mf_transcript30597/f2p0/1944	1	1	0	1	1	1	1	1	1	0	1	1	1	1	0	0	0	0	0	0	0	0	1	0	1	0	0
transcript_hq_oa1_4mf_transcript9639/f2p0/5375	1	1	0	1	1	1	1	1	1	0	1	1	1	1	0	0	0	0	0	0	0	0	1	0	1	0	0
transcript_hq_oa1_4mf_transcript19127/f3p0/2759	1	1	1	1	1	1	1	1	1	1	1	1	1	1	0	0	0	0	0	0	0	1	1	1	1	0	0
transcript_hq_oa1_4mf_transcript22083/f3p0/2525	1	1	1	1	1	0	1	1	1	1	1	1	0	1	0	0	0	0	0	0	0	0	1	0	1	0	0
transcript_hq_oa1_4mf_transcript5005/f4p0/6107	1	1	1	1	1	1	1	1	1	1	1	1	1	1	0	0	0	0	0	0	0	1	1	1	1	0	0
transcript_hq_oa1_4mf_transcript15418/f5p0/3143	1	1	0	1	1	1	0	1	1	0	1	1	1	0	0	0	0	0	0	0	0	0	1	0	1	0	0
transcript_hq_oa1_4mf_transcript7475/f5p0/5788	1	1	0	1	1	1	0	1	1	0	1	1	1	0	0	0	0	0	0	0	0	0	1	0	1	0	0
transcript_hq_oa1_4mf_transcript37664/f2p0/692	1	1	0	1	0	0	0	1	1	0	1	0	0	0	0	0	0	0	0	0	0	0	1	0	1	0	0
transcript_hq_oa1_4mf_transcript14540/f10p0/3291	1	1	1	1	1	1	1	1	1	1	1	1	1	1	0	0	0	0	0	0	0	1	1	1	1	0	0
transcript_hq_oa1_4mf_transcript17854/f6p0/2890	1	1	1	1	1	1	1	1	1	1	1	1	1	1	0	0	0	0	0	0	0	1	1	1	1	0	0
transcript_hq_oa1_4mf_transcript18467/f15p0/2800	1	1	1	1	1	1	1	1	1	1	1	1	1	1	0	0	0	0	0	0	0	1	1	1	1	0	0
transcript_hq_oa1_4mf_transcript18516/f2p0/2814	1	1	0	1	1	1	1	1	1	0	1	1	1	1	0	0	0	0	0	0	0	0	1	0	1	0	0
transcript_hq_oa1_4mf_transcript22049/f9p0/2523	1	1	1	1	1	1	1	1	1	1	1	1	1	1	0	0	0	0	0	0	0	1	1	1	1	0	0
transcript_hq_oa1_4mf_transcript24503/f3p0/2343	1	1	1	1	1	0	1	1	1	1	1	1	0	1	0	0	0	0	0	0	0	0	1	0	1	0	0
transcript_hq_oa1_4mf_transcript35758/f3p0/1279	1	1	0	1	1	1	1	1	1	0	1	1	1	1	0	0	0	0	0	0	0	0	1	0	1	0	0
transcript_hq_oa1_4mf_transcript21420/f2p0/2576	1	1	0	1	1	1	0	1	1	0	1	1	1	0	0	0	0	0	0	0	0	0	1	0	1	0	0
transcript_hq_oa1_4mf_transcript30028/f2p0/1963	1	1	1	1	1	1	1	1	1	1	1	1	1	1	0	0	0	0	0	0	0	1	1	1	1	0	0
transcript_hq_oa1_4mf_transcript37728/f3p0/663	1	1	0	1	1	0	0	1	1	0	1	1	0	0	0	0	0	0	0	0	0	0	1	0	1	0	0
transcript_hq_oa1_4mf_transcript5361/f3p0/6048	1	1	1	1	1	0	1	1	1	1	1	1	0	1	0	0	0	0	0	0	0	0	1	0	1	0	0
transcript_hq_oa1_4mf_transcript13631/f6p0/3422	1	1	0	1	1	1	0	1	1	0	1	1	1	0	0	0	0	0	0	0	0	0	1	0	1	0	0
transcript_lq_oa1_4mf_transcript17150/f2p0/2930	1	1	0	1	1	0	0	1	1	0	1	1	0	0	0	0	0	0	0	0	0	0	1	0	1	0	0
transcript_hq_oa1_4mf_transcript5982/f2p0/5944	1	1	1	1	1	1	1	1	1	1	1	1	1	1	0	0	0	0	0	0	0	1	1	1	1	0	0
transcript_hq_oa1_4mf_transcript37325/f11p0/833	1	1	1	1	1	0	1	1	1	1	1	1	0	1	0	0	0	0	0	0	0	0	1	0	1	0	0
transcript_hq_oa1_4mf_transcript20486/f3p0/2641	1	1	0	1	1	1	1	1	1	0	1	1	1	1	0	0	0	0	0	0	0	0	1	0	1	0	0
transcript_hq_oa1_4mf_transcript17534/f21p0/2891	1	1	1	1	1	1	1	1	1	1	1	1	1	1	0	0	0	0	0	0	0	1	1	1	1	0	0
transcript_hq_oa1_4mf_transcript7756/f7p0/5723	1	1	1	1	1	0	1	1	1	1	1	1	0	1	0	0	0	0	0	0	0	0	1	0	1	0	0
transcript_hq_oa1_4mf_transcript12717/f6p0/3629	1	1	1	1	1	1	1	1	1	1	1	1	1	1	0	0	0	0	0	0	0	1	1	1	1	0	0
transcript_hq_oa1_4mf_transcript6128/f2p0/5964	1	1	1	1	1	1	0	1	1	1	1	1	1	0	0	0	0	0	0	0	0	0	1	0	1	0	0
transcript_hq_oa1_4mf_transcript11448/f2p0/4025	1	1	1	1	1	1	1	1	1	1	1	1	1	1	0	0	0	0	0	0	0	1	1	1	1	0	0
transcript_hq_oa1_4mf_transcript21769/f2p0/2554	1	1	1	1	1	0	1	1	1	1	1	1	0	1	0	0	0	0	0	0	0	0	1	0	1	0	0
transcript_hq_oa1_4mf_transcript36731/f4p0/1001	1	1	1	1	1	1	1	1	1	1	1	1	1	1	0	0	0	0	0	0	0	1	1	1	1	0	0
transcript_hq_oa1_4mf_transcript18596/f4p0/2813	1	1	1	1	1	1	1	1	1	1	1	1	1	1	0	0	0	0	0	0	0	1	1	1	1	0	0
transcript_hq_oa1_4mf_transcript5156/f2p0/6074	1	1	1	1	1	1	1	1	1	1	1	1	1	1	0	0	0	0	0	0	0	1	1	1	1	0	0
transcript_hq_oa1_4mf_transcript17555/f10p0/2903	1	1	1	1	1	1	1	1	1	1	1	1	1	1	0	0	0	0	0	0	0	1	1	1	1	0	0
transcript_hq_oa1_4mf_transcript29571/f2p0/1983	1	1	1	1	1	1	0	1	1	1	1	1	1	0	0	0	0	0	0	0	0	0	1	0	1	0	0
transcript_hq_oa1_4mf_transcript13044/f2p0/3541	1	1	0	1	1	1	1	1	1	0	1	1	1	1	0	0	0	0	0	0	0	0	1	0	1	0	0
transcript_hq_oa1_4mf_transcript28509/f2p0/2058	1	1	1	1	1	1	1	0	0	0	0	0	0	0	1	1	1	1	1	1	1	1	1	0	0	1	1
transcript_hq_oa1_4mf_transcript7997/f2p0/5738	1	1	1	1	1	1	1	1	1	1	1	1	1	1	0	0	0	0	0	0	0	1	1	1	1	0	0
transcript_hq_oa1_4mf_transcript9145/f4p0/5512	1	1	1	1	1	1	1	1	1	1	1	1	1	1	0	0	0	0	0	0	0	1	1	1	1	0	0
transcript_hq_oa1_4mf_transcript4944/f9p0/6017	1	1	1	1	1	1	1	1	1	1	1	1	1	1	0	0	0	0	0	0	0	1	1	1	1	0	0
transcript_hq_oa1_4mf_transcript34575/f2p0/1500	1	1	1	1	1	1	1	1	1	1	1	1	1	1	0	0	0	0	0	0	0	1	1	1	1	0	0
transcript_hq_oa1_4mf_transcript35499/f3p0/1335	1	1	1	1	1	1	1	1	1	1	1	1	1	1	0	0	0	0	0	0	0	1	1	1	1	0	0
transcript_hq_oa1_4mf_transcript31592/f12p0/1787	1	1	0	1	1	1	1	1	1	0	1	1	1	1	0	0	0	0	0	0	0	0	1	0	1	0	0
transcript_hq_oa1_4mf_transcript26431/f2p0/2199	1	1	1	1	1	0	1	1	1	1	1	1	0	1	0	0	0	0	0	0	0	0	1	0	1	0	0
transcript_hq_oa1_4mf_transcript25276/f2p0/2286	1	1	1	1	1	0	1	1	1	1	1	1	0	1	0	0	0	0	0	0	0	0	1	0	1	0	0
transcript_hq_oa1_4mf_transcript30149/f2p0/1948	1	1	1	1	1	0	1	0	0	0	0	0	0	0	1	1	1	1	1	0	1	0	1	0	0	0	1
transcript_hq_oa1_4mf_transcript37792/f4p0/631	1	1	0	1	1	1	1	1	1	0	1	1	1	1	0	0	0	0	0	0	0	0	1	0	1	0	0
transcript_hq_oa1_4mf_transcript11575/f3p0/3975	1	1	1	1	1	0	1	1	1	1	1	1	0	1	0	0	0	0	0	0	0	0	1	0	1	0	0
transcript_hq_oa1_4mf_transcript24226/f16p0/2201	1	1	1	1	1	1	1	1	1	1	1	1	1	1	0	0	0	0	0	0	0	1	1	1	1	0	0
transcript_hq_oa1_4mf_transcript26554/f3p0/2206	1	1	1	1	1	1	1	1	1	1	1	1	1	1	0	0	0	0	0	0	0	1	1	1	1	0	0
transcript_hq_oa1_4mf_transcript17675/f2p0/2415	1	1	1	1	1	1	1	1	1	1	1	1	1	1	0	0	0	0	0	0	0	1	1	1	1	0	0
transcript_hq_oa1_4mf_transcript37/f2p0/9508	1	1	1	1	1	1	1	1	1	1	1	1	1	1	0	0	0	0	0	0	0	1	1	1	1	0	0
transcript_hq_oa1_4mf_transcript24086/f2p0/2382	1	1	1	1	1	0	1	1	1	1	1	1	0	1	0	0	0	0	0	0	0	0	1	0	1	0	0
transcript_hq_oa1_4mf_transcript33337/f3p0/1648	1	0	0	1	0	0	0	1	0	0	1	0	0	0	0	0	0	0	0	0	0	0	1	0	1	0	0
transcript_hq_oa1_4mf_transcript33809/f10p0/1607	1	1	0	1	1	0	1	1	1	0	1	1	0	1	0	0	0	0	0	0	0	0	1	0	1	0	0
transcript_hq_oa1_4mf_transcript20649/f2p0/2627	1	1	1	1	1	0	1	1	1	1	1	1	0	1	0	0	0	0	0	0	0	0	1	0	1	0	0
transcript_hq_oa1_4mf_transcript18833/f16p0/2757	1	1	1	1	1	1	1	1	1	1	1	1	1	1	0	0	0	0	0	0	0	1	1	1	1	0	0
transcript_hq_oa1_4mf_transcript3411/f2p0/6401	1	1	1	1	1	1	1	1	1	1	1	1	1	1	0	0	0	0	0	0	0	1	1	1	1	0	0
transcript_hq_oa1_4mf_transcript37211/f4p0/854	1	1	1	1	1	1	1	1	1	1	1	1	1	1	0	0	0	0	0	0	0	1	1	1	1	0	0
transcript_hq_oa1_4mf_transcript897/f4p0/7427	1	1	0	1	1	1	1	1	1	0	1	1	1	1	0	0	0	0	0	0	0	0	1	0	1	0	0
transcript_hq_oa1_4mf_transcript16762/f7p0/2988	1	1	1	1	1	1	1	1	1	1	1	1	1	1	0	0	0	0	0	0	0	1	1	1	1	0	0
transcript_hq_oa1_4mf_transcript11975/f2p0/3827	1	1	0	1	1	0	0	1	1	0	1	1	0	0	0	0	0	0	0	0	0	0	1	0	1	0	0
transcript_hq_oa1_4mf_transcript22864/f2p0/2456	1	1	1	1	1	1	1	1	1	1	1	1	1	1	0	0	0	0	0	0	0	1	1	1	1	0	0
transcript_hq_oa1_4mf_transcript12130/f3p0/3785	1	1	1	1	1	1	1	1	1	1	1	1	1	1	0	0	0	0	0	0	0	1	1	1	1	0	0
transcript_hq_oa1_4mf_transcript426/f4p0/7850	1	1	1	1	1	1	1	1	1	1	1	1	1	1	0	0	0	0	0	0	0	1	1	1	1	0	0
transcript_hq_oa1_4mf_transcript5708/f2p0/5990	1	1	0	1	1	1	1	1	1	0	1	1	1	1	0	0	0	0	0	0	0	0	1	0	1	0	0
transcript_hq_oa1_4mf_transcript6609/f5p0/5858	1	1	1	1	1	1	1	1	1	1	1	1	1	1	0	0	0	0	0	0	0	1	1	1	1	0	0
transcript_hq_oa1_4mf_transcript14659/f99p0/3107	1	1	0	1	1	0	1	1	1	0	1	1	0	1	0	0	0	0	0	0	0	0	1	0	1	0	0
transcript_hq_oa1_4mf_transcript31799/f2p0/1775	1	1	0	1	1	1	0	1	1	0	1	1	1	0	0	0	0	0	0	0	0	0	1	0	1	0	0
transcript_hq_oa1_4mf_transcript21081/f15p0/2560	1	1	1	1	1	1	1	1	1	1	1	1	1	1	0	0	0	0	0	0	0	1	1	1	1	0	0
transcript_hq_oa1_4mf_transcript32066/f2p0/1839	1	1	1	1	1	1	1	1	1	1	1	1	1	1	0	0	0	0	0	0	0	1	1	1	1	0	0
transcript_hq_oa1_4mf_transcript6623/f5p0/5875	1	1	0	1	1	0	1	1	1	0	1	1	0	1	0	0	0	0	0	0	0	0	1	0	1	0	0
transcript_hq_oa1_4mf_transcript12806/f3p0/3596	1	1	1	1	1	1	1	1	1	1	1	1	1	1	0	0	0	0	0	0	0	1	1	1	1	0	0
transcript_hq_oa1_4mf_transcript20093/f4p0/2683	1	1	1	1	1	1	1	1	1	1	1	1	1	1	0	0	0	0	0	0	0	1	1	1	1	0	0
transcript_hq_oa1_4mf_transcript576/f2p0/7727	1	1	1	1	1	1	1	1	1	1	1	1	1	1	0	0	0	0	0	0	0	1	1	1	1	0	0
transcript_hq_oa1_4mf_transcript7996/f8p0/5704	1	1	1	1	1	0	1	1	1	1	1	1	0	1	0	0	0	0	0	0	0	0	1	0	1	0	0
transcript_hq_oa1_4mf_transcript1715/f3p0/6935	1	1	1	1	1	0	1	1	1	1	1	1	0	1	0	0	0	0	0	0	0	0	1	0	1	0	0
transcript_hq_oa1_4mf_transcript17582/f46p0/2611	1	1	1	1	1	1	1	1	1	1	1	1	1	1	0	0	0	0	0	0	0	1	1	1	1	0	0
transcript_hq_oa1_4mf_transcript5033/f7p0/6054	1	1	1	1	1	1	1	1	1	1	1	1	1	1	0	0	0	0	0	0	0	1	1	1	1	0	0
transcript_hq_oa1_4mf_transcript13428/f16p0/3462	1	1	1	1	1	1	1	1	1	1	1	1	1	1	0	0	0	0	0	0	0	1	1	1	1	0	0
transcript_hq_oa1_4mf_transcript21750/f2p0/2539	1	1	1	1	1	1	1	1	1	1	1	1	1	1	0	0	0	0	0	0	0	1	1	1	1	0	0
transcript_hq_oa1_4mf_transcript37962/f2p0/562	1	0	0	1	0	1	0	1	0	0	1	0	1	0	0	0	0	0	0	0	0	0	1	0	1	0	0
transcript_hq_oa1_4mf_transcript3259/f3p0/6452	1	1	1	1	1	1	1	1	1	1	1	1	1	1	0	0	0	0	0	0	0	1	1	1	1	0	0
transcript_hq_oa1_4mf_transcript10595/f2p0/4528	1	1	1	1	1	1	1	1	1	1	1	1	1	1	0	0	0	0	0	0	0	1	1	1	1	0	0
transcript_hq_oa1_4mf_transcript35317/f2p0/1373	1	1	0	1	1	0	1	1	1	0	1	1	0	1	0	0	0	0	0	0	0	0	1	0	1	0	0
transcript_hq_oa1_4mf_transcript29276/f13p0/2002	1	1	1	1	1	1	1	1	1	1	1	1	1	1	0	0	0	0	0	0	0	1	1	1	1	0	0
transcript_lq_oa1_4mf_transcript8211/f2p0/5821	1	1	1	1	1	1	1	1	1	1	1	1	1	1	0	0	0	0	0	0	0	1	1	1	1	0	0
transcript_hq_oa1_4mf_transcript13674/f16p0/3422	1	1	1	1	1	1	1	1	1	1	1	1	1	1	0	0	0	0	0	0	0	1	1	1	1	0	0
transcript_hq_oa1_4mf_transcript26000/f2p0/2244	1	1	1	1	1	0	1	1	1	1	1	1	0	1	0	0	0	0	0	0	0	0	1	0	1	0	0
transcript_hq_oa1_4mf_transcript430/f9p0/7912	1	1	1	1	1	1	1	1	1	1	1	1	1	1	0	0	0	0	0	0	0	1	1	1	1	0	0
transcript_hq_oa1_4mf_transcript18556/f3p0/2862	1	1	0	1	1	1	0	1	1	0	1	1	1	0	0	0	0	0	0	0	0	0	1	0	1	0	0
transcript_hq_oa1_4mf_transcript19151/f26p0/2660	1	1	0	1	1	1	0	1	1	0	1	1	1	0	0	0	0	0	0	0	0	0	1	0	1	0	0
transcript_hq_oa1_4mf_transcript18784/f3p0/2773	1	1	0	1	1	1	1	1	1	0	1	1	1	1	0	0	0	0	0	0	0	0	1	0	1	0	0
transcript_hq_oa1_4mf_transcript27473/f15p0/2131	1	1	1	1	1	1	1	1	1	1	1	1	1	1	0	0	0	0	0	0	0	1	1	1	1	0	0
transcript_hq_oa1_4mf_transcript12444/f6p0/3673	1	1	1	1	1	1	1	1	1	1	1	1	1	1	0	0	0	0	0	0	0	1	1	1	1	0	0
transcript_hq_oa1_4mf_transcript4574/f17p0/6157	1	1	1	1	1	1	1	1	1	1	1	1	1	1	0	0	0	0	0	0	0	1	1	1	1	0	0
transcript_hq_oa1_4mf_transcript13737/f31p0/3282	1	1	1	1	1	0	1	1	1	1	1	1	0	1	0	0	0	0	0	0	0	0	1	0	1	0	0
transcript_hq_oa1_4mf_transcript30341/f2p0/1933	1	1	0	1	1	0	0	1	1	0	1	1	0	0	0	0	0	0	0	0	0	0	1	0	1	0	0
transcript_hq_oa1_4mf_transcript4346/f20p0/6218	1	1	0	1	1	1	1	1	1	0	1	1	1	1	0	0	0	0	0	0	0	0	1	0	1	0	0
transcript_hq_oa1_4mf_transcript33325/f5p0/1665	1	1	1	1	1	1	1	1	1	1	1	1	1	1	0	0	0	0	0	0	0	1	1	1	1	0	0
transcript_hq_oa1_4mf_transcript34817/f8p0/1428	1	1	1	1	1	1	1	1	1	1	1	1	1	1	0	0	0	0	0	0	0	1	1	1	1	0	0
transcript_hq_oa1_4mf_transcript1287/f2p0/7178	1	1	1	1	1	1	1	1	1	1	1	1	1	1	0	0	0	0	0	0	0	1	1	1	1	0	0
transcript_hq_oa1_4mf_transcript23266/f4p0/2425	1	1	1	1	1	1	1	1	1	1	1	1	1	1	0	0	0	0	0	0	0	1	1	1	1	0	0
transcript_hq_oa1_4mf_transcript30662/f4p0/1922	1	1	0	1	1	0	1	1	1	0	1	1	0	1	0	0	0	0	0	0	0	0	1	0	1	0	0
transcript_hq_oa1_4mf_transcript5113/f6p0/5917	1	1	1	1	1	1	1	1	1	1	1	1	1	1	0	0	0	0	0	0	0	1	1	1	1	0	0
transcript_hq_oa1_4mf_transcript10184/f18p0/4819	1	1	1	1	1	1	1	1	1	1	1	1	1	1	0	0	0	0	0	0	0	1	1	1	1	0	0
transcript_hq_oa1_4mf_transcript31697/f10p0/1808	1	1	1	1	1	1	1	1	1	1	1	1	1	1	0	0	0	0	0	0	0	1	1	1	1	0	0
transcript_hq_oa1_4mf_transcript17537/f3p0/2935	1	1	1	1	1	1	1	1	1	1	1	1	1	1	0	0	0	0	0	0	0	1	1	1	1	0	0
transcript_hq_oa1_4mf_transcript22607/f2p0/2460	1	1	1	1	1	0	1	1	1	1	1	1	0	1	0	0	0	0	0	0	0	0	1	0	1	0	0
transcript_hq_oa1_4mf_transcript28443/f2p0/2081	1	1	1	1	1	0	1	1	1	1	1	1	0	1	0	0	0	0	0	0	0	0	1	0	1	0	0
transcript_hq_oa1_4mf_transcript32997/f2p0/1694	1	1	1	1	1	1	1	1	1	1	1	1	1	1	0	0	0	0	0	0	0	1	1	1	1	0	0
transcript_hq_oa1_4mf_transcript9860/f5p0/5071	1	1	1	1	1	1	1	1	1	1	1	1	1	1	0	0	0	0	0	0	0	1	1	1	1	0	0
transcript_hq_oa1_4mf_transcript32780/f3p0/1718	1	1	0	1	1	0	1	1	1	0	1	1	0	1	0	0	0	0	0	0	0	0	1	0	1	0	0
transcript_hq_oa1_4mf_transcript15544/f18p0/3034	1	1	1	1	1	1	1	1	1	1	1	1	1	1	0	0	0	0	0	0	0	1	1	1	1	0	0
transcript_hq_oa1_4mf_transcript37048/f2p0/911	1	1	1	1	1	1	1	0	0	0	0	0	0	0	1	1	1	1	1	1	1	1	1	0	0	1	1
transcript_hq_oa1_4mf_transcript14396/f2p0/3271	1	1	1	1	1	0	1	1	1	1	1	1	0	1	0	0	0	0	0	0	0	0	1	0	1	0	0
transcript_hq_oa1_4mf_transcript1076/f2p0/7320	1	1	1	1	1	1	1	1	1	1	1	1	1	1	0	0	0	0	0	0	0	1	1	1	1	0	0
transcript_hq_oa1_4mf_transcript28915/f2p0/2034	1	1	1	1	1	1	1	1	1	1	1	1	1	1	0	0	0	0	0	0	0	1	1	1	1	0	0
transcript_hq_oa1_4mf_transcript12281/f2p0/3739	1	1	1	1	1	1	1	1	1	1	1	1	1	1	0	0	0	0	0	0	0	1	1	1	1	0	0
transcript_hq_oa1_4mf_transcript24531/f2p0/2359	1	1	1	1	1	1	1	1	1	1	1	1	1	1	0	0	0	0	0	0	0	1	1	1	1	0	0
transcript_hq_oa1_4mf_transcript27536/f4p0/2150	1	1	1	1	1	1	1	1	1	1	1	1	1	1	0	0	0	0	0	0	0	1	1	1	1	0	0
transcript_lq_oa1_4mf_transcript36344/f2p0/1146	1	1	0	1	1	1	1	1	1	0	1	1	1	1	0	0	0	0	0	0	0	0	1	0	1	0	0
transcript_hq_oa1_4mf_transcript14698/f16p0/3225	1	1	1	1	1	1	1	1	1	1	1	1	1	1	0	0	0	0	0	0	0	1	1	1	1	0	0
transcript_hq_oa1_4mf_transcript37732/f3p0/660	1	1	0	1	1	0	0	1	1	0	1	1	0	0	0	0	0	0	0	0	0	0	1	0	1	0	0
transcript_hq_oa1_4mf_transcript24793/f4p0/2325	1	1	1	1	1	1	1	1	1	1	1	1	1	1	0	0	0	0	0	0	0	1	1	1	1	0	0
transcript_hq_oa1_4mf_transcript16287/f4p0/3064	1	1	1	1	1	1	1	1	1	1	1	1	1	1	0	0	0	0	0	0	0	1	1	1	1	0	0
transcript_hq_oa1_4mf_transcript19277/f14p0/2726	1	1	1	1	1	1	1	1	1	1	1	1	1	1	0	0	0	0	0	0	0	1	1	1	1	0	0
transcript_hq_oa1_4mf_transcript14062/f2p0/3397	1	1	0	1	1	1	1	1	1	0	1	1	1	1	0	0	0	0	0	0	0	0	1	0	1	0	0
transcript_hq_oa1_4mf_transcript28535/f4p0/2059	1	1	1	1	1	1	1	1	1	1	1	1	1	1	0	0	0	0	0	0	0	1	1	1	1	0	0
transcript_hq_oa1_4mf_transcript37893/f18p0/576	1	1	1	1	1	0	1	1	1	1	1	1	0	1	0	0	0	0	0	0	0	0	1	0	1	0	0
transcript_hq_oa1_4mf_transcript3997/f2p0/6285	1	1	1	1	1	1	1	1	1	1	1	1	1	1	0	0	0	0	0	0	0	1	1	1	1	0	0
transcript_hq_oa1_4mf_transcript6402/f2p0/5863	1	1	0	1	1	1	0	1	1	0	1	1	1	0	0	0	0	0	0	0	0	0	1	0	1	0	0
transcript_hq_oa1_4mf_transcript26930/f12p0/2185	1	1	1	1	1	0	1	1	1	1	1	1	0	1	0	0	0	0	0	0	0	0	1	0	1	0	0
transcript_hq_oa1_4mf_transcript10852/f2p0/4328	1	1	1	1	1	1	1	1	1	1	1	1	1	1	0	0	0	0	0	0	0	1	1	1	1	0	0
transcript_hq_oa1_4mf_transcript34300/f8p0/1540	1	1	1	1	1	0	1	1	1	1	1	1	0	1	0	0	0	0	0	0	0	0	1	0	1	0	0
transcript_hq_oa1_4mf_transcript26923/f2p0/2152	1	1	0	1	1	1	1	1	1	0	1	1	1	1	0	0	0	0	0	0	0	0	1	0	1	0	0
transcript_hq_oa1_4mf_transcript4741/f3p0/6130	1	1	1	1	1	1	1	1	1	1	1	1	1	1	0	0	0	0	0	0	0	1	1	1	1	0	0
transcript_hq_oa1_4mf_transcript24287/f2p0/2353	1	1	1	1	1	0	1	1	1	1	1	1	0	1	0	0	0	0	0	0	0	0	1	0	1	0	0
transcript_hq_oa1_4mf_transcript32246/f18p0/1722	1	1	0	1	1	1	1	1	1	0	1	1	1	1	0	0	0	0	0	0	0	0	1	0	1	0	0
transcript_hq_oa1_4mf_transcript38199/f6p0/427	1	1	0	1	1	1	1	1	1	0	1	1	1	1	0	0	0	0	0	0	0	0	1	0	1	0	0
transcript_hq_oa1_4mf_transcript8842/f7p0/5584	1	1	1	1	1	1	1	1	1	1	1	1	1	1	0	0	0	0	0	0	0	1	1	1	1	0	0
transcript_hq_oa1_4mf_transcript2421/f2p0/6656	1	1	1	1	1	1	1	1	1	1	1	1	1	1	0	0	0	0	0	0	0	1	1	1	1	0	0
transcript_hq_oa1_4mf_transcript950/f2p0/7371	1	1	1	1	1	0	1	1	1	1	1	1	0	1	0	0	0	0	0	0	0	0	1	0	1	0	0
transcript_hq_oa1_4mf_transcript546/f2p0/7784	1	1	1	1	1	1	1	1	1	1	1	1	1	1	0	0	0	0	0	0	0	1	1	1	1	0	0
transcript_hq_oa1_4mf_transcript4351/f2p0/6213	1	1	1	1	1	0	1	1	1	1	1	1	0	1	0	0	0	0	0	0	0	0	1	0	1	0	0
transcript_hq_oa1_4mf_transcript8232/f3p0/5679	1	1	1	1	1	1	1	1	1	1	1	1	1	1	0	0	0	0	0	0	0	1	1	1	1	0	0
transcript_hq_oa1_4mf_transcript8484/f2p0/5648	1	1	0	1	1	1	1	1	1	0	1	1	1	1	0	0	0	0	0	0	0	0	1	0	1	0	0
transcript_hq_oa1_4mf_transcript7911/f14p0/5707	1	1	0	1	1	1	1	1	1	0	1	1	1	1	0	0	0	0	0	0	0	0	1	0	1	0	0
transcript_hq_oa1_4mf_transcript11914/f2p0/3892	1	1	1	1	1	1	1	1	1	1	1	1	1	1	0	0	0	0	0	0	0	1	1	1	1	0	0
transcript_hq_oa1_4mf_transcript34737/f2p0/1479	1	1	1	1	1	0	1	1	1	1	1	1	0	1	0	0	0	0	0	0	0	0	1	0	1	0	0
transcript_hq_oa1_4mf_transcript35423/f2p0/1361	1	1	1	1	1	1	1	1	1	1	1	1	1	1	0	0	0	0	0	0	0	1	1	1	1	0	0
transcript_hq_oa1_4mf_transcript16407/f2p0/3044	1	1	1	1	1	1	1	1	1	1	1	1	1	1	0	0	0	0	0	0	0	1	1	1	1	0	0
transcript_hq_oa1_4mf_transcript7978/f5p0/5719	1	1	0	1	1	0	0	1	1	0	1	1	0	0	0	0	0	0	0	0	0	0	1	0	1	0	0
transcript_hq_oa1_4mf_transcript5142/f2p0/6057	1	1	1	1	1	1	1	1	1	1	1	1	1	1	0	0	0	0	0	0	0	1	1	1	1	0	0
transcript_hq_oa1_4mf_transcript15305/f3p0/3169	1	1	0	1	1	1	1	1	1	0	1	1	1	1	0	0	0	0	0	0	0	0	1	0	1	0	0
transcript_hq_oa1_4mf_transcript28774/f3p0/2055	1	1	0	1	1	1	1	1	1	0	1	1	1	1	0	0	0	0	0	0	0	0	1	0	1	0	0
transcript_hq_oa1_4mf_transcript9842/f2p0/5278	1	1	1	1	1	1	1	1	1	1	1	1	1	1	0	0	0	0	0	0	0	1	1	1	1	0	0
transcript_hq_oa1_4mf_transcript26150/f3p0/2241	1	1	0	1	1	1	1	1	1	0	1	1	1	1	0	0	0	0	0	0	0	0	1	0	1	0	0
transcript_hq_oa1_4mf_transcript3121/f34p0/6435	1	1	1	1	1	1	1	1	1	1	1	1	1	1	0	0	0	0	0	0	0	1	1	1	1	0	0
transcript_hq_oa1_4mf_transcript2399/f2p0/6656	1	0	0	1	1	1	0	1	0	0	1	1	1	0	0	0	0	0	0	0	0	0	1	0	1	0	0
transcript_hq_oa1_4mf_transcript1207/f2p0/7212	1	1	0	1	1	1	1	1	1	0	1	1	1	1	0	0	0	0	0	0	0	0	1	0	1	0	0
transcript_hq_oa1_4mf_transcript34508/f2p0/1501	1	1	1	1	1	1	1	1	1	1	1	1	1	1	0	0	0	0	0	0	0	1	1	1	1	0	0
transcript_hq_oa1_4mf_transcript36742/f3p0/1007	1	0	0	1	0	0	0	1	0	0	1	0	0	0	0	0	0	0	0	0	0	0	1	0	1	0	0
transcript_hq_oa1_4mf_transcript2749/f2p0/6577	1	1	0	1	1	1	1	1	1	0	1	1	1	1	0	0	0	0	0	0	0	0	1	0	1	0	0
transcript_hq_oa1_4mf_transcript24233/f2p0/2354	1	1	1	1	1	0	1	1	1	1	1	1	0	1	0	0	0	0	0	0	0	0	1	0	1	0	0
transcript_hq_oa1_4mf_transcript10987/f3p0/4258	1	1	1	1	1	1	1	1	1	1	1	1	1	1	0	0	0	0	0	0	0	1	1	1	1	0	0
transcript_hq_oa1_4mf_transcript13981/f7p0/3374	1	1	1	1	1	0	1	1	1	1	1	1	0	1	0	0	0	0	0	0	0	0	1	0	1	0	0
transcript_hq_oa1_4mf_transcript6710/f2p0/5827	1	1	0	1	1	0	0	1	1	0	1	1	0	0	0	0	0	0	0	0	0	0	1	0	1	0	0
transcript_hq_oa1_4mf_transcript1261/f2p0/7182	1	1	0	1	1	1	1	1	1	0	1	1	1	1	0	0	0	0	0	0	0	0	1	0	1	0	0
transcript_hq_oa1_4mf_transcript29565/f3p0/1987	1	1	1	1	1	0	1	1	1	1	1	1	0	1	0	0	0	0	0	0	0	0	1	0	1	0	0
transcript_hq_oa1_4mf_transcript16244/f2p0/3045	1	1	1	1	1	1	1	1	1	1	1	1	1	1	0	0	0	0	0	0	0	1	1	1	1	0	0
transcript_hq_oa1_4mf_transcript37809/f12p0/576	1	1	1	1	1	1	1	1	1	1	1	1	1	1	0	0	0	0	0	0	0	1	1	1	1	0	0
transcript_hq_oa1_4mf_transcript35399/f3p0/1368	1	1	0	1	1	0	1	1	1	0	1	1	0	1	0	0	0	0	0	0	0	0	1	0	1	0	0
transcript_hq_oa1_4mf_transcript37100/f2p0/900	1	1	1	1	1	1	1	1	1	1	1	1	1	1	0	0	0	0	0	0	0	1	1	1	1	0	0
transcript_hq_oa1_4mf_transcript18697/f40p0/2739	1	1	1	1	1	1	1	1	1	1	1	1	1	1	0	0	0	0	0	0	0	1	1	1	1	0	0
transcript_hq_oa1_4mf_transcript18330/f15p0/2765	1	1	1	1	1	1	1	1	1	1	1	1	1	1	0	0	0	0	0	0	0	1	1	1	1	0	0
transcript_hq_oa1_4mf_transcript33195/f4p0/1685	1	1	0	1	1	1	1	1	1	0	1	1	1	1	0	0	0	0	0	0	0	0	1	0	1	0	0
transcript_hq_oa1_4mf_transcript5296/f4p0/6066	1	1	1	1	1	0	1	1	1	1	1	1	0	1	0	0	0	0	0	0	0	0	1	0	1	0	0
transcript_hq_oa1_4mf_transcript26088/f2p0/2223	1	1	1	1	1	1	1	1	1	1	1	1	1	1	0	0	0	0	0	0	0	1	1	1	1	0	0
transcript_hq_oa1_4mf_transcript36660/f28p0/986	1	1	1	1	1	1	1	1	1	1	1	1	1	1	0	0	0	0	0	0	0	1	1	1	1	0	0
transcript_hq_oa1_4mf_transcript22142/f9p0/2507	1	1	1	1	1	1	1	1	1	1	1	1	1	1	0	0	0	0	0	0	0	1	1	1	1	0	0
transcript_hq_oa1_4mf_transcript19288/f3p0/2741	1	1	1	1	1	1	1	1	1	1	1	1	1	1	0	0	0	0	0	0	0	1	1	1	1	0	0
transcript_hq_oa1_4mf_transcript37853/f3p0/613	1	1	1	1	1	1	1	1	1	1	1	1	1	1	0	0	0	0	0	0	0	1	1	1	1	0	0
transcript_hq_oa1_4mf_transcript8449/f2p0/5664	1	1	1	1	1	1	1	1	1	1	1	1	1	1	0	0	0	0	0	0	0	1	1	1	1	0	0
transcript_hq_oa1_4mf_transcript7686/f2p0/5754	1	1	0	1	1	0	0	1	1	0	1	1	0	0	0	0	0	0	0	0	0	0	1	0	1	0	0
transcript_hq_oa1_4mf_transcript28357/f2p0/2080	1	1	1	1	1	0	1	1	1	1	1	1	0	1	0	0	0	0	0	0	0	0	1	0	1	0	0
transcript_hq_oa1_4mf_transcript3327/f3p0/6416	1	1	1	1	1	0	1	1	1	1	1	1	0	1	0	0	0	0	0	0	0	0	1	0	1	0	0
transcript_hq_oa1_4mf_transcript21052/f8p0/2598	1	1	1	1	1	1	1	1	1	1	1	1	1	1	0	0	0	0	0	0	0	1	1	1	1	0	0
transcript_hq_oa1_4mf_transcript22210/f2p0/2514	1	1	1	1	1	1	1	1	1	1	1	1	1	1	0	0	0	0	0	0	0	1	1	1	1	0	0
transcript_hq_oa1_4mf_transcript12048/f99p0/3766	1	1	1	1	1	1	1	1	1	1	1	1	1	1	0	0	0	0	0	0	0	1	1	1	1	0	0
transcript_hq_oa1_4mf_transcript10115/f4p0/4965	1	1	1	1	1	1	1	1	1	1	1	1	1	1	0	0	0	0	0	0	0	1	1	1	1	0	0
transcript_hq_oa1_4mf_transcript4453/f19p0/6196	1	1	1	1	1	1	1	1	1	1	1	1	1	1	0	0	0	0	0	0	0	1	1	1	1	0	0
transcript_hq_oa1_4mf_transcript21461/f14p0/2555	1	1	1	1	1	1	1	1	1	1	1	1	1	1	0	0	0	0	0	0	0	1	1	1	1	0	0
transcript_hq_oa1_4mf_transcript11800/f2p0/3904	1	1	1	1	1	1	1	1	1	1	1	1	1	1	0	0	0	0	0	0	0	1	1	1	1	0	0
transcript_hq_oa1_4mf_transcript14490/f2p0/3273	1	1	1	1	1	1	1	1	1	1	1	1	1	1	0	0	0	0	0	0	0	1	1	1	1	0	0
transcript_hq_oa1_4mf_transcript19296/f10p0/2721	1	1	1	1	1	1	1	1	1	1	1	1	1	1	0	0	0	0	0	0	0	1	1	1	1	0	0
transcript_hq_oa1_4mf_transcript36175/f12p0/1180	1	1	1	1	1	1	1	1	1	1	1	1	1	1	0	0	0	0	0	0	0	1	1	1	1	0	0
transcript_hq_oa1_4mf_transcript13251/f3p0/3509	1	1	1	1	1	1	1	1	1	1	1	1	1	1	0	0	0	0	0	0	0	1	1	1	1	0	0
transcript_hq_oa1_4mf_transcript3039/f2p0/6519	1	1	1	1	1	1	1	1	1	1	1	1	1	1	0	0	0	0	0	0	0	1	1	1	1	0	0
transcript_hq_oa1_4mf_transcript18005/f9p0/2865	1	1	0	1	1	0	0	1	1	0	1	1	0	0	0	0	0	0	0	0	0	0	1	0	1	0	0
transcript_hq_oa1_4mf_transcript29069/f7p0/2031	1	1	0	1	1	1	1	1	1	0	1	1	1	1	0	0	0	0	0	0	0	0	1	0	1	0	0
transcript_hq_oa1_4mf_transcript35466/f2p0/1347	1	1	1	1	1	1	1	1	1	1	1	1	1	1	0	0	0	0	0	0	0	1	1	1	1	0	0
transcript_hq_oa1_4mf_transcript11250/f2p0/4118	1	1	1	1	1	1	1	1	1	1	1	1	1	1	0	0	0	0	0	0	0	1	1	1	1	0	0
transcript_hq_oa1_4mf_transcript25004/f6p0/2308	1	1	1	1	1	1	1	1	1	1	1	1	1	1	0	0	0	0	0	0	0	1	1	1	1	0	0
transcript_hq_oa1_4mf_transcript26422/f2p0/2222	1	1	1	1	1	1	1	1	1	1	1	1	1	1	0	0	0	0	0	0	0	1	1	1	1	0	0
transcript_hq_oa1_4mf_transcript30950/f8p0/1880	1	1	1	1	1	1	1	1	1	1	1	1	1	1	0	0	0	0	0	0	0	1	1	1	1	0	0
transcript_hq_oa1_4mf_transcript36756/f6p0/977	1	1	1	1	1	0	1	1	1	1	1	1	0	1	0	0	0	0	0	0	0	0	1	0	1	0	0
transcript_hq_oa1_4mf_transcript6150/f5p0/5911	1	1	1	1	1	1	1	1	1	1	1	1	1	1	0	0	0	0	0	0	0	1	1	1	1	0	0
transcript_hq_oa1_4mf_transcript14367/f6p0/3277	1	1	1	1	1	1	1	1	1	1	1	1	1	1	0	0	0	0	0	0	0	1	1	1	1	0	0
transcript_lq_oa1_4mf_transcript20355/f2p0/2708	1	1	1	1	1	1	1	1	1	1	1	1	1	1	0	0	0	0	0	0	0	1	1	1	1	0	0
transcript_hq_oa1_4mf_transcript5352/f2p0/6061	1	1	1	1	1	0	1	1	1	1	1	1	0	1	0	0	0	0	0	0	0	0	1	0	1	0	0
transcript_hq_oa1_4mf_transcript4608/f2p0/6163	1	0	0	1	1	0	0	1	0	0	1	1	0	0	0	0	0	0	0	0	0	0	1	0	1	0	0
transcript_hq_oa1_4mf_transcript22052/f29p0/2458	1	1	1	1	1	1	1	1	1	1	1	1	1	1	0	0	0	0	0	0	0	1	1	1	1	0	0
transcript_hq_oa1_4mf_transcript36975/f2p0/934	1	1	0	1	1	0	0	1	1	0	1	1	0	0	0	0	0	0	0	0	0	0	1	0	1	0	0
transcript_hq_oa1_4mf_transcript26458/f2p0/2213	1	1	0	1	1	1	1	1	1	0	1	1	1	1	0	0	0	0	0	0	0	0	1	0	1	0	0
transcript_hq_oa1_4mf_transcript30385/f2p0/1954	1	1	0	1	1	0	1	1	1	0	1	1	0	1	0	0	0	0	0	0	0	0	1	0	1	0	0
transcript_hq_oa1_4mf_transcript20697/f3p0/2620	1	1	1	1	1	0	1	1	1	1	1	1	0	1	0	0	0	0	0	0	0	0	1	0	1	0	0
transcript_hq_oa1_4mf_transcript13975/f23p0/3097	1	1	1	1	1	1	1	1	1	1	1	1	1	1	0	0	0	0	0	0	0	1	1	1	1	0	0
transcript_hq_oa1_4mf_transcript30896/f8p0/1882	1	1	1	1	1	1	1	1	1	1	1	1	1	1	0	0	0	0	0	0	0	1	1	1	1	0	0
transcript_hq_oa1_4mf_transcript18814/f2p0/2780	1	0	0	1	0	0	0	1	0	0	1	0	0	0	0	0	0	0	0	0	0	0	1	0	1	0	0
transcript_hq_oa1_4mf_transcript6629/f2p0/5921	1	1	0	1	1	0	0	1	1	0	1	1	0	0	0	0	0	0	0	0	0	0	1	0	1	0	0
transcript_hq_oa1_4mf_transcript13105/f3p0/3531	1	1	1	1	1	1	1	1	1	1	1	1	1	1	0	0	0	0	0	0	0	1	1	1	1	0	0
transcript_hq_oa1_4mf_transcript29414/f3p0/2011	1	1	1	1	1	1	1	1	1	1	1	1	1	1	0	0	0	0	0	0	0	1	1	1	1	0	0
transcript_hq_oa1_4mf_transcript29052/f23p0/1997	1	1	0	1	1	0	0	1	1	0	1	1	0	0	0	0	0	0	0	0	0	0	1	0	1	0	0
transcript_hq_oa1_4mf_transcript3584/f3p0/6349	1	1	1	1	1	1	1	1	1	1	1	1	1	1	0	0	0	0	0	0	0	1	1	1	1	0	0
transcript_hq_oa1_4mf_transcript15194/f3p0/3170	1	1	0	1	1	1	0	1	1	0	1	1	1	0	0	0	0	0	0	0	0	0	1	0	1	0	0
transcript_hq_oa1_4mf_transcript17269/f15p0/2934	1	1	1	1	1	1	1	1	1	1	1	1	1	1	0	0	0	0	0	0	0	1	1	1	1	0	0
transcript_hq_oa1_4mf_transcript19712/f7p0/2682	1	1	0	1	1	0	0	1	1	0	1	1	0	0	0	0	0	0	0	0	0	0	1	0	1	0	0
transcript_hq_oa1_4mf_transcript18965/f2p0/2783	1	1	0	1	1	1	1	1	1	0	1	1	1	1	0	0	0	0	0	0	0	0	1	0	1	0	0
transcript_hq_oa1_4mf_transcript36212/f3p0/1157	1	1	0	1	1	0	1	1	1	0	1	1	0	1	0	0	0	0	0	0	0	0	1	0	1	0	0
transcript_hq_oa1_4mf_transcript11322/f8p0/4066	1	1	1	1	1	1	1	1	1	1	1	1	1	1	0	0	0	0	0	0	0	1	1	1	1	0	0
transcript_hq_oa1_4mf_transcript3359/f6p0/6375	1	1	0	1	1	1	1	1	1	0	1	1	1	1	0	0	0	0	0	0	0	0	1	0	1	0	0
transcript_hq_oa1_4mf_transcript6604/f2p0/5881	1	1	1	1	1	1	1	1	1	1	1	1	1	1	0	0	0	0	0	0	0	1	1	1	1	0	0
transcript_hq_oa1_4mf_transcript806/f16p0/7461	1	1	1	1	1	1	1	1	1	1	1	1	1	1	0	0	0	0	0	0	0	1	1	1	1	0	0
transcript_hq_oa1_4mf_transcript1463/f2p0/7058	1	1	1	1	1	1	1	1	1	1	1	1	1	1	0	0	0	0	0	0	0	1	1	1	1	0	0
transcript_hq_oa1_4mf_transcript2072/f11p0/6802	1	1	1	1	1	1	1	1	1	1	1	1	1	1	0	0	0	0	0	0	0	1	1	1	1	0	0
transcript_hq_oa1_4mf_transcript36847/f4p0/969	1	1	1	1	1	1	1	1	1	1	1	1	1	1	0	0	0	0	0	0	0	1	1	1	1	0	0
transcript_hq_oa1_4mf_transcript35002/f5p0/1424	1	1	0	1	1	0	1	1	1	0	1	1	0	1	0	0	0	0	0	0	0	0	1	0	1	0	0
transcript_hq_oa1_4mf_transcript22484/f4p0/2384	1	1	1	1	1	1	1	1	1	1	1	1	1	1	0	0	0	0	0	0	0	1	1	1	1	0	0
transcript_hq_oa1_4mf_transcript19221/f2p0/2752	1	1	1	1	1	1	1	1	1	1	1	1	1	1	0	0	0	0	0	0	0	1	1	1	1	0	0
transcript_hq_oa1_4mf_transcript8394/f2p0/5587	1	1	1	1	1	1	1	1	1	1	1	1	1	1	0	0	0	0	0	0	0	1	1	1	1	0	0
transcript_hq_oa1_4mf_transcript37936/f3p0/561	1	0	0	1	0	0	0	1	0	0	1	0	0	0	0	0	0	0	0	0	0	0	1	0	1	0	0
transcript_hq_oa1_4mf_transcript28997/f2p0/2032	1	1	1	1	1	1	1	1	1	1	1	1	1	1	0	0	0	0	0	0	0	1	1	1	1	0	0
transcript_hq_oa1_4mf_transcript31215/f3p0/1871	1	1	0	1	1	1	1	1	1	0	1	1	1	1	0	0	0	0	0	0	0	0	1	0	1	0	0
transcript_hq_oa1_4mf_transcript33314/f3p0/1658	1	1	1	1	1	1	1	0	0	0	0	0	0	0	1	1	1	1	1	1	1	1	1	0	0	1	1
transcript_hq_oa1_4mf_transcript14647/f2p0/3254	1	1	0	1	1	1	1	1	1	0	1	1	1	1	0	0	0	0	0	0	0	0	1	0	1	0	0
transcript_hq_oa1_4mf_transcript7918/f11p0/5713	1	1	1	1	1	1	1	1	1	1	1	1	1	1	0	0	0	0	0	0	0	1	1	1	1	0	0
transcript_hq_oa1_4mf_transcript28878/f3p0/2004	1	1	1	1	1	1	1	1	1	1	1	1	1	1	0	0	0	0	0	0	0	1	1	1	1	0	0
transcript_hq_oa1_4mf_transcript35627/f6p0/1315	1	1	1	1	1	0	1	1	1	1	1	1	0	1	0	0	0	0	0	0	0	0	1	0	1	0	0
transcript_hq_oa1_4mf_transcript14036/f2p0/3254	1	1	1	1	1	1	1	1	1	1	1	1	1	1	0	0	0	0	0	0	0	1	1	1	1	0	0
transcript_hq_oa1_4mf_transcript33528/f2p0/1640	1	1	0	1	1	1	0	1	1	0	1	1	1	0	0	0	0	0	0	0	0	0	1	0	1	0	0
transcript_lq_oa1_4mf_transcript19238/f3p0/2671	1	1	1	1	1	0	1	1	1	1	1	1	0	1	0	0	0	0	0	0	0	0	1	0	1	0	0
transcript_hq_oa1_4mf_transcript20529/f8p0/2637	1	1	1	1	1	1	1	1	1	1	1	1	1	1	0	0	0	0	0	0	0	1	1	1	1	0	0
transcript_hq_oa1_4mf_transcript37724/f3p0/670	1	1	0	1	1	0	1	1	1	0	1	1	0	1	0	0	0	0	0	0	0	0	1	0	1	0	0
transcript_hq_oa1_4mf_transcript17315/f3p0/2939	1	1	0	1	1	1	0	1	1	0	1	1	1	0	0	0	0	0	0	0	0	0	1	0	1	0	0
transcript_hq_oa1_4mf_transcript18704/f2p0/2794	1	1	1	1	1	1	1	1	1	1	1	1	1	1	0	0	0	0	0	0	0	1	1	1	1	0	0
transcript_hq_oa1_4mf_transcript27080/f2p0/2161	1	1	0	1	1	1	0	1	1	0	1	1	1	0	0	0	0	0	0	0	0	0	1	0	1	0	0
transcript_hq_oa1_4mf_transcript12004/f9p0/3816	1	1	1	1	1	1	1	1	1	1	1	1	1	1	0	0	0	0	0	0	0	1	1	1	1	0	0
transcript_hq_oa1_4mf_transcript14151/f2p0/3376	1	1	1	1	1	0	1	1	1	1	1	1	0	1	0	0	0	0	0	0	0	0	1	0	1	0	0
transcript_hq_oa1_4mf_transcript36881/f18p0/848	1	1	1	1	1	0	1	1	1	1	1	1	0	1	0	0	0	0	0	0	0	0	1	0	1	0	0
transcript_hq_oa1_4mf_transcript20682/f2p0/2612	1	1	1	1	1	1	1	1	1	1	1	1	1	1	0	0	0	0	0	0	0	1	1	1	1	0	0
transcript_hq_oa1_4mf_transcript30208/f2p0/1949	1	1	1	1	1	1	1	1	1	1	1	1	1	1	0	0	0	0	0	0	0	1	1	1	1	0	0
transcript_hq_oa1_4mf_transcript13774/f6p0/3399	1	1	0	1	1	1	1	1	1	0	1	1	1	1	0	0	0	0	0	0	0	0	1	0	1	0	0
transcript_hq_oa1_4mf_transcript8820/f2p0/5706	1	1	0	1	1	1	1	1	1	0	1	1	1	1	0	0	0	0	0	0	0	0	1	0	1	0	0
transcript_hq_oa1_4mf_transcript23629/f2p0/2403	1	1	1	1	1	1	1	1	1	1	1	1	1	1	0	0	0	0	0	0	0	1	1	1	1	0	0
transcript_hq_oa1_4mf_transcript25844/f2p0/2253	1	1	1	1	1	1	1	1	1	1	1	1	1	1	0	0	0	0	0	0	0	1	1	1	1	0	0
transcript_hq_oa1_4mf_transcript4280/f3p0/6241	1	1	1	1	1	1	1	1	1	1	1	1	1	1	0	0	0	0	0	0	0	1	1	1	1	0	0
transcript_hq_oa1_4mf_transcript23917/f2p0/2387	1	1	1	1	1	1	1	1	1	1	1	1	1	1	0	0	0	0	0	0	0	1	1	1	1	0	0
transcript_hq_oa1_4mf_transcript6620/f2p0/5885	1	1	0	1	1	1	1	1	1	0	1	1	1	1	0	0	0	0	0	0	0	0	1	0	1	0	0
transcript_hq_oa1_4mf_transcript19326/f2p0/2733	1	1	1	1	1	1	1	1	1	1	1	1	1	1	0	0	0	0	0	0	0	1	1	1	1	0	0
transcript_hq_oa1_4mf_transcript12557/f2p0/3666	1	1	1	1	1	1	1	1	1	1	1	1	1	1	0	0	0	0	0	0	0	1	1	1	1	0	0
transcript_hq_oa1_4mf_transcript11491/f10p0/3983	1	1	1	1	1	1	1	1	1	1	1	1	1	1	0	0	0	0	0	0	0	1	1	1	1	0	0
transcript_hq_oa1_4mf_transcript37191/f2p0/874	1	1	0	1	1	0	0	1	1	0	1	1	0	0	0	0	0	0	0	0	0	0	1	0	1	0	0
transcript_hq_oa1_4mf_transcript14657/f3p0/3228	1	1	1	1	1	1	1	1	1	1	1	1	1	1	0	0	0	0	0	0	0	1	1	1	1	0	0
transcript_hq_oa1_4mf_transcript22910/f16p0/2364	1	1	0	1	1	1	0	1	1	0	1	1	1	0	0	0	0	0	0	0	0	0	1	0	1	0	0
transcript_hq_oa1_4mf_transcript36767/f6p0/959	1	0	0	1	1	1	0	1	0	0	1	1	1	0	0	0	0	0	0	0	0	0	1	0	1	0	0
transcript_hq_oa1_4mf_transcript33786/f6p0/1606	1	1	1	1	1	1	1	1	1	1	1	1	1	1	0	0	0	0	0	0	0	1	1	1	1	0	0
transcript_hq_oa1_4mf_transcript3011/f2p0/6489	1	1	0	1	1	0	0	1	1	0	1	1	0	0	0	0	0	0	0	0	0	0	1	0	1	0	0
transcript_hq_oa1_4mf_transcript12386/f9p0/3702	1	1	1	1	1	1	1	1	1	1	1	1	1	1	0	0	0	0	0	0	0	1	1	1	1	0	0
transcript_hq_oa1_4mf_transcript7541/f15p0/5749	1	1	1	1	1	1	1	1	1	1	1	1	1	1	0	0	0	0	0	0	0	1	1	1	1	0	0
transcript_hq_oa1_4mf_transcript7856/f2p0/5796	1	1	1	1	1	1	1	1	1	1	1	1	1	1	0	0	0	0	0	0	0	1	1	1	1	0	0
transcript_hq_oa1_4mf_transcript867/f2p0/7415	1	1	1	1	1	1	1	1	1	1	1	1	1	1	0	0	0	0	0	0	0	1	1	1	1	0	0
transcript_hq_oa1_4mf_transcript10605/f3p0/4501	1	1	1	1	1	1	1	1	1	1	1	1	1	1	0	0	0	0	0	0	0	1	1	1	1	0	0
transcript_hq_oa1_4mf_transcript21507/f3p0/2563	1	1	0	1	1	1	1	1	1	0	1	1	1	1	0	0	0	0	0	0	0	0	1	0	1	0	0
transcript_hq_oa1_4mf_transcript4440/f4p0/6187	1	1	1	1	1	1	1	1	1	1	1	1	1	1	0	0	0	0	0	0	0	1	1	1	1	0	0
transcript_hq_oa1_4mf_transcript33077/f6p0/1687	1	1	1	1	1	0	1	1	1	1	1	1	0	1	0	0	0	0	0	0	0	0	1	0	1	0	0
transcript_hq_oa1_4mf_transcript34627/f2p0/1465	1	1	0	1	1	0	0	1	1	0	1	1	0	0	0	0	0	0	0	0	0	0	1	0	1	0	0
transcript_hq_oa1_4mf_transcript9582/f13p0/5420	1	1	1	1	1	1	1	1	1	1	1	1	1	1	0	0	0	0	0	0	0	1	1	1	1	0	0
transcript_hq_oa1_4mf_transcript23218/f5p0/2456	1	1	1	1	1	1	1	1	1	1	1	1	1	1	0	0	0	0	0	0	0	1	1	1	1	0	0
transcript_hq_oa1_4mf_transcript85/f2p0/9138	1	1	0	1	1	0	1	1	1	0	1	1	0	1	0	0	0	0	0	0	0	0	1	0	1	0	0
transcript_hq_oa1_4mf_transcript29643/f2p0/1990	1	1	1	1	1	0	1	1	1	1	1	1	0	1	0	0	0	0	0	0	0	0	1	0	1	0	0
transcript_hq_oa1_4mf_transcript10973/f9p0/4179	1	1	1	1	1	1	1	1	1	1	1	1	1	1	0	0	0	0	0	0	0	1	1	1	1	0	0
transcript_hq_oa1_4mf_transcript12992/f2p0/3561	1	1	1	1	1	1	1	1	1	1	1	1	1	1	0	0	0	0	0	0	0	1	1	1	1	0	0
transcript_hq_oa1_4mf_transcript14077/f3p0/3347	1	1	1	1	1	1	1	1	1	1	1	1	1	1	0	0	0	0	0	0	0	1	1	1	1	0	0
transcript_hq_oa1_4mf_transcript16093/f6p0/2862	1	1	1	1	1	0	1	1	1	1	1	1	0	1	0	0	0	0	0	0	0	0	1	0	1	0	0
transcript_hq_oa1_4mf_transcript12080/f2p0/3785	1	1	0	1	1	0	1	1	1	0	1	1	0	1	0	0	0	0	0	0	0	0	1	0	1	0	0
transcript_hq_oa1_4mf_transcript10044/f5p0/5037	1	1	1	1	1	1	1	1	1	1	1	1	1	1	0	0	0	0	0	0	0	1	1	1	1	0	0
transcript_hq_oa1_4mf_transcript1323/f2p0/7132	1	1	1	1	1	1	1	1	1	1	1	1	1	1	0	0	0	0	0	0	0	1	1	1	1	0	0
transcript_hq_oa1_4mf_transcript26131/f4p0/2239	1	1	0	1	1	0	0	1	1	0	1	1	0	0	0	0	0	0	0	0	0	0	1	0	1	0	0
transcript_hq_oa1_4mf_transcript32735/f3p0/1727	1	1	1	1	1	1	1	1	1	1	1	1	1	1	0	0	0	0	0	0	0	1	1	1	1	0	0
transcript_hq_oa1_4mf_transcript35124/f2p0/1352	1	1	1	1	1	0	1	1	1	1	1	1	0	1	0	0	0	0	0	0	0	0	1	0	1	0	0
transcript_hq_oa1_4mf_transcript13575/f2p0/3444	1	1	1	1	1	1	1	1	1	1	1	1	1	1	0	0	0	0	0	0	0	1	1	1	1	0	0
transcript_hq_oa1_4mf_transcript35989/f8p0/1221	1	1	0	1	1	1	1	1	1	0	1	1	1	1	0	0	0	0	0	0	0	0	1	0	1	0	0
transcript_hq_oa1_4mf_transcript6301/f9p0/5912	1	1	1	1	1	1	1	1	1	1	1	1	1	1	0	0	0	0	0	0	0	1	1	1	1	0	0
transcript_hq_oa1_4mf_transcript6247/f3p0/5885	1	0	0	1	1	1	0	1	0	0	1	1	1	0	0	0	0	0	0	0	0	0	1	0	1	0	0
transcript_hq_oa1_4mf_transcript7381/f4p0/5789	1	1	1	1	1	1	1	1	1	1	1	1	1	1	0	0	0	0	0	0	0	1	1	1	1	0	0
transcript_hq_oa1_4mf_transcript29468/f2p0/1997	1	1	1	1	1	0	1	1	1	1	1	1	0	1	0	0	0	0	0	0	0	0	1	0	1	0	0
transcript_hq_oa1_4mf_transcript10678/f2p0/4450	1	1	1	1	1	1	1	1	1	1	1	1	1	1	0	0	0	0	0	0	0	1	1	1	1	0	0
transcript_hq_oa1_4mf_transcript36219/f2p0/1151	1	1	0	1	1	0	1	1	1	0	1	1	0	1	0	0	0	0	0	0	0	0	1	0	1	0	0
transcript_hq_oa1_4mf_transcript14224/f3p0/3339	1	1	0	1	1	0	0	1	1	0	1	1	0	0	0	0	0	0	0	0	0	0	1	0	1	0	0
transcript_hq_oa1_4mf_transcript10400/f2p0/4656	1	1	1	1	1	1	1	1	1	1	1	1	1	1	0	0	0	0	0	0	0	1	1	1	1	0	0
transcript_hq_oa1_4mf_transcript36269/f22p0/1091	1	1	1	1	1	1	1	1	1	1	1	1	1	1	0	0	0	0	0	0	0	1	1	1	1	0	0
transcript_hq_oa1_4mf_transcript7675/f2p0/5755	1	1	1	1	1	1	1	1	1	1	1	1	1	1	0	0	0	0	0	0	0	1	1	1	1	0	0
transcript_hq_oa1_4mf_transcript2400/f8p0/6658	1	1	1	1	1	1	1	1	1	1	1	1	1	1	0	0	0	0	0	0	0	1	1	1	1	0	0
transcript_hq_oa1_4mf_transcript14476/f5p0/3180	1	1	1	1	1	1	1	1	1	1	1	1	1	1	0	0	0	0	0	0	0	1	1	1	1	0	0
transcript_hq_oa1_4mf_transcript5944/f16p0/5999	1	1	1	1	1	1	1	1	1	1	1	1	1	1	0	0	0	0	0	0	0	1	1	1	1	0	0
transcript_hq_oa1_4mf_transcript31960/f6p0/1797	1	1	0	1	1	0	1	1	1	0	1	1	0	1	0	0	0	0	0	0	0	0	1	0	1	0	0
transcript_hq_oa1_4mf_transcript81/f2p0/9164	1	1	1	1	1	1	1	1	1	1	1	1	1	1	0	0	0	0	0	0	0	1	1	1	1	0	0
transcript_hq_oa1_4mf_transcript9809/f8p0/5285	1	1	1	1	1	1	1	1	1	1	1	1	1	1	0	0	0	0	0	0	0	1	1	1	1	0	0
transcript_hq_oa1_4mf_transcript12983/f4p0/3554	1	1	1	1	1	0	1	1	1	1	1	1	0	1	0	0	0	0	0	0	0	0	1	0	1	0	0
transcript_hq_oa1_4mf_transcript12409/f5p0/3687	1	1	0	1	1	1	1	1	1	0	1	1	1	1	0	0	0	0	0	0	0	0	1	0	1	0	0
transcript_hq_oa1_4mf_transcript15041/f2p0/3200	1	1	1	1	1	1	1	1	1	1	1	1	1	1	0	0	0	0	0	0	0	1	1	1	1	0	0
transcript_hq_oa1_4mf_transcript31091/f2p0/1880	1	1	1	1	1	1	1	1	1	1	1	1	1	1	0	0	0	0	0	0	0	1	1	1	1	0	0
transcript_hq_oa1_4mf_transcript4855/f2p0/6113	1	1	1	1	1	1	1	1	1	1	1	1	1	1	0	0	0	0	0	0	0	1	1	1	1	0	0
transcript_hq_oa1_4mf_transcript28445/f2p0/2034	1	1	1	1	1	1	1	1	1	1	1	1	1	1	0	0	0	0	0	0	0	1	1	1	1	0	0
transcript_hq_oa1_4mf_transcript34523/f10p0/1504	1	1	0	1	1	1	0	1	1	0	1	1	1	0	0	0	0	0	0	0	0	0	1	0	1	0	0
transcript_hq_oa1_4mf_transcript11034/f2p0/4243	1	1	1	1	1	1	1	1	1	1	1	1	1	1	0	0	0	0	0	0	0	1	1	1	1	0	0
transcript_hq_oa1_4mf_transcript7267/f2p0/5825	1	1	1	1	1	1	1	1	1	1	1	1	1	1	0	0	0	0	0	0	0	1	1	1	1	0	0
transcript_hq_oa1_4mf_transcript7753/f5p0/5735	1	1	0	1	1	1	1	1	1	0	1	1	1	1	0	0	0	0	0	0	0	0	1	0	1	0	0
transcript_hq_oa1_4mf_transcript11925/f2p0/3825	1	1	1	1	1	1	1	1	1	1	1	1	1	1	0	0	0	0	0	0	0	1	1	1	1	0	0
transcript_hq_oa1_4mf_transcript21039/f2p0/2594	1	1	0	1	1	1	0	1	1	0	1	1	1	0	0	0	0	0	0	0	0	0	1	0	1	0	0
transcript_hq_oa1_4mf_transcript18233/f44p0/2759	1	1	1	1	1	1	1	1	1	1	1	1	1	1	0	0	0	0	0	0	0	1	1	1	1	0	0
transcript_hq_oa1_4mf_transcript24409/f2p0/2356	1	1	1	1	1	0	1	1	1	1	1	1	0	1	0	0	0	0	0	0	0	0	1	0	1	0	0
transcript_hq_oa1_4mf_transcript7803/f6p0/5734	1	1	1	1	1	1	1	1	1	1	1	1	1	1	0	0	0	0	0	0	0	1	1	1	1	0	0
transcript_hq_oa1_4mf_transcript28442/f3p0/1990	1	1	1	1	1	0	1	1	1	1	1	1	0	1	0	0	0	0	0	0	0	0	1	0	1	0	0
transcript_hq_oa1_4mf_transcript36609/f2p0/1041	1	1	0	1	1	1	1	1	1	0	1	1	1	1	0	0	0	0	0	0	0	0	1	0	1	0	0
transcript_hq_oa1_4mf_transcript26329/f3p0/2219	1	1	1	1	1	1	1	1	1	1	1	1	1	1	0	0	0	0	0	0	0	1	1	1	1	0	0
transcript_hq_oa1_4mf_transcript19952/f2p0/2685	1	1	1	1	1	1	1	1	1	1	1	1	1	1	0	0	0	0	0	0	0	1	1	1	1	0	0
transcript_hq_oa1_4mf_transcript5560/f2p0/6088	1	1	1	1	1	1	1	1	1	1	1	1	1	1	0	0	0	0	0	0	0	1	1	1	1	0	0
transcript_hq_oa1_4mf_transcript13958/f8p0/3378	1	1	1	1	1	1	1	1	1	1	1	1	1	1	0	0	0	0	0	0	0	1	1	1	1	0	0
transcript_hq_oa1_4mf_transcript1831/f3p0/6866	1	1	1	1	1	1	1	1	1	1	1	1	1	1	0	0	0	0	0	0	0	1	1	1	1	0	0
transcript_hq_oa1_4mf_transcript2045/f19p0/6825	1	1	1	1	1	1	1	1	1	1	1	1	1	1	0	0	0	0	0	0	0	1	1	1	1	0	0
transcript_hq_oa1_4mf_transcript29614/f2p0/1999	1	1	0	1	1	1	1	1	1	0	1	1	1	1	0	0	0	0	0	0	0	0	1	0	1	0	0
transcript_hq_oa1_4mf_transcript32818/f4p0/1718	1	1	1	1	1	1	1	1	1	1	1	1	1	1	0	0	0	0	0	0	0	1	1	1	1	0	0
transcript_hq_oa1_4mf_transcript33869/f2p0/1594	1	1	0	1	1	1	0	0	0	0	0	0	0	0	1	1	0	1	1	1	0	0	1	0	0	0	1
transcript_hq_oa1_4mf_transcript22960/f7p0/2436	1	1	1	1	1	1	1	1	1	1	1	1	1	1	0	0	0	0	0	0	0	1	1	1	1	0	0
transcript_hq_oa1_4mf_transcript24419/f2p0/2369	1	1	1	1	1	1	1	1	1	1	1	1	1	1	0	0	0	0	0	0	0	1	1	1	1	0	0
transcript_hq_oa1_4mf_transcript4379/f2p0/6232	1	1	0	1	1	0	0	1	1	0	1	1	0	0	0	0	0	0	0	0	0	0	1	0	1	0	0
transcript_hq_oa1_4mf_transcript8052/f3p0/5648	1	1	1	1	1	1	1	1	1	1	1	1	1	1	0	0	0	0	0	0	0	1	1	1	1	0	0
transcript_hq_oa1_4mf_transcript29150/f2p0/2013	1	1	1	1	1	1	1	1	1	1	1	1	1	1	0	0	0	0	0	0	0	1	1	1	1	0	0
transcript_hq_oa1_4mf_transcript27455/f2p0/2076	1	0	0	1	1	1	0	1	0	0	1	1	1	0	0	0	0	0	0	0	0	0	1	0	1	0	0
transcript_hq_oa1_4mf_transcript34303/f26p0/1503	1	1	1	1	1	1	1	1	1	1	1	1	1	1	0	0	0	0	0	0	0	1	1	1	1	0	0
transcript_hq_oa1_4mf_transcript16491/f2p0/2978	1	1	1	1	1	1	1	1	1	1	1	1	1	1	0	0	0	0	0	0	0	1	1	1	1	0	0
transcript_hq_oa1_4mf_transcript6624/f2p0/5883	1	1	1	1	1	1	1	1	1	1	1	1	1	1	0	0	0	0	0	0	0	1	1	1	1	0	0
transcript_hq_oa1_4mf_transcript33989/f2p0/1581	1	1	1	1	1	1	1	1	1	1	1	1	1	1	0	0	0	0	0	0	0	1	1	1	1	0	0
transcript_hq_oa1_4mf_transcript9496/f2p0/5440	1	1	1	1	1	1	1	1	1	1	1	1	1	1	0	0	0	0	0	0	0	1	1	1	1	0	0
transcript_hq_oa1_4mf_transcript17515/f12p0/2780	1	1	1	1	1	1	1	1	1	1	1	1	1	1	0	0	0	0	0	0	0	1	1	1	1	0	0
transcript_hq_oa1_4mf_transcript17613/f3p0/2937	1	1	1	1	1	1	1	1	1	1	1	1	1	1	0	0	0	0	0	0	0	1	1	1	1	0	0
transcript_hq_oa1_4mf_transcript11342/f2p0/4064	1	1	1	1	1	1	1	1	1	1	1	1	1	1	0	0	0	0	0	0	0	1	1	1	1	0	0
transcript_hq_oa1_4mf_transcript21144/f7p0/2587	1	1	1	1	1	1	1	1	1	1	1	1	1	1	0	0	0	0	0	0	0	1	1	1	1	0	0
transcript_hq_oa1_4mf_transcript24611/f4p0/2329	1	1	0	1	1	1	1	1	1	0	1	1	1	1	0	0	0	0	0	0	0	0	1	0	1	0	0
transcript_hq_oa1_4mf_transcript32678/f3p0/1736	1	1	0	1	1	0	0	1	1	0	1	1	0	0	0	0	0	0	0	0	0	0	1	0	1	0	0
transcript_hq_oa1_4mf_transcript3889/f6p0/6139	1	1	1	1	1	1	1	1	1	1	1	1	1	1	0	0	0	0	0	0	0	1	1	1	1	0	0
transcript_hq_oa1_4mf_transcript8969/f2p0/5566	1	1	1	1	1	1	1	1	1	1	1	1	1	1	0	0	0	0	0	0	0	1	1	1	1	0	0
transcript_hq_oa1_4mf_transcript13434/f19p0/3226	1	1	1	1	1	1	1	1	1	1	1	1	1	1	0	0	0	0	0	0	0	1	1	1	1	0	0
transcript_hq_oa1_4mf_transcript17768/f2p0/2892	1	1	1	1	1	1	1	1	1	1	1	1	1	1	0	0	0	0	0	0	0	1	1	1	1	0	0
transcript_hq_oa1_4mf_transcript22957/f3p0/2451	1	1	1	1	1	0	1	0	0	0	0	0	0	0	1	1	1	1	1	0	1	0	1	0	0	0	1
transcript_hq_oa1_4mf_transcript22774/f11p0/2481	1	1	1	1	1	1	1	1	1	1	1	1	1	1	0	0	0	0	0	0	0	1	1	1	1	0	0
transcript_hq_oa1_4mf_transcript30759/f2p0/1901	1	1	1	1	1	0	1	1	1	1	1	1	0	1	0	0	0	0	0	0	0	0	1	0	1	0	0
transcript_hq_oa1_4mf_transcript29381/f16p0/1985	1	1	0	1	1	1	1	1	1	0	1	1	1	1	0	0	0	0	0	0	0	0	1	0	1	0	0
transcript_hq_oa1_4mf_transcript9103/f4p0/5543	1	1	1	1	1	1	1	1	1	1	1	1	1	1	0	0	0	0	0	0	0	1	1	1	1	0	0
transcript_hq_oa1_4mf_transcript18385/f2p0/2843	1	1	1	1	1	1	1	1	1	1	1	1	1	1	0	0	0	0	0	0	0	1	1	1	1	0	0
transcript_hq_oa1_4mf_transcript10567/f5p0/4548	1	1	0	1	1	0	0	1	1	0	1	1	0	0	0	0	0	0	0	0	0	0	1	0	1	0	0
transcript_hq_oa1_4mf_transcript5799/f5p0/6009	1	1	1	1	1	1	1	1	1	1	1	1	1	1	0	0	0	0	0	0	0	1	1	1	1	0	0
transcript_hq_oa1_4mf_transcript6425/f6p0/5915	1	1	0	1	1	1	1	1	1	0	1	1	1	1	0	0	0	0	0	0	0	0	1	0	1	0	0
transcript_hq_oa1_4mf_transcript31257/f2p0/1854	1	1	1	1	1	1	1	1	1	1	1	1	1	1	0	0	0	0	0	0	0	1	1	1	1	0	0
transcript_hq_oa1_4mf_transcript26274/f2p0/2232	1	1	1	1	1	1	1	1	1	1	1	1	1	1	0	0	0	0	0	0	0	1	1	1	1	0	0
transcript_hq_oa1_4mf_transcript7700/f9p0/5766	1	1	1	1	1	1	1	1	1	1	1	1	1	1	0	0	0	0	0	0	0	1	1	1	1	0	0
transcript_hq_oa1_4mf_transcript1625/f12p0/6964	1	1	1	1	1	1	1	1	1	1	1	1	1	1	0	0	0	0	0	0	0	1	1	1	1	0	0
transcript_hq_oa1_4mf_transcript25769/f4p0/2250	1	1	0	1	1	0	0	1	1	0	1	1	0	0	0	0	0	0	0	0	0	0	1	0	1	0	0
transcript_hq_oa1_4mf_transcript21137/f9p0/2432	1	1	1	1	1	1	1	1	1	1	1	1	1	1	0	0	0	0	0	0	0	1	1	1	1	0	0
transcript_hq_oa1_4mf_transcript34378/f5p0/1523	1	1	1	1	1	1	1	1	1	1	1	1	1	1	0	0	0	0	0	0	0	1	1	1	1	0	0
transcript_hq_oa1_4mf_transcript36430/f9p0/1097	1	1	0	1	1	0	0	1	1	0	1	1	0	0	0	0	0	0	0	0	0	0	1	0	1	0	0
transcript_hq_oa1_4mf_transcript13175/f29p0/3473	1	1	1	1	1	1	1	1	1	1	1	1	1	1	0	0	0	0	0	0	0	1	1	1	1	0	0
transcript_hq_oa1_4mf_transcript21072/f3p0/2486	1	1	1	1	1	1	1	1	1	1	1	1	1	1	0	0	0	0	0	0	0	1	1	1	1	0	0
transcript_hq_oa1_4mf_transcript10509/f7p0/4578	1	1	1	1	1	1	1	1	1	1	1	1	1	1	0	0	0	0	0	0	0	1	1	1	1	0	0
transcript_hq_oa1_4mf_transcript13589/f5p0/3437	1	1	0	1	1	1	1	1	1	0	1	1	1	1	0	0	0	0	0	0	0	0	1	0	1	0	0
transcript_hq_oa1_4mf_transcript13510/f3p0/3476	1	1	0	1	1	1	0	1	1	0	1	1	1	0	0	0	0	0	0	0	0	0	1	0	1	0	0
transcript_hq_oa1_4mf_transcript12590/f8p0/3639	1	1	1	1	1	1	1	1	1	1	1	1	1	1	0	0	0	0	0	0	0	1	1	1	1	0	0
transcript_hq_oa1_4mf_transcript10893/f2p0/4266	1	1	1	1	1	1	1	1	1	1	1	1	1	1	0	0	0	0	0	0	0	1	1	1	1	0	0
transcript_hq_oa1_4mf_transcript22642/f3p0/2494	1	1	1	1	1	1	1	1	1	1	1	1	1	1	0	0	0	0	0	0	0	1	1	1	1	0	0
transcript_hq_oa1_4mf_transcript31365/f6p0/1864	1	1	0	1	1	0	1	1	1	0	1	1	0	1	0	0	0	0	0	0	0	0	1	0	1	0	0
transcript_hq_oa1_4mf_transcript28988/f2p0/2041	1	1	0	1	1	1	0	1	1	0	1	1	1	0	0	0	0	0	0	0	0	0	1	0	1	0	0
transcript_hq_oa1_4mf_transcript20541/f2p0/2635	1	1	1	1	1	1	1	1	1	1	1	1	1	1	0	0	0	0	0	0	0	1	1	1	1	0	0
transcript_hq_oa1_4mf_transcript11159/f3p0/4123	1	1	0	1	1	0	1	1	1	0	1	1	0	1	0	0	0	0	0	0	0	0	1	0	1	0	0
transcript_hq_oa1_4mf_transcript24474/f3p0/2355	1	1	0	1	1	1	1	1	1	0	1	1	1	1	0	0	0	0	0	0	0	0	1	0	1	0	0
transcript_hq_oa1_4mf_transcript17926/f2p0/2868	1	1	0	1	1	1	1	1	1	0	1	1	1	1	0	0	0	0	0	0	0	0	1	0	1	0	0
transcript_hq_oa1_4mf_transcript23760/f3p0/2398	1	1	1	1	1	0	1	1	1	1	1	1	0	1	0	0	0	0	0	0	0	0	1	0	1	0	0
transcript_hq_oa1_4mf_transcript37873/f4p0/595	1	1	0	1	1	1	1	1	1	0	1	1	1	1	0	0	0	0	0	0	0	0	1	0	1	0	0
transcript_hq_oa1_4mf_transcript26795/f3p0/2182	1	1	0	1	1	1	1	1	1	0	1	1	1	1	0	0	0	0	0	0	0	0	1	0	1	0	0
transcript_hq_oa1_4mf_transcript5090/f2p0/6083	1	1	0	1	1	1	0	1	1	0	1	1	1	0	0	0	0	0	0	0	0	0	1	0	1	0	0
transcript_hq_oa1_4mf_transcript13402/f7p0/3474	1	1	0	1	1	1	1	1	1	0	1	1	1	1	0	0	0	0	0	0	0	0	1	0	1	0	0
transcript_hq_oa1_4mf_transcript24604/f2p0/2338	1	1	1	1	1	1	1	1	1	1	1	1	1	1	0	0	0	0	0	0	0	1	1	1	1	0	0
transcript_hq_oa1_4mf_transcript17843/f2p0/2887	1	1	1	1	1	0	1	1	1	1	1	1	0	1	0	0	0	0	0	0	0	0	1	0	1	0	0
transcript_hq_oa1_4mf_transcript18349/f3p0/2824	1	1	1	1	1	1	1	1	1	1	1	1	1	1	0	0	0	0	0	0	0	1	1	1	1	0	0
transcript_hq_oa1_4mf_transcript26492/f3p0/2200	1	1	1	1	1	1	1	1	1	1	1	1	1	1	0	0	0	0	0	0	0	1	1	1	1	0	0
transcript_hq_oa1_4mf_transcript25028/f2p0/2314	1	1	1	1	1	0	1	1	1	1	1	1	0	1	0	0	0	0	0	0	0	0	1	0	1	0	0
transcript_hq_oa1_4mf_transcript29767/f2p0/1990	1	1	1	1	1	1	1	1	1	1	1	1	1	1	0	0	0	0	0	0	0	1	1	1	1	0	0
transcript_hq_oa1_4mf_transcript33492/f2p0/1600	1	1	1	1	1	0	1	1	1	1	1	1	0	1	0	0	0	0	0	0	0	0	1	0	1	0	0
transcript_hq_oa1_4mf_transcript34877/f3p0/1448	1	1	1	1	1	0	1	1	1	1	1	1	0	1	0	0	0	0	0	0	0	0	1	0	1	0	0
transcript_hq_oa1_4mf_transcript34930/f6p0/1409	1	1	1	1	1	1	1	1	1	1	1	1	1	1	0	0	0	0	0	0	0	1	1	1	1	0	0
transcript_hq_oa1_4mf_transcript16831/f2p0/2988	1	1	1	1	1	0	1	0	0	0	0	0	0	0	1	1	1	1	1	0	1	0	1	0	0	0	1
transcript_hq_oa1_4mf_transcript12508/f2p0/3675	1	1	1	1	1	1	1	1	1	1	1	1	1	1	0	0	0	0	0	0	0	1	1	1	1	0	0
transcript_hq_oa1_4mf_transcript21478/f3p0/2556	1	1	1	1	1	1	1	1	1	1	1	1	1	1	0	0	0	0	0	0	0	1	1	1	1	0	0
transcript_hq_oa1_4mf_transcript9515/f4p0/5433	1	1	1	1	1	0	1	1	1	1	1	1	0	1	0	0	0	0	0	0	0	0	1	0	1	0	0
transcript_lq_oa1_4mf_transcript17949/f2p0/2818	1	1	1	1	1	1	1	1	1	1	1	1	1	1	0	0	0	0	0	0	0	1	1	1	1	0	0
transcript_hq_oa1_4mf_transcript36728/f4p0/981	1	1	1	1	1	0	1	1	1	1	1	1	0	1	0	0	0	0	0	0	0	0	1	0	1	0	0
transcript_hq_oa1_4mf_transcript34555/f7p0/1457	1	1	1	1	1	1	1	1	1	1	1	1	1	1	0	0	0	0	0	0	0	1	1	1	1	0	0
transcript_hq_oa1_4mf_transcript19555/f4p0/2497	1	1	1	1	1	1	1	1	1	1	1	1	1	1	0	0	0	0	0	0	0	1	1	1	1	0	0
transcript_hq_oa1_4mf_transcript21746/f37p0/2517	1	1	0	1	1	0	1	1	1	0	1	1	0	1	0	0	0	0	0	0	0	0	1	0	1	0	0
transcript_hq_oa1_4mf_transcript16242/f26p0/2995	1	1	1	1	1	1	1	1	1	1	1	1	1	1	0	0	0	0	0	0	0	1	1	1	1	0	0
transcript_hq_oa1_4mf_transcript8473/f5p0/5631	1	1	1	1	1	0	1	1	1	1	1	1	0	1	0	0	0	0	0	0	0	0	1	0	1	0	0
transcript_hq_oa1_4mf_transcript9901/f2p0/5234	1	0	0	1	0	0	0	1	0	0	1	0	0	0	0	0	0	0	0	0	0	0	1	0	1	0	0
transcript_hq_oa1_4mf_transcript33967/f3p0/1584	1	1	1	1	1	1	1	1	1	1	1	1	1	1	0	0	0	0	0	0	0	1	1	1	1	0	0
transcript_hq_oa1_4mf_transcript17222/f10p0/2935	1	1	0	1	1	1	0	1	1	0	1	1	1	0	0	0	0	0	0	0	0	0	1	0	1	0	0
transcript_hq_oa1_4mf_transcript29705/f2p0/1992	1	1	1	1	1	1	1	1	1	1	1	1	1	1	0	0	0	0	0	0	0	1	1	1	1	0	0
transcript_hq_oa1_4mf_transcript11031/f4p0/4219	1	1	1	1	1	1	1	1	1	1	1	1	1	1	0	0	0	0	0	0	0	1	1	1	1	0	0
transcript_hq_oa1_4mf_transcript16688/f2p0/2992	1	1	1	1	1	0	1	1	1	1	1	1	0	1	0	0	0	0	0	0	0	0	1	0	1	0	0
transcript_hq_oa1_4mf_transcript1924/f2p0/6844	1	1	1	1	1	1	1	1	1	1	1	1	1	1	0	0	0	0	0	0	0	1	1	1	1	0	0
transcript_hq_oa1_4mf_transcript22231/f6p0/2499	1	1	1	1	1	1	1	1	1	1	1	1	1	1	0	0	0	0	0	0	0	1	1	1	1	0	0
transcript_hq_oa1_4mf_transcript13220/f8p0/3507	1	1	1	1	1	1	1	1	1	1	1	1	1	1	0	0	0	0	0	0	0	1	1	1	1	0	0
transcript_hq_oa1_4mf_transcript34222/f2p0/1545	1	1	1	1	1	1	1	1	1	1	1	1	1	1	0	0	0	0	0	0	0	1	1	1	1	0	0
transcript_hq_oa1_4mf_transcript3940/f14p0/6272	1	1	0	1	1	1	1	1	1	0	1	1	1	1	0	0	0	0	0	0	0	0	1	0	1	0	0
transcript_hq_oa1_4mf_transcript30436/f5p0/1914	1	1	1	1	1	1	1	1	1	1	1	1	1	1	0	0	0	0	0	0	0	1	1	1	1	0	0
transcript_hq_oa1_4mf_transcript30850/f2p0/1895	1	1	1	1	1	1	1	1	1	1	1	1	1	1	0	0	0	0	0	0	0	1	1	1	1	0	0
transcript_hq_oa1_4mf_transcript33441/f4p0/1660	1	1	1	1	1	1	1	1	1	1	1	1	1	1	0	0	0	0	0	0	0	1	1	1	1	0	0
transcript_hq_oa1_4mf_transcript25715/f9p0/2263	1	1	1	1	1	1	1	1	1	1	1	1	1	1	0	0	0	0	0	0	0	1	1	1	1	0	0
transcript_hq_oa1_4mf_transcript14767/f2p0/3307	1	1	1	1	1	1	1	1	1	1	1	1	1	1	0	0	0	0	0	0	0	1	1	1	1	0	0
transcript_hq_oa1_4mf_transcript20340/f10p0/2496	1	1	1	1	1	0	1	1	1	1	1	1	0	1	0	0	0	0	0	0	0	0	1	0	1	0	0
transcript_hq_oa1_4mf_transcript32567/f6p0/1689	1	1	1	1	1	1	1	1	1	1	1	1	1	1	0	0	0	0	0	0	0	1	1	1	1	0	0
transcript_hq_oa1_4mf_transcript23365/f2p0/2430	1	1	1	1	1	1	1	1	1	1	1	1	1	1	0	0	0	0	0	0	0	1	1	1	1	0	0
transcript_hq_oa1_4mf_transcript33064/f4p0/1691	1	1	1	1	1	0	1	1	1	1	1	1	0	1	0	0	0	0	0	0	0	0	1	0	1	0	0
transcript_hq_oa1_4mf_transcript639/f4p0/7638	1	1	1	1	1	1	1	1	1	1	1	1	1	1	0	0	0	0	0	0	0	1	1	1	1	0	0
transcript_hq_oa1_4mf_transcript20449/f7p0/2648	1	1	0	1	1	1	1	1	1	0	1	1	1	1	0	0	0	0	0	0	0	0	1	0	1	0	0
transcript_hq_oa1_4mf_transcript11137/f2p0/4149	1	1	0	1	1	1	1	1	1	0	1	1	1	1	0	0	0	0	0	0	0	0	1	0	1	0	0
transcript_hq_oa1_4mf_transcript26834/f14p0/2179	1	1	0	1	1	0	1	1	1	0	1	1	0	1	0	0	0	0	0	0	0	0	1	0	1	0	0
transcript_hq_oa1_4mf_transcript31681/f3p0/1818	1	1	0	1	1	0	1	1	1	0	1	1	0	1	0	0	0	0	0	0	0	0	1	0	1	0	0
transcript_hq_oa1_4mf_transcript33028/f10p0/1676	1	1	1	1	1	1	1	1	1	1	1	1	1	1	0	0	0	0	0	0	0	1	1	1	1	0	0
transcript_hq_oa1_4mf_transcript27704/f4p0/2132	1	1	0	1	1	0	0	1	1	0	1	1	0	0	0	0	0	0	0	0	0	0	1	0	1	0	0
transcript_hq_oa1_4mf_transcript3810/f2p0/6330	1	1	0	1	1	1	1	1	1	0	1	1	1	1	0	0	0	0	0	0	0	0	1	0	1	0	0
transcript_hq_oa1_4mf_transcript15127/f41p0/3168	1	1	1	1	1	1	1	1	1	1	1	1	1	1	0	0	0	0	0	0	0	1	1	1	1	0	0
transcript_hq_oa1_4mf_transcript1012/f2p0/7329	1	1	1	1	1	0	1	1	1	1	1	1	0	1	0	0	0	0	0	0	0	0	1	0	1	0	0
transcript_hq_oa1_4mf_transcript2220/f2p0/6817	1	1	1	1	1	1	1	1	1	1	1	1	1	1	0	0	0	0	0	0	0	1	1	1	1	0	0
transcript_hq_oa1_4mf_transcript20804/f4p0/2621	1	1	1	1	1	1	1	1	1	1	1	1	1	1	0	0	0	0	0	0	0	1	1	1	1	0	0
transcript_hq_oa1_4mf_transcript3490/f2p0/6388	1	1	1	1	1	1	1	1	1	1	1	1	1	1	0	0	0	0	0	0	0	1	1	1	1	0	0
transcript_hq_oa1_4mf_transcript11307/f2p0/4080	1	1	1	1	1	1	1	1	1	1	1	1	1	1	0	0	0	0	0	0	0	1	1	1	1	0	0
transcript_hq_oa1_4mf_transcript20929/f27p0/2519	1	1	1	1	1	1	1	1	1	1	1	1	1	1	0	0	0	0	0	0	0	1	1	1	1	0	0
transcript_hq_oa1_4mf_transcript2922/f2p0/6506	1	1	1	1	1	0	1	1	1	1	1	1	0	1	0	0	0	0	0	0	0	0	1	0	1	0	0
transcript_hq_oa1_4mf_transcript10665/f2p0/4445	1	1	1	1	1	1	1	1	1	1	1	1	1	1	0	0	0	0	0	0	0	1	1	1	1	0	0
transcript_hq_oa1_4mf_transcript12504/f2p0/3675	1	1	0	1	1	1	0	1	1	0	1	1	1	0	0	0	0	0	0	0	0	0	1	0	1	0	0
transcript_hq_oa1_4mf_transcript14107/f2p0/3334	1	1	0	1	1	1	1	1	1	0	1	1	1	1	0	0	0	0	0	0	0	0	1	0	1	0	0
transcript_hq_oa1_4mf_transcript263/f2p0/8295	1	1	1	1	1	1	1	1	1	1	1	1	1	1	0	0	0	0	0	0	0	1	1	1	1	0	0
transcript_hq_oa1_4mf_transcript35707/f19p0/1208	1	1	1	1	1	1	1	1	1	1	1	1	1	1	0	0	0	0	0	0	0	1	1	1	1	0	0
transcript_hq_oa1_4mf_transcript5459/f2p0/6020	1	1	1	1	1	1	1	1	1	1	1	1	1	1	0	0	0	0	0	0	0	1	1	1	1	0	0
transcript_hq_oa1_4mf_transcript6612/f4p0/5871	1	1	1	1	1	1	1	1	1	1	1	1	1	1	0	0	0	0	0	0	0	1	1	1	1	0	0
transcript_hq_oa1_4mf_transcript7897/f3p0/5735	1	1	1	1	1	1	1	1	1	1	1	1	1	1	0	0	0	0	0	0	0	1	1	1	1	0	0
transcript_hq_oa1_4mf_transcript25679/f7p0/2262	1	1	1	1	1	1	1	1	1	1	1	1	1	1	0	0	0	0	0	0	0	1	1	1	1	0	0
transcript_hq_oa1_4mf_transcript12091/f19p0/3623	1	1	0	1	1	1	1	1	1	0	1	1	1	1	0	0	0	0	0	0	0	0	1	0	1	0	0
transcript_hq_oa1_4mf_transcript18120/f2p0/2844	1	0	0	1	1	0	0	1	0	0	1	1	0	0	0	0	0	0	0	0	0	0	1	0	1	0	0
transcript_hq_oa1_4mf_transcript3036/f4p0/6464	1	1	1	1	1	1	1	1	1	1	1	1	1	1	0	0	0	0	0	0	0	1	1	1	1	0	0
transcript_hq_oa1_4mf_transcript3599/f11p0/6292	1	1	1	1	1	1	1	1	1	1	1	1	1	1	0	0	0	0	0	0	0	1	1	1	1	0	0
transcript_hq_oa1_4mf_transcript13671/f2p0/3414	1	1	1	1	1	1	1	1	1	1	1	1	1	1	0	0	0	0	0	0	0	1	1	1	1	0	0
transcript_hq_oa1_4mf_transcript48/f7p0/9447	1	1	1	1	1	1	1	1	1	1	1	1	1	1	0	0	0	0	0	0	0	1	1	1	1	0	0
transcript_hq_oa1_4mf_transcript20163/f2p0/2706	1	1	1	1	1	1	1	1	1	1	1	1	1	1	0	0	0	0	0	0	0	1	1	1	1	0	0
transcript_hq_oa1_4mf_transcript9209/f2p0/5504	1	1	0	1	1	1	1	1	1	0	1	1	1	1	0	0	0	0	0	0	0	0	1	0	1	0	0
transcript_hq_oa1_4mf_transcript14519/f3p0/3264	1	1	1	1	1	1	1	1	1	1	1	1	1	1	0	0	0	0	0	0	0	1	1	1	1	0	0
transcript_hq_oa1_4mf_transcript10274/f2p0/4785	1	1	1	1	1	1	1	1	1	1	1	1	1	1	0	0	0	0	0	0	0	1	1	1	1	0	0
transcript_hq_oa1_4mf_transcript26921/f3p0/2193	1	1	1	1	1	1	1	1	1	1	1	1	1	1	0	0	0	0	0	0	0	1	1	1	1	0	0
transcript_hq_oa1_4mf_transcript11770/f2p0/3889	1	1	1	1	1	1	1	1	1	1	1	1	1	1	0	0	0	0	0	0	0	1	1	1	1	0	0
transcript_hq_oa1_4mf_transcript30650/f3p0/1909	1	1	0	1	1	1	1	1	1	0	1	1	1	1	0	0	0	0	0	0	0	0	1	0	1	0	0
transcript_hq_oa1_4mf_transcript28764/f2p0/2051	1	1	0	1	1	1	1	1	1	0	1	1	1	1	0	0	0	0	0	0	0	0	1	0	1	0	0
transcript_hq_oa1_4mf_transcript34959/f2p0/1429	1	1	0	1	1	1	1	1	1	0	1	1	1	1	0	0	0	0	0	0	0	0	1	0	1	0	0
transcript_hq_oa1_4mf_transcript9722/f3p0/5320	1	1	1	1	1	1	1	1	1	1	1	1	1	1	0	0	0	0	0	0	0	1	1	1	1	0	0
transcript_hq_oa1_4mf_transcript15517/f15p0/3146	1	1	0	1	1	1	1	1	1	0	1	1	1	1	0	0	0	0	0	0	0	0	1	0	1	0	0
transcript_hq_oa1_4mf_transcript37221/f9p0/839	1	1	1	1	1	0	1	1	1	1	1	1	0	1	0	0	0	0	0	0	0	0	1	0	1	0	0
transcript_hq_oa1_4mf_transcript256/f151p0/7935	1	1	1	1	1	1	1	1	1	1	1	1	1	1	0	0	0	0	0	0	0	1	1	1	1	0	0
transcript_hq_oa1_4mf_transcript13701/f2p0/3420	1	1	0	1	1	0	1	1	1	0	1	1	0	1	0	0	0	0	0	0	0	0	1	0	1	0	0
transcript_hq_oa1_4mf_transcript13539/f9p0/3393	1	1	1	1	1	1	1	1	1	1	1	1	1	1	0	0	0	0	0	0	0	1	1	1	1	0	0
transcript_hq_oa1_4mf_transcript174/f2p0/8637	1	1	0	1	1	1	1	1	1	0	1	1	1	1	0	0	0	0	0	0	0	0	1	0	1	0	0
transcript_hq_oa1_4mf_transcript11267/f21p0/4092	1	1	1	1	1	1	1	1	1	1	1	1	1	1	0	0	0	0	0	0	0	1	1	1	1	0	0
transcript_hq_oa1_4mf_transcript15307/f3p0/3167	1	1	1	1	1	1	1	1	1	1	1	1	1	1	0	0	0	0	0	0	0	1	1	1	1	0	0
transcript_hq_oa1_4mf_transcript5128/f16p0/5967	1	1	0	1	1	0	0	1	1	0	1	1	0	0	0	0	0	0	0	0	0	0	1	0	1	0	0
transcript_hq_oa1_4mf_transcript22875/f2p0/2463	1	1	0	1	1	1	1	1	1	0	1	1	1	1	0	0	0	0	0	0	0	0	1	0	1	0	0
transcript_hq_oa1_4mf_transcript22156/f2p0/2505	1	1	0	1	1	1	0	1	1	0	1	1	1	0	0	0	0	0	0	0	0	0	1	0	1	0	0
transcript_hq_oa1_4mf_transcript33930/f8p0/1595	1	1	0	1	1	1	0	1	1	0	1	1	1	0	0	0	0	0	0	0	0	0	1	0	1	0	0
transcript_hq_oa1_4mf_transcript1714/f2p0/6936	1	1	1	1	1	1	1	1	1	1	1	1	1	1	0	0	0	0	0	0	0	1	1	1	1	0	0
transcript_hq_oa1_4mf_transcript20719/f5p0/2637	1	1	0	1	1	1	1	1	1	0	1	1	1	1	0	0	0	0	0	0	0	0	1	0	1	0	0
transcript_hq_oa1_4mf_transcript28000/f2p0/2075	1	1	0	1	1	1	0	1	1	0	1	1	1	0	0	0	0	0	0	0	0	0	1	0	1	0	0
transcript_hq_oa1_4mf_transcript30441/f15p0/1847	1	1	1	1	1	1	1	1	1	1	1	1	1	1	0	0	0	0	0	0	0	1	1	1	1	0	0
transcript_hq_oa1_4mf_transcript23372/f12p0/2370	1	0	0	1	1	1	0	1	0	0	1	1	1	0	0	0	0	0	0	0	0	0	1	0	1	0	0
transcript_hq_oa1_4mf_transcript1003/f2p0/7345	1	1	1	1	1	1	1	1	1	1	1	1	1	1	0	0	0	0	0	0	0	1	1	1	1	0	0
transcript_hq_oa1_4mf_transcript16908/f2p0/2959	1	1	1	1	1	1	1	1	1	1	1	1	1	1	0	0	0	0	0	0	0	1	1	1	1	0	0
transcript_hq_oa1_4mf_transcript22684/f2p0/2480	1	1	1	1	1	1	1	1	1	1	1	1	1	1	0	0	0	0	0	0	0	1	1	1	1	0	0
transcript_hq_oa1_4mf_transcript15928/f2p0/3078	1	1	1	1	1	1	1	1	1	1	1	1	1	1	0	0	0	0	0	0	0	1	1	1	1	0	0
transcript_hq_oa1_4mf_transcript18654/f30p0/2650	1	1	0	1	1	0	1	1	1	0	1	1	0	1	0	0	0	0	0	0	0	0	1	0	1	0	0
transcript_hq_oa1_4mf_transcript21136/f2p0/2604	1	1	1	1	1	1	1	1	1	1	1	1	1	1	0	0	0	0	0	0	0	1	1	1	1	0	0
transcript_hq_oa1_4mf_transcript26110/f15p0/2176	1	1	1	1	1	0	1	1	1	1	1	1	0	1	0	0	0	0	0	0	0	0	1	0	1	0	0
transcript_hq_oa1_4mf_transcript1198/f11p0/7251	1	1	1	1	1	1	1	1	1	1	1	1	1	1	0	0	0	0	0	0	0	1	1	1	1	0	0
transcript_hq_oa1_4mf_transcript12767/f3p0/3602	1	1	0	1	1	1	0	1	1	0	1	1	1	0	0	0	0	0	0	0	0	0	1	0	1	0	0
transcript_hq_oa1_4mf_transcript544/f26p0/7709	1	1	1	1	1	1	1	1	1	1	1	1	1	1	0	0	0	0	0	0	0	1	1	1	1	0	0
transcript_hq_oa1_4mf_transcript30019/f4p0/1968	1	1	1	1	1	0	1	1	1	1	1	1	0	1	0	0	0	0	0	0	0	0	1	0	1	0	0
transcript_hq_oa1_4mf_transcript5179/f4p0/6069	1	1	0	1	1	1	0	1	1	0	1	1	1	0	0	0	0	0	0	0	0	0	1	0	1	0	0
transcript_hq_oa1_4mf_transcript33423/f11p0/1626	1	1	0	1	1	1	1	1	1	0	1	1	1	1	0	0	0	0	0	0	0	0	1	0	1	0	0
transcript_hq_oa1_4mf_transcript17266/f3p0/2949	1	1	1	1	1	1	1	1	1	1	1	1	1	1	0	0	0	0	0	0	0	1	1	1	1	0	0
transcript_hq_oa1_4mf_transcript36702/f9p0/1050	1	1	1	1	1	1	1	1	1	1	1	1	1	1	0	0	0	0	0	0	0	1	1	1	1	0	0
transcript_hq_oa1_4mf_transcript27187/f4p0/2157	1	1	1	1	1	1	1	1	1	1	1	1	1	1	0	0	0	0	0	0	0	1	1	1	1	0	0
transcript_hq_oa1_4mf_transcript7944/f2p0/5740	1	1	1	1	1	1	1	1	1	1	1	1	1	1	0	0	0	0	0	0	0	1	1	1	1	0	0
transcript_hq_oa1_4mf_transcript36625/f3p0/1040	1	1	1	1	1	0	1	1	1	1	1	1	0	1	0	0	0	0	0	0	0	0	1	0	1	0	0
transcript_hq_oa1_4mf_transcript10481/f2p0/4594	1	1	1	1	1	1	1	1	1	1	1	1	1	1	0	0	0	0	0	0	0	1	1	1	1	0	0
transcript_hq_oa1_4mf_transcript11513/f2p0/3964	1	1	1	1	1	1	1	1	1	1	1	1	1	1	0	0	0	0	0	0	0	1	1	1	1	0	0
transcript_hq_oa1_4mf_transcript34406/f5p0/1527	1	1	1	1	1	1	1	1	1	1	1	1	1	1	0	0	0	0	0	0	0	1	1	1	1	0	0
transcript_hq_oa1_4mf_transcript9658/f5p0/5385	1	1	1	1	1	0	1	1	1	1	1	1	0	1	0	0	0	0	0	0	0	0	1	0	1	0	0
transcript_hq_oa1_4mf_transcript25313/f3p0/2286	1	1	1	1	1	1	1	1	1	1	1	1	1	1	0	0	0	0	0	0	0	1	1	1	1	0	0
transcript_hq_oa1_4mf_transcript24569/f4p0/2343	1	1	1	1	1	0	1	1	1	1	1	1	0	1	0	0	0	0	0	0	0	0	1	0	1	0	0
transcript_hq_oa1_4mf_transcript445/f2p0/7898	1	1	1	1	1	1	1	1	1	1	1	1	1	1	0	0	0	0	0	0	0	1	1	1	1	0	0
transcript_hq_oa1_4mf_transcript32631/f23p0/1583	1	1	1	1	1	0	1	1	1	1	1	1	0	1	0	0	0	0	0	0	0	0	1	0	1	0	0
transcript_hq_oa1_4mf_transcript22553/f2p0/2536	1	1	1	1	1	1	1	1	1	1	1	1	1	1	0	0	0	0	0	0	0	1	1	1	1	0	0
transcript_hq_oa1_4mf_transcript10662/f2p0/4476	1	1	1	1	1	1	1	1	1	1	1	1	1	1	0	0	0	0	0	0	0	1	1	1	1	0	0
transcript_hq_oa1_4mf_transcript31506/f13p0/1772	1	1	1	1	1	1	1	1	1	1	1	1	1	1	0	0	0	0	0	0	0	1	1	1	1	0	0
transcript_hq_oa1_4mf_transcript34710/f2p0/1478	1	0	0	1	1	0	0	1	0	0	1	1	0	0	0	0	0	0	0	0	0	0	1	0	1	0	0
transcript_hq_oa1_4mf_transcript915/f2p0/7388	1	1	0	1	1	1	1	1	1	0	1	1	1	1	0	0	0	0	0	0	0	0	1	0	1	0	0
transcript_hq_oa1_4mf_transcript34765/f20p0/1462	1	1	0	1	1	1	1	1	1	0	1	1	1	1	0	0	0	0	0	0	0	0	1	0	1	0	0
transcript_hq_oa1_4mf_transcript1019/f3p0/7318	1	1	1	1	1	1	1	1	1	1	1	1	1	1	0	0	0	0	0	0	0	1	1	1	1	0	0
transcript_hq_oa1_4mf_transcript13804/f3p0/3199	1	1	1	1	1	0	1	1	1	1	1	1	0	1	0	0	0	0	0	0	0	0	1	0	1	0	0
transcript_hq_oa1_4mf_transcript13214/f4p0/3525	1	1	0	1	1	1	1	1	1	0	1	1	1	1	0	0	0	0	0	0	0	0	1	0	1	0	0
transcript_hq_oa1_4mf_transcript34861/f2p0/1454	1	1	1	1	1	1	1	1	1	1	1	1	1	1	0	0	0	0	0	0	0	1	1	1	1	0	0
transcript_hq_oa1_4mf_transcript7989/f2p0/5715	1	1	0	1	1	0	1	1	1	0	1	1	0	1	0	0	0	0	0	0	0	0	1	0	1	0	0
transcript_hq_oa1_4mf_transcript455/f2p0/7862	1	1	1	1	1	1	1	1	1	1	1	1	1	1	0	0	0	0	0	0	0	1	1	1	1	0	0
transcript_hq_oa1_4mf_transcript35548/f6p0/1327	1	1	1	1	1	0	1	1	1	1	1	1	0	1	0	0	0	0	0	0	0	0	1	0	1	0	0
transcript_hq_oa1_4mf_transcript16575/f17p0/2993	1	1	0	1	1	1	1	1	1	0	1	1	1	1	0	0	0	0	0	0	0	0	1	0	1	0	0
transcript_hq_oa1_4mf_transcript34999/f3p0/1401	1	1	1	1	1	0	1	1	1	1	1	1	0	1	0	0	0	0	0	0	0	0	1	0	1	0	0
transcript_hq_oa1_4mf_transcript19596/f2p0/2715	1	1	1	1	1	1	1	1	1	1	1	1	1	1	0	0	0	0	0	0	0	1	1	1	1	0	0
transcript_hq_oa1_4mf_transcript32956/f86p0/1636	1	1	1	1	1	1	1	1	1	1	1	1	1	1	0	0	0	0	0	0	0	1	1	1	1	0	0
transcript_hq_oa1_4mf_transcript32424/f2p0/1758	1	0	0	1	0	1	0	1	0	0	1	0	1	0	0	0	0	0	0	0	0	0	1	0	1	0	0
transcript_hq_oa1_4mf_transcript34545/f4p0/1382	1	1	1	1	1	1	1	1	1	1	1	1	1	1	0	0	0	0	0	0	0	1	1	1	1	0	0
transcript_hq_oa1_4mf_transcript30641/f8p0/1927	1	1	1	1	1	1	1	1	1	1	1	1	1	1	0	0	0	0	0	0	0	1	1	1	1	0	0
transcript_hq_oa1_4mf_transcript3516/f2p0/6396	1	1	1	1	1	0	1	1	1	1	1	1	0	1	0	0	0	0	0	0	0	0	1	0	1	0	0
transcript_hq_oa1_4mf_transcript13986/f2p0/3375	1	1	0	1	1	0	1	1	1	0	1	1	0	1	0	0	0	0	0	0	0	0	1	0	1	0	0
transcript_hq_oa1_4mf_transcript30920/f3p0/1883	1	1	1	1	1	1	1	1	1	1	1	1	1	1	0	0	0	0	0	0	0	1	1	1	1	0	0
transcript_hq_oa1_4mf_transcript36266/f4p0/1141	1	1	0	1	1	1	1	1	1	0	1	1	1	1	0	0	0	0	0	0	0	0	1	0	1	0	0
transcript_hq_oa1_4mf_transcript10453/f2p0/4629	1	1	1	1	1	1	1	1	1	1	1	1	1	1	0	0	0	0	0	0	0	1	1	1	1	0	0
transcript_hq_oa1_4mf_transcript13248/f2p0/3526	1	1	1	1	1	1	1	1	1	1	1	1	1	1	0	0	0	0	0	0	0	1	1	1	1	0	0
transcript_hq_oa1_4mf_transcript34626/f14p0/1468	1	1	1	1	1	1	1	1	1	1	1	1	1	1	0	0	0	0	0	0	0	1	1	1	1	0	0
transcript_hq_oa1_4mf_transcript5094/f6p0/6080	1	1	0	1	1	1	1	1	1	0	1	1	1	1	0	0	0	0	0	0	0	0	1	0	1	0	0
transcript_hq_oa1_4mf_transcript38057/f2p0/518	1	1	1	1	1	0	1	1	1	1	1	1	0	1	0	0	0	0	0	0	0	0	1	0	1	0	0
transcript_hq_oa1_4mf_transcript30283/f2p0/1906	1	1	1	1	1	1	1	1	1	1	1	1	1	1	0	0	0	0	0	0	0	1	1	1	1	0	0
transcript_hq_oa1_4mf_transcript29950/f3p0/1963	1	1	1	1	1	0	1	1	1	1	1	1	0	1	0	0	0	0	0	0	0	0	1	0	1	0	0
transcript_hq_oa1_4mf_transcript5359/f2p0/6074	1	1	1	1	1	1	1	1	1	1	1	1	1	1	0	0	0	0	0	0	0	1	1	1	1	0	0
transcript_hq_oa1_4mf_transcript6930/f2p0/5832	1	1	1	1	1	1	1	1	1	1	1	1	1	1	0	0	0	0	0	0	0	1	1	1	1	0	0
transcript_hq_oa1_4mf_transcript9329/f2p0/5515	1	1	0	1	1	1	1	1	1	0	1	1	1	1	0	0	0	0	0	0	0	0	1	0	1	0	0
transcript_hq_oa1_4mf_transcript30593/f3p0/1923	1	1	0	1	1	0	0	1	1	0	1	1	0	0	0	0	0	0	0	0	0	0	1	0	1	0	0
transcript_hq_oa1_4mf_transcript6853/f3p0/5853	1	1	1	1	1	1	1	1	1	1	1	1	1	1	0	0	0	0	0	0	0	1	1	1	1	0	0
transcript_hq_oa1_4mf_transcript6816/f2p0/5853	1	1	1	1	1	1	1	1	1	1	1	1	1	1	0	0	0	0	0	0	0	1	1	1	1	0	0
transcript_hq_oa1_4mf_transcript26919/f14p0/2158	1	1	1	1	1	1	1	1	1	1	1	1	1	1	0	0	0	0	0	0	0	1	1	1	1	0	0
transcript_hq_oa1_4mf_transcript13095/f3p0/3533	1	1	1	1	1	1	1	1	1	1	1	1	1	1	0	0	0	0	0	0	0	1	1	1	1	0	0
transcript_hq_oa1_4mf_transcript13538/f4p0/3440	1	1	0	1	1	1	1	1	1	0	1	1	1	1	0	0	0	0	0	0	0	0	1	0	1	0	0
transcript_hq_oa1_4mf_transcript11086/f6p0/4137	1	1	0	1	1	1	0	1	1	0	1	1	1	0	0	0	0	0	0	0	0	0	1	0	1	0	0
transcript_hq_oa1_4mf_transcript15090/f2p0/3188	1	1	1	1	1	0	1	1	1	1	1	1	0	1	0	0	0	0	0	0	0	0	1	0	1	0	0
transcript_hq_oa1_4mf_transcript12243/f16p0/3670	1	1	1	1	1	0	1	1	1	1	1	1	0	1	0	0	0	0	0	0	0	0	1	0	1	0	0
transcript_hq_oa1_4mf_transcript7109/f2p0/5891	1	1	1	1	1	1	1	1	1	1	1	1	1	1	0	0	0	0	0	0	0	1	1	1	1	0	0
transcript_hq_oa1_4mf_transcript100/f2p0/9114	1	1	0	1	1	0	1	1	1	0	1	1	0	1	0	0	0	0	0	0	0	0	1	0	1	0	0
transcript_hq_oa1_4mf_transcript9433/f21p0/5436	1	1	0	1	1	1	1	1	1	0	1	1	1	1	0	0	0	0	0	0	0	0	1	0	1	0	0
transcript_hq_oa1_4mf_transcript29421/f10p0/1933	1	1	1	1	1	1	1	1	1	1	1	1	1	1	0	0	0	0	0	0	0	1	1	1	1	0	0
transcript_hq_oa1_4mf_transcript12810/f3p0/3585	1	1	0	1	1	1	1	1	1	0	1	1	1	1	0	0	0	0	0	0	0	0	1	0	1	0	0
transcript_hq_oa1_4mf_transcript26125/f2p0/2232	1	1	1	1	1	0	1	1	1	1	1	1	0	1	0	0	0	0	0	0	0	0	1	0	1	0	0
transcript_hq_oa1_4mf_transcript4684/f2p0/6150	1	1	1	1	1	1	1	1	1	1	1	1	1	1	0	0	0	0	0	0	0	1	1	1	1	0	0
transcript_hq_oa1_4mf_transcript23539/f2p0/2199	1	1	1	1	1	0	1	1	1	1	1	1	0	1	0	0	0	0	0	0	0	0	1	0	1	0	0
transcript_hq_oa1_4mf_transcript24038/f5p0/2355	1	1	1	1	1	1	1	1	1	1	1	1	1	1	0	0	0	0	0	0	0	1	1	1	1	0	0
transcript_hq_oa1_4mf_transcript34570/f7p0/1493	1	1	1	1	1	1	1	1	1	1	1	1	1	1	0	0	0	0	0	0	0	1	1	1	1	0	0
transcript_hq_oa1_4mf_transcript13345/f2p0/3498	1	1	1	1	1	0	1	0	0	0	0	0	0	0	1	1	1	1	1	0	1	0	1	0	0	0	1
transcript_hq_oa1_4mf_transcript16403/f3p0/3034	1	1	1	1	1	1	1	1	1	1	1	1	1	1	0	0	0	0	0	0	0	1	1	1	1	0	0
transcript_hq_oa1_4mf_transcript29253/f12p0/2016	1	1	1	1	1	1	1	1	1	1	1	1	1	1	0	0	0	0	0	0	0	1	1	1	1	0	0
transcript_hq_oa1_4mf_transcript16094/f2p0/3063	1	1	1	1	1	1	1	1	1	1	1	1	1	1	0	0	0	0	0	0	0	1	1	1	1	0	0
transcript_hq_oa1_4mf_transcript31129/f2p0/1864	1	1	1	1	1	0	1	1	1	1	1	1	0	1	0	0	0	0	0	0	0	0	1	0	1	0	0
transcript_hq_oa1_4mf_transcript20496/f2p0/2642	1	1	1	1	1	0	1	1	1	1	1	1	0	1	0	0	0	0	0	0	0	0	1	0	1	0	0
transcript_lq_oa1_4mf_transcript37405/f3p0/832	1	1	1	1	1	1	1	1	1	1	1	1	1	1	0	0	0	0	0	0	0	1	1	1	1	0	0
transcript_hq_oa1_4mf_transcript14436/f6p0/3290	1	1	1	1	1	1	1	1	1	1	1	1	1	1	0	0	0	0	0	0	0	1	1	1	1	0	0
transcript_hq_oa1_4mf_transcript2035/f2p0/6789	1	1	1	1	1	1	1	1	1	1	1	1	1	1	0	0	0	0	0	0	0	1	1	1	1	0	0
transcript_hq_oa1_4mf_transcript37844/f6p0/607	1	1	1	1	1	0	1	1	1	1	1	1	0	1	0	0	0	0	0	0	0	0	1	0	1	0	0
transcript_hq_oa1_4mf_transcript17361/f3p0/2937	1	1	1	1	1	0	1	1	1	1	1	1	0	1	0	0	0	0	0	0	0	0	1	0	1	0	0
transcript_lq_oa1_4mf_transcript19620/f2p0/2793	1	1	1	1	1	1	1	1	1	1	1	1	1	1	0	0	0	0	0	0	0	1	1	1	1	0	0
transcript_lq_oa1_4mf_transcript2832/f2p0/6564	1	1	1	1	1	1	1	1	1	1	1	1	1	1	0	0	0	0	0	0	0	1	1	1	1	0	0
transcript_hq_oa1_4mf_transcript35216/f10p0/1392	1	1	0	1	1	1	1	1	1	0	1	1	1	1	0	0	0	0	0	0	0	0	1	0	1	0	0
transcript_hq_oa1_4mf_transcript9381/f2p0/5443	1	1	1	1	1	1	1	1	1	1	1	1	1	1	0	0	0	0	0	0	0	1	1	1	1	0	0
transcript_hq_oa1_4mf_transcript27263/f10p0/2153	1	1	1	1	1	0	1	1	1	1	1	1	0	1	0	0	0	0	0	0	0	0	1	0	1	0	0
transcript_hq_oa1_4mf_transcript27361/f3p0/2146	1	1	1	1	1	1	1	1	1	1	1	1	1	1	0	0	0	0	0	0	0	1	1	1	1	0	0
transcript_hq_oa1_4mf_transcript29840/f5p0/1962	1	1	0	1	1	1	0	1	1	0	1	1	1	0	0	0	0	0	0	0	0	0	1	0	1	0	0
transcript_hq_oa1_4mf_transcript32507/f2p0/1759	1	1	1	1	1	1	1	1	1	1	1	1	1	1	0	0	0	0	0	0	0	1	1	1	1	0	0
transcript_hq_oa1_4mf_transcript26635/f73p0/1972	1	1	1	1	1	1	1	1	1	1	1	1	1	1	0	0	0	0	0	0	0	1	1	1	1	0	0
transcript_hq_oa1_4mf_transcript34995/f4p0/1417	1	1	0	1	1	1	1	1	1	0	1	1	1	1	0	0	0	0	0	0	0	0	1	0	1	0	0
transcript_hq_oa1_4mf_transcript35570/f2p0/1321	1	1	0	1	1	1	0	1	1	0	1	1	1	0	0	0	0	0	0	0	0	0	1	0	1	0	0
transcript_hq_oa1_4mf_transcript33577/f7p0/1675	1	1	1	1	1	1	1	1	1	1	1	1	1	1	0	0	0	0	0	0	0	1	1	1	1	0	0
transcript_hq_oa1_4mf_transcript21803/f2p0/2538	1	1	0	1	1	1	0	1	1	0	1	1	1	0	0	0	0	0	0	0	0	0	1	0	1	0	0
transcript_hq_oa1_4mf_transcript12179/f9p0/3727	1	1	1	1	1	1	1	1	1	1	1	1	1	1	0	0	0	0	0	0	0	1	1	1	1	0	0
transcript_hq_oa1_4mf_transcript28588/f5p0/2071	1	1	0	1	1	0	0	1	1	0	1	1	0	0	0	0	0	0	0	0	0	0	1	0	1	0	0
transcript_hq_oa1_4mf_transcript33377/f2p0/1664	1	1	1	1	1	1	1	1	1	1	1	1	1	1	0	0	0	0	0	0	0	1	1	1	1	0	0
transcript_hq_oa1_4mf_transcript6537/f10p0/5891	1	1	1	1	1	1	1	1	1	1	1	1	1	1	0	0	0	0	0	0	0	1	1	1	1	0	0
transcript_hq_oa1_4mf_transcript3033/f5p0/6483	1	1	1	1	1	0	1	1	1	1	1	1	0	1	0	0	0	0	0	0	0	0	1	0	1	0	0
transcript_hq_oa1_4mf_transcript32401/f2p0/1761	1	1	1	1	1	0	1	1	1	1	1	1	0	1	0	0	0	0	0	0	0	0	1	0	1	0	0
transcript_hq_oa1_4mf_transcript35568/f62p0/1300	1	1	0	1	1	1	1	1	1	0	1	1	1	1	0	0	0	0	0	0	0	0	1	0	1	0	0
transcript_hq_oa1_4mf_transcript11869/f5p0/3842	1	1	0	1	1	1	1	1	1	0	1	1	1	1	0	0	0	0	0	0	0	0	1	0	1	0	0
transcript_hq_oa1_4mf_transcript7745/f4p0/5656	1	1	1	1	1	1	1	1	1	1	1	1	1	1	0	0	0	0	0	0	0	1	1	1	1	0	0
transcript_hq_oa1_4mf_transcript17323/f2p0/2933	1	1	1	1	1	1	1	1	1	1	1	1	1	1	0	0	0	0	0	0	0	1	1	1	1	0	0
transcript_hq_oa1_4mf_transcript14356/f3p0/3299	1	1	1	1	1	1	1	1	1	1	1	1	1	1	0	0	0	0	0	0	0	1	1	1	1	0	0
transcript_hq_oa1_4mf_transcript3041/f5p0/6467	1	1	1	1	1	1	1	1	1	1	1	1	1	1	0	0	0	0	0	0	0	1	1	1	1	0	0
transcript_hq_oa1_4mf_transcript20872/f3p0/2621	1	1	1	1	1	1	1	1	1	1	1	1	1	1	0	0	0	0	0	0	0	1	1	1	1	0	0
transcript_hq_oa1_4mf_transcript22775/f2p0/2473	1	1	1	1	1	1	1	1	1	1	1	1	1	1	0	0	0	0	0	0	0	1	1	1	1	0	0
transcript_hq_oa1_4mf_transcript11329/f2p0/4070	1	1	1	1	1	1	1	1	1	1	1	1	1	1	0	0	0	0	0	0	0	1	1	1	1	0	0
transcript_hq_oa1_4mf_transcript19393/f5p0/2745	1	1	0	1	1	0	1	1	1	0	1	1	0	1	0	0	0	0	0	0	0	0	1	0	1	0	0
transcript_hq_oa1_4mf_transcript34798/f2p0/1465	1	1	1	1	1	1	1	1	1	1	1	1	1	1	0	0	0	0	0	0	0	1	1	1	1	0	0
transcript_hq_oa1_4mf_transcript833/f3p0/7339	1	1	1	1	1	1	1	1	1	1	1	1	1	1	0	0	0	0	0	0	0	1	1	1	1	0	0
transcript_hq_oa1_4mf_transcript4883/f2p0/6108	1	1	0	1	1	0	1	1	1	0	1	1	0	1	0	0	0	0	0	0	0	0	1	0	1	0	0
transcript_hq_oa1_4mf_transcript6574/f16p0/5747	1	1	1	1	1	1	1	1	1	1	1	1	1	1	0	0	0	0	0	0	0	1	1	1	1	0	0
transcript_hq_oa1_4mf_transcript21826/f3p0/2515	1	1	0	1	1	1	1	1	1	0	1	1	1	1	0	0	0	0	0	0	0	0	1	0	1	0	0
transcript_hq_oa1_4mf_transcript14217/f3p0/3180	1	1	1	1	1	1	1	1	1	1	1	1	1	1	0	0	0	0	0	0	0	1	1	1	1	0	0
transcript_hq_oa1_4mf_transcript5869/f2p0/5758	1	1	1	1	1	1	1	1	1	1	1	1	1	1	0	0	0	0	0	0	0	1	1	1	1	0	0
transcript_hq_oa1_4mf_transcript23144/f3p0/2435	1	1	1	1	1	1	1	1	1	1	1	1	1	1	0	0	0	0	0	0	0	1	1	1	1	0	0
transcript_hq_oa1_4mf_transcript4381/f2p0/6201	1	1	1	1	1	1	1	1	1	1	1	1	1	1	0	0	0	0	0	0	0	1	1	1	1	0	0
transcript_hq_oa1_4mf_transcript14900/f3p0/3210	1	1	1	1	1	1	1	1	1	1	1	1	1	1	0	0	0	0	0	0	0	1	1	1	1	0	0
transcript_hq_oa1_4mf_transcript12778/f9p0/3569	1	1	1	1	1	1	1	1	1	1	1	1	1	1	0	0	0	0	0	0	0	1	1	1	1	0	0
transcript_hq_oa1_4mf_transcript23494/f2p0/2415	1	1	1	1	1	1	1	1	1	1	1	1	1	1	0	0	0	0	0	0	0	1	1	1	1	0	0
transcript_hq_oa1_4mf_transcript29923/f6p0/1957	1	1	0	1	1	1	1	1	1	0	1	1	1	1	0	0	0	0	0	0	0	0	1	0	1	0	0
transcript_hq_oa1_4mf_transcript38167/f14p0/459	1	1	1	1	1	1	1	1	1	1	1	1	1	1	0	0	0	0	0	0	0	1	1	1	1	0	0
transcript_hq_oa1_4mf_transcript9177/f3p0/5521	1	1	1	1	1	1	1	1	1	1	1	1	1	1	0	0	0	0	0	0	0	1	1	1	1	0	0
transcript_hq_oa1_4mf_transcript12331/f11p0/3728	1	1	1	1	1	1	1	1	1	1	1	1	1	1	0	0	0	0	0	0	0	1	1	1	1	0	0
transcript_hq_oa1_4mf_transcript33097/f2p0/1702	1	1	1	1	1	1	1	1	1	1	1	1	1	1	0	0	0	0	0	0	0	1	1	1	1	0	0
transcript_hq_oa1_4mf_transcript16254/f11p0/3047	1	1	1	1	1	0	1	1	1	1	1	1	0	1	0	0	0	0	0	0	0	0	1	0	1	0	0
transcript_hq_oa1_4mf_transcript29269/f29p0/1975	1	1	1	1	1	1	1	1	1	1	1	1	1	1	0	0	0	0	0	0	0	1	1	1	1	0	0
transcript_hq_oa1_4mf_transcript37093/f2p0/910	1	1	0	1	1	1	1	1	1	0	1	1	1	1	0	0	0	0	0	0	0	0	1	0	1	0	0
transcript_hq_oa1_4mf_transcript36162/f2p0/1169	1	1	1	1	1	1	1	1	1	1	1	1	1	1	0	0	0	0	0	0	0	1	1	1	1	0	0
transcript_hq_oa1_4mf_transcript10344/f3p0/4705	1	1	1	1	1	0	1	1	1	1	1	1	0	1	0	0	0	0	0	0	0	0	1	0	1	0	0
transcript_hq_oa1_4mf_transcript26958/f2p0/2123	1	1	0	1	1	0	1	1	1	0	1	1	0	1	0	0	0	0	0	0	0	0	1	0	1	0	0
transcript_hq_oa1_4mf_transcript11245/f2p0/4128	1	1	0	1	1	1	1	1	1	0	1	1	1	1	0	0	0	0	0	0	0	0	1	0	1	0	0
transcript_hq_oa1_4mf_transcript19251/f3p0/2748	1	1	1	1	1	0	1	1	1	1	1	1	0	1	0	0	0	0	0	0	0	0	1	0	1	0	0
transcript_hq_oa1_4mf_transcript27467/f2p0/2160	1	1	1	1	1	1	1	1	1	1	1	1	1	1	0	0	0	0	0	0	0	1	1	1	1	0	0
transcript_hq_oa1_4mf_transcript28573/f14p0/2060	1	1	1	1	1	1	1	1	1	1	1	1	1	1	0	0	0	0	0	0	0	1	1	1	1	0	0
transcript_hq_oa1_4mf_transcript3413/f2p0/6455	1	1	0	1	1	0	0	0	0	0	0	0	0	0	1	1	0	1	1	0	0	0	1	0	0	0	1
transcript_hq_oa1_4mf_transcript710/f11p0/7572	1	1	1	1	1	1	1	1	1	1	1	1	1	1	0	0	0	0	0	0	0	1	1	1	1	0	0
transcript_hq_oa1_4mf_transcript15005/f5p0/3158	1	1	1	1	1	1	1	1	1	1	1	1	1	1	0	0	0	0	0	0	0	1	1	1	1	0	0
transcript_hq_oa1_4mf_transcript35862/f14p0/1238	1	1	1	1	1	0	1	1	1	1	1	1	0	1	0	0	0	0	0	0	0	0	1	0	1	0	0
transcript_hq_oa1_4mf_transcript32352/f2p0/1749	1	1	1	1	1	0	1	1	1	1	1	1	0	1	0	0	0	0	0	0	0	0	1	0	1	0	0
transcript_hq_oa1_4mf_transcript4584/f2p0/6152	1	1	0	1	1	1	1	1	1	0	1	1	1	1	0	0	0	0	0	0	0	0	1	0	1	0	0
transcript_hq_oa1_4mf_transcript33538/f3p0/1638	1	1	1	1	1	1	1	1	1	1	1	1	1	1	0	0	0	0	0	0	0	1	1	1	1	0	0
transcript_hq_oa1_4mf_transcript5540/f2p0/6015	1	1	0	1	1	0	0	1	1	0	1	1	0	0	0	0	0	0	0	0	0	0	1	0	1	0	0
transcript_hq_oa1_4mf_transcript7258/f19p0/5768	1	1	0	1	1	1	0	1	1	0	1	1	1	0	0	0	0	0	0	0	0	0	1	0	1	0	0
transcript_hq_oa1_4mf_transcript18633/f3p0/2808	1	1	1	1	1	1	1	1	1	1	1	1	1	1	0	0	0	0	0	0	0	1	1	1	1	0	0
transcript_hq_oa1_4mf_transcript9254/f2p0/5489	1	1	0	1	1	0	0	1	1	0	1	1	0	0	0	0	0	0	0	0	0	0	1	0	1	0	0
transcript_hq_oa1_4mf_transcript11173/f4p0/4140	1	1	0	1	1	0	1	1	1	0	1	1	0	1	0	0	0	0	0	0	0	0	1	0	1	0	0
transcript_hq_oa1_4mf_transcript14633/f2p0/3236	1	1	1	1	1	1	1	1	1	1	1	1	1	1	0	0	0	0	0	0	0	1	1	1	1	0	0
transcript_lq_oa1_4mf_transcript21439/f2p0/2526	1	1	1	1	1	1	1	1	1	1	1	1	1	1	0	0	0	0	0	0	0	1	1	1	1	0	0
transcript_hq_oa1_4mf_transcript16260/f2p0/3050	1	1	1	1	1	1	1	1	1	1	1	1	1	1	0	0	0	0	0	0	0	1	1	1	1	0	0
transcript_hq_oa1_4mf_transcript37424/f3p0/795	1	1	1	1	1	1	1	1	1	1	1	1	1	1	0	0	0	0	0	0	0	1	1	1	1	0	0
transcript_hq_oa1_4mf_transcript33624/f5p0/1624	1	1	1	1	1	1	1	1	1	1	1	1	1	1	0	0	0	0	0	0	0	1	1	1	1	0	0
transcript_hq_oa1_4mf_transcript14348/f2p0/3294	1	1	1	1	1	1	1	1	1	1	1	1	1	1	0	0	0	0	0	0	0	1	1	1	1	0	0
transcript_hq_oa1_4mf_transcript15860/f2p0/3101	1	1	0	1	1	1	1	1	1	0	1	1	1	1	0	0	0	0	0	0	0	0	1	0	1	0	0
transcript_hq_oa1_4mf_transcript30572/f7p0/1925	1	1	0	1	1	1	0	1	1	0	1	1	1	0	0	0	0	0	0	0	0	0	1	0	1	0	0
transcript_hq_oa1_4mf_transcript23885/f2p0/2380	1	1	1	1	1	1	1	1	1	1	1	1	1	1	0	0	0	0	0	0	0	1	1	1	1	0	0
transcript_hq_oa1_4mf_transcript17478/f3p0/2925	1	1	1	1	1	1	1	1	1	1	1	1	1	1	0	0	0	0	0	0	0	1	1	1	1	0	0
transcript_hq_oa1_4mf_transcript21781/f2p0/2536	1	1	0	1	1	0	0	1	1	0	1	1	0	0	0	0	0	0	0	0	0	0	1	0	1	0	0
transcript_hq_oa1_4mf_transcript13582/f3p0/3424	1	1	1	1	1	0	1	1	1	1	1	1	0	1	0	0	0	0	0	0	0	0	1	0	1	0	0
transcript_hq_oa1_4mf_transcript33703/f2p0/1621	1	1	1	1	1	1	1	1	1	1	1	1	1	1	0	0	0	0	0	0	0	1	1	1	1	0	0
transcript_hq_oa1_4mf_transcript9307/f5p0/5475	1	1	1	1	1	1	1	1	1	1	1	1	1	1	0	0	0	0	0	0	0	1	1	1	1	0	0
transcript_hq_oa1_4mf_transcript27857/f3p0/2105	1	1	1	1	1	1	1	1	1	1	1	1	1	1	0	0	0	0	0	0	0	1	1	1	1	0	0
transcript_hq_oa1_4mf_transcript17479/f7p0/2915	1	1	1	1	1	1	1	1	1	1	1	1	1	1	0	0	0	0	0	0	0	1	1	1	1	0	0
transcript_hq_oa1_4mf_transcript10206/f15p0/4811	1	1	1	1	1	0	1	1	1	1	1	1	0	1	0	0	0	0	0	0	0	0	1	0	1	0	0
transcript_hq_oa1_4mf_transcript13676/f6p0/3426	1	1	0	1	1	1	1	1	1	0	1	1	1	1	0	0	0	0	0	0	0	0	1	0	1	0	0
transcript_hq_oa1_4mf_transcript9916/f2p0/5228	1	1	0	1	1	1	1	1	1	0	1	1	1	1	0	0	0	0	0	0	0	0	1	0	1	0	0
transcript_hq_oa1_4mf_transcript26999/f5p0/2171	1	1	1	1	1	0	1	1	1	1	1	1	0	1	0	0	0	0	0	0	0	0	1	0	1	0	0
transcript_hq_oa1_4mf_transcript2728/f28p0/6596	1	1	1	1	1	1	1	1	1	1	1	1	1	1	0	0	0	0	0	0	0	1	1	1	1	0	0
transcript_hq_oa1_4mf_transcript30289/f3p0/1929	1	1	0	1	1	0	1	1	1	0	1	1	0	1	0	0	0	0	0	0	0	0	1	0	1	0	0
transcript_hq_oa1_4mf_transcript7284/f3p0/5739	1	1	1	1	1	1	1	1	1	1	1	1	1	1	0	0	0	0	0	0	0	1	1	1	1	0	0
transcript_hq_oa1_4mf_transcript21092/f45p0/2525	1	1	1	1	1	1	1	1	1	1	1	1	1	1	0	0	0	0	0	0	0	1	1	1	1	0	0
transcript_hq_oa1_4mf_transcript36110/f3p0/1186	1	1	1	1	1	1	1	1	1	1	1	1	1	1	0	0	0	0	0	0	0	1	1	1	1	0	0
transcript_hq_oa1_4mf_transcript26439/f24p0/2190	1	1	0	1	1	1	1	1	1	0	1	1	1	1	0	0	0	0	0	0	0	0	1	0	1	0	0
transcript_hq_oa1_4mf_transcript18906/f4p0/2772	1	1	0	1	1	0	1	1	1	0	1	1	0	1	0	0	0	0	0	0	0	0	1	0	1	0	0
transcript_hq_oa1_4mf_transcript34283/f7p0/1493	1	1	1	1	1	1	1	1	1	1	1	1	1	1	0	0	0	0	0	0	0	1	1	1	1	0	0
transcript_hq_oa1_4mf_transcript23039/f11p0/2452	1	1	1	1	1	1	1	1	1	1	1	1	1	1	0	0	0	0	0	0	0	1	1	1	1	0	0
transcript_hq_oa1_4mf_transcript15035/f4p0/3188	1	1	1	1	1	1	1	1	1	1	1	1	1	1	0	0	0	0	0	0	0	1	1	1	1	0	0
transcript_hq_oa1_4mf_transcript29625/f4p0/2002	1	1	0	1	1	0	1	1	1	0	1	1	0	1	0	0	0	0	0	0	0	0	1	0	1	0	0
transcript_hq_oa1_4mf_transcript4639/f20p0/6153	1	1	1	1	1	1	1	1	1	1	1	1	1	1	0	0	0	0	0	0	0	1	1	1	1	0	0
transcript_hq_oa1_4mf_transcript11739/f7p0/3898	1	1	1	1	1	1	1	1	1	1	1	1	1	1	0	0	0	0	0	0	0	1	1	1	1	0	0
transcript_hq_oa1_4mf_transcript12334/f96p0/3629	1	1	1	1	1	1	1	1	1	1	1	1	1	1	0	0	0	0	0	0	0	1	1	1	1	0	0
transcript_hq_oa1_4mf_transcript27639/f24p0/2051	1	1	1	1	1	0	1	1	1	1	1	1	0	1	0	0	0	0	0	0	0	0	1	0	1	0	0
transcript_hq_oa1_4mf_transcript20911/f19p0/2585	1	0	0	1	1	0	0	1	0	0	1	1	0	0	0	0	0	0	0	0	0	0	1	0	1	0	0
transcript_hq_oa1_4mf_transcript14026/f7p0/3383	1	1	1	1	1	1	1	1	1	1	1	1	1	1	0	0	0	0	0	0	0	1	1	1	1	0	0
transcript_hq_oa1_4mf_transcript14646/f3p0/3271	1	1	1	1	1	0	1	1	1	1	1	1	0	1	0	0	0	0	0	0	0	0	1	0	1	0	0
transcript_hq_oa1_4mf_transcript16479/f2p0/3026	1	1	1	1	1	1	1	1	1	1	1	1	1	1	0	0	0	0	0	0	0	1	1	1	1	0	0
transcript_hq_oa1_4mf_transcript19359/f4p0/2671	1	1	1	1	1	1	1	1	1	1	1	1	1	1	0	0	0	0	0	0	0	1	1	1	1	0	0
transcript_hq_oa1_4mf_transcript9998/f2p0/5082	1	1	0	1	1	0	1	1	1	0	1	1	0	1	0	0	0	0	0	0	0	0	1	0	1	0	0
transcript_hq_oa1_4mf_transcript21410/f3p0/2275	1	0	0	1	0	1	0	1	0	0	1	0	1	0	0	0	0	0	0	0	0	0	1	0	1	0	0
transcript_hq_oa1_4mf_transcript26821/f7p0/2150	1	1	1	1	1	0	1	1	1	1	1	1	0	1	0	0	0	0	0	0	0	0	1	0	1	0	0
transcript_hq_oa1_4mf_transcript12478/f5p0/3642	1	1	1	1	1	1	1	1	1	1	1	1	1	1	0	0	0	0	0	0	0	1	1	1	1	0	0
transcript_hq_oa1_4mf_transcript30685/f3p0/1900	1	1	1	1	1	1	1	1	1	1	1	1	1	1	0	0	0	0	0	0	0	1	1	1	1	0	0
transcript_hq_oa1_4mf_transcript16982/f6p0/2963	1	1	0	1	1	1	1	1	1	0	1	1	1	1	0	0	0	0	0	0	0	0	1	0	1	0	0
transcript_hq_oa1_4mf_transcript32752/f2p0/1561	1	1	1	1	1	0	1	1	1	1	1	1	0	1	0	0	0	0	0	0	0	0	1	0	1	0	0
transcript_hq_oa1_4mf_transcript3211/f5p0/6473	1	1	1	1	1	1	1	1	1	1	1	1	1	1	0	0	0	0	0	0	0	1	1	1	1	0	0
transcript_hq_oa1_4mf_transcript2130/f35p0/6648	1	1	1	1	1	1	1	1	1	1	1	1	1	1	0	0	0	0	0	0	0	1	1	1	1	0	0
transcript_hq_oa1_4mf_transcript12529/f19p0/3594	1	1	0	1	1	1	1	1	1	0	1	1	1	1	0	0	0	0	0	0	0	0	1	0	1	0	0
transcript_hq_oa1_4mf_transcript25396/f7p0/2281	1	1	1	1	1	1	1	1	1	1	1	1	1	1	0	0	0	0	0	0	0	1	1	1	1	0	0
transcript_hq_oa1_4mf_transcript14977/f4p0/3184	1	1	1	1	1	1	1	1	1	1	1	1	1	1	0	0	0	0	0	0	0	1	1	1	1	0	0
transcript_hq_oa1_4mf_transcript15445/f2p0/3226	1	1	1	1	1	1	1	1	1	1	1	1	1	1	0	0	0	0	0	0	0	1	1	1	1	0	0
transcript_hq_oa1_4mf_transcript7629/f2p0/5753	1	1	1	1	1	1	1	1	1	1	1	1	1	1	0	0	0	0	0	0	0	1	1	1	1	0	0
transcript_hq_oa1_4mf_transcript17333/f2p0/2944	1	1	1	1	1	1	1	1	1	1	1	1	1	1	0	0	0	0	0	0	0	1	1	1	1	0	0
transcript_hq_oa1_4mf_transcript35761/f4p0/1280	1	1	1	1	1	1	1	1	1	1	1	1	1	1	0	0	0	0	0	0	0	1	1	1	1	0	0
transcript_hq_oa1_4mf_transcript5760/f17p0/5937	1	1	1	1	1	1	1	1	1	1	1	1	1	1	0	0	0	0	0	0	0	1	1	1	1	0	0
transcript_hq_oa1_4mf_transcript11439/f2p0/4022	1	1	1	1	1	1	1	1	1	1	1	1	1	1	0	0	0	0	0	0	0	1	1	1	1	0	0
transcript_hq_oa1_4mf_transcript20660/f10p0/2584	1	1	1	1	1	1	1	1	1	1	1	1	1	1	0	0	0	0	0	0	0	1	1	1	1	0	0
transcript_hq_oa1_4mf_transcript1557/f9p0/6590	1	1	1	1	1	1	1	1	1	1	1	1	1	1	0	0	0	0	0	0	0	1	1	1	1	0	0
transcript_hq_oa1_4mf_transcript10189/f2p0/4908	1	1	1	1	1	1	1	1	1	1	1	1	1	1	0	0	0	0	0	0	0	1	1	1	1	0	0
transcript_hq_oa1_4mf_transcript7153/f3p0/5864	1	1	1	1	1	1	1	1	1	1	1	1	1	1	0	0	0	0	0	0	0	1	1	1	1	0	0
transcript_hq_oa1_4mf_transcript17542/f67p0/2694	1	1	1	1	1	1	1	1	1	1	1	1	1	1	0	0	0	0	0	0	0	1	1	1	1	0	0
transcript_hq_oa1_4mf_transcript26805/f2p0/2198	1	1	0	1	1	0	0	0	0	0	0	0	0	0	1	1	0	1	1	0	0	0	1	0	0	0	1
transcript_hq_oa1_4mf_transcript18737/f31p0/2682	1	1	1	1	1	1	1	1	1	1	1	1	1	1	0	0	0	0	0	0	0	1	1	1	1	0	0
transcript_hq_oa1_4mf_transcript18173/f2p0/2731	1	1	0	1	1	1	1	1	1	0	1	1	1	1	0	0	0	0	0	0	0	0	1	0	1	0	0
transcript_hq_oa1_4mf_transcript12805/f2p0/3612	1	1	0	1	1	0	1	1	1	0	1	1	0	1	0	0	0	0	0	0	0	0	1	0	1	0	0
transcript_hq_oa1_4mf_transcript19907/f5p0/2684	1	1	0	1	1	1	1	1	1	0	1	1	1	1	0	0	0	0	0	0	0	0	1	0	1	0	0
transcript_hq_oa1_4mf_transcript30417/f4p0/1926	1	1	1	1	1	1	1	1	1	1	1	1	1	1	0	0	0	0	0	0	0	1	1	1	1	0	0
transcript_hq_oa1_4mf_transcript4260/f2p0/6226	1	0	0	1	0	0	0	1	0	0	1	0	0	0	0	0	0	0	0	0	0	0	1	0	1	0	0
transcript_hq_oa1_4mf_transcript7671/f2p0/5761	1	1	1	1	1	1	1	1	1	1	1	1	1	1	0	0	0	0	0	0	0	1	1	1	1	0	0
transcript_hq_oa1_4mf_transcript1216/f12p0/7195	1	1	0	1	1	1	1	1	1	0	1	1	1	1	0	0	0	0	0	0	0	0	1	0	1	0	0
transcript_hq_oa1_4mf_transcript25032/f2p0/2308	1	0	0	1	0	0	0	1	0	0	1	0	0	0	0	0	0	0	0	0	0	0	1	0	1	0	0
transcript_hq_oa1_4mf_transcript32600/f4p0/1753	1	1	0	1	1	1	1	1	1	0	1	1	1	1	0	0	0	0	0	0	0	0	1	0	1	0	0
transcript_hq_oa1_4mf_transcript26730/f3p0/2190	1	1	0	1	1	0	1	1	1	0	1	1	0	1	0	0	0	0	0	0	0	0	1	0	1	0	0
transcript_hq_oa1_4mf_transcript33987/f2p0/1494	1	1	1	1	1	0	1	1	1	1	1	1	0	1	0	0	0	0	0	0	0	0	1	0	1	0	0
transcript_hq_oa1_4mf_transcript21393/f15p0/2537	1	1	0	1	1	0	1	1	1	0	1	1	0	1	0	0	0	0	0	0	0	0	1	0	1	0	0
transcript_hq_oa1_4mf_transcript11314/f10p0/4023	1	1	1	1	1	1	1	1	1	1	1	1	1	1	0	0	0	0	0	0	0	1	1	1	1	0	0
transcript_hq_oa1_4mf_transcript2793/f2p0/6510	1	1	1	1	1	0	1	1	1	1	1	1	0	1	0	0	0	0	0	0	0	0	1	0	1	0	0
transcript_hq_oa1_4mf_transcript619/f5p0/7650	1	1	1	1	1	1	1	1	1	1	1	1	1	1	0	0	0	0	0	0	0	1	1	1	1	0	0
transcript_hq_oa1_4mf_transcript29279/f2p0/1942	1	1	0	1	1	1	1	1	1	0	1	1	1	1	0	0	0	0	0	0	0	0	1	0	1	0	0
transcript_hq_oa1_4mf_transcript12974/f2p0/3562	1	1	1	1	1	1	1	1	1	1	1	1	1	1	0	0	0	0	0	0	0	1	1	1	1	0	0
transcript_hq_oa1_4mf_transcript20474/f2p0/2633	1	1	1	1	1	1	1	1	1	1	1	1	1	1	0	0	0	0	0	0	0	1	1	1	1	0	0
transcript_hq_oa1_4mf_transcript37149/f2p0/891	1	1	1	1	1	1	1	1	1	1	1	1	1	1	0	0	0	0	0	0	0	1	1	1	1	0	0
transcript_hq_oa1_4mf_transcript4299/f2p0/6230	1	1	0	1	1	1	1	1	1	0	1	1	1	1	0	0	0	0	0	0	0	0	1	0	1	0	0
transcript_hq_oa1_4mf_transcript12270/f2p0/3735	1	1	1	1	1	1	1	1	1	1	1	1	1	1	0	0	0	0	0	0	0	1	1	1	1	0	0
transcript_hq_oa1_4mf_transcript36991/f2p0/919	1	1	0	1	1	0	1	1	1	0	1	1	0	1	0	0	0	0	0	0	0	0	1	0	1	0	0
transcript_hq_oa1_4mf_transcript22832/f4p0/2478	1	1	1	1	1	1	1	1	1	1	1	1	1	1	0	0	0	0	0	0	0	1	1	1	1	0	0
transcript_hq_oa1_4mf_transcript18918/f23p0/2758	1	1	0	1	1	1	1	1	1	0	1	1	1	1	0	0	0	0	0	0	0	0	1	0	1	0	0
transcript_hq_oa1_4mf_transcript682/f3p0/7612	1	1	0	1	1	1	0	1	1	0	1	1	1	0	0	0	0	0	0	0	0	0	1	0	1	0	0
transcript_hq_oa1_4mf_transcript10617/f3p0/4493	1	1	1	1	1	1	1	1	1	1	1	1	1	1	0	0	0	0	0	0	0	1	1	1	1	0	0
transcript_hq_oa1_4mf_transcript2152/f3p0/6764	1	1	0	1	1	1	1	1	1	0	1	1	1	1	0	0	0	0	0	0	0	0	1	0	1	0	0
transcript_hq_oa1_4mf_transcript25476/f3p0/2269	1	1	1	1	1	0	1	1	1	1	1	1	0	1	0	0	0	0	0	0	0	0	1	0	1	0	0
transcript_hq_oa1_4mf_transcript7663/f32p0/5725	1	1	1	1	1	1	1	1	1	1	1	1	1	1	0	0	0	0	0	0	0	1	1	1	1	0	0
transcript_hq_oa1_4mf_transcript18805/f2p0/2795	1	1	1	1	1	0	1	1	1	1	1	1	0	1	0	0	0	0	0	0	0	0	1	0	1	0	0
transcript_hq_oa1_4mf_transcript11725/f6p0/3909	1	1	1	1	1	1	1	1	1	1	1	1	1	1	0	0	0	0	0	0	0	1	1	1	1	0	0
transcript_hq_oa1_4mf_transcript10913/f2p0/4310	1	1	1	1	1	1	1	1	1	1	1	1	1	1	0	0	0	0	0	0	0	1	1	1	1	0	0
transcript_hq_oa1_4mf_transcript12119/f18p0/3797	1	1	1	1	1	1	1	1	1	1	1	1	1	1	0	0	0	0	0	0	0	1	1	1	1	0	0
transcript_hq_oa1_4mf_transcript17164/f5p0/2936	1	1	1	1	1	1	1	1	1	1	1	1	1	1	0	0	0	0	0	0	0	1	1	1	1	0	0
transcript_hq_oa1_4mf_transcript8082/f2p0/5742	1	1	1	1	1	1	1	1	1	1	1	1	1	1	0	0	0	0	0	0	0	1	1	1	1	0	0
transcript_hq_oa1_4mf_transcript14716/f2p0/3233	1	1	0	1	1	1	1	1	1	0	1	1	1	1	0	0	0	0	0	0	0	0	1	0	1	0	0
transcript_hq_oa1_4mf_transcript8273/f5p0/5672	1	1	1	1	1	1	1	1	1	1	1	1	1	1	0	0	0	0	0	0	0	1	1	1	1	0	0
transcript_hq_oa1_4mf_transcript9331/f2p0/5474	1	1	1	1	1	1	1	1	1	1	1	1	1	1	0	0	0	0	0	0	0	1	1	1	1	0	0
transcript_hq_oa1_4mf_transcript35513/f5p0/1319	1	1	0	1	1	0	1	1	1	0	1	1	0	1	0	0	0	0	0	0	0	0	1	0	1	0	0
transcript_hq_oa1_4mf_transcript20246/f2p0/2669	1	1	0	1	1	1	1	1	1	0	1	1	1	1	0	0	0	0	0	0	0	0	1	0	1	0	0
transcript_hq_oa1_4mf_transcript1443/f3p0/7086	1	1	1	1	1	1	1	1	1	1	1	1	1	1	0	0	0	0	0	0	0	1	1	1	1	0	0
transcript_hq_oa1_4mf_transcript27836/f37p0/2067	1	1	1	1	1	1	1	1	1	1	1	1	1	1	0	0	0	0	0	0	0	1	1	1	1	0	0
transcript_hq_oa1_4mf_transcript29240/f8p0/2005	1	1	0	1	1	1	1	1	1	0	1	1	1	1	0	0	0	0	0	0	0	0	1	0	1	0	0
transcript_hq_oa1_4mf_transcript2947/f4p0/6519	1	1	1	1	1	1	1	1	1	1	1	1	1	1	0	0	0	0	0	0	0	1	1	1	1	0	0
transcript_hq_oa1_4mf_transcript25565/f11p0/2267	1	1	1	1	1	0	1	1	1	1	1	1	0	1	0	0	0	0	0	0	0	0	1	0	1	0	0
transcript_hq_oa1_4mf_transcript21996/f4p0/2533	1	1	1	1	1	1	1	1	1	1	1	1	1	1	0	0	0	0	0	0	0	1	1	1	1	0	0
transcript_hq_oa1_4mf_transcript28015/f2p0/2093	1	1	0	1	1	0	0	1	1	0	1	1	0	0	0	0	0	0	0	0	0	0	1	0	1	0	0
transcript_hq_oa1_4mf_transcript34384/f12p0/1519	1	1	0	1	1	0	1	1	1	0	1	1	0	1	0	0	0	0	0	0	0	0	1	0	1	0	0
transcript_hq_oa1_4mf_transcript7735/f2p0/5740	1	1	0	1	1	1	0	1	1	0	1	1	1	0	0	0	0	0	0	0	0	0	1	0	1	0	0
transcript_hq_oa1_4mf_transcript6711/f4p0/5868	1	1	0	1	1	1	0	1	1	0	1	1	1	0	0	0	0	0	0	0	0	0	1	0	1	0	0
transcript_hq_oa1_4mf_transcript27533/f2p0/2144	1	1	1	1	1	1	1	1	1	1	1	1	1	1	0	0	0	0	0	0	0	1	1	1	1	0	0
transcript_hq_oa1_4mf_transcript5596/f3p0/6047	1	1	1	1	1	1	1	1	1	1	1	1	1	1	0	0	0	0	0	0	0	1	1	1	1	0	0
transcript_hq_oa1_4mf_transcript30818/f2p0/1897	1	1	1	1	1	1	1	1	1	1	1	1	1	1	0	0	0	0	0	0	0	1	1	1	1	0	0
transcript_hq_oa1_4mf_transcript14092/f4p0/3148	1	1	1	1	1	1	1	1	1	1	1	1	1	1	0	0	0	0	0	0	0	1	1	1	1	0	0
transcript_hq_oa1_4mf_transcript17703/f8p0/2904	1	1	0	1	1	1	0	1	1	0	1	1	1	0	0	0	0	0	0	0	0	0	1	0	1	0	0
transcript_hq_oa1_4mf_transcript32757/f29p0/1678	1	1	1	1	1	1	1	1	1	1	1	1	1	1	0	0	0	0	0	0	0	1	1	1	1	0	0
transcript_hq_oa1_4mf_transcript5356/f2p0/6053	1	1	1	1	1	1	1	1	1	1	1	1	1	1	0	0	0	0	0	0	0	1	1	1	1	0	0
transcript_hq_oa1_4mf_transcript37453/f7p0/792	1	1	1	1	1	0	1	1	1	1	1	1	0	1	0	0	0	0	0	0	0	0	1	0	1	0	0
transcript_hq_oa1_4mf_transcript1952/f2p0/6826	1	1	1	1	1	1	1	1	1	1	1	1	1	1	0	0	0	0	0	0	0	1	1	1	1	0	0
transcript_hq_oa1_4mf_transcript13587/f2p0/3447	1	1	1	1	1	1	1	1	1	1	1	1	1	1	0	0	0	0	0	0	0	1	1	1	1	0	0
transcript_hq_oa1_4mf_transcript3085/f2p0/5983	1	1	1	1	1	1	1	1	1	1	1	1	1	1	0	0	0	0	0	0	0	1	1	1	1	0	0
transcript_hq_oa1_4mf_transcript29900/f3p0/1960	1	1	0	1	1	0	1	1	1	0	1	1	0	1	0	0	0	0	0	0	0	0	1	0	1	0	0
transcript_hq_oa1_4mf_transcript16501/f15p0/2957	1	1	1	1	1	0	1	1	1	1	1	1	0	1	0	0	0	0	0	0	0	0	1	0	1	0	0
transcript_hq_oa1_4mf_transcript12433/f16p0/3622	1	1	1	1	1	1	1	1	1	1	1	1	1	1	0	0	0	0	0	0	0	1	1	1	1	0	0
transcript_hq_oa1_4mf_transcript27358/f5p0/2163	1	1	1	1	1	1	1	1	1	1	1	1	1	1	0	0	0	0	0	0	0	1	1	1	1	0	0
transcript_hq_oa1_4mf_transcript37705/f2p0/667	1	1	1	1	1	1	1	1	1	1	1	1	1	1	0	0	0	0	0	0	0	1	1	1	1	0	0
transcript_hq_oa1_4mf_transcript20429/f2p0/2640	1	1	1	1	1	1	1	1	1	1	1	1	1	1	0	0	0	0	0	0	0	1	1	1	1	0	0
transcript_hq_oa1_4mf_transcript21295/f2p0/2580	1	1	1	1	1	1	1	1	1	1	1	1	1	1	0	0	0	0	0	0	0	1	1	1	1	0	0
transcript_lq_oa1_4mf_transcript5500/f2p0/6279	1	1	1	1	1	1	1	1	1	1	1	1	1	1	0	0	0	0	0	0	0	1	1	1	1	0	0
transcript_hq_oa1_4mf_transcript11558/f2p0/3992	1	1	0	1	1	0	0	1	1	0	1	1	0	0	0	0	0	0	0	0	0	0	1	0	1	0	0
transcript_hq_oa1_4mf_transcript20188/f9p0/2666	1	0	0	1	1	1	0	1	0	0	1	1	1	0	0	0	0	0	0	0	0	0	1	0	1	0	0
transcript_hq_oa1_4mf_transcript14836/f2p0/3154	1	1	1	1	1	1	1	1	1	1	1	1	1	1	0	0	0	0	0	0	0	1	1	1	1	0	0
transcript_hq_oa1_4mf_transcript1538/f26p0/6929	1	1	1	1	1	1	1	1	1	1	1	1	1	1	0	0	0	0	0	0	0	1	1	1	1	0	0
transcript_hq_oa1_4mf_transcript28447/f8p0/2073	1	1	1	1	1	1	1	1	1	1	1	1	1	1	0	0	0	0	0	0	0	1	1	1	1	0	0
transcript_hq_oa1_4mf_transcript25341/f5p0/2249	1	1	1	1	1	0	1	1	1	1	1	1	0	1	0	0	0	0	0	0	0	0	1	0	1	0	0
transcript_hq_oa1_4mf_transcript26152/f2p0/1975	1	1	1	1	1	1	1	1	1	1	1	1	1	1	0	0	0	0	0	0	0	1	1	1	1	0	0
transcript_hq_oa1_4mf_transcript14191/f31p0/3313	1	1	1	1	1	1	1	1	1	1	1	1	1	1	0	0	0	0	0	0	0	1	1	1	1	0	0
transcript_hq_oa1_4mf_transcript18630/f2p0/2748	1	1	1	1	1	1	1	1	1	1	1	1	1	1	0	0	0	0	0	0	0	1	1	1	1	0	0
transcript_hq_oa1_4mf_transcript16264/f3p0/3039	1	1	1	1	1	1	1	1	1	1	1	1	1	1	0	0	0	0	0	0	0	1	1	1	1	0	0
transcript_hq_oa1_4mf_transcript30619/f2p0/1844	1	1	1	1	1	1	1	1	1	1	1	1	1	1	0	0	0	0	0	0	0	1	1	1	1	0	0
transcript_hq_oa1_4mf_transcript31723/f2p0/1809	1	1	1	1	1	1	1	1	1	1	1	1	1	1	0	0	0	0	0	0	0	1	1	1	1	0	0
transcript_hq_oa1_4mf_transcript3177/f15p0/6256	1	1	1	1	1	1	1	1	1	1	1	1	1	1	0	0	0	0	0	0	0	1	1	1	1	0	0
transcript_lq_oa1_4mf_transcript18090/f2p0/2980	1	1	0	1	1	1	0	1	1	0	1	1	1	0	0	0	0	0	0	0	0	0	1	0	1	0	0
transcript_hq_oa1_4mf_transcript13934/f2p0/3398	1	1	1	1	1	0	1	1	1	1	1	1	0	1	0	0	0	0	0	0	0	0	1	0	1	0	0
transcript_hq_oa1_4mf_transcript20088/f3p0/2663	1	1	1	1	1	0	1	1	1	1	1	1	0	1	0	0	0	0	0	0	0	0	1	0	1	0	0
transcript_hq_oa1_4mf_transcript5743/f2p0/5959	1	1	1	1	1	1	1	1	1	1	1	1	1	1	0	0	0	0	0	0	0	1	1	1	1	0	0
transcript_hq_oa1_4mf_transcript17979/f2p0/2821	1	1	0	1	1	0	1	1	1	0	1	1	0	1	0	0	0	0	0	0	0	0	1	0	1	0	0
transcript_hq_oa1_4mf_transcript25184/f25p0/2271	1	1	0	1	1	1	1	1	1	0	1	1	1	1	0	0	0	0	0	0	0	0	1	0	1	0	0
transcript_hq_oa1_4mf_transcript3438/f12p0/6389	1	1	0	1	1	1	0	1	1	0	1	1	1	0	0	0	0	0	0	0	0	0	1	0	1	0	0
transcript_hq_oa1_4mf_transcript3194/f2p0/6389	1	1	1	1	1	1	1	1	1	1	1	1	1	1	0	0	0	0	0	0	0	1	1	1	1	0	0
transcript_hq_oa1_4mf_transcript4245/f3p0/6254	1	1	1	1	1	1	1	1	1	1	1	1	1	1	0	0	0	0	0	0	0	1	1	1	1	0	0
transcript_hq_oa1_4mf_transcript509/f3p0/7795	1	1	1	1	1	0	1	1	1	1	1	1	0	1	0	0	0	0	0	0	0	0	1	0	1	0	0
transcript_hq_oa1_4mf_transcript20294/f4p0/2643	1	1	0	1	1	1	1	1	1	0	1	1	1	1	0	0	0	0	0	0	0	0	1	0	1	0	0
transcript_hq_oa1_4mf_transcript33481/f3p0/1608	1	1	1	1	1	1	1	1	1	1	1	1	1	1	0	0	0	0	0	0	0	1	1	1	1	0	0
transcript_hq_oa1_4mf_transcript2659/f8p0/6589	1	1	1	1	1	1	1	1	1	1	1	1	1	1	0	0	0	0	0	0	0	1	1	1	1	0	0
transcript_hq_oa1_4mf_transcript3207/f2p0/6476	1	1	1	1	1	1	1	1	1	1	1	1	1	1	0	0	0	0	0	0	0	1	1	1	1	0	0
transcript_hq_oa1_4mf_transcript19552/f2p0/2696	1	1	1	1	1	1	1	1	1	1	1	1	1	1	0	0	0	0	0	0	0	1	1	1	1	0	0
transcript_hq_oa1_4mf_transcript34383/f3p0/1522	1	1	0	1	1	1	1	1	1	0	1	1	1	1	0	0	0	0	0	0	0	0	1	0	1	0	0
transcript_hq_oa1_4mf_transcript12266/f3p0/3749	1	1	0	1	1	1	0	1	1	0	1	1	1	0	0	0	0	0	0	0	0	0	1	0	1	0	0
transcript_hq_oa1_4mf_transcript23235/f12p0/2412	1	1	1	1	1	1	1	1	1	1	1	1	1	1	0	0	0	0	0	0	0	1	1	1	1	0	0
transcript_hq_oa1_4mf_transcript5002/f2p0/6103	1	1	0	1	1	0	0	1	1	0	1	1	0	0	0	0	0	0	0	0	0	0	1	0	1	0	0
transcript_hq_oa1_4mf_transcript7705/f5p0/5760	1	1	1	1	1	1	1	1	1	1	1	1	1	1	0	0	0	0	0	0	0	1	1	1	1	0	0
transcript_hq_oa1_4mf_transcript15401/f17p0/3064	1	1	1	1	1	1	1	1	1	1	1	1	1	1	0	0	0	0	0	0	0	1	1	1	1	0	0
transcript_hq_oa1_4mf_transcript11258/f4p0/4070	1	1	1	1	1	1	1	1	1	1	1	1	1	1	0	0	0	0	0	0	0	1	1	1	1	0	0
transcript_hq_oa1_4mf_transcript11635/f11p0/3867	1	1	1	1	1	1	1	1	1	1	1	1	1	1	0	0	0	0	0	0	0	1	1	1	1	0	0
transcript_hq_oa1_4mf_transcript33069/f2p0/1685	1	1	1	1	1	1	1	1	1	1	1	1	1	1	0	0	0	0	0	0	0	1	1	1	1	0	0
transcript_hq_oa1_4mf_transcript6174/f6p0/5909	1	1	0	1	1	1	1	1	1	0	1	1	1	1	0	0	0	0	0	0	0	0	1	0	1	0	0
transcript_hq_oa1_4mf_transcript31609/f5p0/1825	1	0	0	1	1	0	0	1	0	0	1	1	0	0	0	0	0	0	0	0	0	0	1	0	1	0	0
transcript_hq_oa1_4mf_transcript35598/f4p0/1305	1	1	1	1	1	1	1	1	1	1	1	1	1	1	0	0	0	0	0	0	0	1	1	1	1	0	0
transcript_hq_oa1_4mf_transcript20560/f11p0/2613	1	1	1	1	1	1	1	1	1	1	1	1	1	1	0	0	0	0	0	0	0	1	1	1	1	0	0
transcript_hq_oa1_4mf_transcript28591/f2p0/2059	1	1	1	1	1	0	1	1	1	1	1	1	0	1	0	0	0	0	0	0	0	0	1	0	1	0	0
transcript_hq_oa1_4mf_transcript14549/f2p0/3269	1	1	1	1	1	1	1	1	1	1	1	1	1	1	0	0	0	0	0	0	0	1	1	1	1	0	0
transcript_hq_oa1_4mf_transcript7861/f2p0/5725	1	1	1	1	1	1	1	1	1	1	1	1	1	1	0	0	0	0	0	0	0	1	1	1	1	0	0
transcript_hq_oa1_4mf_transcript29562/f9p0/1993	1	1	1	1	1	1	1	1	1	1	1	1	1	1	0	0	0	0	0	0	0	1	1	1	1	0	0
transcript_hq_oa1_4mf_transcript17520/f8p0/2915	1	1	1	1	1	0	1	1	1	1	1	1	0	1	0	0	0	0	0	0	0	0	1	0	1	0	0
transcript_hq_oa1_4mf_transcript25765/f6p0/2250	1	1	1	1	1	0	1	1	1	1	1	1	0	1	0	0	0	0	0	0	0	0	1	0	1	0	0
transcript_hq_oa1_4mf_transcript10150/f6p0/4920	1	1	1	1	1	1	1	1	1	1	1	1	1	1	0	0	0	0	0	0	0	1	1	1	1	0	0
transcript_hq_oa1_4mf_transcript34180/f4p0/1556	1	1	0	1	1	1	1	1	1	0	1	1	1	1	0	0	0	0	0	0	0	0	1	0	1	0	0
transcript_hq_oa1_4mf_transcript34481/f18p0/1467	1	1	1	1	1	0	1	1	1	1	1	1	0	1	0	0	0	0	0	0	0	0	1	0	1	0	0
transcript_hq_oa1_4mf_transcript10101/f2p0/4944	1	1	1	1	1	1	1	1	1	1	1	1	1	1	0	0	0	0	0	0	0	1	1	1	1	0	0
transcript_hq_oa1_4mf_transcript18722/f2p0/2792	1	1	0	1	1	1	0	1	1	0	1	1	1	0	0	0	0	0	0	0	0	0	1	0	1	0	0
transcript_hq_oa1_4mf_transcript13529/f4p0/3433	1	1	1	1	1	1	1	1	1	1	1	1	1	1	0	0	0	0	0	0	0	1	1	1	1	0	0
transcript_hq_oa1_4mf_transcript35852/f2p0/1243	1	1	1	1	1	1	1	1	1	1	1	1	1	1	0	0	0	0	0	0	0	1	1	1	1	0	0
transcript_hq_oa1_4mf_transcript5864/f8p0/5963	1	1	1	1	1	1	1	1	1	1	1	1	1	1	0	0	0	0	0	0	0	1	1	1	1	0	0
transcript_hq_oa1_4mf_transcript5758/f2p0/5972	1	1	1	1	1	1	1	1	1	1	1	1	1	1	0	0	0	0	0	0	0	1	1	1	1	0	0
transcript_hq_oa1_4mf_transcript21992/f2p0/2521	1	1	0	1	1	0	1	1	1	0	1	1	0	1	0	0	0	0	0	0	0	0	1	0	1	0	0
transcript_hq_oa1_4mf_transcript29655/f5p0/1963	1	1	0	1	1	1	1	1	1	0	1	1	1	1	0	0	0	0	0	0	0	0	1	0	1	0	0
transcript_hq_oa1_4mf_transcript37130/f5p0/902	1	1	1	1	1	1	1	1	1	1	1	1	1	1	0	0	0	0	0	0	0	1	1	1	1	0	0
transcript_hq_oa1_4mf_transcript25183/f2p0/2295	1	1	1	1	1	0	1	1	1	1	1	1	0	1	0	0	0	0	0	0	0	0	1	0	1	0	0
transcript_hq_oa1_4mf_transcript12611/f3p0/3654	1	1	1	1	1	1	1	1	1	1	1	1	1	1	0	0	0	0	0	0	0	1	1	1	1	0	0
transcript_hq_oa1_4mf_transcript15203/f2p0/3184	1	1	1	1	1	1	1	1	1	1	1	1	1	1	0	0	0	0	0	0	0	1	1	1	1	0	0
transcript_hq_oa1_4mf_transcript25220/f2p0/2291	1	1	1	1	1	1	1	1	1	1	1	1	1	1	0	0	0	0	0	0	0	1	1	1	1	0	0
transcript_hq_oa1_4mf_transcript27523/f6p0/2159	1	1	0	1	1	1	1	1	1	0	1	1	1	1	0	0	0	0	0	0	0	0	1	0	1	0	0
transcript_hq_oa1_4mf_transcript37166/f2p0/898	1	0	0	1	1	0	0	1	0	0	1	1	0	0	0	0	0	0	0	0	0	0	1	0	1	0	0
transcript_hq_oa1_4mf_transcript14289/f32p0/3227	1	1	1	1	1	1	1	1	1	1	1	1	1	1	0	0	0	0	0	0	0	1	1	1	1	0	0
transcript_hq_oa1_4mf_transcript21767/f9p0/2487	1	1	1	1	1	1	1	1	1	1	1	1	1	1	0	0	0	0	0	0	0	1	1	1	1	0	0
transcript_hq_oa1_4mf_transcript29706/f3p0/1994	1	0	0	1	0	0	0	1	0	0	1	0	0	0	0	0	0	0	0	0	0	0	1	0	1	0	0
transcript_hq_oa1_4mf_transcript33003/f8p0/1688	1	0	0	1	1	0	0	1	0	0	1	1	0	0	0	0	0	0	0	0	0	0	1	0	1	0	0
transcript_hq_oa1_4mf_transcript24289/f3p0/2349	1	1	1	1	1	1	1	1	1	1	1	1	1	1	0	0	0	0	0	0	0	1	1	1	1	0	0
transcript_hq_oa1_4mf_transcript12826/f2p0/3595	1	1	1	1	1	1	1	1	1	1	1	1	1	1	0	0	0	0	0	0	0	1	1	1	1	0	0
transcript_hq_oa1_4mf_transcript27149/f3p0/2159	1	1	1	1	1	1	1	1	1	1	1	1	1	1	0	0	0	0	0	0	0	1	1	1	1	0	0
transcript_hq_oa1_4mf_transcript31947/f7p0/1786	1	1	1	1	1	0	1	1	1	1	1	1	0	1	0	0	0	0	0	0	0	0	1	0	1	0	0
transcript_hq_oa1_4mf_transcript1857/f3p0/6857	1	1	0	1	1	1	0	1	1	0	1	1	1	0	0	0	0	0	0	0	0	0	1	0	1	0	0
transcript_hq_oa1_4mf_transcript11132/f4p0/4213	1	1	1	1	1	1	1	1	1	1	1	1	1	1	0	0	0	0	0	0	0	1	1	1	1	0	0
transcript_hq_oa1_4mf_transcript26631/f2p0/2246	1	1	0	1	1	1	0	1	1	0	1	1	1	0	0	0	0	0	0	0	0	0	1	0	1	0	0
transcript_hq_oa1_4mf_transcript21276/f2p0/2579	1	1	1	1	1	1	1	1	1	1	1	1	1	1	0	0	0	0	0	0	0	1	1	1	1	0	0
transcript_hq_oa1_4mf_transcript16924/f3p0/2979	1	1	0	1	1	1	1	1	1	0	1	1	1	1	0	0	0	0	0	0	0	0	1	0	1	0	0
transcript_hq_oa1_4mf_transcript13212/f4p0/3501	1	1	1	1	1	1	1	1	1	1	1	1	1	1	0	0	0	0	0	0	0	1	1	1	1	0	0
transcript_hq_oa1_4mf_transcript33782/f4p0/1609	1	1	1	1	1	0	1	1	1	1	1	1	0	1	0	0	0	0	0	0	0	0	1	0	1	0	0
transcript_hq_oa1_4mf_transcript13835/f2p0/3420	1	1	0	1	1	1	1	1	1	0	1	1	1	1	0	0	0	0	0	0	0	0	1	0	1	0	0
transcript_hq_oa1_4mf_transcript26848/f7p0/2184	1	1	0	1	1	0	0	1	1	0	1	1	0	0	0	0	0	0	0	0	0	0	1	0	1	0	0
transcript_hq_oa1_4mf_transcript25214/f4p0/2302	1	1	1	1	1	1	1	1	1	1	1	1	1	1	0	0	0	0	0	0	0	1	1	1	1	0	0
transcript_hq_oa1_4mf_transcript34076/f2p0/1563	1	1	1	1	1	0	1	1	1	1	1	1	0	1	0	0	0	0	0	0	0	0	1	0	1	0	0
transcript_hq_oa1_4mf_transcript6158/f2p0/5945	1	1	1	1	1	1	1	1	1	1	1	1	1	1	0	0	0	0	0	0	0	1	1	1	1	0	0
transcript_hq_oa1_4mf_transcript16547/f2p0/3019	1	1	1	1	1	1	1	1	1	1	1	1	1	1	0	0	0	0	0	0	0	1	1	1	1	0	0
transcript_hq_oa1_4mf_transcript23147/f4p0/2390	1	1	1	1	1	1	1	1	1	1	1	1	1	1	0	0	0	0	0	0	0	1	1	1	1	0	0
transcript_hq_oa1_4mf_transcript13207/f2p0/3520	1	1	0	1	1	1	1	1	1	0	1	1	1	1	0	0	0	0	0	0	0	0	1	0	1	0	0
transcript_hq_oa1_4mf_transcript37556/f6p0/737	1	1	1	1	1	1	1	1	1	1	1	1	1	1	0	0	0	0	0	0	0	1	1	1	1	0	0
transcript_hq_oa1_4mf_transcript3103/f8p0/6209	1	1	1	1	1	0	1	1	1	1	1	1	0	1	0	0	0	0	0	0	0	0	1	0	1	0	0
transcript_hq_oa1_4mf_transcript27237/f4p0/2160	1	1	1	1	1	1	1	1	1	1	1	1	1	1	0	0	0	0	0	0	0	1	1	1	1	0	0
transcript_hq_oa1_4mf_transcript5495/f3p0/6022	1	1	1	1	1	1	1	1	1	1	1	1	1	1	0	0	0	0	0	0	0	1	1	1	1	0	0
transcript_hq_oa1_4mf_transcript16954/f4p0/2986	1	1	1	1	1	1	1	1	1	1	1	1	1	1	0	0	0	0	0	0	0	1	1	1	1	0	0
transcript_hq_oa1_4mf_transcript15318/f5p0/3154	1	1	1	1	1	1	1	1	1	1	1	1	1	1	0	0	0	0	0	0	0	1	1	1	1	0	0
transcript_hq_oa1_4mf_transcript16827/f2p0/2985	1	1	1	1	1	1	1	1	1	1	1	1	1	1	0	0	0	0	0	0	0	1	1	1	1	0	0
transcript_hq_oa1_4mf_transcript31408/f4p0/1858	1	1	1	1	1	1	1	1	1	1	1	1	1	1	0	0	0	0	0	0	0	1	1	1	1	0	0
transcript_hq_oa1_4mf_transcript17970/f19p0/2779	1	1	1	1	1	1	1	1	1	1	1	1	1	1	0	0	0	0	0	0	0	1	1	1	1	0	0
transcript_hq_oa1_4mf_transcript13953/f5p0/3314	1	1	1	1	1	1	1	1	1	1	1	1	1	1	0	0	0	0	0	0	0	1	1	1	1	0	0
transcript_hq_oa1_4mf_transcript12010/f2p0/3812	1	1	1	1	1	0	1	1	1	1	1	1	0	1	0	0	0	0	0	0	0	0	1	0	1	0	0
transcript_hq_oa1_4mf_transcript31065/f2p0/1866	1	1	1	1	1	0	1	1	1	1	1	1	0	1	0	0	0	0	0	0	0	0	1	0	1	0	0
transcript_hq_oa1_4mf_transcript28206/f7p0/2089	1	1	1	1	1	1	1	1	1	1	1	1	1	1	0	0	0	0	0	0	0	1	1	1	1	0	0
transcript_hq_oa1_4mf_transcript19713/f2p0/2717	1	1	1	1	1	1	1	1	1	1	1	1	1	1	0	0	0	0	0	0	0	1	1	1	1	0	0
transcript_hq_oa1_4mf_transcript17568/f2p0/2907	1	1	0	1	1	1	0	1	1	0	1	1	1	0	0	0	0	0	0	0	0	0	1	0	1	0	0
transcript_hq_oa1_4mf_transcript29251/f2p0/2017	1	1	1	1	1	1	1	1	1	1	1	1	1	1	0	0	0	0	0	0	0	1	1	1	1	0	0
transcript_hq_oa1_4mf_transcript6024/f5p0/5938	1	1	1	1	1	1	1	1	1	1	1	1	1	1	0	0	0	0	0	0	0	1	1	1	1	0	0
transcript_hq_oa1_4mf_transcript11794/f2p0/3887	1	1	1	1	1	1	1	1	1	1	1	1	1	1	0	0	0	0	0	0	0	1	1	1	1	0	0
transcript_hq_oa1_4mf_transcript13213/f2p0/3516	1	1	1	1	1	1	1	1	1	1	1	1	1	1	0	0	0	0	0	0	0	1	1	1	1	0	0
transcript_hq_oa1_4mf_transcript10969/f26p0/3993	1	1	1	1	1	1	1	1	1	1	1	1	1	1	0	0	0	0	0	0	0	1	1	1	1	0	0
transcript_hq_oa1_4mf_transcript8001/f2p0/5652	1	1	0	1	1	0	1	1	1	0	1	1	0	1	0	0	0	0	0	0	0	0	1	0	1	0	0
transcript_hq_oa1_4mf_transcript19167/f3p0/2754	1	1	1	1	1	1	1	1	1	1	1	1	1	1	0	0	0	0	0	0	0	1	1	1	1	0	0
transcript_hq_oa1_4mf_transcript34443/f2p0/1513	1	1	1	1	1	1	1	1	1	1	1	1	1	1	0	0	0	0	0	0	0	1	1	1	1	0	0
transcript_hq_oa1_4mf_transcript19267/f2p0/2745	1	0	0	1	0	1	0	1	0	0	1	0	1	0	0	0	0	0	0	0	0	0	1	0	1	0	0
transcript_hq_oa1_4mf_transcript1366/f4p0/7100	1	1	1	1	1	1	1	1	1	1	1	1	1	1	0	0	0	0	0	0	0	1	1	1	1	0	0
transcript_hq_oa1_4mf_transcript13356/f2p0/3477	1	1	1	1	1	1	1	1	1	1	1	1	1	1	0	0	0	0	0	0	0	1	1	1	1	0	0
transcript_hq_oa1_4mf_transcript10496/f2p0/4592	1	1	1	1	1	1	1	1	1	1	1	1	1	1	0	0	0	0	0	0	0	1	1	1	1	0	0
transcript_hq_oa1_4mf_transcript14414/f15p0/3269	1	1	1	1	1	1	1	1	1	1	1	1	1	1	0	0	0	0	0	0	0	1	1	1	1	0	0
transcript_hq_oa1_4mf_transcript5219/f3p0/6052	1	1	1	1	1	1	1	1	1	1	1	1	1	1	0	0	0	0	0	0	0	1	1	1	1	0	0
transcript_hq_oa1_4mf_transcript8166/f3p0/5689	1	1	1	1	1	0	1	1	1	1	1	1	0	1	0	0	0	0	0	0	0	0	1	0	1	0	0
transcript_hq_oa1_4mf_transcript19004/f13p0/2656	1	1	1	1	1	1	1	1	1	1	1	1	1	1	0	0	0	0	0	0	0	1	1	1	1	0	0
transcript_hq_oa1_4mf_transcript31564/f2p0/1831	1	1	1	1	1	0	1	1	1	1	1	1	0	1	0	0	0	0	0	0	0	0	1	0	1	0	0
transcript_hq_oa1_4mf_transcript11373/f2p0/4054	1	1	0	1	1	0	0	1	1	0	1	1	0	0	0	0	0	0	0	0	0	0	1	0	1	0	0
transcript_hq_oa1_4mf_transcript13853/f3p0/3396	1	1	1	1	1	1	1	1	1	1	1	1	1	1	0	0	0	0	0	0	0	1	1	1	1	0	0
transcript_hq_oa1_4mf_transcript15600/f7p0/3123	1	1	1	1	1	1	1	1	1	1	1	1	1	1	0	0	0	0	0	0	0	1	1	1	1	0	0
transcript_hq_oa1_4mf_transcript8510/f7p0/5646	1	1	0	1	1	1	1	1	1	0	1	1	1	1	0	0	0	0	0	0	0	0	1	0	1	0	0
transcript_hq_oa1_4mf_transcript247/f2p0/8352	1	1	0	1	1	1	1	1	1	0	1	1	1	1	0	0	0	0	0	0	0	0	1	0	1	0	0
transcript_hq_oa1_4mf_transcript10186/f14p0/4880	1	1	1	1	1	1	1	1	1	1	1	1	1	1	0	0	0	0	0	0	0	1	1	1	1	0	0
transcript_hq_oa1_4mf_transcript18566/f2p0/2804	1	1	1	1	1	1	1	1	1	1	1	1	1	1	0	0	0	0	0	0	0	1	1	1	1	0	0
transcript_hq_oa1_4mf_transcript6829/f5p0/5883	1	1	0	1	1	1	1	1	1	0	1	1	1	1	0	0	0	0	0	0	0	0	1	0	1	0	0
transcript_hq_oa1_4mf_transcript36864/f11p0/943	1	1	1	1	1	1	1	1	1	1	1	1	1	1	0	0	0	0	0	0	0	1	1	1	1	0	0
transcript_hq_oa1_4mf_transcript19800/f2p0/2692	1	1	1	1	1	0	1	1	1	1	1	1	0	1	0	0	0	0	0	0	0	0	1	0	1	0	0
transcript_hq_oa1_4mf_transcript27320/f2p0/2163	1	1	0	1	1	1	0	1	1	0	1	1	1	0	0	0	0	0	0	0	0	0	1	0	1	0	0
transcript_hq_oa1_4mf_transcript32811/f101p0/1516	1	1	1	1	1	1	1	1	1	1	1	1	1	1	0	0	0	0	0	0	0	1	1	1	1	0	0
transcript_hq_oa1_4mf_transcript14906/f2p0/3233	1	1	1	1	1	1	1	1	1	1	1	1	1	1	0	0	0	0	0	0	0	1	1	1	1	0	0
transcript_hq_oa1_4mf_transcript19937/f2p0/2687	1	1	1	1	1	1	1	1	1	1	1	1	1	1	0	0	0	0	0	0	0	1	1	1	1	0	0
transcript_hq_oa1_4mf_transcript25741/f2p0/2248	1	1	1	1	1	1	1	1	1	1	1	1	1	1	0	0	0	0	0	0	0	1	1	1	1	0	0
transcript_hq_oa1_4mf_transcript26174/f8p0/2227	1	1	0	1	1	0	1	1	1	0	1	1	0	1	0	0	0	0	0	0	0	0	1	0	1	0	0
transcript_hq_oa1_4mf_transcript1175/f15p0/7071	1	1	1	1	1	1	1	1	1	1	1	1	1	1	0	0	0	0	0	0	0	1	1	1	1	0	0
transcript_hq_oa1_4mf_transcript10864/f5p0/4324	1	1	0	1	1	1	1	1	1	0	1	1	1	1	0	0	0	0	0	0	0	0	1	0	1	0	0
transcript_hq_oa1_4mf_transcript4002/f2p0/6285	1	1	1	1	1	1	1	1	1	1	1	1	1	1	0	0	0	0	0	0	0	1	1	1	1	0	0
transcript_hq_oa1_4mf_transcript26909/f2p0/2185	1	1	1	1	1	1	1	1	1	1	1	1	1	1	0	0	0	0	0	0	0	1	1	1	1	0	0
transcript_hq_oa1_4mf_transcript11992/f3p0/3830	1	1	0	1	1	1	1	1	1	0	1	1	1	1	0	0	0	0	0	0	0	0	1	0	1	0	0
transcript_hq_oa1_4mf_transcript29346/f2p0/2008	1	0	0	1	0	0	0	1	0	0	1	0	0	0	0	0	0	0	0	0	0	0	1	0	1	0	0
transcript_hq_oa1_4mf_transcript24005/f2p0/2347	1	1	1	1	1	1	1	1	1	1	1	1	1	1	0	0	0	0	0	0	0	1	1	1	1	0	0
transcript_hq_oa1_4mf_transcript17342/f2p0/2900	1	1	1	1	1	1	1	1	1	1	1	1	1	1	0	0	0	0	0	0	0	1	1	1	1	0	0
transcript_hq_oa1_4mf_transcript15472/f27p0/3093	1	1	1	1	1	0	1	1	1	1	1	1	0	1	0	0	0	0	0	0	0	0	1	0	1	0	0
transcript_hq_oa1_4mf_transcript17401/f9p0/2921	1	1	1	1	1	1	1	1	1	1	1	1	1	1	0	0	0	0	0	0	0	1	1	1	1	0	0
transcript_hq_oa1_4mf_transcript1879/f2p0/6885	1	1	1	1	1	1	1	1	1	1	1	1	1	1	0	0	0	0	0	0	0	1	1	1	1	0	0
transcript_hq_oa1_4mf_transcript31896/f24p0/1794	1	1	1	1	1	1	1	1	1	1	1	1	1	1	0	0	0	0	0	0	0	1	1	1	1	0	0
transcript_hq_oa1_4mf_transcript18156/f10p0/2778	1	1	0	1	1	1	1	1	1	0	1	1	1	1	0	0	0	0	0	0	0	0	1	0	1	0	0
transcript_hq_oa1_4mf_transcript28999/f8p0/2008	1	1	1	1	1	1	1	1	1	1	1	1	1	1	0	0	0	0	0	0	0	1	1	1	1	0	0
transcript_hq_oa1_4mf_transcript6181/f16p0/5926	1	1	1	1	1	1	1	1	1	1	1	1	1	1	0	0	0	0	0	0	0	1	1	1	1	0	0
transcript_hq_oa1_4mf_transcript33648/f3p0/1604	1	1	1	1	1	1	1	1	1	1	1	1	1	1	0	0	0	0	0	0	0	1	1	1	1	0	0
transcript_hq_oa1_4mf_transcript21912/f3p0/2525	1	1	1	1	1	1	1	1	1	1	1	1	1	1	0	0	0	0	0	0	0	1	1	1	1	0	0
transcript_hq_oa1_4mf_transcript13210/f25p0/3514	1	1	1	1	1	1	1	1	1	1	1	1	1	1	0	0	0	0	0	0	0	1	1	1	1	0	0
transcript_hq_oa1_4mf_transcript24325/f21p0/2294	1	1	1	1	1	1	1	1	1	1	1	1	1	1	0	0	0	0	0	0	0	1	1	1	1	0	0
transcript_hq_oa1_4mf_transcript31130/f15p0/1851	1	1	1	1	1	1	1	1	1	1	1	1	1	1	0	0	0	0	0	0	0	1	1	1	1	0	0
transcript_hq_oa1_4mf_transcript12218/f3p0/3758	1	1	0	1	1	1	1	1	1	0	1	1	1	1	0	0	0	0	0	0	0	0	1	0	1	0	0
transcript_hq_oa1_4mf_transcript18858/f5p0/2785	1	1	1	1	1	1	1	1	1	1	1	1	1	1	0	0	0	0	0	0	0	1	1	1	1	0	0
transcript_hq_oa1_4mf_transcript23421/f65p0/2353	1	1	1	1	1	1	1	1	1	1	1	1	1	1	0	0	0	0	0	0	0	1	1	1	1	0	0
transcript_hq_oa1_4mf_transcript36500/f11p0/1049	1	1	1	1	1	0	1	1	1	1	1	1	0	1	0	0	0	0	0	0	0	0	1	0	1	0	0
transcript_hq_oa1_4mf_transcript18102/f3p0/2848	1	1	0	1	1	1	1	1	1	0	1	1	1	1	0	0	0	0	0	0	0	0	1	0	1	0	0
transcript_hq_oa1_4mf_transcript32252/f30p0/1710	1	1	0	1	1	0	0	1	1	0	1	1	0	0	0	0	0	0	0	0	0	0	1	0	1	0	0
transcript_hq_oa1_4mf_transcript33205/f82p0/1549	1	1	1	1	1	0	1	1	1	1	1	1	0	1	0	0	0	0	0	0	0	0	1	0	1	0	0
transcript_hq_oa1_4mf_transcript34744/f2p0/1470	1	1	1	1	1	0	1	1	1	1	1	1	0	1	0	0	0	0	0	0	0	0	1	0	1	0	0
transcript_hq_oa1_4mf_transcript36085/f3p0/1156	1	1	1	1	1	1	1	1	1	1	1	1	1	1	0	0	0	0	0	0	0	1	1	1	1	0	0
transcript_hq_oa1_4mf_transcript4238/f2p0/6289	1	1	1	1	1	1	1	1	1	1	1	1	1	1	0	0	0	0	0	0	0	1	1	1	1	0	0
transcript_hq_oa1_4mf_transcript9834/f4p0/5289	1	1	1	1	1	1	1	1	1	1	1	1	1	1	0	0	0	0	0	0	0	1	1	1	1	0	0
transcript_hq_oa1_4mf_transcript31731/f4p0/1817	1	1	0	1	1	1	1	1	1	0	1	1	1	1	0	0	0	0	0	0	0	0	1	0	1	0	0
transcript_hq_oa1_4mf_transcript7546/f3p0/5786	1	1	1	1	1	1	1	1	1	1	1	1	1	1	0	0	0	0	0	0	0	1	1	1	1	0	0
transcript_hq_oa1_4mf_transcript25796/f2p0/2263	1	1	1	1	1	0	1	1	1	1	1	1	0	1	0	0	0	0	0	0	0	0	1	0	1	0	0
transcript_hq_oa1_4mf_transcript30561/f2p0/1909	1	1	1	1	1	0	1	1	1	1	1	1	0	1	0	0	0	0	0	0	0	0	1	0	1	0	0
transcript_hq_oa1_4mf_transcript32951/f3p0/1699	1	1	1	1	1	1	1	1	1	1	1	1	1	1	0	0	0	0	0	0	0	1	1	1	1	0	0
transcript_hq_oa1_4mf_transcript24575/f5p0/2334	1	1	1	1	1	1	1	1	1	1	1	1	1	1	0	0	0	0	0	0	0	1	1	1	1	0	0
transcript_hq_oa1_4mf_transcript26016/f2p0/2090	1	1	0	1	1	1	1	1	1	0	1	1	1	1	0	0	0	0	0	0	0	0	1	0	1	0	0
transcript_hq_oa1_4mf_transcript13634/f2p0/3416	1	1	1	1	1	1	1	1	1	1	1	1	1	1	0	0	0	0	0	0	0	1	1	1	1	0	0
transcript_hq_oa1_4mf_transcript21119/f8p0/2567	1	0	0	1	1	1	0	1	0	0	1	1	1	0	0	0	0	0	0	0	0	0	1	0	1	0	0
transcript_hq_oa1_4mf_transcript32526/f3p0/1742	1	1	0	1	1	0	1	1	1	0	1	1	0	1	0	0	0	0	0	0	0	0	1	0	1	0	0
transcript_hq_oa1_4mf_transcript11662/f6p0/3673	1	1	0	1	1	0	1	1	1	0	1	1	0	1	0	0	0	0	0	0	0	0	1	0	1	0	0
transcript_hq_oa1_4mf_transcript26146/f8p0/2249	1	1	1	1	1	0	1	1	1	1	1	1	0	1	0	0	0	0	0	0	0	0	1	0	1	0	0
transcript_hq_oa1_4mf_transcript26569/f5p0/2190	1	1	1	1	1	0	1	1	1	1	1	1	0	1	0	0	0	0	0	0	0	0	1	0	1	0	0
transcript_hq_oa1_4mf_transcript17067/f3p0/2965	1	1	1	1	1	1	1	1	1	1	1	1	1	1	0	0	0	0	0	0	0	1	1	1	1	0	0
transcript_hq_oa1_4mf_transcript35855/f3p0/1249	1	1	1	1	1	0	1	1	1	1	1	1	0	1	0	0	0	0	0	0	0	0	1	0	1	0	0
transcript_hq_oa1_4mf_transcript33626/f12p0/1626	1	1	1	1	1	1	1	1	1	1	1	1	1	1	0	0	0	0	0	0	0	1	1	1	1	0	0
transcript_hq_oa1_4mf_transcript3595/f2p0/6352	1	1	1	1	1	1	1	1	1	1	1	1	1	1	0	0	0	0	0	0	0	1	1	1	1	0	0
transcript_hq_oa1_4mf_transcript15443/f5p0/3140	1	1	1	1	1	1	1	1	1	1	1	1	1	1	0	0	0	0	0	0	0	1	1	1	1	0	0
transcript_hq_oa1_4mf_transcript29853/f3p0/1967	1	1	1	1	1	1	1	1	1	1	1	1	1	1	0	0	0	0	0	0	0	1	1	1	1	0	0
transcript_hq_oa1_4mf_transcript6859/f2p0/5845	1	1	1	1	1	1	1	1	1	1	1	1	1	1	0	0	0	0	0	0	0	1	1	1	1	0	0
transcript_hq_oa1_4mf_transcript14459/f2p0/3296	1	1	1	1	1	1	1	1	1	1	1	1	1	1	0	0	0	0	0	0	0	1	1	1	1	0	0
transcript_hq_oa1_4mf_transcript35965/f3p0/1217	1	1	1	1	1	0	1	1	1	1	1	1	0	1	0	0	0	0	0	0	0	0	1	0	1	0	0
transcript_hq_oa1_4mf_transcript22767/f2p0/2451	1	1	1	1	1	0	1	1	1	1	1	1	0	1	0	0	0	0	0	0	0	0	1	0	1	0	0
transcript_hq_oa1_4mf_transcript24078/f4p0/2370	1	1	1	1	1	1	1	1	1	1	1	1	1	1	0	0	0	0	0	0	0	1	1	1	1	0	0
transcript_hq_oa1_4mf_transcript14676/f10p0/3256	1	1	1	1	1	0	1	1	1	1	1	1	0	1	0	0	0	0	0	0	0	0	1	0	1	0	0
transcript_hq_oa1_4mf_transcript14160/f2p0/3342	1	1	1	1	1	1	1	1	1	1	1	1	1	1	0	0	0	0	0	0	0	1	1	1	1	0	0
transcript_hq_oa1_4mf_transcript17929/f2p0/2869	1	1	1	1	1	0	1	0	0	0	0	0	0	0	1	1	1	1	1	0	1	0	1	0	0	0	1
transcript_hq_oa1_4mf_transcript32233/f5p0/1775	1	1	1	1	1	1	1	1	1	1	1	1	1	1	0	0	0	0	0	0	0	1	1	1	1	0	0
transcript_hq_oa1_4mf_transcript223/f2p0/8467	1	1	1	1	1	1	1	1	1	1	1	1	1	1	0	0	0	0	0	0	0	1	1	1	1	0	0
transcript_hq_oa1_4mf_transcript34717/f2p0/1474	1	1	0	1	1	1	0	1	1	0	1	1	1	0	0	0	0	0	0	0	0	0	1	0	1	0	0
transcript_hq_oa1_4mf_transcript10769/f4p0/4380	1	1	1	1	1	1	1	1	1	1	1	1	1	1	0	0	0	0	0	0	0	1	1	1	1	0	0
transcript_hq_oa1_4mf_transcript22316/f3p0/2495	1	1	1	1	1	1	1	1	1	1	1	1	1	1	0	0	0	0	0	0	0	1	1	1	1	0	0
transcript_hq_oa1_4mf_transcript26182/f4p0/2226	1	1	1	1	1	1	1	1	1	1	1	1	1	1	0	0	0	0	0	0	0	1	1	1	1	0	0
transcript_hq_oa1_4mf_transcript19564/f3p0/2716	1	1	1	1	1	1	1	1	1	1	1	1	1	1	0	0	0	0	0	0	0	1	1	1	1	0	0
transcript_hq_oa1_4mf_transcript11021/f2p0/4245	1	1	0	1	1	1	1	1	1	0	1	1	1	1	0	0	0	0	0	0	0	0	1	0	1	0	0
transcript_hq_oa1_4mf_transcript17635/f3p0/2913	1	1	1	1	1	1	1	1	1	1	1	1	1	1	0	0	0	0	0	0	0	1	1	1	1	0	0
transcript_hq_oa1_4mf_transcript14332/f7p0/3319	1	1	1	1	1	1	1	1	1	1	1	1	1	1	0	0	0	0	0	0	0	1	1	1	1	0	0
transcript_hq_oa1_4mf_transcript14882/f2p0/3239	1	1	1	1	1	1	1	1	1	1	1	1	1	1	0	0	0	0	0	0	0	1	1	1	1	0	0
transcript_hq_oa1_4mf_transcript16809/f5p0/3002	1	1	1	1	1	0	1	1	1	1	1	1	0	1	0	0	0	0	0	0	0	0	1	0	1	0	0
transcript_hq_oa1_4mf_transcript2118/f96p0/6637	1	1	1	1	1	1	1	1	1	1	1	1	1	1	0	0	0	0	0	0	0	1	1	1	1	0	0
transcript_hq_oa1_4mf_transcript8684/f2p0/5599	1	1	1	1	1	1	1	1	1	1	1	1	1	1	0	0	0	0	0	0	0	1	1	1	1	0	0
transcript_hq_oa1_4mf_transcript9424/f2p0/5472	1	1	0	1	1	1	1	1	1	0	1	1	1	1	0	0	0	0	0	0	0	0	1	0	1	0	0
transcript_hq_oa1_4mf_transcript9415/f3p0/5455	1	1	1	1	1	1	1	1	1	1	1	1	1	1	0	0	0	0	0	0	0	1	1	1	1	0	0
transcript_hq_oa1_4mf_transcript19464/f13p0/2695	1	1	1	1	1	0	1	1	1	1	1	1	0	1	0	0	0	0	0	0	0	0	1	0	1	0	0
transcript_hq_oa1_4mf_transcript16107/f3p0/3066	1	1	1	1	1	0	1	1	1	1	1	1	0	1	0	0	0	0	0	0	0	0	1	0	1	0	0
transcript_hq_oa1_4mf_transcript34424/f13p0/1513	1	1	1	1	1	0	1	1	1	1	1	1	0	1	0	0	0	0	0	0	0	0	1	0	1	0	0
transcript_hq_oa1_4mf_transcript11124/f2p0/4185	1	1	0	1	1	1	1	1	1	0	1	1	1	1	0	0	0	0	0	0	0	0	1	0	1	0	0
transcript_hq_oa1_4mf_transcript13846/f3p0/3393	1	1	1	1	1	1	1	1	1	1	1	1	1	1	0	0	0	0	0	0	0	1	1	1	1	0	0
transcript_hq_oa1_4mf_transcript25475/f4p0/2257	1	1	1	1	1	1	1	1	1	1	1	1	1	1	0	0	0	0	0	0	0	1	1	1	1	0	0
transcript_hq_oa1_4mf_transcript19814/f2p0/2695	1	1	1	1	1	1	1	1	1	1	1	1	1	1	0	0	0	0	0	0	0	1	1	1	1	0	0
transcript_hq_oa1_4mf_transcript31849/f3p0/1801	1	1	1	1	1	1	1	1	1	1	1	1	1	1	0	0	0	0	0	0	0	1	1	1	1	0	0
transcript_hq_oa1_4mf_transcript29174/f37p0/1962	1	1	1	1	1	1	1	1	1	1	1	1	1	1	0	0	0	0	0	0	0	1	1	1	1	0	0
transcript_hq_oa1_4mf_transcript33440/f3p0/1672	1	1	1	1	1	1	1	1	1	1	1	1	1	1	0	0	0	0	0	0	0	1	1	1	1	0	0
transcript_hq_oa1_4mf_transcript16007/f12p0/2961	1	1	1	1	1	1	1	1	1	1	1	1	1	1	0	0	0	0	0	0	0	1	1	1	1	0	0
transcript_hq_oa1_4mf_transcript6984/f6p0/5842	1	1	1	1	1	1	1	1	1	1	1	1	1	1	0	0	0	0	0	0	0	1	1	1	1	0	0
transcript_hq_oa1_4mf_transcript13052/f35p0/3538	1	1	1	1	1	1	1	1	1	1	1	1	1	1	0	0	0	0	0	0	0	1	1	1	1	0	0
transcript_hq_oa1_4mf_transcript14044/f4p0/3357	1	1	1	1	1	0	1	1	1	1	1	1	0	1	0	0	0	0	0	0	0	0	1	0	1	0	0
transcript_hq_oa1_4mf_transcript25223/f12p0/2177	1	1	0	1	1	0	1	1	1	0	1	1	0	1	0	0	0	0	0	0	0	0	1	0	1	0	0
transcript_hq_oa1_4mf_transcript14121/f2p0/3353	1	1	1	1	1	1	1	1	1	1	1	1	1	1	0	0	0	0	0	0	0	1	1	1	1	0	0
transcript_hq_oa1_4mf_transcript19848/f3p0/2667	1	1	1	1	1	0	1	1	1	1	1	1	0	1	0	0	0	0	0	0	0	0	1	0	1	0	0
transcript_hq_oa1_4mf_transcript2166/f5p0/6786	1	1	1	1	1	1	1	1	1	1	1	1	1	1	0	0	0	0	0	0	0	1	1	1	1	0	0
transcript_hq_oa1_4mf_transcript35682/f2p0/1288	1	1	1	1	1	1	1	1	1	1	1	1	1	1	0	0	0	0	0	0	0	1	1	1	1	0	0
transcript_hq_oa1_4mf_transcript36821/f4p0/989	1	1	1	1	1	0	1	1	1	1	1	1	0	1	0	0	0	0	0	0	0	0	1	0	1	0	0
transcript_hq_oa1_4mf_transcript17907/f2p0/2875	1	1	0	1	1	1	0	1	1	0	1	1	1	0	0	0	0	0	0	0	0	0	1	0	1	0	0
transcript_hq_oa1_4mf_transcript16741/f7p0/2974	1	1	1	1	1	1	1	1	1	1	1	1	1	1	0	0	0	0	0	0	0	1	1	1	1	0	0
transcript_hq_oa1_4mf_transcript18239/f16p0/2790	1	1	1	1	1	1	1	1	1	1	1	1	1	1	0	0	0	0	0	0	0	1	1	1	1	0	0
transcript_hq_oa1_4mf_transcript30082/f2p0/1958	1	0	0	1	1	0	0	1	0	0	1	1	0	0	0	0	0	0	0	0	0	0	1	0	1	0	0
transcript_hq_oa1_4mf_transcript37624/f32p0/650	1	1	1	1	1	1	1	1	1	1	1	1	1	1	0	0	0	0	0	0	0	1	1	1	1	0	0
transcript_hq_oa1_4mf_transcript29776/f14p0/1958	1	1	1	1	1	1	1	1	1	1	1	1	1	1	0	0	0	0	0	0	0	1	1	1	1	0	0
transcript_hq_oa1_4mf_transcript29137/f2p0/2033	1	1	0	1	1	0	1	1	1	0	1	1	0	1	0	0	0	0	0	0	0	0	1	0	1	0	0
transcript_hq_oa1_4mf_transcript25019/f5p0/2305	1	1	1	1	1	1	1	1	1	1	1	1	1	1	0	0	0	0	0	0	0	1	1	1	1	0	0
transcript_hq_oa1_4mf_transcript7/f2p0/10332	1	1	1	1	1	1	1	1	1	1	1	1	1	1	0	0	0	0	0	0	0	1	1	1	1	0	0
transcript_hq_oa1_4mf_transcript3326/f10p0/6367	1	1	1	1	1	1	1	1	1	1	1	1	1	1	0	0	0	0	0	0	0	1	1	1	1	0	0
transcript_hq_oa1_4mf_transcript7139/f3p0/5852	1	1	1	1	1	1	1	1	1	1	1	1	1	1	0	0	0	0	0	0	0	1	1	1	1	0	0
transcript_hq_oa1_4mf_transcript9129/f2p0/5544	1	1	1	1	1	1	1	1	1	1	1	1	1	1	0	0	0	0	0	0	0	1	1	1	1	0	0
transcript_hq_oa1_4mf_transcript12676/f2p0/3590	1	1	1	1	1	1	1	1	1	1	1	1	1	1	0	0	0	0	0	0	0	1	1	1	1	0	0
transcript_hq_oa1_4mf_transcript16909/f8p0/2811	1	1	0	1	1	1	1	1	1	0	1	1	1	1	0	0	0	0	0	0	0	0	1	0	1	0	0
transcript_hq_oa1_4mf_transcript16592/f3p0/3021	1	1	1	1	1	0	1	1	1	1	1	1	0	1	0	0	0	0	0	0	0	0	1	0	1	0	0
transcript_hq_oa1_4mf_transcript18362/f9p0/2829	1	1	1	1	1	1	1	1	1	1	1	1	1	1	0	0	0	0	0	0	0	1	1	1	1	0	0
transcript_hq_oa1_4mf_transcript15522/f2p0/3113	1	1	1	1	1	0	1	1	1	1	1	1	0	1	0	0	0	0	0	0	0	0	1	0	1	0	0
transcript_hq_oa1_4mf_transcript30151/f5p0/1949	1	1	0	1	1	1	0	1	1	0	1	1	1	0	0	0	0	0	0	0	0	0	1	0	1	0	0
transcript_hq_oa1_4mf_transcript37961/f13p0/527	1	1	1	1	1	1	1	1	1	1	1	1	1	1	0	0	0	0	0	0	0	1	1	1	1	0	0
transcript_hq_oa1_4mf_transcript19441/f2p0/2794	1	1	1	1	1	1	1	1	1	1	1	1	1	1	0	0	0	0	0	0	0	1	1	1	1	0	0
transcript_hq_oa1_4mf_transcript23682/f5p0/2412	1	1	1	1	1	1	1	1	1	1	1	1	1	1	0	0	0	0	0	0	0	1	1	1	1	0	0
transcript_hq_oa1_4mf_transcript25049/f4p0/2299	1	1	1	1	1	0	1	1	1	1	1	1	0	1	0	0	0	0	0	0	0	0	1	0	1	0	0
transcript_hq_oa1_4mf_transcript11719/f3p0/3920	1	1	1	1	1	1	1	1	1	1	1	1	1	1	0	0	0	0	0	0	0	1	1	1	1	0	0
transcript_hq_oa1_4mf_transcript16687/f2p0/2799	1	1	1	1	1	1	1	1	1	1	1	1	1	1	0	0	0	0	0	0	0	1	1	1	1	0	0
transcript_hq_oa1_4mf_transcript11919/f2p0/3865	1	1	1	1	1	1	1	1	1	1	1	1	1	1	0	0	0	0	0	0	0	1	1	1	1	0	0
transcript_hq_oa1_4mf_transcript20244/f2p0/2652	1	1	1	1	1	1	1	1	1	1	1	1	1	1	0	0	0	0	0	0	0	1	1	1	1	0	0
transcript_hq_oa1_4mf_transcript22580/f8p0/2477	1	1	0	1	1	1	0	1	1	0	1	1	1	0	0	0	0	0	0	0	0	0	1	0	1	0	0
transcript_hq_oa1_4mf_transcript28690/f8p0/1926	1	1	1	1	1	1	1	1	1	1	1	1	1	1	0	0	0	0	0	0	0	1	1	1	1	0	0
transcript_hq_oa1_4mf_transcript7907/f2p0/5768	1	1	1	1	1	1	1	1	1	1	1	1	1	1	0	0	0	0	0	0	0	1	1	1	1	0	0
transcript_hq_oa1_4mf_transcript15518/f4p0/3133	1	1	1	1	1	1	1	1	1	1	1	1	1	1	0	0	0	0	0	0	0	1	1	1	1	0	0
transcript_hq_oa1_4mf_transcript22624/f2p0/2542	1	1	1	1	1	0	1	1	1	1	1	1	0	1	0	0	0	0	0	0	0	0	1	0	1	0	0
transcript_hq_oa1_4mf_transcript187/f2p0/8589	1	1	1	1	1	1	1	1	1	1	1	1	1	1	0	0	0	0	0	0	0	1	1	1	1	0	0
transcript_hq_oa1_4mf_transcript285/f5p0/8120	1	1	0	1	1	1	0	1	1	0	1	1	1	0	0	0	0	0	0	0	0	0	1	0	1	0	0
transcript_hq_oa1_4mf_transcript18755/f2p0/2813	1	1	1	1	1	0	1	1	1	1	1	1	0	1	0	0	0	0	0	0	0	0	1	0	1	0	0
transcript_hq_oa1_4mf_transcript25139/f2p0/2300	1	1	1	1	1	1	1	1	1	1	1	1	1	1	0	0	0	0	0	0	0	1	1	1	1	0	0
transcript_hq_oa1_4mf_transcript1479/f2p0/7056	1	1	1	1	1	1	1	1	1	1	1	1	1	1	0	0	0	0	0	0	0	1	1	1	1	0	0
transcript_hq_oa1_4mf_transcript23571/f5p0/2420	1	1	1	1	1	1	1	1	1	1	1	1	1	1	0	0	0	0	0	0	0	1	1	1	1	0	0
transcript_hq_oa1_4mf_transcript32244/f3p0/1774	1	1	1	1	1	1	1	1	1	1	1	1	1	1	0	0	0	0	0	0	0	1	1	1	1	0	0
transcript_hq_oa1_4mf_transcript16189/f2p0/3055	1	1	1	1	1	1	1	1	1	1	1	1	1	1	0	0	0	0	0	0	0	1	1	1	1	0	0
transcript_hq_oa1_4mf_transcript22337/f2p0/2486	1	1	1	1	1	1	1	1	1	1	1	1	1	1	0	0	0	0	0	0	0	1	1	1	1	0	0
transcript_hq_oa1_4mf_transcript23780/f2p0/2370	1	1	1	1	1	1	1	1	1	1	1	1	1	1	0	0	0	0	0	0	0	1	1	1	1	0	0
transcript_hq_oa1_4mf_transcript34169/f34p0/1523	1	1	1	1	1	1	1	1	1	1	1	1	1	1	0	0	0	0	0	0	0	1	1	1	1	0	0
transcript_hq_oa1_4mf_transcript27736/f21p0/2118	1	1	1	1	1	1	1	1	1	1	1	1	1	1	0	0	0	0	0	0	0	1	1	1	1	0	0
transcript_hq_oa1_4mf_transcript32519/f2p0/1744	1	1	1	1	1	0	1	1	1	1	1	1	0	1	0	0	0	0	0	0	0	0	1	0	1	0	0
transcript_hq_oa1_4mf_transcript2509/f2p0/6619	1	1	1	1	1	1	1	1	1	1	1	1	1	1	0	0	0	0	0	0	0	1	1	1	1	0	0
transcript_hq_oa1_4mf_transcript36003/f2p0/1217	1	0	0	1	0	0	0	1	0	0	1	0	0	0	0	0	0	0	0	0	0	0	1	0	1	0	0
transcript_hq_oa1_4mf_transcript22032/f4p0/2504	1	1	1	1	1	0	1	1	1	1	1	1	0	1	0	0	0	0	0	0	0	0	1	0	1	0	0
transcript_hq_oa1_4mf_transcript34507/f5p0/1508	1	1	1	1	1	0	1	1	1	1	1	1	0	1	0	0	0	0	0	0	0	0	1	0	1	0	0
transcript_hq_oa1_4mf_transcript8397/f2p0/5655	1	1	1	1	1	1	1	1	1	1	1	1	1	1	0	0	0	0	0	0	0	1	1	1	1	0	0
transcript_hq_oa1_4mf_transcript26194/f2p0/2237	1	1	1	1	1	0	1	1	1	1	1	1	0	1	0	0	0	0	0	0	0	0	1	0	1	0	0
transcript_hq_oa1_4mf_transcript13647/f4p0/3524	1	1	1	1	1	0	1	1	1	1	1	1	0	1	0	0	0	0	0	0	0	0	1	0	1	0	0
transcript_hq_oa1_4mf_transcript16608/f5p0/3004	1	1	0	1	1	1	1	1	1	0	1	1	1	1	0	0	0	0	0	0	0	0	1	0	1	0	0
transcript_hq_oa1_4mf_transcript2698/f2p0/6561	1	1	1	1	1	1	1	1	1	1	1	1	1	1	0	0	0	0	0	0	0	1	1	1	1	0	0
transcript_hq_oa1_4mf_transcript29103/f8p0/2030	1	1	1	1	1	0	1	1	1	1	1	1	0	1	0	0	0	0	0	0	0	0	1	0	1	0	0
transcript_hq_oa1_4mf_transcript9815/f5p0/5268	1	1	0	1	1	1	1	1	1	0	1	1	1	1	0	0	0	0	0	0	0	0	1	0	1	0	0
transcript_hq_oa1_4mf_transcript18176/f5p0/2587	1	1	1	1	1	1	1	1	1	1	1	1	1	1	0	0	0	0	0	0	0	1	1	1	1	0	0
transcript_hq_oa1_4mf_transcript3/f2p0/10587	1	1	0	1	1	1	1	1	1	0	1	1	1	1	0	0	0	0	0	0	0	0	1	0	1	0	0
transcript_hq_oa1_4mf_transcript9155/f2p0/5530	1	1	1	1	1	1	1	1	1	1	1	1	1	1	0	0	0	0	0	0	0	1	1	1	1	0	0
transcript_hq_oa1_4mf_transcript35437/f4p0/1341	1	1	1	1	1	1	1	1	1	1	1	1	1	1	0	0	0	0	0	0	0	1	1	1	1	0	0
transcript_hq_oa1_4mf_transcript36062/f18p0/1184	1	1	1	1	1	1	1	1	1	1	1	1	1	1	0	0	0	0	0	0	0	1	1	1	1	0	0
transcript_hq_oa1_4mf_transcript25157/f11p0/2297	1	1	1	1	1	1	1	1	1	1	1	1	1	1	0	0	0	0	0	0	0	1	1	1	1	0	0
transcript_hq_oa1_4mf_transcript35746/f2p0/1278	1	1	1	1	1	1	1	1	1	1	1	1	1	1	0	0	0	0	0	0	0	1	1	1	1	0	0
transcript_hq_oa1_4mf_transcript27560/f5p0/2135	1	1	1	1	1	0	1	1	1	1	1	1	0	1	0	0	0	0	0	0	0	0	1	0	1	0	0
transcript_hq_oa1_4mf_transcript19733/f2p0/2644	1	1	1	1	1	1	1	1	1	1	1	1	1	1	0	0	0	0	0	0	0	1	1	1	1	0	0
transcript_hq_oa1_4mf_transcript33555/f3p0/1637	1	1	1	1	1	1	1	1	1	1	1	1	1	1	0	0	0	0	0	0	0	1	1	1	1	0	0
transcript_hq_oa1_4mf_transcript20216/f5p0/2662	1	1	1	1	1	0	1	1	1	1	1	1	0	1	0	0	0	0	0	0	0	0	1	0	1	0	0
transcript_hq_oa1_4mf_transcript9444/f3p0/5457	1	1	1	1	1	1	1	1	1	1	1	1	1	1	0	0	0	0	0	0	0	1	1	1	1	0	0
transcript_hq_oa1_4mf_transcript11954/f3p0/3846	1	1	1	1	1	0	1	1	1	1	1	1	0	1	0	0	0	0	0	0	0	0	1	0	1	0	0
transcript_hq_oa1_4mf_transcript23348/f23p0/2224	1	1	1	1	1	0	1	1	1	1	1	1	0	1	0	0	0	0	0	0	0	0	1	0	1	0	0
transcript_hq_oa1_4mf_transcript1260/f7p0/7185	1	1	1	1	1	0	1	1	1	1	1	1	0	1	0	0	0	0	0	0	0	0	1	0	1	0	0
transcript_hq_oa1_4mf_transcript8260/f6p0/5673	1	1	1	1	1	1	1	1	1	1	1	1	1	1	0	0	0	0	0	0	0	1	1	1	1	0	0
transcript_hq_oa1_4mf_transcript23046/f2p0/2441	1	1	1	1	1	1	1	1	1	1	1	1	1	1	0	0	0	0	0	0	0	1	1	1	1	0	0
transcript_hq_oa1_4mf_transcript302/f9p0/8161	1	1	1	1	1	1	1	1	1	1	1	1	1	1	0	0	0	0	0	0	0	1	1	1	1	0	0
transcript_hq_oa1_4mf_transcript36987/f3p0/934	1	1	1	1	1	0	1	1	1	1	1	1	0	1	0	0	0	0	0	0	0	0	1	0	1	0	0
transcript_hq_oa1_4mf_transcript18893/f2p0/2707	1	1	1	1	1	1	1	1	1	1	1	1	1	1	0	0	0	0	0	0	0	1	1	1	1	0	0
transcript_hq_oa1_4mf_transcript27855/f2p0/2111	1	1	1	1	1	0	1	1	1	1	1	1	0	1	0	0	0	0	0	0	0	0	1	0	1	0	0
transcript_hq_oa1_4mf_transcript28688/f2p0/2042	1	1	1	1	1	1	1	1	1	1	1	1	1	1	0	0	0	0	0	0	0	1	1	1	1	0	0
transcript_hq_oa1_4mf_transcript14374/f16p0/3263	1	1	1	1	1	0	1	1	1	1	1	1	0	1	0	0	0	0	0	0	0	0	1	0	1	0	0
transcript_hq_oa1_4mf_transcript17039/f2p0/2963	1	1	0	1	1	1	1	1	1	0	1	1	1	1	0	0	0	0	0	0	0	0	1	0	1	0	0
transcript_hq_oa1_4mf_transcript11334/f7p0/4035	1	1	1	1	1	1	1	1	1	1	1	1	1	1	0	0	0	0	0	0	0	1	1	1	1	0	0
transcript_hq_oa1_4mf_transcript29653/f3p0/1993	1	1	1	1	1	0	1	1	1	1	1	1	0	1	0	0	0	0	0	0	0	0	1	0	1	0	0
transcript_hq_oa1_4mf_transcript13630/f4p0/3414	1	0	0	1	1	0	0	1	0	0	1	1	0	0	0	0	0	0	0	0	0	0	1	0	1	0	0
transcript_hq_oa1_4mf_transcript27381/f2p0/2150	1	1	1	1	1	0	1	1	1	1	1	1	0	1	0	0	0	0	0	0	0	0	1	0	1	0	0
transcript_hq_oa1_4mf_transcript16461/f40p0/2974	1	1	1	1	1	0	1	1	1	1	1	1	0	1	0	0	0	0	0	0	0	0	1	0	1	0	0
transcript_hq_oa1_4mf_transcript3446/f2p0/6291	1	1	1	1	1	1	1	1	1	1	1	1	1	1	0	0	0	0	0	0	0	1	1	1	1	0	0
transcript_hq_oa1_4mf_transcript19668/f4p0/2719	1	1	0	1	1	1	1	1	1	0	1	1	1	1	0	0	0	0	0	0	0	0	1	0	1	0	0
transcript_hq_oa1_4mf_transcript15264/f5p0/3192	1	1	1	1	1	1	1	1	1	1	1	1	1	1	0	0	0	0	0	0	0	1	1	1	1	0	0
transcript_hq_oa1_4mf_transcript20144/f2p0/2674	1	1	1	1	1	1	1	0	0	0	0	0	0	0	1	1	1	1	1	1	1	1	1	0	0	1	1
transcript_hq_oa1_4mf_transcript20906/f2p0/2610	1	1	1	1	1	1	1	1	1	1	1	1	1	1	0	0	0	0	0	0	0	1	1	1	1	0	0
transcript_hq_oa1_4mf_transcript31466/f3p0/1857	1	1	1	1	1	1	1	1	1	1	1	1	1	1	0	0	0	0	0	0	0	1	1	1	1	0	0
transcript_hq_oa1_4mf_transcript2185/f2p0/6755	1	1	1	1	1	1	1	1	1	1	1	1	1	1	0	0	0	0	0	0	0	1	1	1	1	0	0
transcript_hq_oa1_4mf_transcript9987/f10p0/5145	1	1	1	1	1	1	1	1	1	1	1	1	1	1	0	0	0	0	0	0	0	1	1	1	1	0	0
transcript_hq_oa1_4mf_transcript33341/f6p0/1663	1	1	1	1	1	1	1	1	1	1	1	1	1	1	0	0	0	0	0	0	0	1	1	1	1	0	0
transcript_hq_oa1_4mf_transcript29658/f5p0/1983	1	1	0	1	1	0	0	1	1	0	1	1	0	0	0	0	0	0	0	0	0	0	1	0	1	0	0
transcript_hq_oa1_4mf_transcript12547/f2p0/3692	1	1	1	1	1	1	1	1	1	1	1	1	1	1	0	0	0	0	0	0	0	1	1	1	1	0	0
transcript_hq_oa1_4mf_transcript26582/f10p0/2203	1	1	1	1	1	1	1	1	1	1	1	1	1	1	0	0	0	0	0	0	0	1	1	1	1	0	0
transcript_hq_oa1_4mf_transcript23398/f2p0/2435	1	1	1	1	1	0	1	1	1	1	1	1	0	1	0	0	0	0	0	0	0	0	1	0	1	0	0
transcript_hq_oa1_4mf_transcript27528/f2p0/2137	1	1	0	1	1	1	1	1	1	0	1	1	1	1	0	0	0	0	0	0	0	0	1	0	1	0	0
transcript_hq_oa1_4mf_transcript13174/f3p0/3524	1	1	1	1	1	1	1	1	1	1	1	1	1	1	0	0	0	0	0	0	0	1	1	1	1	0	0
transcript_hq_oa1_4mf_transcript15073/f4p0/3192	1	1	1	1	1	1	1	1	1	1	1	1	1	1	0	0	0	0	0	0	0	1	1	1	1	0	0
transcript_hq_oa1_4mf_transcript5345/f2p0/6068	1	1	1	1	1	1	1	1	1	1	1	1	1	1	0	0	0	0	0	0	0	1	1	1	1	0	0
transcript_hq_oa1_4mf_transcript33130/f2p0/1679	1	1	1	1	1	0	1	1	1	1	1	1	0	1	0	0	0	0	0	0	0	0	1	0	1	0	0
transcript_hq_oa1_4mf_transcript27954/f5p0/2084	1	1	1	1	1	1	1	1	1	1	1	1	1	1	0	0	0	0	0	0	0	1	1	1	1	0	0
transcript_hq_oa1_4mf_transcript16709/f2p0/2998	1	1	1	1	1	1	1	1	1	1	1	1	1	1	0	0	0	0	0	0	0	1	1	1	1	0	0
transcript_hq_oa1_4mf_transcript21186/f6p0/2536	1	1	1	1	1	1	1	1	1	1	1	1	1	1	0	0	0	0	0	0	0	1	1	1	1	0	0
transcript_hq_oa1_4mf_transcript9974/f2p0/5163	1	1	1	1	1	1	1	1	1	1	1	1	1	1	0	0	0	0	0	0	0	1	1	1	1	0	0
transcript_hq_oa1_4mf_transcript22263/f13p0/2507	1	1	1	1	1	1	1	1	1	1	1	1	1	1	0	0	0	0	0	0	0	1	1	1	1	0	0
transcript_hq_oa1_4mf_transcript30753/f5p0/1823	1	1	1	1	1	1	1	1	1	1	1	1	1	1	0	0	0	0	0	0	0	1	1	1	1	0	0
transcript_hq_oa1_4mf_transcript25759/f2p0/2256	1	1	1	1	1	1	1	1	1	1	1	1	1	1	0	0	0	0	0	0	0	1	1	1	1	0	0
transcript_hq_oa1_4mf_transcript11697/f2p0/3779	1	1	0	1	1	1	0	1	1	0	1	1	1	0	0	0	0	0	0	0	0	0	1	0	1	0	0
transcript_hq_oa1_4mf_transcript13505/f2p0/3484	1	1	1	1	1	1	1	1	1	1	1	1	1	1	0	0	0	0	0	0	0	1	1	1	1	0	0
transcript_hq_oa1_4mf_transcript22599/f2p0/2493	1	1	1	1	1	0	1	1	1	1	1	1	0	1	0	0	0	0	0	0	0	0	1	0	1	0	0
transcript_hq_oa1_4mf_transcript13477/f3p0/3448	1	1	0	1	1	1	0	1	1	0	1	1	1	0	0	0	0	0	0	0	0	0	1	0	1	0	0
transcript_hq_oa1_4mf_transcript10888/f5p0/4309	1	1	1	1	1	1	1	1	1	1	1	1	1	1	0	0	0	0	0	0	0	1	1	1	1	0	0
transcript_hq_oa1_4mf_transcript30183/f2p0/1942	1	1	1	1	1	1	1	1	1	1	1	1	1	1	0	0	0	0	0	0	0	1	1	1	1	0	0
transcript_hq_oa1_4mf_transcript3525/f16p0/6325	1	1	1	1	1	1	1	1	1	1	1	1	1	1	0	0	0	0	0	0	0	1	1	1	1	0	0
transcript_hq_oa1_4mf_transcript3694/f2p0/6356	1	1	1	1	1	1	1	1	1	1	1	1	1	1	0	0	0	0	0	0	0	1	1	1	1	0	0
transcript_hq_oa1_4mf_transcript16659/f2p0/3004	1	1	1	1	1	1	1	1	1	1	1	1	1	1	0	0	0	0	0	0	0	1	1	1	1	0	0
transcript_hq_oa1_4mf_transcript21903/f4p0/2535	1	1	1	1	1	1	1	1	1	1	1	1	1	1	0	0	0	0	0	0	0	1	1	1	1	0	0
transcript_hq_oa1_4mf_transcript7103/f3p0/5824	1	1	0	1	1	0	1	0	0	0	0	0	0	0	1	1	0	1	1	0	1	0	1	0	0	0	1
transcript_hq_oa1_4mf_transcript36406/f4p0/1100	1	1	1	1	1	0	1	1	1	1	1	1	0	1	0	0	0	0	0	0	0	0	1	0	1	0	0
transcript_hq_oa1_4mf_transcript27188/f9p0/2194	1	1	1	1	1	1	1	1	1	1	1	1	1	1	0	0	0	0	0	0	0	1	1	1	1	0	0
transcript_hq_oa1_4mf_transcript8199/f3p0/5681	1	1	1	1	1	1	1	1	1	1	1	1	1	1	0	0	0	0	0	0	0	1	1	1	1	0	0
transcript_hq_oa1_4mf_transcript2123/f2p0/6770	1	1	1	1	1	1	1	1	1	1	1	1	1	1	0	0	0	0	0	0	0	1	1	1	1	0	0
transcript_hq_oa1_4mf_transcript2199/f2p0/6722	1	1	1	1	1	1	1	1	1	1	1	1	1	1	0	0	0	0	0	0	0	1	1	1	1	0	0
transcript_hq_oa1_4mf_transcript23846/f2p0/2378	1	1	0	1	1	0	1	1	1	0	1	1	0	1	0	0	0	0	0	0	0	0	1	0	1	0	0
transcript_hq_oa1_4mf_transcript32813/f5p0/1714	1	1	1	1	1	1	1	1	1	1	1	1	1	1	0	0	0	0	0	0	0	1	1	1	1	0	0
transcript_hq_oa1_4mf_transcript17019/f4p0/2888	1	1	1	1	1	1	1	1	1	1	1	1	1	1	0	0	0	0	0	0	0	1	1	1	1	0	0
transcript_hq_oa1_4mf_transcript20864/f22p0/2598	1	1	1	1	1	1	1	1	1	1	1	1	1	1	0	0	0	0	0	0	0	1	1	1	1	0	0
transcript_hq_oa1_4mf_transcript7334/f26p0/5784	1	1	1	1	1	1	1	1	1	1	1	1	1	1	0	0	0	0	0	0	0	1	1	1	1	0	0
transcript_hq_oa1_4mf_transcript7548/f7p0/5769	1	1	0	1	1	1	1	1	1	0	1	1	1	1	0	0	0	0	0	0	0	0	1	0	1	0	0
transcript_hq_oa1_4mf_transcript12000/f2p0/3817	1	1	1	1	1	1	1	1	1	1	1	1	1	1	0	0	0	0	0	0	0	1	1	1	1	0	0
transcript_hq_oa1_4mf_transcript13371/f2p0/3463	1	1	1	1	1	1	1	1	1	1	1	1	1	1	0	0	0	0	0	0	0	1	1	1	1	0	0
transcript_hq_oa1_4mf_transcript22539/f2p0/2490	1	1	0	1	1	1	0	1	1	0	1	1	1	0	0	0	0	0	0	0	0	0	1	0	1	0	0
transcript_hq_oa1_4mf_transcript33033/f4p0/1689	1	1	1	1	1	0	1	1	1	1	1	1	0	1	0	0	0	0	0	0	0	0	1	0	1	0	0
transcript_hq_oa1_4mf_transcript36201/f2p0/1160	1	1	1	1	1	0	1	1	1	1	1	1	0	1	0	0	0	0	0	0	0	0	1	0	1	0	0
transcript_hq_oa1_4mf_transcript12064/f2p0/3777	1	1	1	1	1	1	1	1	1	1	1	1	1	1	0	0	0	0	0	0	0	1	1	1	1	0	0
transcript_hq_oa1_4mf_transcript22383/f5p0/2454	1	1	1	1	1	0	1	1	1	1	1	1	0	1	0	0	0	0	0	0	0	0	1	0	1	0	0
transcript_hq_oa1_4mf_transcript35891/f7p0/1255	1	1	1	1	1	1	1	1	1	1	1	1	1	1	0	0	0	0	0	0	0	1	1	1	1	0	0
transcript_hq_oa1_4mf_transcript25271/f3p0/2291	1	1	0	1	1	1	0	1	1	0	1	1	1	0	0	0	0	0	0	0	0	0	1	0	1	0	0
transcript_hq_oa1_4mf_transcript2347/f21p0/6635	1	1	1	1	1	1	1	1	1	1	1	1	1	1	0	0	0	0	0	0	0	1	1	1	1	0	0
transcript_hq_oa1_4mf_transcript2343/f3p0/6705	1	1	1	1	1	1	1	1	1	1	1	1	1	1	0	0	0	0	0	0	0	1	1	1	1	0	0
transcript_hq_oa1_4mf_transcript30934/f13p0/1898	1	1	1	1	1	1	1	1	1	1	1	1	1	1	0	0	0	0	0	0	0	1	1	1	1	0	0
transcript_hq_oa1_4mf_transcript35383/f10p0/1350	1	1	1	1	1	1	1	1	1	1	1	1	1	1	0	0	0	0	0	0	0	1	1	1	1	0	0
transcript_hq_oa1_4mf_transcript2050/f23p0/6765	1	1	0	1	1	1	1	1	1	0	1	1	1	1	0	0	0	0	0	0	0	0	1	0	1	0	0
transcript_hq_oa1_4mf_transcript354/f4p0/8050	1	1	1	1	1	1	1	1	1	1	1	1	1	1	0	0	0	0	0	0	0	1	1	1	1	0	0
transcript_hq_oa1_4mf_transcript31363/f14p0/1850	1	1	0	1	1	0	1	1	1	0	1	1	0	1	0	0	0	0	0	0	0	0	1	0	1	0	0
transcript_hq_oa1_4mf_transcript26547/f2p0/2213	1	1	1	1	1	0	1	1	1	1	1	1	0	1	0	0	0	0	0	0	0	0	1	0	1	0	0
transcript_hq_oa1_4mf_transcript8817/f2p0/5592	1	1	1	1	1	1	1	1	1	1	1	1	1	1	0	0	0	0	0	0	0	1	1	1	1	0	0
transcript_hq_oa1_4mf_transcript9668/f2p0/5369	1	1	1	1	1	1	1	1	1	1	1	1	1	1	0	0	0	0	0	0	0	1	1	1	1	0	0
transcript_hq_oa1_4mf_transcript37429/f2p0/785	1	1	1	1	1	1	1	1	1	1	1	1	1	1	0	0	0	0	0	0	0	1	1	1	1	0	0
transcript_hq_oa1_4mf_transcript10325/f2p0/4729	1	1	1	1	1	1	1	1	1	1	1	1	1	1	0	0	0	0	0	0	0	1	1	1	1	0	0
transcript_hq_oa1_4mf_transcript12564/f2p0/3646	1	1	1	1	1	1	1	1	1	1	1	1	1	1	0	0	0	0	0	0	0	1	1	1	1	0	0
transcript_hq_oa1_4mf_transcript1902/f2p0/6869	1	1	1	1	1	1	1	1	1	1	1	1	1	1	0	0	0	0	0	0	0	1	1	1	1	0	0
transcript_hq_oa1_4mf_transcript29315/f2p0/2013	1	1	1	1	1	0	1	1	1	1	1	1	0	1	0	0	0	0	0	0	0	0	1	0	1	0	0
transcript_hq_oa1_4mf_transcript12920/f6p0/3506	1	1	0	1	1	0	1	1	1	0	1	1	0	1	0	0	0	0	0	0	0	0	1	0	1	0	0
transcript_hq_oa1_4mf_transcript12488/f10p0/3708	1	1	1	1	1	1	1	1	1	1	1	1	1	1	0	0	0	0	0	0	0	1	1	1	1	0	0
transcript_hq_oa1_4mf_transcript1002/f3p0/7369	1	1	1	1	1	1	1	1	1	1	1	1	1	1	0	0	0	0	0	0	0	1	1	1	1	0	0
transcript_hq_oa1_4mf_transcript23108/f5p0/2428	1	0	0	1	1	0	0	1	0	0	1	1	0	0	0	0	0	0	0	0	0	0	1	0	1	0	0
transcript_hq_oa1_4mf_transcript23314/f4p0/2425	1	1	1	1	1	0	1	1	1	1	1	1	0	1	0	0	0	0	0	0	0	0	1	0	1	0	0
transcript_hq_oa1_4mf_transcript30509/f2p0/1919	1	1	1	1	1	0	1	1	1	1	1	1	0	1	0	0	0	0	0	0	0	0	1	0	1	0	0
transcript_hq_oa1_4mf_transcript29632/f5p0/1985	1	1	1	1	1	1	1	1	1	1	1	1	1	1	0	0	0	0	0	0	0	1	1	1	1	0	0
transcript_hq_oa1_4mf_transcript17434/f5p0/2920	1	1	0	1	1	1	1	1	1	0	1	1	1	1	0	0	0	0	0	0	0	0	1	0	1	0	0
transcript_hq_oa1_4mf_transcript12834/f4p0/3589	1	1	1	1	1	1	1	1	1	1	1	1	1	1	0	0	0	0	0	0	0	1	1	1	1	0	0
transcript_hq_oa1_4mf_transcript21017/f16p0/2604	1	1	0	1	1	1	0	1	1	0	1	1	1	0	0	0	0	0	0	0	0	0	1	0	1	0	0
transcript_hq_oa1_4mf_transcript11032/f3p0/4152	1	1	1	1	1	0	1	1	1	1	1	1	0	1	0	0	0	0	0	0	0	0	1	0	1	0	0
transcript_hq_oa1_4mf_transcript26457/f3p0/2139	1	1	1	1	1	1	1	1	1	1	1	1	1	1	0	0	0	0	0	0	0	1	1	1	1	0	0
transcript_hq_oa1_4mf_transcript4709/f4p0/6150	1	1	1	1	1	0	1	1	1	1	1	1	0	1	0	0	0	0	0	0	0	0	1	0	1	0	0
transcript_hq_oa1_4mf_transcript19313/f5p0/2724	1	1	1	1	1	1	1	1	1	1	1	1	1	1	0	0	0	0	0	0	0	1	1	1	1	0	0
transcript_hq_oa1_4mf_transcript654/f7p0/7624	1	1	1	1	1	1	1	1	1	1	1	1	1	1	0	0	0	0	0	0	0	1	1	1	1	0	0
transcript_hq_oa1_4mf_transcript36710/f2p0/1006	1	1	1	1	1	0	1	1	1	1	1	1	0	1	0	0	0	0	0	0	0	0	1	0	1	0	0
transcript_hq_oa1_4mf_transcript11538/f4p0/3974	1	1	0	1	1	0	0	1	1	0	1	1	0	0	0	0	0	0	0	0	0	0	1	0	1	0	0
transcript_hq_oa1_4mf_transcript1520/f2p0/6729	1	1	1	1	1	1	1	1	1	1	1	1	1	1	0	0	0	0	0	0	0	1	1	1	1	0	0
transcript_hq_oa1_4mf_transcript22776/f9p0/2452	1	1	0	1	1	0	1	1	1	0	1	1	0	1	0	0	0	0	0	0	0	0	1	0	1	0	0
transcript_hq_oa1_4mf_transcript139/f2p0/8847	1	1	1	1	1	1	1	1	1	1	1	1	1	1	0	0	0	0	0	0	0	1	1	1	1	0	0
transcript_hq_oa1_4mf_transcript13602/f2p0/3428	1	1	1	1	1	1	1	1	1	1	1	1	1	1	0	0	0	0	0	0	0	1	1	1	1	0	0
transcript_hq_oa1_4mf_transcript31491/f2p0/1849	1	1	1	1	1	1	1	1	1	1	1	1	1	1	0	0	0	0	0	0	0	1	1	1	1	0	0
transcript_hq_oa1_4mf_transcript23215/f2p0/2494	1	1	1	1	1	1	1	1	1	1	1	1	1	1	0	0	0	0	0	0	0	1	1	1	1	0	0
transcript_lq_oa1_4mf_transcript31738/f2p0/1751	1	1	1	1	1	1	1	1	1	1	1	1	1	1	0	0	0	0	0	0	0	1	1	1	1	0	0
transcript_hq_oa1_4mf_transcript17236/f6p0/2941	1	1	0	1	1	1	0	1	1	0	1	1	1	0	0	0	0	0	0	0	0	0	1	0	1	0	0
transcript_hq_oa1_4mf_transcript36688/f2p0/1020	1	1	1	1	1	1	1	1	1	1	1	1	1	1	0	0	0	0	0	0	0	1	1	1	1	0	0
transcript_hq_oa1_4mf_transcript27207/f20p0/2157	1	1	1	1	1	0	1	1	1	1	1	1	0	1	0	0	0	0	0	0	0	0	1	0	1	0	0
transcript_hq_oa1_4mf_transcript20600/f7p0/2640	1	1	0	1	1	1	0	1	1	0	1	1	1	0	0	0	0	0	0	0	0	0	1	0	1	0	0
transcript_hq_oa1_4mf_transcript17134/f2p0/2954	1	1	1	1	1	1	1	1	1	1	1	1	1	1	0	0	0	0	0	0	0	1	1	1	1	0	0
transcript_hq_oa1_4mf_transcript27319/f4p0/2123	1	1	1	1	1	1	1	1	1	1	1	1	1	1	0	0	0	0	0	0	0	1	1	1	1	0	0
transcript_hq_oa1_4mf_transcript23784/f3p0/2397	1	1	1	1	1	1	1	1	1	1	1	1	1	1	0	0	0	0	0	0	0	1	1	1	1	0	0
transcript_hq_oa1_4mf_transcript9427/f2p0/5445	1	1	0	1	1	1	1	1	1	0	1	1	1	1	0	0	0	0	0	0	0	0	1	0	1	0	0
transcript_hq_oa1_4mf_transcript10949/f27p0/4110	1	1	1	1	1	1	1	1	1	1	1	1	1	1	0	0	0	0	0	0	0	1	1	1	1	0	0
transcript_hq_oa1_4mf_transcript14417/f5p0/3288	1	1	0	1	1	0	1	1	1	0	1	1	0	1	0	0	0	0	0	0	0	0	1	0	1	0	0
transcript_hq_oa1_4mf_transcript27837/f2p0/2114	1	1	0	1	1	1	1	1	1	0	1	1	1	1	0	0	0	0	0	0	0	0	1	0	1	0	0
transcript_hq_oa1_4mf_transcript10641/f41p0/4391	1	1	1	1	1	0	1	1	1	1	1	1	0	1	0	0	0	0	0	0	0	0	1	0	1	0	0
transcript_hq_oa1_4mf_transcript8615/f2p0/5609	1	1	1	1	1	1	1	1	1	1	1	1	1	1	0	0	0	0	0	0	0	1	1	1	1	0	0
transcript_hq_oa1_4mf_transcript760/f2p0/7517	1	1	1	1	1	1	1	1	1	1	1	1	1	1	0	0	0	0	0	0	0	1	1	1	1	0	0
transcript_hq_oa1_4mf_transcript12078/f97p0/3551	1	1	1	1	1	1	1	1	1	1	1	1	1	1	0	0	0	0	0	0	0	1	1	1	1	0	0
transcript_hq_oa1_4mf_transcript13377/f2p0/3321	1	1	1	1	1	0	1	1	1	1	1	1	0	1	0	0	0	0	0	0	0	0	1	0	1	0	0
transcript_hq_oa1_4mf_transcript21625/f3p0/2552	1	1	0	1	1	1	1	1	1	0	1	1	1	1	0	0	0	0	0	0	0	0	1	0	1	0	0
transcript_hq_oa1_4mf_transcript35371/f4p0/1356	1	1	0	1	1	0	0	1	1	0	1	1	0	0	0	0	0	0	0	0	0	0	1	0	1	0	0
transcript_hq_oa1_4mf_transcript23078/f7p0/2449	1	1	1	1	1	1	1	1	1	1	1	1	1	1	0	0	0	0	0	0	0	1	1	1	1	0	0
transcript_hq_oa1_4mf_transcript6965/f2p0/5847	1	1	1	1	1	1	1	1	1	1	1	1	1	1	0	0	0	0	0	0	0	1	1	1	1	0	0
transcript_hq_oa1_4mf_transcript16631/f9p0/3014	1	1	0	1	1	0	0	1	1	0	1	1	0	0	0	0	0	0	0	0	0	0	1	0	1	0	0
transcript_hq_oa1_4mf_transcript37934/f3p0/518	1	0	0	1	0	0	0	1	0	0	1	0	0	0	0	0	0	0	0	0	0	0	1	0	1	0	0
transcript_hq_oa1_4mf_transcript23983/f2p0/2335	1	1	1	1	1	1	1	1	1	1	1	1	1	1	0	0	0	0	0	0	0	1	1	1	1	0	0
transcript_hq_oa1_4mf_transcript22995/f6p0/2453	1	1	1	1	1	1	1	1	1	1	1	1	1	1	0	0	0	0	0	0	0	1	1	1	1	0	0
transcript_hq_oa1_4mf_transcript8139/f2p0/5675	1	1	1	1	1	1	1	1	1	1	1	1	1	1	0	0	0	0	0	0	0	1	1	1	1	0	0
transcript_hq_oa1_4mf_transcript19210/f3p0/2746	1	1	1	1	1	0	1	1	1	1	1	1	0	1	0	0	0	0	0	0	0	0	1	0	1	0	0
transcript_hq_oa1_4mf_transcript18964/f3p0/2785	1	1	1	1	1	1	1	1	1	1	1	1	1	1	0	0	0	0	0	0	0	1	1	1	1	0	0
transcript_hq_oa1_4mf_transcript13913/f4p0/3376	1	1	1	1	1	1	1	1	1	1	1	1	1	1	0	0	0	0	0	0	0	1	1	1	1	0	0
transcript_hq_oa1_4mf_transcript18830/f2p0/2801	1	1	1	1	1	1	1	1	1	1	1	1	1	1	0	0	0	0	0	0	0	1	1	1	1	0	0
transcript_hq_oa1_4mf_transcript21650/f3p0/2540	1	1	1	1	1	1	1	1	1	1	1	1	1	1	0	0	0	0	0	0	0	1	1	1	1	0	0
transcript_hq_oa1_4mf_transcript30265/f13p0/1917	1	1	1	1	1	1	1	1	1	1	1	1	1	1	0	0	0	0	0	0	0	1	1	1	1	0	0
transcript_hq_oa1_4mf_transcript5366/f3p0/6061	1	1	0	1	1	1	1	1	1	0	1	1	1	1	0	0	0	0	0	0	0	0	1	0	1	0	0
transcript_hq_oa1_4mf_transcript20572/f18p0/2607	1	1	0	1	1	0	1	1	1	0	1	1	0	1	0	0	0	0	0	0	0	0	1	0	1	0	0
transcript_hq_oa1_4mf_transcript21375/f3p0/2578	1	1	0	1	1	0	1	1	1	0	1	1	0	1	0	0	0	0	0	0	0	0	1	0	1	0	0
transcript_hq_oa1_4mf_transcript22534/f93p0/2391	1	1	0	1	1	1	1	1	1	0	1	1	1	1	0	0	0	0	0	0	0	0	1	0	1	0	0
transcript_hq_oa1_4mf_transcript23529/f8p0/2435	1	1	0	1	1	1	1	1	1	0	1	1	1	1	0	0	0	0	0	0	0	0	1	0	1	0	0
transcript_hq_oa1_4mf_transcript12108/f2p0/3783	1	1	1	1	1	1	1	1	1	1	1	1	1	1	0	0	0	0	0	0	0	1	1	1	1	0	0
transcript_hq_oa1_4mf_transcript10202/f2p0/4850	1	1	1	1	1	1	1	1	1	1	1	1	1	1	0	0	0	0	0	0	0	1	1	1	1	0	0
transcript_hq_oa1_4mf_transcript22881/f2p0/2432	1	1	1	1	1	1	1	1	1	1	1	1	1	1	0	0	0	0	0	0	0	1	1	1	1	0	0
transcript_hq_oa1_4mf_transcript6091/f2p0/5950	1	1	1	1	1	1	1	1	1	1	1	1	1	1	0	0	0	0	0	0	0	1	1	1	1	0	0
transcript_hq_oa1_4mf_transcript13766/f11p0/3407	1	1	1	1	1	1	1	1	1	1	1	1	1	1	0	0	0	0	0	0	0	1	1	1	1	0	0
transcript_hq_oa1_4mf_transcript11767/f3p0/3886	1	1	0	1	1	0	0	1	1	0	1	1	0	0	0	0	0	0	0	0	0	0	1	0	1	0	0
transcript_hq_oa1_4mf_transcript4434/f2p0/6206	1	1	1	1	1	1	1	1	1	1	1	1	1	1	0	0	0	0	0	0	0	1	1	1	1	0	0
transcript_hq_oa1_4mf_transcript26038/f18p0/2236	1	0	0	1	1	0	0	1	0	0	1	1	0	0	0	0	0	0	0	0	0	0	1	0	1	0	0
transcript_hq_oa1_4mf_transcript16400/f20p0/2860	1	1	1	1	1	1	1	1	1	1	1	1	1	1	0	0	0	0	0	0	0	1	1	1	1	0	0
transcript_hq_oa1_4mf_transcript22637/f2p0/2485	1	1	1	1	1	1	1	1	1	1	1	1	1	1	0	0	0	0	0	0	0	1	1	1	1	0	0
transcript_hq_oa1_4mf_transcript25942/f3p0/2239	1	1	0	1	1	0	0	1	1	0	1	1	0	0	0	0	0	0	0	0	0	0	1	0	1	0	0
transcript_hq_oa1_4mf_transcript30116/f6p0/1944	1	1	0	1	1	1	1	1	1	0	1	1	1	1	0	0	0	0	0	0	0	0	1	0	1	0	0
transcript_hq_oa1_4mf_transcript38083/f25p0/472	1	1	0	1	1	1	1	1	1	0	1	1	1	1	0	0	0	0	0	0	0	0	1	0	1	0	0
transcript_hq_oa1_4mf_transcript22821/f2p0/2467	1	1	1	1	1	1	1	1	1	1	1	1	1	1	0	0	0	0	0	0	0	1	1	1	1	0	0
transcript_hq_oa1_4mf_transcript1036/f9p0/7285	1	1	1	1	1	0	1	1	1	1	1	1	0	1	0	0	0	0	0	0	0	0	1	0	1	0	0
transcript_hq_oa1_4mf_transcript29657/f3p0/1977	1	1	1	1	1	1	1	1	1	1	1	1	1	1	0	0	0	0	0	0	0	1	1	1	1	0	0
transcript_hq_oa1_4mf_transcript32692/f6p0/1732	1	1	1	1	1	1	1	1	1	1	1	1	1	1	0	0	0	0	0	0	0	1	1	1	1	0	0
transcript_hq_oa1_4mf_transcript14103/f2p0/3345	1	1	0	1	1	1	1	1	1	0	1	1	1	1	0	0	0	0	0	0	0	0	1	0	1	0	0
transcript_hq_oa1_4mf_transcript34815/f3p0/1459	1	1	1	1	1	1	1	1	1	1	1	1	1	1	0	0	0	0	0	0	0	1	1	1	1	0	0
transcript_hq_oa1_4mf_transcript10348/f2p0/4690	1	1	1	1	1	1	1	1	1	1	1	1	1	1	0	0	0	0	0	0	0	1	1	1	1	0	0
transcript_hq_oa1_4mf_transcript10549/f4p0/4543	1	1	1	1	1	1	1	1	1	1	1	1	1	1	0	0	0	0	0	0	0	1	1	1	1	0	0
transcript_hq_oa1_4mf_transcript37410/f2p0/821	1	1	0	1	1	1	1	1	1	0	1	1	1	1	0	0	0	0	0	0	0	0	1	0	1	0	0
transcript_hq_oa1_4mf_transcript21484/f3p0/2564	1	1	1	1	1	0	1	1	1	1	1	1	0	1	0	0	0	0	0	0	0	0	1	0	1	0	0
transcript_hq_oa1_4mf_transcript25592/f4p0/2272	1	1	1	1	1	1	1	1	1	1	1	1	1	1	0	0	0	0	0	0	0	1	1	1	1	0	0
transcript_hq_oa1_4mf_transcript9579/f4p0/5426	1	1	1	1	1	1	1	1	1	1	1	1	1	1	0	0	0	0	0	0	0	1	1	1	1	0	0
transcript_lq_oa1_4mf_transcript1777/f3p0/6495	1	1	1	1	1	1	1	1	1	1	1	1	1	1	0	0	0	0	0	0	0	1	1	1	1	0	0
transcript_hq_oa1_4mf_transcript32497/f2p0/1752	1	1	1	1	1	1	1	0	0	0	0	0	0	0	1	1	1	1	1	1	1	1	1	0	0	1	1
transcript_hq_oa1_4mf_transcript35534/f3p0/1326	1	1	1	1	1	1	1	1	1	1	1	1	1	1	0	0	0	0	0	0	0	1	1	1	1	0	0
transcript_hq_oa1_4mf_transcript1106/f6p0/7270	1	1	1	1	1	1	1	1	1	1	1	1	1	1	0	0	0	0	0	0	0	1	1	1	1	0	0
transcript_hq_oa1_4mf_transcript19999/f4p0/2665	1	1	1	1	1	1	1	1	1	1	1	1	1	1	0	0	0	0	0	0	0	1	1	1	1	0	0
transcript_hq_oa1_4mf_transcript16446/f36p0/3001	1	1	1	1	1	1	1	1	1	1	1	1	1	1	0	0	0	0	0	0	0	1	1	1	1	0	0
transcript_hq_oa1_4mf_transcript5061/f4p0/6091	1	1	0	1	1	0	1	1	1	0	1	1	0	1	0	0	0	0	0	0	0	0	1	0	1	0	0
transcript_hq_oa1_4mf_transcript16009/f2p0/3072	1	1	1	1	1	1	1	1	1	1	1	1	1	1	0	0	0	0	0	0	0	1	1	1	1	0	0
transcript_hq_oa1_4mf_transcript26486/f2p0/2204	1	1	0	1	1	1	1	1	1	0	1	1	1	1	0	0	0	0	0	0	0	0	1	0	1	0	0
transcript_hq_oa1_4mf_transcript15017/f2p0/3210	1	1	1	1	1	1	1	1	1	1	1	1	1	1	0	0	0	0	0	0	0	1	1	1	1	0	0
transcript_hq_oa1_4mf_transcript4001/f2p0/6271	1	1	1	1	1	1	1	1	1	1	1	1	1	1	0	0	0	0	0	0	0	1	1	1	1	0	0
transcript_hq_oa1_4mf_transcript27334/f2p0/2144	1	1	1	1	1	1	1	1	1	1	1	1	1	1	0	0	0	0	0	0	0	1	1	1	1	0	0
transcript_hq_oa1_4mf_transcript11384/f2p0/4042	1	1	1	1	1	1	1	1	1	1	1	1	1	1	0	0	0	0	0	0	0	1	1	1	1	0	0
transcript_hq_oa1_4mf_transcript16236/f2p0/3058	1	1	1	1	1	1	1	1	1	1	1	1	1	1	0	0	0	0	0	0	0	1	1	1	1	0	0
transcript_hq_oa1_4mf_transcript21661/f6p0/2550	1	1	1	1	1	1	1	1	1	1	1	1	1	1	0	0	0	0	0	0	0	1	1	1	1	0	0
transcript_hq_oa1_4mf_transcript30088/f24p0/1907	1	1	1	1	1	1	1	1	1	1	1	1	1	1	0	0	0	0	0	0	0	1	1	1	1	0	0
transcript_hq_oa1_4mf_transcript37928/f27p0/553	1	1	1	1	1	1	1	1	1	1	1	1	1	1	0	0	0	0	0	0	0	1	1	1	1	0	0
transcript_hq_oa1_4mf_transcript12314/f5p0/3734	1	1	1	1	1	1	1	1	1	1	1	1	1	1	0	0	0	0	0	0	0	1	1	1	1	0	0
transcript_hq_oa1_4mf_transcript9469/f2p0/5463	1	1	0	1	1	1	0	1	1	0	1	1	1	0	0	0	0	0	0	0	0	0	1	0	1	0	0
transcript_hq_oa1_4mf_transcript13771/f3p0/3406	1	1	1	1	1	1	1	1	1	1	1	1	1	1	0	0	0	0	0	0	0	1	1	1	1	0	0
transcript_hq_oa1_4mf_transcript24633/f6p0/2328	1	1	0	1	1	0	1	1	1	0	1	1	0	1	0	0	0	0	0	0	0	0	1	0	1	0	0
transcript_hq_oa1_4mf_transcript18017/f5p0/2789	1	1	1	1	1	1	1	1	1	1	1	1	1	1	0	0	0	0	0	0	0	1	1	1	1	0	0
transcript_hq_oa1_4mf_transcript11957/f2p0/3842	1	1	0	1	1	0	1	1	1	0	1	1	0	1	0	0	0	0	0	0	0	0	1	0	1	0	0
transcript_hq_oa1_4mf_transcript25806/f2p0/2250	1	1	1	1	1	0	1	1	1	1	1	1	0	1	0	0	0	0	0	0	0	0	1	0	1	0	0
transcript_hq_oa1_4mf_transcript4662/f20p0/6092	1	1	1	1	1	1	1	1	1	1	1	1	1	1	0	0	0	0	0	0	0	1	1	1	1	0	0
transcript_hq_oa1_4mf_transcript20155/f2p0/2659	1	1	1	1	1	1	1	1	1	1	1	1	1	1	0	0	0	0	0	0	0	1	1	1	1	0	0
transcript_hq_oa1_4mf_transcript11119/f2p0/4117	1	1	1	1	1	1	1	1	1	1	1	1	1	1	0	0	0	0	0	0	0	1	1	1	1	0	0
transcript_hq_oa1_4mf_transcript21099/f4p0/2572	1	1	1	1	1	1	1	1	1	1	1	1	1	1	0	0	0	0	0	0	0	1	1	1	1	0	0
transcript_hq_oa1_4mf_transcript586/f2p0/7731	1	1	1	1	1	1	1	1	1	1	1	1	1	1	0	0	0	0	0	0	0	1	1	1	1	0	0
transcript_hq_oa1_4mf_transcript733/f17p0/7528	1	1	1	1	1	0	1	1	1	1	1	1	0	1	0	0	0	0	0	0	0	0	1	0	1	0	0
transcript_hq_oa1_4mf_transcript12114/f2p0/3813	1	1	0	1	1	0	1	1	1	0	1	1	0	1	0	0	0	0	0	0	0	0	1	0	1	0	0
transcript_hq_oa1_4mf_transcript23174/f3p0/2454	1	1	1	1	1	0	1	1	1	1	1	1	0	1	0	0	0	0	0	0	0	0	1	0	1	0	0
transcript_hq_oa1_4mf_transcript5747/f7p0/5981	1	1	1	1	1	1	1	1	1	1	1	1	1	1	0	0	0	0	0	0	0	1	1	1	1	0	0
transcript_hq_oa1_4mf_transcript11283/f8p0/4077	1	1	1	1	1	1	1	1	1	1	1	1	1	1	0	0	0	0	0	0	0	1	1	1	1	0	0
transcript_hq_oa1_4mf_transcript19306/f2p0/2738	1	1	1	1	1	0	1	1	1	1	1	1	0	1	0	0	0	0	0	0	0	0	1	0	1	0	0
transcript_hq_oa1_4mf_transcript30/f13p0/9586	1	1	0	1	1	1	1	1	1	0	1	1	1	1	0	0	0	0	0	0	0	0	1	0	1	0	0
transcript_hq_oa1_4mf_transcript37285/f2p0/841	1	1	1	1	1	1	1	1	1	1	1	1	1	1	0	0	0	0	0	0	0	1	1	1	1	0	0
transcript_hq_oa1_4mf_transcript17666/f81p0/2688	1	1	0	1	1	1	1	1	1	0	1	1	1	1	0	0	0	0	0	0	0	0	1	0	1	0	0
transcript_hq_oa1_4mf_transcript31819/f2p0/1810	1	1	0	1	1	0	1	1	1	0	1	1	0	1	0	0	0	0	0	0	0	0	1	0	1	0	0
transcript_hq_oa1_4mf_transcript4446/f3p0/6191	1	1	1	1	1	1	1	1	1	1	1	1	1	1	0	0	0	0	0	0	0	1	1	1	1	0	0
transcript_hq_oa1_4mf_transcript4473/f2p0/6177	1	1	1	1	1	1	1	1	1	1	1	1	1	1	0	0	0	0	0	0	0	1	1	1	1	0	0
transcript_hq_oa1_4mf_transcript3234/f3p0/6436	1	1	1	1	1	1	1	1	1	1	1	1	1	1	0	0	0	0	0	0	0	1	1	1	1	0	0
transcript_hq_oa1_4mf_transcript4921/f5p0/6097	1	1	1	1	1	1	1	1	1	1	1	1	1	1	0	0	0	0	0	0	0	1	1	1	1	0	0
transcript_hq_oa1_4mf_transcript17056/f92p0/2816	1	1	1	1	1	1	1	1	1	1	1	1	1	1	0	0	0	0	0	0	0	1	1	1	1	0	0
transcript_hq_oa1_4mf_transcript33483/f8p0/1624	1	1	1	1	1	1	1	1	1	1	1	1	1	1	0	0	0	0	0	0	0	1	1	1	1	0	0
transcript_hq_oa1_4mf_transcript18989/f2p0/2764	1	1	0	1	1	1	1	1	1	0	1	1	1	1	0	0	0	0	0	0	0	0	1	0	1	0	0
transcript_hq_oa1_4mf_transcript13768/f2p0/3406	1	1	1	1	1	0	1	1	1	1	1	1	0	1	0	0	0	0	0	0	0	0	1	0	1	0	0
transcript_hq_oa1_4mf_transcript10570/f3p0/4526	1	1	1	1	1	1	1	1	1	1	1	1	1	1	0	0	0	0	0	0	0	1	1	1	1	0	0
transcript_hq_oa1_4mf_transcript24828/f10p0/2313	1	1	1	1	1	1	1	1	1	1	1	1	1	1	0	0	0	0	0	0	0	1	1	1	1	0	0
transcript_hq_oa1_4mf_transcript33972/f2p0/1580	1	1	1	1	1	0	1	1	1	1	1	1	0	1	0	0	0	0	0	0	0	0	1	0	1	0	0
transcript_hq_oa1_4mf_transcript33723/f12p0/1485	1	1	1	1	1	1	1	1	1	1	1	1	1	1	0	0	0	0	0	0	0	1	1	1	1	0	0
transcript_hq_oa1_4mf_transcript4190/f8p0/6188	1	1	1	1	1	1	1	1	1	1	1	1	1	1	0	0	0	0	0	0	0	1	1	1	1	0	0
transcript_hq_oa1_4mf_transcript10501/f2p0/4661	1	1	1	1	1	1	1	1	1	1	1	1	1	1	0	0	0	0	0	0	0	1	1	1	1	0	0
transcript_hq_oa1_4mf_transcript18980/f31p0/2758	1	1	1	1	1	0	1	1	1	1	1	1	0	1	0	0	0	0	0	0	0	0	1	0	1	0	0
transcript_hq_oa1_4mf_transcript31230/f10p0/1864	1	1	0	1	1	1	1	1	1	0	1	1	1	1	0	0	0	0	0	0	0	0	1	0	1	0	0
transcript_hq_oa1_4mf_transcript3643/f3p0/6350	1	1	1	1	1	1	1	1	1	1	1	1	1	1	0	0	0	0	0	0	0	1	1	1	1	0	0
transcript_hq_oa1_4mf_transcript10602/f4p0/4380	1	1	1	1	1	1	1	1	1	1	1	1	1	1	0	0	0	0	0	0	0	1	1	1	1	0	0
transcript_hq_oa1_4mf_transcript20423/f3p0/2656	1	1	1	1	1	1	1	1	1	1	1	1	1	1	0	0	0	0	0	0	0	1	1	1	1	0	0
transcript_hq_oa1_4mf_transcript18935/f2p0/2768	1	1	1	1	1	1	1	1	1	1	1	1	1	1	0	0	0	0	0	0	0	1	1	1	1	0	0
transcript_lq_oa1_4mf_transcript18367/f2p0/2881	1	1	0	1	1	1	0	1	1	0	1	1	1	0	0	0	0	0	0	0	0	0	1	0	1	0	0
transcript_hq_oa1_4mf_transcript36863/f9p0/936	1	1	1	1	1	1	1	1	1	1	1	1	1	1	0	0	0	0	0	0	0	1	1	1	1	0	0
transcript_hq_oa1_4mf_transcript29825/f8p0/1945	1	1	1	1	1	1	1	1	1	1	1	1	1	1	0	0	0	0	0	0	0	1	1	1	1	0	0
transcript_hq_oa1_4mf_transcript5957/f4p0/5953	1	1	1	1	1	1	1	1	1	1	1	1	1	1	0	0	0	0	0	0	0	1	1	1	1	0	0
transcript_hq_oa1_4mf_transcript24629/f4p0/2436	1	1	1	1	1	1	1	1	1	1	1	1	1	1	0	0	0	0	0	0	0	1	1	1	1	0	0
transcript_hq_oa1_4mf_transcript18106/f3p0/2862	1	1	0	1	1	1	0	1	1	0	1	1	1	0	0	0	0	0	0	0	0	0	1	0	1	0	0
transcript_hq_oa1_4mf_transcript19015/f3p0/2739	1	1	1	1	1	0	1	1	1	1	1	1	0	1	0	0	0	0	0	0	0	0	1	0	1	0	0
transcript_hq_oa1_4mf_transcript21531/f2p0/2579	1	1	0	1	1	0	0	1	1	0	1	1	0	0	0	0	0	0	0	0	0	0	1	0	1	0	0
transcript_hq_oa1_4mf_transcript23109/f2p0/2446	1	1	1	1	1	1	1	1	1	1	1	1	1	1	0	0	0	0	0	0	0	1	1	1	1	0	0
transcript_hq_oa1_4mf_transcript817/f4p0/7453	1	1	1	1	1	1	1	1	1	1	1	1	1	1	0	0	0	0	0	0	0	1	1	1	1	0	0
transcript_hq_oa1_4mf_transcript37643/f127p0/670	1	0	0	1	1	0	0	1	0	0	1	1	0	0	0	0	0	0	0	0	0	0	1	0	1	0	0
transcript_hq_oa1_4mf_transcript28275/f24p0/2064	1	1	1	1	1	1	1	1	1	1	1	1	1	1	0	0	0	0	0	0	0	1	1	1	1	0	0
transcript_hq_oa1_4mf_transcript21064/f2p0/2592	1	1	0	1	1	0	0	1	1	0	1	1	0	0	0	0	0	0	0	0	0	0	1	0	1	0	0
transcript_hq_oa1_4mf_transcript19454/f3p0/2710	1	1	1	1	1	1	1	1	1	1	1	1	1	1	0	0	0	0	0	0	0	1	1	1	1	0	0
transcript_hq_oa1_4mf_transcript22915/f2p0/2405	1	1	0	1	1	0	1	1	1	0	1	1	0	1	0	0	0	0	0	0	0	0	1	0	1	0	0
transcript_hq_oa1_4mf_transcript34434/f23p0/1481	1	1	1	1	1	0	1	1	1	1	1	1	0	1	0	0	0	0	0	0	0	0	1	0	1	0	0
transcript_hq_oa1_4mf_transcript17873/f3p0/2895	1	1	1	1	1	0	1	1	1	1	1	1	0	1	0	0	0	0	0	0	0	0	1	0	1	0	0
transcript_hq_oa1_4mf_transcript5920/f104p0/5933	1	1	1	1	1	1	1	1	1	1	1	1	1	1	0	0	0	0	0	0	0	1	1	1	1	0	0
transcript_hq_oa1_4mf_transcript35121/f3p0/1352	1	1	0	1	1	1	0	1	1	0	1	1	1	0	0	0	0	0	0	0	0	0	1	0	1	0	0
transcript_hq_oa1_4mf_transcript26672/f2p0/2190	1	1	1	1	1	1	1	1	1	1	1	1	1	1	0	0	0	0	0	0	0	1	1	1	1	0	0
transcript_hq_oa1_4mf_transcript13146/f4p0/3526	1	1	1	1	1	1	1	1	1	1	1	1	1	1	0	0	0	0	0	0	0	1	1	1	1	0	0
transcript_hq_oa1_4mf_transcript4390/f7p0/6170	1	1	0	1	1	1	1	1	1	0	1	1	1	1	0	0	0	0	0	0	0	0	1	0	1	0	0
transcript_hq_oa1_4mf_transcript8769/f5p0/5598	1	1	1	1	1	1	1	1	1	1	1	1	1	1	0	0	0	0	0	0	0	1	1	1	1	0	0
transcript_hq_oa1_4mf_transcript29613/f23p0/1927	1	1	1	1	1	1	1	1	1	1	1	1	1	1	0	0	0	0	0	0	0	1	1	1	1	0	0
transcript_hq_oa1_4mf_transcript10018/f4p0/5077	1	1	1	1	1	1	1	1	1	1	1	1	1	1	0	0	0	0	0	0	0	1	1	1	1	0	0
transcript_hq_oa1_4mf_transcript13228/f2p0/3534	1	1	1	1	1	1	1	1	1	1	1	1	1	1	0	0	0	0	0	0	0	1	1	1	1	0	0
transcript_hq_oa1_4mf_transcript20605/f11p0/2621	1	1	1	1	1	1	1	0	0	0	0	0	0	0	1	1	1	1	1	1	1	1	1	0	0	1	1
transcript_hq_oa1_4mf_transcript31497/f316p0/1653	1	1	1	1	1	1	1	1	1	1	1	1	1	1	0	0	0	0	0	0	0	1	1	1	1	0	0
transcript_hq_oa1_4mf_transcript10396/f5p0/4674	1	1	1	1	1	0	1	1	1	1	1	1	0	1	0	0	0	0	0	0	0	0	1	0	1	0	0
transcript_hq_oa1_4mf_transcript22823/f5p0/2434	1	1	1	1	1	0	1	1	1	1	1	1	0	1	0	0	0	0	0	0	0	0	1	0	1	0	0
transcript_hq_oa1_4mf_transcript9645/f2p0/5373	1	1	1	1	1	1	1	1	1	1	1	1	1	1	0	0	0	0	0	0	0	1	1	1	1	0	0
transcript_hq_oa1_4mf_transcript18221/f8p0/2854	1	1	1	1	1	1	1	1	1	1	1	1	1	1	0	0	0	0	0	0	0	1	1	1	1	0	0
transcript_hq_oa1_4mf_transcript3961/f3p0/6237	1	1	1	1	1	1	1	1	1	1	1	1	1	1	0	0	0	0	0	0	0	1	1	1	1	0	0
transcript_hq_oa1_4mf_transcript16860/f2p0/2981	1	1	1	1	1	1	1	1	1	1	1	1	1	1	0	0	0	0	0	0	0	1	1	1	1	0	0
transcript_hq_oa1_4mf_transcript28381/f2p0/2073	1	1	1	1	1	1	1	1	1	1	1	1	1	1	0	0	0	0	0	0	0	1	1	1	1	0	0
transcript_hq_oa1_4mf_transcript12379/f2p0/3707	1	1	1	1	1	1	1	1	1	1	1	1	1	1	0	0	0	0	0	0	0	1	1	1	1	0	0
transcript_hq_oa1_4mf_transcript23543/f2p0/2405	1	1	1	1	1	1	1	1	1	1	1	1	1	1	0	0	0	0	0	0	0	1	1	1	1	0	0
transcript_hq_oa1_4mf_transcript19434/f4p0/2728	1	1	1	1	1	1	1	1	1	1	1	1	1	1	0	0	0	0	0	0	0	1	1	1	1	0	0
transcript_hq_oa1_4mf_transcript25794/f42p0/2148	1	1	1	1	1	1	1	1	1	1	1	1	1	1	0	0	0	0	0	0	0	1	1	1	1	0	0
transcript_hq_oa1_4mf_transcript24565/f9p0/2287	1	1	1	1	1	1	1	1	1	1	1	1	1	1	0	0	0	0	0	0	0	1	1	1	1	0	0
transcript_hq_oa1_4mf_transcript19645/f3p0/2730	1	1	1	1	1	1	1	1	1	1	1	1	1	1	0	0	0	0	0	0	0	1	1	1	1	0	0
transcript_hq_oa1_4mf_transcript2771/f15p0/6511	1	1	1	1	1	1	1	1	1	1	1	1	1	1	0	0	0	0	0	0	0	1	1	1	1	0	0
transcript_hq_oa1_4mf_transcript34263/f5p0/1514	1	1	1	1	1	0	1	1	1	1	1	1	0	1	0	0	0	0	0	0	0	0	1	0	1	0	0
transcript_hq_oa1_4mf_transcript4388/f6p0/6171	1	1	1	1	1	1	1	1	1	1	1	1	1	1	0	0	0	0	0	0	0	1	1	1	1	0	0
transcript_hq_oa1_4mf_transcript14620/f10p0/3250	1	1	0	1	1	1	1	1	1	0	1	1	1	1	0	0	0	0	0	0	0	0	1	0	1	0	0
transcript_hq_oa1_4mf_transcript17910/f2p0/2887	1	0	0	1	1	0	0	1	0	0	1	1	0	0	0	0	0	0	0	0	0	0	1	0	1	0	0
transcript_hq_oa1_4mf_transcript14428/f2p0/3280	1	1	1	1	1	1	1	1	1	1	1	1	1	1	0	0	0	0	0	0	0	1	1	1	1	0	0
transcript_hq_oa1_4mf_transcript29775/f2p0/1969	1	1	1	1	1	1	1	1	1	1	1	1	1	1	0	0	0	0	0	0	0	1	1	1	1	0	0
transcript_hq_oa1_4mf_transcript8350/f2p0/5667	1	1	1	1	1	1	1	1	1	1	1	1	1	1	0	0	0	0	0	0	0	1	1	1	1	0	0
transcript_hq_oa1_4mf_transcript27738/f4p0/2043	1	1	1	1	1	0	1	1	1	1	1	1	0	1	0	0	0	0	0	0	0	0	1	0	1	0	0
transcript_hq_oa1_4mf_transcript9488/f2p0/5429	1	1	0	1	1	1	1	1	1	0	1	1	1	1	0	0	0	0	0	0	0	0	1	0	1	0	0
transcript_hq_oa1_4mf_transcript16717/f3p0/2999	1	1	1	1	1	1	1	1	1	1	1	1	1	1	0	0	0	0	0	0	0	1	1	1	1	0	0
transcript_hq_oa1_4mf_transcript36377/f3p0/1109	1	1	1	1	1	1	1	1	1	1	1	1	1	1	0	0	0	0	0	0	0	1	1	1	1	0	0
transcript_hq_oa1_4mf_transcript21029/f51p0/2479	1	1	1	1	1	1	1	1	1	1	1	1	1	1	0	0	0	0	0	0	0	1	1	1	1	0	0
transcript_hq_oa1_4mf_transcript18620/f2p0/2639	1	1	1	1	1	1	0	1	1	1	1	1	1	0	0	0	0	0	0	0	0	0	1	0	1	0	0
transcript_hq_oa1_4mf_transcript6660/f16p0/5801	1	1	1	1	1	1	1	1	1	1	1	1	1	1	0	0	0	0	0	0	0	1	1	1	1	0	0
transcript_hq_oa1_4mf_transcript24847/f2p0/2326	1	1	0	1	1	0	1	1	1	0	1	1	0	1	0	0	0	0	0	0	0	0	1	0	1	0	0
transcript_hq_oa1_4mf_transcript1925/f46p0/6788	1	1	1	1	1	1	1	1	1	1	1	1	1	1	0	0	0	0	0	0	0	1	1	1	1	0	0
transcript_hq_oa1_4mf_transcript13190/f4p0/3540	1	1	1	1	1	1	1	1	1	1	1	1	1	1	0	0	0	0	0	0	0	1	1	1	1	0	0
transcript_hq_oa1_4mf_transcript11182/f2p0/4147	1	1	1	1	1	1	1	1	1	1	1	1	1	1	0	0	0	0	0	0	0	1	1	1	1	0	0
transcript_hq_oa1_4mf_transcript19416/f73p0/2369	1	1	0	1	1	1	1	1	1	0	1	1	1	1	0	0	0	0	0	0	0	0	1	0	1	0	0
transcript_hq_oa1_4mf_transcript28202/f2p0/2076	1	1	1	1	1	1	1	1	1	1	1	1	1	1	0	0	0	0	0	0	0	1	1	1	1	0	0
transcript_hq_oa1_4mf_transcript29385/f4p0/2011	1	1	1	1	1	0	1	1	1	1	1	1	0	1	0	0	0	0	0	0	0	0	1	0	1	0	0
transcript_hq_oa1_4mf_transcript4617/f6p0/6154	1	1	1	1	1	1	1	1	1	1	1	1	1	1	0	0	0	0	0	0	0	1	1	1	1	0	0
transcript_hq_oa1_4mf_transcript7392/f3p0/5843	1	1	1	1	1	1	1	1	1	1	1	1	1	1	0	0	0	0	0	0	0	1	1	1	1	0	0
transcript_hq_oa1_4mf_transcript5836/f40p0/5908	1	1	0	1	1	1	0	1	1	0	1	1	1	0	0	0	0	0	0	0	0	0	1	0	1	0	0
transcript_hq_oa1_4mf_transcript23705/f19p0/2391	1	1	1	1	1	0	1	1	1	1	1	1	0	1	0	0	0	0	0	0	0	0	1	0	1	0	0
transcript_hq_oa1_4mf_transcript32213/f6p0/1765	1	1	1	1	1	1	1	1	1	1	1	1	1	1	0	0	0	0	0	0	0	1	1	1	1	0	0
transcript_hq_oa1_4mf_transcript8888/f2p0/5575	1	1	1	1	1	1	1	1	1	1	1	1	1	1	0	0	0	0	0	0	0	1	1	1	1	0	0
transcript_hq_oa1_4mf_transcript22648/f89p0/2390	1	1	1	1	1	1	1	1	1	1	1	1	1	1	0	0	0	0	0	0	0	1	1	1	1	0	0
transcript_hq_oa1_4mf_transcript906/f7p0/7399	1	1	1	1	1	1	1	1	1	1	1	1	1	1	0	0	0	0	0	0	0	1	1	1	1	0	0
transcript_hq_oa1_4mf_transcript9811/f3p0/5296	1	1	1	1	1	1	1	1	1	1	1	1	1	1	0	0	0	0	0	0	0	1	1	1	1	0	0
transcript_hq_oa1_4mf_transcript38119/f5p0/490	1	1	1	1	1	1	1	1	1	1	1	1	1	1	0	0	0	0	0	0	0	1	1	1	1	0	0
transcript_hq_oa1_4mf_transcript21959/f132p0/2319	1	0	0	1	1	1	0	1	0	0	1	1	1	0	0	0	0	0	0	0	0	0	1	0	1	0	0
transcript_hq_oa1_4mf_transcript36238/f36p0/1009	1	1	0	1	1	0	0	1	1	0	1	1	0	0	0	0	0	0	0	0	0	0	1	0	1	0	0
transcript_hq_oa1_4mf_transcript7587/f2p0/5775	1	1	1	1	1	1	1	1	1	1	1	1	1	1	0	0	0	0	0	0	0	1	1	1	1	0	0
transcript_hq_oa1_4mf_transcript21858/f4p0/2547	1	1	1	1	1	1	1	1	1	1	1	1	1	1	0	0	0	0	0	0	0	1	1	1	1	0	0
transcript_hq_oa1_4mf_transcript13094/f2p0/3542	1	1	1	1	1	1	1	1	1	1	1	1	1	1	0	0	0	0	0	0	0	1	1	1	1	0	0
transcript_hq_oa1_4mf_transcript21649/f5p0/2588	1	1	0	1	1	1	1	1	1	0	1	1	1	1	0	0	0	0	0	0	0	0	1	0	1	0	0
transcript_hq_oa1_4mf_transcript34080/f2p0/1570	1	1	0	1	1	0	0	1	1	0	1	1	0	0	0	0	0	0	0	0	0	0	1	0	1	0	0
transcript_hq_oa1_4mf_transcript15846/f2p0/3098	1	1	1	1	1	1	1	1	1	1	1	1	1	1	0	0	0	0	0	0	0	1	1	1	1	0	0
transcript_hq_oa1_4mf_transcript10168/f3p0/4960	1	1	1	1	1	1	1	1	1	1	1	1	1	1	0	0	0	0	0	0	0	1	1	1	1	0	0
transcript_hq_oa1_4mf_transcript21192/f2p0/2584	1	1	0	1	1	1	1	1	1	0	1	1	1	1	0	0	0	0	0	0	0	0	1	0	1	0	0
transcript_hq_oa1_4mf_transcript11865/f2p0/3876	1	1	1	1	1	1	1	1	1	1	1	1	1	1	0	0	0	0	0	0	0	1	1	1	1	0	0
transcript_hq_oa1_4mf_transcript22328/f2p0/2499	1	1	1	1	1	1	1	1	1	1	1	1	1	1	0	0	0	0	0	0	0	1	1	1	1	0	0
transcript_hq_oa1_4mf_transcript19340/f2p0/2734	1	1	1	1	1	1	1	1	1	1	1	1	1	1	0	0	0	0	0	0	0	1	1	1	1	0	0
transcript_hq_oa1_4mf_transcript12967/f12p0/3610	1	1	1	1	1	1	1	1	1	1	1	1	1	1	0	0	0	0	0	0	0	1	1	1	1	0	0
transcript_hq_oa1_4mf_transcript18732/f2p0/2796	1	1	1	1	1	1	1	1	1	1	1	1	1	1	0	0	0	0	0	0	0	1	1	1	1	0	0
transcript_hq_oa1_4mf_transcript305/f2p0/8197	1	1	0	1	1	1	0	1	1	0	1	1	1	0	0	0	0	0	0	0	0	0	1	0	1	0	0
transcript_hq_oa1_4mf_transcript14721/f2p0/3236	1	1	1	1	1	0	1	1	1	1	1	1	0	1	0	0	0	0	0	0	0	0	1	0	1	0	0
transcript_hq_oa1_4mf_transcript31976/f2p0/1794	1	1	1	1	1	1	1	1	1	1	1	1	1	1	0	0	0	0	0	0	0	1	1	1	1	0	0
transcript_hq_oa1_4mf_transcript16638/f11p0/2497	1	1	0	1	1	0	0	1	1	0	1	1	0	0	0	0	0	0	0	0	0	0	1	0	1	0	0
transcript_hq_oa1_4mf_transcript24397/f10p0/2339	1	1	1	1	1	1	1	1	1	1	1	1	1	1	0	0	0	0	0	0	0	1	1	1	1	0	0
transcript_hq_oa1_4mf_transcript34524/f8p0/1522	1	1	1	1	1	1	1	1	1	1	1	1	1	1	0	0	0	0	0	0	0	1	1	1	1	0	0
transcript_hq_oa1_4mf_transcript38250/f2p0/406	1	1	1	1	1	0	1	1	1	1	1	1	0	1	0	0	0	0	0	0	0	0	1	0	1	0	0
transcript_hq_oa1_4mf_transcript11722/f2p0/3905	1	1	1	1	1	1	1	1	1	1	1	1	1	1	0	0	0	0	0	0	0	1	1	1	1	0	0
transcript_hq_oa1_4mf_transcript458/f3p0/7851	1	1	1	1	1	1	1	1	1	1	1	1	1	1	0	0	0	0	0	0	0	1	1	1	1	0	0
transcript_hq_oa1_4mf_transcript34574/f14p0/1465	1	1	0	1	1	0	1	1	1	0	1	1	0	1	0	0	0	0	0	0	0	0	1	0	1	0	0
transcript_hq_oa1_4mf_transcript15489/f4p0/3128	1	1	1	1	1	1	1	1	1	1	1	1	1	1	0	0	0	0	0	0	0	1	1	1	1	0	0
transcript_hq_oa1_4mf_transcript21682/f8p0/2526	1	1	0	1	1	1	1	1	1	0	1	1	1	1	0	0	0	0	0	0	0	0	1	0	1	0	0
transcript_hq_oa1_4mf_transcript8184/f3p0/5677	1	1	0	1	1	1	1	1	1	0	1	1	1	1	0	0	0	0	0	0	0	0	1	0	1	0	0
transcript_hq_oa1_4mf_transcript15763/f3p0/3052	1	1	1	1	1	1	1	1	1	1	1	1	1	1	0	0	0	0	0	0	0	1	1	1	1	0	0
transcript_hq_oa1_4mf_transcript26828/f23p0/2125	1	1	1	1	1	1	1	1	1	1	1	1	1	1	0	0	0	0	0	0	0	1	1	1	1	0	0
transcript_hq_oa1_4mf_transcript28201/f10p0/2095	1	0	0	1	1	1	0	1	0	0	1	1	1	0	0	0	0	0	0	0	0	0	1	0	1	0	0
transcript_hq_oa1_4mf_transcript31968/f2p0/1789	1	0	0	1	1	0	0	1	0	0	1	1	0	0	0	0	0	0	0	0	0	0	1	0	1	0	0
transcript_hq_oa1_4mf_transcript6714/f2p0/5870	1	1	1	1	1	1	1	1	1	1	1	1	1	1	0	0	0	0	0	0	0	1	1	1	1	0	0
transcript_hq_oa1_4mf_transcript29843/f5p0/1859	1	1	1	1	1	0	1	1	1	1	1	1	0	1	0	0	0	0	0	0	0	0	1	0	1	0	0
transcript_hq_oa1_4mf_transcript36232/f5p0/1123	1	1	1	1	1	0	1	1	1	1	1	1	0	1	0	0	0	0	0	0	0	0	1	0	1	0	0
transcript_hq_oa1_4mf_transcript25512/f2p0/2275	1	1	1	1	1	1	1	1	1	1	1	1	1	1	0	0	0	0	0	0	0	1	1	1	1	0	0
transcript_hq_oa1_4mf_transcript7815/f3p0/5743	1	1	1	1	1	1	1	1	1	1	1	1	1	1	0	0	0	0	0	0	0	1	1	1	1	0	0
transcript_hq_oa1_4mf_transcript32766/f9p0/1691	1	1	1	1	1	1	1	1	1	1	1	1	1	1	0	0	0	0	0	0	0	1	1	1	1	0	0
transcript_hq_oa1_4mf_transcript37481/f20p0/760	1	1	1	1	1	1	1	1	1	1	1	1	1	1	0	0	0	0	0	0	0	1	1	1	1	0	0
transcript_hq_oa1_4mf_transcript27045/f6p0/2167	1	1	1	1	1	1	1	1	1	1	1	1	1	1	0	0	0	0	0	0	0	1	1	1	1	0	0
transcript_hq_oa1_4mf_transcript16651/f12p0/3014	1	1	0	1	1	0	0	1	1	0	1	1	0	0	0	0	0	0	0	0	0	0	1	0	1	0	0
transcript_hq_oa1_4mf_transcript24239/f12p0/2334	1	1	1	1	1	1	1	1	1	1	1	1	1	1	0	0	0	0	0	0	0	1	1	1	1	0	0
transcript_hq_oa1_4mf_transcript11932/f4p0/3850	1	1	0	1	1	1	1	1	1	0	1	1	1	1	0	0	0	0	0	0	0	0	1	0	1	0	0
transcript_hq_oa1_4mf_transcript31447/f17p0/1815	1	1	1	1	1	1	1	1	1	1	1	1	1	1	0	0	0	0	0	0	0	1	1	1	1	0	0
transcript_hq_oa1_4mf_transcript1339/f4p0/7113	1	1	1	1	1	1	1	1	1	1	1	1	1	1	0	0	0	0	0	0	0	1	1	1	1	0	0
transcript_hq_oa1_4mf_transcript20126/f2p0/2663	1	1	1	1	1	1	1	1	1	1	1	1	1	1	0	0	0	0	0	0	0	1	1	1	1	0	0
transcript_hq_oa1_4mf_transcript14416/f2p0/3305	1	1	1	1	1	1	1	1	1	1	1	1	1	1	0	0	0	0	0	0	0	1	1	1	1	0	0
transcript_hq_oa1_4mf_transcript25823/f2p0/2245	1	1	1	1	1	1	1	1	1	1	1	1	1	1	0	0	0	0	0	0	0	1	1	1	1	0	0
transcript_hq_oa1_4mf_transcript15176/f4p0/3181	1	1	1	1	1	1	1	1	1	1	1	1	1	1	0	0	0	0	0	0	0	1	1	1	1	0	0
transcript_hq_oa1_4mf_transcript278/f85p0/7654	1	1	1	1	1	1	1	1	1	1	1	1	1	1	0	0	0	0	0	0	0	1	1	1	1	0	0
transcript_hq_oa1_4mf_transcript2964/f2p0/6508	1	1	1	1	1	1	1	1	1	1	1	1	1	1	0	0	0	0	0	0	0	1	1	1	1	0	0
transcript_hq_oa1_4mf_transcript15557/f5p0/3177	1	1	1	1	1	1	1	1	1	1	1	1	1	1	0	0	0	0	0	0	0	1	1	1	1	0	0
transcript_hq_oa1_4mf_transcript17201/f3p0/2964	1	1	1	1	1	1	1	1	1	1	1	1	1	1	0	0	0	0	0	0	0	1	1	1	1	0	0
transcript_hq_oa1_4mf_transcript12953/f2p0/3568	1	1	1	1	1	0	1	1	1	1	1	1	0	1	0	0	0	0	0	0	0	0	1	0	1	0	0
transcript_hq_oa1_4mf_transcript18089/f2p0/2871	1	1	1	1	1	1	1	1	1	1	1	1	1	1	0	0	0	0	0	0	0	1	1	1	1	0	0
transcript_hq_oa1_4mf_transcript34415/f3p0/1517	1	1	0	1	1	0	1	1	1	0	1	1	0	1	0	0	0	0	0	0	0	0	1	0	1	0	0
transcript_hq_oa1_4mf_transcript34007/f5p0/1568	1	1	1	1	1	1	1	1	1	1	1	1	1	1	0	0	0	0	0	0	0	1	1	1	1	0	0
transcript_hq_oa1_4mf_transcript32378/f5p0/1790	1	1	1	1	1	1	1	1	1	1	1	1	1	1	0	0	0	0	0	0	0	1	1	1	1	0	0
transcript_hq_oa1_4mf_transcript21215/f5p0/2580	1	1	0	1	1	1	0	1	1	0	1	1	1	0	0	0	0	0	0	0	0	0	1	0	1	0	0
transcript_hq_oa1_4mf_transcript9176/f5p0/5525	1	1	1	1	1	1	1	1	1	1	1	1	1	1	0	0	0	0	0	0	0	1	1	1	1	0	0
transcript_hq_oa1_4mf_transcript20832/f7p0/2599	1	1	1	1	1	1	1	1	1	1	1	1	1	1	0	0	0	0	0	0	0	1	1	1	1	0	0
transcript_hq_oa1_4mf_transcript22572/f13p0/2478	1	1	1	1	1	0	1	1	1	1	1	1	0	1	0	0	0	0	0	0	0	0	1	0	1	0	0
transcript_hq_oa1_4mf_transcript26259/f2p0/2223	1	1	0	1	1	1	1	1	1	0	1	1	1	1	0	0	0	0	0	0	0	0	1	0	1	0	0
transcript_hq_oa1_4mf_transcript4429/f2p0/6196	1	1	1	1	1	1	1	1	1	1	1	1	1	1	0	0	0	0	0	0	0	1	1	1	1	0	0
transcript_hq_oa1_4mf_transcript21932/f2p0/2525	1	1	1	1	1	1	1	1	1	1	1	1	1	1	0	0	0	0	0	0	0	1	1	1	1	0	0
transcript_hq_oa1_4mf_transcript33360/f3p0/1662	1	1	1	1	1	1	1	1	1	1	1	1	1	1	0	0	0	0	0	0	0	1	1	1	1	0	0
transcript_hq_oa1_4mf_transcript36943/f3p0/938	1	1	0	1	1	0	1	1	1	0	1	1	0	1	0	0	0	0	0	0	0	0	1	0	1	0	0
transcript_hq_oa1_4mf_transcript11206/f4p0/4023	1	1	1	1	1	1	1	1	1	1	1	1	1	1	0	0	0	0	0	0	0	1	1	1	1	0	0
transcript_hq_oa1_4mf_transcript26862/f2p0/2176	1	1	1	1	1	1	1	1	1	1	1	1	1	1	0	0	0	0	0	0	0	1	1	1	1	0	0
transcript_hq_oa1_4mf_transcript23489/f2p0/2413	1	1	1	1	1	0	1	1	1	1	1	1	0	1	0	0	0	0	0	0	0	0	1	0	1	0	0
transcript_hq_oa1_4mf_transcript286/f2p0/8239	1	1	0	1	1	1	1	1	1	0	1	1	1	1	0	0	0	0	0	0	0	0	1	0	1	0	0
transcript_hq_oa1_4mf_transcript23234/f4p0/2442	1	1	1	1	1	1	1	1	1	1	1	1	1	1	0	0	0	0	0	0	0	1	1	1	1	0	0
transcript_hq_oa1_4mf_transcript36815/f16p0/988	1	1	1	1	1	1	1	1	1	1	1	1	1	1	0	0	0	0	0	0	0	1	1	1	1	0	0
transcript_hq_oa1_4mf_transcript22320/f4p0/2493	1	1	0	1	1	1	0	1	1	0	1	1	1	0	0	0	0	0	0	0	0	0	1	0	1	0	0
transcript_hq_oa1_4mf_transcript27493/f13p0/2121	1	1	1	1	1	1	1	1	1	1	1	1	1	1	0	0	0	0	0	0	0	1	1	1	1	0	0
transcript_hq_oa1_4mf_transcript20257/f39p0/2630	1	1	1	1	1	1	1	1	1	1	1	1	1	1	0	0	0	0	0	0	0	1	1	1	1	0	0
transcript_hq_oa1_4mf_transcript24389/f2p0/2351	1	1	1	1	1	1	1	1	1	1	1	1	1	1	0	0	0	0	0	0	0	1	1	1	1	0	0
transcript_hq_oa1_4mf_transcript32635/f2p0/1734	1	0	0	1	1	0	0	1	0	0	1	1	0	0	0	0	0	0	0	0	0	0	1	0	1	0	0
transcript_hq_oa1_4mf_transcript16795/f3p0/2982	1	0	0	1	1	1	0	1	0	0	1	1	1	0	0	0	0	0	0	0	0	0	1	0	1	0	0
transcript_hq_oa1_4mf_transcript34089/f2p0/1578	1	1	1	1	1	0	1	1	1	1	1	1	0	1	0	0	0	0	0	0	0	0	1	0	1	0	0
transcript_hq_oa1_4mf_transcript18500/f2p0/2808	1	1	0	1	1	1	1	1	1	0	1	1	1	1	0	0	0	0	0	0	0	0	1	0	1	0	0
transcript_hq_oa1_4mf_transcript13172/f2p0/3565	1	1	1	1	1	1	1	1	1	1	1	1	1	1	0	0	0	0	0	0	0	1	1	1	1	0	0
transcript_hq_oa1_4mf_transcript32156/f2p0/1777	1	1	1	1	1	1	1	1	1	1	1	1	1	1	0	0	0	0	0	0	0	1	1	1	1	0	0
transcript_hq_oa1_4mf_transcript19292/f2p0/2753	1	1	1	1	1	1	1	1	1	1	1	1	1	1	0	0	0	0	0	0	0	1	1	1	1	0	0
transcript_hq_oa1_4mf_transcript30674/f2p0/1910	1	1	1	1	1	1	1	1	1	1	1	1	1	1	0	0	0	0	0	0	0	1	1	1	1	0	0
transcript_hq_oa1_4mf_transcript18286/f2p0/2846	1	1	1	1	1	1	1	1	1	1	1	1	1	1	0	0	0	0	0	0	0	1	1	1	1	0	0
transcript_hq_oa1_4mf_transcript12781/f7p0/3606	1	1	1	1	1	1	1	1	1	1	1	1	1	1	0	0	0	0	0	0	0	1	1	1	1	0	0
transcript_hq_oa1_4mf_transcript33735/f2p0/1606	1	1	1	1	1	1	1	1	1	1	1	1	1	1	0	0	0	0	0	0	0	1	1	1	1	0	0
transcript_hq_oa1_4mf_transcript13523/f4p0/3445	1	1	0	1	1	1	1	1	1	0	1	1	1	1	0	0	0	0	0	0	0	0	1	0	1	0	0
transcript_hq_oa1_4mf_transcript11677/f6p0/3883	1	1	1	1	1	1	1	1	1	1	1	1	1	1	0	0	0	0	0	0	0	1	1	1	1	0	0
transcript_hq_oa1_4mf_transcript15215/f4p0/3174	1	1	0	1	1	1	1	1	1	0	1	1	1	1	0	0	0	0	0	0	0	0	1	0	1	0	0
transcript_hq_oa1_4mf_transcript28420/f8p0/2079	1	1	1	1	1	1	1	1	1	1	1	1	1	1	0	0	0	0	0	0	0	1	1	1	1	0	0
transcript_hq_oa1_4mf_transcript22614/f17p0/2420	1	1	1	1	1	1	1	1	1	1	1	1	1	1	0	0	0	0	0	0	0	1	1	1	1	0	0
transcript_hq_oa1_4mf_transcript37782/f82p0/537	1	1	1	1	1	1	1	1	1	1	1	1	1	1	0	0	0	0	0	0	0	1	1	1	1	0	0
transcript_hq_oa1_4mf_transcript17143/f2p0/2944	1	1	1	1	1	1	1	1	1	1	1	1	1	1	0	0	0	0	0	0	0	1	1	1	1	0	0
transcript_hq_oa1_4mf_transcript32414/f3p0/1764	1	1	1	1	1	0	1	1	1	1	1	1	0	1	0	0	0	0	0	0	0	0	1	0	1	0	0
transcript_hq_oa1_4mf_transcript36067/f5p0/1188	1	1	1	1	1	1	1	1	1	1	1	1	1	1	0	0	0	0	0	0	0	1	1	1	1	0	0
transcript_hq_oa1_4mf_transcript27219/f2p0/2077	1	1	1	1	1	1	1	1	1	1	1	1	1	1	0	0	0	0	0	0	0	1	1	1	1	0	0
transcript_hq_oa1_4mf_transcript4121/f3p0/6292	1	1	1	1	1	1	1	1	1	1	1	1	1	1	0	0	0	0	0	0	0	1	1	1	1	0	0
transcript_hq_oa1_4mf_transcript36648/f8p0/1032	1	1	1	1	1	1	1	1	1	1	1	1	1	1	0	0	0	0	0	0	0	1	1	1	1	0	0
transcript_hq_oa1_4mf_transcript9186/f2p0/5519	1	1	1	1	1	1	1	1	1	1	1	1	1	1	0	0	0	0	0	0	0	1	1	1	1	0	0
transcript_hq_oa1_4mf_transcript161/f8p0/8690	1	1	1	1	1	1	1	1	1	1	1	1	1	1	0	0	0	0	0	0	0	1	1	1	1	0	0
transcript_hq_oa1_4mf_transcript22364/f3p0/2497	1	1	1	1	1	1	1	1	1	1	1	1	1	1	0	0	0	0	0	0	0	1	1	1	1	0	0
transcript_hq_oa1_4mf_transcript20231/f7p0/2666	1	1	0	1	1	0	0	1	1	0	1	1	0	0	0	0	0	0	0	0	0	0	1	0	1	0	0
transcript_hq_oa1_4mf_transcript20687/f2p0/2625	1	1	0	1	1	0	1	1	1	0	1	1	0	1	0	0	0	0	0	0	0	0	1	0	1	0	0
transcript_hq_oa1_4mf_transcript28222/f25p0/2045	1	1	1	1	1	1	1	1	1	1	1	1	1	1	0	0	0	0	0	0	0	1	1	1	1	0	0
transcript_hq_oa1_4mf_transcript28502/f2p0/2067	1	1	0	1	1	1	1	1	1	0	1	1	1	1	0	0	0	0	0	0	0	0	1	0	1	0	0
transcript_hq_oa1_4mf_transcript4863/f5p0/6131	1	1	0	1	1	1	0	1	1	0	1	1	1	0	0	0	0	0	0	0	0	0	1	0	1	0	0
transcript_hq_oa1_4mf_transcript36456/f2p0/1087	1	1	1	1	1	1	1	1	1	1	1	1	1	1	0	0	0	0	0	0	0	1	1	1	1	0	0
transcript_hq_oa1_4mf_transcript35995/f2p0/1214	1	1	1	1	1	1	1	1	1	1	1	1	1	1	0	0	0	0	0	0	0	1	1	1	1	0	0
transcript_hq_oa1_4mf_transcript19996/f2p0/2680	1	0	0	1	1	0	0	1	0	0	1	1	0	0	0	0	0	0	0	0	0	0	1	0	1	0	0
transcript_hq_oa1_4mf_transcript25091/f2p0/2283	1	1	1	1	1	1	1	1	1	1	1	1	1	1	0	0	0	0	0	0	0	1	1	1	1	0	0
transcript_hq_oa1_4mf_transcript13278/f2p0/3518	1	1	1	1	1	1	1	1	1	1	1	1	1	1	0	0	0	0	0	0	0	1	1	1	1	0	0
transcript_hq_oa1_4mf_transcript37979/f6p0/565	1	1	1	1	1	0	1	1	1	1	1	1	0	1	0	0	0	0	0	0	0	0	1	0	1	0	0
transcript_hq_oa1_4mf_transcript27464/f2p0/2151	1	1	0	1	1	0	1	1	1	0	1	1	0	1	0	0	0	0	0	0	0	0	1	0	1	0	0
transcript_hq_oa1_4mf_transcript14048/f3p0/3301	1	1	1	1	1	1	1	1	1	1	1	1	1	1	0	0	0	0	0	0	0	1	1	1	1	0	0
transcript_hq_oa1_4mf_transcript36573/f2p0/1054	1	1	0	1	1	1	1	1	1	0	1	1	1	1	0	0	0	0	0	0	0	0	1	0	1	0	0
transcript_hq_oa1_4mf_transcript3749/f2p0/6338	1	1	1	1	1	1	1	1	1	1	1	1	1	1	0	0	0	0	0	0	0	1	1	1	1	0	0
transcript_hq_oa1_4mf_transcript4485/f2p0/6195	1	1	0	1	1	1	1	1	1	0	1	1	1	1	0	0	0	0	0	0	0	0	1	0	1	0	0
transcript_hq_oa1_4mf_transcript32218/f6p0/1733	1	1	1	1	1	1	1	1	1	1	1	1	1	1	0	0	0	0	0	0	0	1	1	1	1	0	0
transcript_hq_oa1_4mf_transcript16937/f42p0/2931	1	1	1	1	1	1	1	1	1	1	1	1	1	1	0	0	0	0	0	0	0	1	1	1	1	0	0
transcript_hq_oa1_4mf_transcript6470/f4p0/5693	1	1	1	1	1	1	1	1	1	1	1	1	1	1	0	0	0	0	0	0	0	1	1	1	1	0	0
[truncated: 17,973 more rows]

## Sheet: 1-2 note
1	The gene (row) has annotation information in the database (column)
0	The gene (row) has no annotation information in the database (column)
MF	Montipora foliosa genus

## Sheet: 1-3 CDS
MF				Symbiodinium
Gene_id	length			Gene_id	length
transcript_hq_oa1_4mf_transcript2768/f2p0/6570	4725			transcript_hq_oa1_4mf_transcript38098/f2p0/496	168
transcript_hq_oa1_4mf_transcript20811/f24p0/2590	1923			transcript_hq_oa1_4mf_transcript36089/f2p0/1189	999
transcript_hq_oa1_4mf_transcript53/f47p0/9390	8478			transcript_hq_oa1_4mf_transcript19908/f3p0/2696	2658
transcript_hq_oa1_4mf_transcript19083/f4p0/2752	1611			transcript_hq_oa1_4mf_transcript28421/f2p0/2078	1803
transcript_hq_oa1_4mf_transcript24949/f4p0/2311	1332			transcript_hq_oa1_4mf_transcript34107/f2p0/1597	1296
transcript_hq_oa1_4mf_transcript785/f3p0/7485	6822			transcript_hq_oa1_4mf_transcript6951/f2p0/5817	618
transcript_hq_oa1_4mf_transcript28244/f3p0/2086	1551			transcript_hq_oa1_4mf_transcript2066/f2p0/6747	6621
transcript_hq_oa1_4mf_transcript14452/f2p0/3297	207			transcript_hq_oa1_4mf_transcript20937/f3p0/2606	2319
transcript_hq_oa1_4mf_transcript24095/f2p0/2388	369			transcript_hq_oa1_4mf_transcript25269/f2p0/2295	372
transcript_hq_oa1_4mf_transcript7386/f2p0/5852	5701			transcript_hq_oa1_4mf_transcript15953/f5p0/3082	2730
transcript_hq_oa1_4mf_transcript11110/f2p0/4178	1524			transcript_hq_oa1_4mf_transcript33314/f3p0/1658	1356
transcript_hq_oa1_4mf_transcript29214/f39p0/2005	1431			transcript_hq_oa1_4mf_transcript20411/f3p0/2638	2586
transcript_hq_oa1_4mf_transcript37951/f8p0/568	222			transcript_hq_oa1_4mf_transcript15077/f2p0/3197	2928
transcript_hq_oa1_4mf_transcript27906/f17p0/2106	1770			transcript_hq_oa1_4mf_transcript31069/f5p0/1869	1782
transcript_hq_oa1_4mf_transcript14662/f3p0/3253	1833			transcript_hq_oa1_4mf_transcript20605/f11p0/2621	2289
transcript_hq_oa1_4mf_transcript14791/f3p0/3199	2727			transcript_hq_oa1_4mf_transcript858/f2p0/7425	7290
transcript_hq_oa1_4mf_transcript32353/f2p0/1758	1386			transcript_hq_oa1_4mf_transcript11063/f3p0/4218	4191
transcript_hq_oa1_4mf_transcript17385/f21p0/2921	2043			transcript_hq_oa1_4mf_transcript28509/f2p0/2058	1620
transcript_hq_oa1_4mf_transcript4462/f7p0/6194	5397			transcript_hq_oa1_4mf_transcript11789/f3p0/3921	3825
transcript_hq_oa1_4mf_transcript27706/f3p0/2116	1917			transcript_hq_oa1_4mf_transcript17929/f2p0/2869	1806
transcript_hq_oa1_4mf_transcript31872/f2p0/1807	513			transcript_hq_oa1_4mf_transcript16831/f2p0/2988	2571
transcript_hq_oa1_4mf_transcript25739/f33p0/2116	1881			transcript_hq_oa1_4mf_transcript24181/f2p0/2361	2145
transcript_hq_oa1_4mf_transcript12991/f3p0/3527	1050			transcript_hq_oa1_4mf_transcript18608/f2p0/2804	2598
transcript_hq_oa1_4mf_transcript27646/f2p0/2125	960			transcript_hq_oa1_4mf_transcript36820/f3p0/981	807
transcript_hq_oa1_4mf_transcript20334/f5p0/2599	2292			transcript_hq_oa1_4mf_transcript6794/f2p0/5849	5571
transcript_hq_oa1_4mf_transcript16615/f2p0/3010	987			transcript_hq_oa1_4mf_transcript32028/f2p0/1803	1488
transcript_hq_oa1_4mf_transcript32327/f5p0/1754	1497			transcript_hq_oa1_4mf_transcript21036/f2p0/2588	231
transcript_hq_oa1_4mf_transcript13321/f5p0/3495	2730			transcript_hq_oa1_4mf_transcript37591/f3p0/725	420
transcript_hq_oa1_4mf_transcript7990/f3p0/5716	2523			transcript_hq_oa1_4mf_transcript33905/f2p0/1583	1338
transcript_hq_oa1_4mf_transcript20704/f12p0/2627	1764			transcript_hq_oa1_4mf_transcript24238/f2p0/2354	2295
transcript_hq_oa1_4mf_transcript19441/f2p0/2794	1209			transcript_hq_oa1_4mf_transcript23228/f2p0/2435	2301
transcript_hq_oa1_4mf_transcript18845/f3p0/2799	489			transcript_hq_oa1_4mf_transcript35872/f2p0/1243	840
transcript_hq_oa1_4mf_transcript1667/f2p0/6969	5769			transcript_hq_oa1_4mf_transcript29526/f2p0/2028	1782
transcript_hq_oa1_4mf_transcript35778/f2p0/1270	603			transcript_hq_oa1_4mf_transcript17580/f2p0/2906	2418
transcript_hq_oa1_4mf_transcript9693/f2p0/5387	303			transcript_hq_oa1_4mf_transcript14234/f4p0/3325	3141
transcript_hq_oa1_4mf_transcript36054/f3p0/1201	1005			transcript_hq_oa1_4mf_transcript37677/f3p0/681	489
transcript_hq_oa1_4mf_transcript33822/f8p0/1587	1230			transcript_hq_oa1_4mf_transcript534/f5p0/7775	7332
transcript_hq_oa1_4mf_transcript11329/f2p0/4070	2160			transcript_hq_oa1_4mf_transcript32497/f2p0/1752	1536
transcript_hq_oa1_4mf_transcript3625/f3p0/6348	5037			transcript_hq_oa1_4mf_transcript24402/f2p0/2339	2082
transcript_hq_oa1_4mf_transcript4639/f20p0/6153	5514			transcript_hq_oa1_4mf_transcript30166/f4p0/1951	1560
transcript_hq_oa1_4mf_transcript25704/f2p0/2259	1929			transcript_hq_oa1_4mf_transcript37048/f2p0/911	909
transcript_hq_oa1_4mf_transcript29246/f2p0/2018	1329			transcript_hq_oa1_4mf_transcript27968/f2p0/2108	1785
transcript_hq_oa1_4mf_transcript24975/f2p0/2351	921			transcript_hq_oa1_4mf_transcript3989/f3p0/6241	6087
transcript_hq_oa1_4mf_transcript16572/f4p0/2998	1920			transcript_lq_oa1_4mf_transcript23870/f2p0/2433	2328
transcript_hq_oa1_4mf_transcript34876/f2p0/1472	315			transcript_hq_oa1_4mf_transcript9564/f2p0/5489	5145
transcript_hq_oa1_4mf_transcript7967/f3p0/5739	5019			transcript_hq_oa1_4mf_transcript34834/f2p0/1450	1359
transcript_hq_oa1_4mf_transcript26514/f19p0/2204	1167			transcript_hq_oa1_4mf_transcript33869/f2p0/1594	837
transcript_hq_oa1_4mf_transcript25600/f11p0/2276	954			transcript_hq_oa1_4mf_transcript4641/f2p0/6156	6045
transcript_hq_oa1_4mf_transcript38010/f3p0/544	258			transcript_hq_oa1_4mf_transcript1172/f2p0/7095	6822
transcript_hq_oa1_4mf_transcript11968/f5p0/3768	2826			transcript_hq_oa1_4mf_transcript27302/f2p0/2149	2100
transcript_hq_oa1_4mf_transcript55/f2p0/9410	9135			transcript_hq_oa1_4mf_transcript3413/f2p0/6455	6381
transcript_hq_oa1_4mf_transcript31194/f21p0/1768	663			transcript_hq_oa1_4mf_transcript25046/f2p0/2304	2229
transcript_hq_oa1_4mf_transcript5565/f2p0/6007	4458			transcript_hq_oa1_4mf_transcript18162/f2p0/2831	2535
transcript_hq_oa1_4mf_transcript12861/f3p0/3587	1287			transcript_hq_oa1_4mf_transcript443/f2p0/7885	501
transcript_hq_oa1_4mf_transcript6374/f5p0/5807	3558			transcript_hq_oa1_4mf_transcript30149/f2p0/1948	1875
transcript_hq_oa1_4mf_transcript32956/f86p0/1636	1128			transcript_hq_oa1_4mf_transcript15659/f3p0/3116	2751
transcript_hq_oa1_4mf_transcript8555/f4p0/5614	5318			transcript_hq_oa1_4mf_transcript14304/f2p0/3323	3276
transcript_hq_oa1_4mf_transcript20068/f7p0/2668	552			transcript_hq_oa1_4mf_transcript5749/f2p0/5997	3810
transcript_hq_oa1_4mf_transcript22312/f4p0/2487	1515			transcript_hq_oa1_4mf_transcript34664/f31p0/1468	1466
transcript_hq_oa1_4mf_transcript22734/f7p0/2466	1587			transcript_hq_oa1_4mf_transcript23490/f2p0/2416	2133
transcript_hq_oa1_4mf_transcript33576/f5p0/1638	1044			transcript_hq_oa1_4mf_transcript24142/f3p0/2359	1929
transcript_hq_oa1_4mf_transcript263/f2p0/8295	5997			transcript_hq_oa1_4mf_transcript26948/f5p0/2170	1944
transcript_hq_oa1_4mf_transcript23333/f7p0/2432	462			transcript_hq_oa1_4mf_transcript29066/f2p0/2008	1215
transcript_hq_oa1_4mf_transcript21817/f8p0/2552	2163			transcript_hq_oa1_4mf_transcript7103/f3p0/5824	5550
transcript_hq_oa1_4mf_transcript12988/f1499p0/3223	1143			transcript_hq_oa1_4mf_transcript2662/f2p0/6656	6639
transcript_hq_oa1_4mf_transcript31497/f316p0/1653	1116			transcript_hq_oa1_4mf_transcript35737/f2p0/1289	1143
transcript_hq_oa1_4mf_transcript37470/f2p0/778	516			transcript_hq_oa1_4mf_transcript2845/f2p0/6540	6538
transcript_hq_oa1_4mf_transcript33285/f15p0/1579	1191			transcript_hq_oa1_4mf_transcript25467/f2p0/2272	2256
transcript_hq_oa1_4mf_transcript23303/f7p0/2366	1818			transcript_hq_oa1_4mf_transcript10301/f2p0/4742	4578
transcript_hq_oa1_4mf_transcript24/f2p0/9835	7035			transcript_hq_oa1_4mf_transcript25581/f3p0/2268	1992
transcript_hq_oa1_4mf_transcript35408/f5p0/1355	906			transcript_hq_oa1_4mf_transcript3971/f2p0/6317	6315
transcript_hq_oa1_4mf_transcript12262/f13p0/3692	2361			transcript_hq_oa1_4mf_transcript18734/f2p0/2791	2496
transcript_hq_oa1_4mf_transcript25402/f2p0/2280	1218			transcript_hq_oa1_4mf_transcript22937/f2p0/2455	2055
transcript_hq_oa1_4mf_transcript1554/f7p0/7010	5796			transcript_hq_oa1_4mf_transcript20144/f2p0/2674	2601
transcript_hq_oa1_4mf_transcript25056/f2p0/2306	2034			transcript_hq_oa1_4mf_transcript6589/f3p0/5869	501
transcript_hq_oa1_4mf_transcript9312/f5p0/5457	3921			transcript_hq_oa1_4mf_transcript34822/f2p0/1458	1200
transcript_hq_oa1_4mf_transcript28425/f2p0/2074	1212			transcript_hq_oa1_4mf_transcript3152/f2p0/6493	6366
transcript_hq_oa1_4mf_transcript19252/f10p0/2549	1785			transcript_hq_oa1_4mf_transcript34078/f5p0/1569	1443
transcript_hq_oa1_4mf_transcript14728/f2p0/3250	489			transcript_hq_oa1_4mf_transcript29642/f2p0/1988	717
transcript_hq_oa1_4mf_transcript8626/f2p0/5686	4470			transcript_hq_oa1_4mf_transcript27400/f2p0/2150	1992
transcript_hq_oa1_4mf_transcript4476/f8p0/6177	264			transcript_hq_oa1_4mf_transcript21510/f3p0/2557	2238
transcript_hq_oa1_4mf_transcript24104/f39p0/2339	1038			transcript_hq_oa1_4mf_transcript14559/f2p0/3276	3213
transcript_hq_oa1_4mf_transcript7713/f6p0/5480	5280			transcript_hq_oa1_4mf_transcript17804/f3p0/2869	171
transcript_hq_oa1_4mf_transcript26426/f3p0/2202	783			transcript_hq_oa1_4mf_transcript14621/f12p0/3249	336
transcript_hq_oa1_4mf_transcript35907/f3p0/1234	213			transcript_hq_oa1_4mf_transcript26931/f2p0/2166	1977
transcript_hq_oa1_4mf_transcript24241/f4p0/2387	444			transcript_hq_oa1_4mf_transcript26676/f2p0/2193	1956
transcript_hq_oa1_4mf_transcript18886/f2p0/2772	993			transcript_hq_oa1_4mf_transcript35039/f2p0/1426	1374
transcript_hq_oa1_4mf_transcript10018/f4p0/5077	4005			transcript_hq_oa1_4mf_transcript26962/f2p0/2170	2109
transcript_hq_oa1_4mf_transcript35945/f3p0/1220	714			transcript_hq_oa1_4mf_transcript36722/f2p0/1006	672
transcript_hq_oa1_4mf_transcript32581/f2p0/1740	1350			transcript_hq_oa1_4mf_transcript25831/f2p0/2247	2145
transcript_hq_oa1_4mf_transcript12362/f2p0/3708	2874			transcript_hq_oa1_4mf_transcript23045/f3p0/2450	2094
transcript_hq_oa1_4mf_transcript18129/f2p0/2854	567			transcript_hq_oa1_4mf_transcript27371/f2p0/2152	1869
transcript_hq_oa1_4mf_transcript274/f6p0/8133	5862			transcript_hq_oa1_4mf_transcript17500/f3p0/2888	2826
transcript_hq_oa1_4mf_transcript14448/f12p0/3216	1725			transcript_hq_oa1_4mf_transcript26805/f2p0/2198	1806
transcript_hq_oa1_4mf_transcript111/f2p0/8985	8655			transcript_hq_oa1_4mf_transcript3780/f2p0/6326	3711
transcript_hq_oa1_4mf_transcript24150/f2p0/2371	807			transcript_hq_oa1_4mf_transcript22957/f3p0/2451	2292
transcript_hq_oa1_4mf_transcript4944/f9p0/6017	3405			transcript_hq_oa1_4mf_transcript2255/f6p0/6706	6615
transcript_hq_oa1_4mf_transcript19838/f2p0/2703	1113			transcript_hq_oa1_4mf_transcript28184/f2p0/2090	2004
transcript_hq_oa1_4mf_transcript10978/f2p0/4253	2502			transcript_hq_oa1_4mf_transcript13398/f2p0/3480	3447
transcript_hq_oa1_4mf_transcript22721/f3p0/2448	1425			transcript_hq_oa1_4mf_transcript11400/f2p0/4052	3918
transcript_hq_oa1_4mf_transcript11845/f8p0/3775	1605			transcript_hq_oa1_4mf_transcript25038/f3p0/2320	2187
transcript_hq_oa1_4mf_transcript20974/f15p0/2585	1797			transcript_hq_oa1_4mf_transcript3765/f2p0/6337	6180
transcript_hq_oa1_4mf_transcript24753/f6p0/2346	1041			transcript_hq_oa1_4mf_transcript5895/f2p0/5963	576
transcript_hq_oa1_4mf_transcript35473/f8p0/1355	258			transcript_hq_oa1_4mf_transcript18161/f2p0/2859	2820
transcript_hq_oa1_4mf_transcript20363/f2p0/2662	1425			transcript_hq_oa1_4mf_transcript13670/f17p0/3425	336
transcript_hq_oa1_4mf_transcript22805/f2p0/2479	1083			transcript_hq_oa1_4mf_transcript34770/f2p0/1460	1191
transcript_hq_oa1_4mf_transcript23564/f3p0/2404	1749			transcript_hq_oa1_4mf_transcript13345/f2p0/3498	3057
transcript_hq_oa1_4mf_transcript3813/f2p0/6323	687			transcript_hq_oa1_4mf_transcript17681/f2p0/2886	2754
transcript_hq_oa1_4mf_transcript32951/f3p0/1699	1263			transcript_hq_oa1_4mf_transcript17802/f2p0/2915	2583
transcript_hq_oa1_4mf_transcript36249/f233p0/1049	768			transcript_hq_oa1_4mf_transcript24924/f2p0/2332	2127
transcript_hq_oa1_4mf_transcript24358/f24p0/2325	756			transcript_hq_oa1_4mf_transcript32790/f5p0/1693	1512
transcript_hq_oa1_4mf_transcript28907/f5p0/2013	1125			transcript_hq_oa1_4mf_transcript36499/f2p0/1071	936
transcript_hq_oa1_4mf_transcript22030/f2p0/2516	1386			transcript_hq_oa1_4mf_transcript22695/f2p0/2467	2181
transcript_hq_oa1_4mf_transcript20765/f2p0/2594	222			transcript_hq_oa1_4mf_transcript22794/f2p0/2484	2400
transcript_hq_oa1_4mf_transcript33346/f2p0/1658	1497			transcript_hq_oa1_4mf_transcript23996/f2p0/2360	2268
transcript_hq_oa1_4mf_transcript29819/f2p0/1975	519			transcript_hq_oa1_4mf_transcript23958/f2p0/2378	2313
transcript_hq_oa1_4mf_transcript29875/f3p0/1964	699			transcript_hq_oa1_4mf_transcript24728/f3p0/2382	2028
transcript_hq_oa1_4mf_transcript11939/f9p0/3820	2790			transcript_hq_oa1_4mf_transcript17642/f2p0/2898	2736
transcript_hq_oa1_4mf_transcript25977/f2p0/2238	1032			transcript_hq_oa1_4mf_transcript37736/f2p0/653	483
transcript_hq_oa1_4mf_transcript11087/f3p0/4093	3339			transcript_hq_oa1_4mf_transcript25461/f2p0/2275	2274
transcript_hq_oa1_4mf_transcript20824/f3p0/2610	627			transcript_hq_oa1_4mf_transcript4968/f2p0/6034	5868
transcript_hq_oa1_4mf_transcript8373/f2p0/5680	1050			transcript_hq_oa1_4mf_transcript20145/f5p0/2683	204
transcript_hq_oa1_4mf_transcript22325/f34p0/2433	996			transcript_hq_oa1_4mf_transcript30264/f2p0/1941	1893
transcript_hq_oa1_4mf_transcript10231/f6p0/4797	3618			transcript_hq_oa1_4mf_transcript723/f2p0/7552	5409
transcript_hq_oa1_4mf_transcript3237/f35p0/6431	6156			transcript_hq_oa1_4mf_transcript27001/f2p0/2152	1746
transcript_hq_oa1_4mf_transcript5089/f3p0/6067	3378			transcript_hq_oa1_4mf_transcript27583/f2p0/2128	1929
transcript_hq_oa1_4mf_transcript6245/f3p0/5913	432			transcript_hq_oa1_4mf_transcript31494/f2p0/1841	1635
transcript_hq_oa1_4mf_transcript19675/f3p0/2730	1398			transcript_hq_oa1_4mf_transcript21266/f2p0/2571	2340
transcript_hq_oa1_4mf_transcript30572/f7p0/1925	1209			transcript_hq_oa1_4mf_transcript9594/f7p0/5485	5193
transcript_hq_oa1_4mf_transcript18346/f8p0/2818	1491
transcript_hq_oa1_4mf_transcript14720/f62p0/3071	1887
transcript_hq_oa1_4mf_transcript33489/f6p0/1641	1239
transcript_hq_oa1_4mf_transcript30493/f2p0/1918	723
transcript_hq_oa1_4mf_transcript5172/f2p0/6095	5031
transcript_hq_oa1_4mf_transcript11735/f3p0/3970	2184
transcript_hq_oa1_4mf_transcript23979/f2p0/2374	963
transcript_hq_oa1_4mf_transcript33720/f3p0/1649	1314
transcript_hq_oa1_4mf_transcript35376/f2p0/1355	849
transcript_hq_oa1_4mf_transcript7891/f2p0/5739	1248
transcript_hq_oa1_4mf_transcript29260/f3p0/2015	1401
transcript_hq_oa1_4mf_transcript18205/f2p0/2852	2571
transcript_hq_oa1_4mf_transcript28666/f6p0/2056	882
transcript_hq_oa1_4mf_transcript36891/f7p0/952	648
transcript_hq_oa1_4mf_transcript17736/f2p0/2891	1011
transcript_hq_oa1_4mf_transcript31202/f2p0/1866	1035
transcript_hq_oa1_4mf_transcript19283/f4p0/2736	1005
transcript_hq_oa1_4mf_transcript14854/f3p0/3225	2451
transcript_hq_oa1_4mf_transcript19907/f5p0/2684	1188
transcript_hq_oa1_4mf_transcript10113/f10p0/4935	2829
transcript_hq_oa1_4mf_transcript30892/f2p0/1882	1239
transcript_hq_oa1_4mf_transcript6956/f2p0/5842	1749
transcript_hq_oa1_4mf_transcript29346/f2p0/2008	246
transcript_hq_oa1_4mf_transcript3150/f3p0/6512	6042
transcript_hq_oa1_4mf_transcript697/f4p0/7564	5826
transcript_hq_oa1_4mf_transcript7978/f5p0/5719	4752
transcript_hq_oa1_4mf_transcript5268/f2p0/6063	4053
transcript_hq_oa1_4mf_transcript2834/f2p0/6550	5691
transcript_hq_oa1_4mf_transcript22389/f2p0/2503	2160
transcript_hq_oa1_4mf_transcript31466/f3p0/1857	1545
transcript_hq_oa1_4mf_transcript31912/f2p0/1803	1443
transcript_hq_oa1_4mf_transcript36177/f5p0/1167	648
transcript_hq_oa1_4mf_transcript26398/f3p0/2209	705
transcript_hq_oa1_4mf_transcript1573/f3p0/6978	5118
transcript_hq_oa1_4mf_transcript8614/f3p0/5622	1833
transcript_hq_oa1_4mf_transcript10605/f3p0/4501	2424
transcript_hq_oa1_4mf_transcript10100/f3p0/4960	2967
transcript_hq_oa1_4mf_transcript21888/f2p0/2528	855
transcript_hq_oa1_4mf_transcript29662/f3p0/1985	549
transcript_hq_oa1_4mf_transcript26190/f3p0/2126	348
transcript_hq_oa1_4mf_transcript24519/f10p0/2357	369
transcript_hq_oa1_4mf_transcript28625/f5p0/2067	1746
transcript_hq_oa1_4mf_transcript16579/f2p0/2986	1392
transcript_hq_oa1_4mf_transcript31932/f2p0/1794	546
transcript_hq_oa1_4mf_transcript21097/f3p0/2566	1353
transcript_hq_oa1_4mf_transcript15331/f61p0/3096	2364
transcript_hq_oa1_4mf_transcript31114/f2p0/1865	837
transcript_hq_oa1_4mf_transcript13796/f6p0/3390	2364
transcript_hq_oa1_4mf_transcript22873/f6p0/2475	513
transcript_hq_oa1_4mf_transcript37636/f2p0/711	249
transcript_hq_oa1_4mf_transcript21085/f3p0/2628	1053
transcript_hq_oa1_4mf_transcript22275/f2p0/2492	1968
transcript_hq_oa1_4mf_transcript3147/f2p0/6458	555
transcript_hq_oa1_4mf_transcript19666/f2p0/2497	378
transcript_hq_oa1_4mf_transcript6826/f2p0/5862	4677
transcript_hq_oa1_4mf_transcript23572/f11p0/2370	1254
transcript_hq_oa1_4mf_transcript11671/f5p0/3938	2061
transcript_hq_oa1_4mf_transcript24607/f3p0/2336	2130
transcript_hq_oa1_4mf_transcript30403/f7p0/1919	357
transcript_hq_oa1_4mf_transcript17872/f2p0/2876	2400
transcript_hq_oa1_4mf_transcript35751/f3p0/1270	414
transcript_hq_oa1_4mf_transcript17364/f2p0/2932	558
transcript_hq_oa1_4mf_transcript34279/f5p0/1513	1248
transcript_hq_oa1_4mf_transcript10143/f3p0/4928	4191
transcript_hq_oa1_4mf_transcript15136/f4p0/3189	2955
transcript_hq_oa1_4mf_transcript33137/f5p0/1631	666
transcript_hq_oa1_4mf_transcript34064/f6p0/1569	852
transcript_hq_oa1_4mf_transcript30455/f2p0/1918	192
transcript_hq_oa1_4mf_transcript2862/f3p0/6500	6120
transcript_hq_oa1_4mf_transcript22326/f2p0/2492	1194
transcript_hq_oa1_4mf_transcript35927/f5p0/1207	429
transcript_hq_oa1_4mf_transcript38176/f3p0/451	255
transcript_hq_oa1_4mf_transcript26702/f5p0/2209	183
transcript_hq_oa1_4mf_transcript36918/f2p0/958	444
transcript_hq_oa1_4mf_transcript21808/f12p0/2518	849
transcript_hq_oa1_4mf_transcript32114/f2p0/1784	1449
transcript_hq_oa1_4mf_transcript28549/f14p0/2057	1623
transcript_hq_oa1_4mf_transcript29023/f11p0/2015	1437
transcript_hq_oa1_4mf_transcript17312/f3p0/2931	1806
transcript_hq_oa1_4mf_transcript9924/f2p0/5224	4065
transcript_hq_oa1_4mf_transcript4859/f5p0/6055	3276
transcript_hq_oa1_4mf_transcript32260/f2p0/1687	792
transcript_hq_oa1_4mf_transcript1241/f9p0/7166	4968
transcript_hq_oa1_4mf_transcript32808/f7p0/1711	669
transcript_hq_oa1_4mf_transcript16093/f6p0/2862	1770
transcript_hq_oa1_4mf_transcript21080/f6p0/2592	1308
transcript_hq_oa1_4mf_transcript22226/f26p0/2342	2088
transcript_hq_oa1_4mf_transcript33550/f14p0/1488	1074
transcript_hq_oa1_4mf_transcript32792/f2p0/1709	228
transcript_hq_oa1_4mf_transcript29269/f29p0/1975	1404
transcript_hq_oa1_4mf_transcript10901/f3p0/4294	3321
transcript_hq_oa1_4mf_transcript19807/f2p0/2701	966
transcript_hq_oa1_4mf_transcript18047/f12p0/2847	1305
transcript_hq_oa1_4mf_transcript10229/f5p0/4728	3828
transcript_hq_oa1_4mf_transcript16811/f7p0/2979	2124
transcript_hq_oa1_4mf_transcript32339/f3p0/1769	1098
transcript_hq_oa1_4mf_transcript30744/f6p0/1900	243
transcript_hq_oa1_4mf_transcript12674/f4p0/3602	2694
transcript_hq_oa1_4mf_transcript23046/f2p0/2441	1875
transcript_hq_oa1_4mf_transcript15490/f8p0/3025	1593
transcript_hq_oa1_4mf_transcript29515/f4p0/2024	846
transcript_hq_oa1_4mf_transcript26594/f3p0/2204	852
transcript_hq_oa1_4mf_transcript1577/f10p0/6960	5964
transcript_hq_oa1_4mf_transcript22339/f4p0/2506	2124
transcript_hq_oa1_4mf_transcript32531/f7p0/1742	1251
transcript_hq_oa1_4mf_transcript6566/f3p0/5905	2673
transcript_hq_oa1_4mf_transcript10680/f2p0/4408	3090
transcript_hq_oa1_4mf_transcript10183/f4p0/4798	2064
transcript_hq_oa1_4mf_transcript33352/f2p0/1601	282
transcript_hq_oa1_4mf_transcript2423/f2p0/6654	318
transcript_hq_oa1_4mf_transcript15439/f2p0/3155	1740
transcript_hq_oa1_4mf_transcript34101/f6p0/1565	963
transcript_hq_oa1_4mf_transcript13659/f3p0/3420	2076
transcript_hq_oa1_4mf_transcript28330/f2p0/2081	1113
transcript_hq_oa1_4mf_transcript22437/f30p0/2411	873
transcript_hq_oa1_4mf_transcript14829/f3p0/3184	2418
transcript_hq_oa1_4mf_transcript13515/f3p0/3469	240
transcript_hq_oa1_4mf_transcript33768/f2p0/1621	1236
transcript_hq_oa1_4mf_transcript7753/f5p0/5735	4311
transcript_hq_oa1_4mf_transcript17756/f2p0/2888	1311
transcript_hq_oa1_4mf_transcript6573/f3p0/5873	1644
transcript_hq_oa1_4mf_transcript28139/f2p0/2043	906
transcript_hq_oa1_4mf_transcript7711/f5p0/5743	3453
transcript_hq_oa1_4mf_transcript37459/f2p0/787	480
transcript_hq_oa1_4mf_transcript27705/f2p0/2117	1086
transcript_hq_oa1_4mf_transcript23185/f4p0/2444	336
transcript_hq_oa1_4mf_transcript27233/f4p0/2173	1305
transcript_hq_oa1_4mf_transcript29897/f18p0/1899	1215
transcript_hq_oa1_4mf_transcript26708/f2p0/2193	192
transcript_hq_oa1_4mf_transcript28641/f2p0/2055	315
transcript_hq_oa1_4mf_transcript30475/f2p0/1909	1140
transcript_hq_oa1_4mf_transcript5277/f2p0/6085	4986
transcript_hq_oa1_4mf_transcript8196/f2p0/5675	4455
transcript_hq_oa1_4mf_transcript19771/f3p0/2723	1488
transcript_hq_oa1_4mf_transcript33971/f7p0/1569	903
transcript_hq_oa1_4mf_transcript28708/f7p0/2059	1104
transcript_hq_oa1_4mf_transcript20453/f5p0/2634	2004
transcript_hq_oa1_4mf_transcript24077/f10p0/2337	1401
transcript_hq_oa1_4mf_transcript21520/f17p0/2518	2142
transcript_hq_oa1_4mf_transcript19229/f4p0/2753	2130
transcript_hq_oa1_4mf_transcript14103/f2p0/3345	1857
transcript_hq_oa1_4mf_transcript27050/f13p0/2163	1383
transcript_hq_oa1_4mf_transcript28682/f4p0/2068	1710
transcript_hq_oa1_4mf_transcript18074/f2p0/2867	1443
transcript_hq_oa1_4mf_transcript16417/f3p0/3030	1293
transcript_hq_oa1_4mf_transcript18172/f2p0/2850	1857
transcript_hq_oa1_4mf_transcript34474/f10p0/1503	981
transcript_hq_oa1_4mf_transcript4579/f5p0/6156	5796
transcript_hq_oa1_4mf_transcript24219/f14p0/2363	996
transcript_hq_oa1_4mf_transcript24409/f2p0/2356	1689
transcript_hq_oa1_4mf_transcript28261/f6p0/2035	1404
transcript_hq_oa1_4mf_transcript6660/f16p0/5801	3303
transcript_hq_oa1_4mf_transcript22944/f3p0/2444	2043
transcript_hq_oa1_4mf_transcript21029/f51p0/2479	1548
transcript_hq_oa1_4mf_transcript15818/f2p0/3076	705
transcript_hq_oa1_4mf_transcript23599/f2p0/2415	1863
transcript_hq_oa1_4mf_transcript31671/f13p0/1828	687
transcript_hq_oa1_4mf_transcript6541/f2p0/5875	3663
transcript_hq_oa1_4mf_transcript22401/f2p0/2495	300
transcript_hq_oa1_4mf_transcript37243/f2p0/853	750
transcript_hq_oa1_4mf_transcript24592/f2p0/2331	1299
transcript_hq_oa1_4mf_transcript29900/f3p0/1960	1377
transcript_hq_oa1_4mf_transcript35213/f2p0/1382	561
transcript_hq_oa1_4mf_transcript21652/f5p0/2558	2043
transcript_hq_oa1_4mf_transcript9914/f2p0/5212	4986
transcript_hq_oa1_4mf_transcript14006/f4p0/3379	2535
transcript_hq_oa1_4mf_transcript35321/f2p0/1361	1131
transcript_hq_oa1_4mf_transcript26814/f9p0/2176	1098
transcript_hq_oa1_4mf_transcript12250/f12p0/3754	3018
transcript_hq_oa1_4mf_transcript36000/f2p0/1213	225
transcript_hq_oa1_4mf_transcript12756/f4p0/3604	2175
transcript_hq_oa1_4mf_transcript14518/f12p0/3241	990
transcript_hq_oa1_4mf_transcript3362/f18p0/6412	5145
transcript_hq_oa1_4mf_transcript21373/f3p0/2570	1821
transcript_hq_oa1_4mf_transcript22685/f3p0/2477	2160
transcript_hq_oa1_4mf_transcript12131/f10p0/3550	2403
transcript_hq_oa1_4mf_transcript16234/f15p0/3024	2157
transcript_hq_oa1_4mf_transcript29345/f2p0/1990	387
transcript_hq_oa1_4mf_transcript18828/f2p0/2785	849
transcript_lq_oa1_4mf_transcript11965/f2p0/3762	2067
transcript_hq_oa1_4mf_transcript37935/f3p0/571	570
transcript_hq_oa1_4mf_transcript33410/f4p0/1656	891
transcript_hq_oa1_4mf_transcript37288/f3p0/837	780
transcript_hq_oa1_4mf_transcript21027/f22p0/2601	2190
transcript_hq_oa1_4mf_transcript2604/f2p0/6629	4590
transcript_hq_oa1_4mf_transcript14331/f30p0/3291	2349
transcript_hq_oa1_4mf_transcript7673/f4p0/5754	4425
transcript_hq_oa1_4mf_transcript35082/f2p0/1414	498
transcript_hq_oa1_4mf_transcript28419/f3p0/2079	1086
transcript_hq_oa1_4mf_transcript18974/f14p0/2766	1797
transcript_hq_oa1_4mf_transcript9038/f7p0/5544	3549
transcript_hq_oa1_4mf_transcript21518/f2p0/2563	2403
transcript_hq_oa1_4mf_transcript13597/f2p0/3436	2679
transcript_hq_oa1_4mf_transcript826/f3p0/7557	1428
transcript_hq_oa1_4mf_transcript23556/f23p0/2396	6090
transcript_hq_oa1_4mf_transcript5318/f5p0/6048	5683
transcript_hq_oa1_4mf_transcript38190/f11p0/429	237
transcript_hq_oa1_4mf_transcript30096/f2p0/1946	1098
transcript_hq_oa1_4mf_transcript5534/f2p0/6012	1785
transcript_hq_oa1_4mf_transcript11949/f14p0/3835	2694
transcript_hq_oa1_4mf_transcript205/f2p0/8512	6393
transcript_hq_oa1_4mf_transcript23331/f2p0/2434	1692
transcript_hq_oa1_4mf_transcript22568/f4p0/2479	1755
transcript_hq_oa1_4mf_transcript23308/f3p0/2428	1035
transcript_hq_oa1_4mf_transcript28607/f2p0/2079	444
transcript_hq_oa1_4mf_transcript33731/f12p0/1583	1293
transcript_hq_oa1_4mf_transcript34755/f33p0/1431	642
transcript_hq_oa1_4mf_transcript28122/f2p0/2093	1044
transcript_hq_oa1_4mf_transcript17376/f2p0/2922	1572
transcript_hq_oa1_4mf_transcript30974/f3p0/1881	1419
transcript_hq_oa1_4mf_transcript19891/f4p0/2685	1392
transcript_hq_oa1_4mf_transcript3701/f7p0/6361	5100
transcript_hq_oa1_4mf_transcript7489/f2p0/5782	4242
transcript_hq_oa1_4mf_transcript36753/f2p0/1005	522
transcript_hq_oa1_4mf_transcript15450/f2p0/3149	2205
transcript_hq_oa1_4mf_transcript17069/f2p0/2962	1578
transcript_hq_oa1_4mf_transcript37219/f3p0/866	693
transcript_hq_oa1_4mf_transcript6432/f11p0/5915	5685
transcript_hq_oa1_4mf_transcript19906/f2p0/2689	987
transcript_hq_oa1_4mf_transcript29976/f11p0/1959	1833
transcript_hq_oa1_4mf_transcript34583/f2p0/1376	300
transcript_hq_oa1_4mf_transcript9399/f8p0/5463	3801
transcript_hq_oa1_4mf_transcript21679/f2p0/2546	2100
transcript_hq_oa1_4mf_transcript34110/f4p0/1570	1488
transcript_hq_oa1_4mf_transcript17018/f4p0/2960	2859
transcript_hq_oa1_4mf_transcript24622/f5p0/2338	1410
transcript_hq_oa1_4mf_transcript15303/f2p0/3143	756
transcript_hq_oa1_4mf_transcript36036/f5p0/1205	1110
transcript_hq_oa1_4mf_transcript11015/f2p0/4233	2934
transcript_hq_oa1_4mf_transcript14992/f2p0/2969	2040
transcript_hq_oa1_4mf_transcript21070/f5p0/2594	630
transcript_hq_oa1_4mf_transcript30056/f6p0/1907	1737
transcript_hq_oa1_4mf_transcript19291/f3p0/2743	633
transcript_hq_oa1_4mf_transcript24537/f3p0/2336	723
transcript_hq_oa1_4mf_transcript22472/f2p0/2507	696
transcript_hq_oa1_4mf_transcript22617/f2p0/2470	1314
transcript_hq_oa1_4mf_transcript24441/f4p0/2338	660
transcript_hq_oa1_4mf_transcript11957/f2p0/3842	2958
transcript_hq_oa1_4mf_transcript30324/f9p0/1908	864
transcript_hq_oa1_4mf_transcript1129/f5p0/7261	6837
transcript_hq_oa1_4mf_transcript23863/f2p0/2394	606
transcript_hq_oa1_4mf_transcript35926/f2p0/1225	450
transcript_hq_oa1_4mf_transcript25911/f2p0/2247	792
transcript_hq_oa1_4mf_transcript4492/f2p0/6194	6192
transcript_hq_oa1_4mf_transcript22162/f3p0/2513	1065
transcript_hq_oa1_4mf_transcript35210/f2p0/1391	615
transcript_hq_oa1_4mf_transcript4493/f19p0/6113	2673
transcript_hq_oa1_4mf_transcript17162/f4p0/2977	1896
transcript_hq_oa1_4mf_transcript28730/f3p0/2056	966
transcript_hq_oa1_4mf_transcript20990/f8p0/2596	801
transcript_hq_oa1_4mf_transcript18558/f71p0/2608	750
transcript_hq_oa1_4mf_transcript34612/f6p0/1479	237
transcript_hq_oa1_4mf_transcript25890/f2p0/2247	576
transcript_hq_oa1_4mf_transcript25191/f2p0/2347	1440
transcript_hq_oa1_4mf_transcript25325/f3p0/2317	1344
transcript_hq_oa1_4mf_transcript11518/f2p0/3991	3834
transcript_hq_oa1_4mf_transcript27884/f5p0/2127	1353
transcript_hq_oa1_4mf_transcript14005/f3p0/3364	1536
transcript_hq_oa1_4mf_transcript6940/f4p0/5821	3501
transcript_hq_oa1_4mf_transcript6173/f46p0/5895	4581
transcript_hq_oa1_4mf_transcript17447/f9p0/2922	1872
transcript_hq_oa1_4mf_transcript33114/f6p0/1680	612
transcript_hq_oa1_4mf_transcript10746/f2p0/4453	1515
transcript_hq_oa1_4mf_transcript1828/f6p0/6880	3066
transcript_hq_oa1_4mf_transcript28870/f2p0/1964	909
transcript_hq_oa1_4mf_transcript7007/f2p0/5851	3516
transcript_hq_oa1_4mf_transcript13987/f2p0/3373	1116
transcript_hq_oa1_4mf_transcript9524/f2p0/5426	4221
transcript_hq_oa1_4mf_transcript32075/f7p0/1751	699
transcript_hq_oa1_4mf_transcript19564/f3p0/2716	2460
transcript_hq_oa1_4mf_transcript12299/f3p0/3741	3381
transcript_hq_oa1_4mf_transcript19952/f2p0/2685	1857
transcript_hq_oa1_4mf_transcript20590/f21p0/2600	1329
transcript_hq_oa1_4mf_transcript28193/f2p0/2103	402
transcript_hq_oa1_4mf_transcript2332/f3p0/6617	4905
transcript_hq_oa1_4mf_transcript33292/f3p0/1642	789
transcript_hq_oa1_4mf_transcript21878/f4p0/2527	1356
transcript_hq_oa1_4mf_transcript4367/f25p0/6182	4866
transcript_hq_oa1_4mf_transcript9966/f5p0/5163	3393
transcript_hq_oa1_4mf_transcript32456/f6p0/1741	807
transcript_hq_oa1_4mf_transcript21974/f17p0/2500	1503
transcript_hq_oa1_4mf_transcript16060/f2p0/3071	1692
transcript_hq_oa1_4mf_transcript32697/f2p0/1727	717
transcript_hq_oa1_4mf_transcript10377/f3p0/4678	3777
transcript_hq_oa1_4mf_transcript21939/f3p0/2475	1074
transcript_hq_oa1_4mf_transcript33559/f2p0/1637	1584
transcript_hq_oa1_4mf_transcript31760/f2p0/1812	1347
transcript_hq_oa1_4mf_transcript1366/f4p0/7100	714
transcript_hq_oa1_4mf_transcript27603/f3p0/2154	1275
transcript_hq_oa1_4mf_transcript18541/f3p0/2818	1857
transcript_hq_oa1_4mf_transcript22745/f8p0/2474	1311
transcript_hq_oa1_4mf_transcript9974/f2p0/5163	2931
transcript_hq_oa1_4mf_transcript18864/f22p0/2727	465
transcript_hq_oa1_4mf_transcript13939/f12p0/3370	2760
transcript_hq_oa1_4mf_transcript27435/f3p0/2141	1341
transcript_hq_oa1_4mf_transcript36696/f4p0/1039	540
transcript_hq_oa1_4mf_transcript2421/f2p0/6656	5823
transcript_hq_oa1_4mf_transcript135/f2p0/8976	7038
transcript_hq_oa1_4mf_transcript9754/f6p0/5340	3771
transcript_hq_oa1_4mf_transcript36276/f3p0/1120	294
transcript_hq_oa1_4mf_transcript16448/f2p0/3048	1332
transcript_hq_oa1_4mf_transcript36849/f2p0/973	531
transcript_hq_oa1_4mf_transcript33213/f3p0/1663	1149
transcript_hq_oa1_4mf_transcript8508/f6p0/5634	4878
transcript_hq_oa1_4mf_transcript9709/f28p0/5325	3735
transcript_hq_oa1_4mf_transcript36797/f2p0/991	537
transcript_hq_oa1_4mf_transcript8436/f3p0/5643	1698
transcript_hq_oa1_4mf_transcript36856/f2p0/970	204
transcript_hq_oa1_4mf_transcript14374/f16p0/3263	2415
transcript_hq_oa1_4mf_transcript15116/f2p0/3201	1770
transcript_hq_oa1_4mf_transcript38107/f6p0/513	288
transcript_hq_oa1_4mf_transcript14576/f3p0/3271	2136
transcript_hq_oa1_4mf_transcript5232/f2p0/6057	2583
transcript_hq_oa1_4mf_transcript16787/f4p0/2963	1230
transcript_hq_oa1_4mf_transcript4769/f2p0/6147	5319
transcript_hq_oa1_4mf_transcript24734/f12p0/2325	873
transcript_hq_oa1_4mf_transcript26745/f2p0/2161	1830
transcript_hq_oa1_4mf_transcript13561/f4p0/3440	786
transcript_hq_oa1_4mf_transcript21836/f12p0/2511	1242
transcript_hq_oa1_4mf_transcript9130/f2p0/5584	3216
transcript_hq_oa1_4mf_transcript24458/f3p0/2294	816
transcript_hq_oa1_4mf_transcript15649/f2p0/3154	816
transcript_hq_oa1_4mf_transcript13043/f6p0/3544	2739
transcript_hq_oa1_4mf_transcript29927/f4p0/1958	684
transcript_hq_oa1_4mf_transcript31024/f5p0/1888	1713
transcript_hq_oa1_4mf_transcript14790/f3p0/3196	1932
transcript_hq_oa1_4mf_transcript24482/f2p0/2269	648
transcript_hq_oa1_4mf_transcript81/f2p0/9164	7902
transcript_hq_oa1_4mf_transcript23322/f4p0/2386	1941
transcript_hq_oa1_4mf_transcript14261/f3p0/3320	2211
transcript_hq_oa1_4mf_transcript21737/f2p0/2539	1332
transcript_hq_oa1_4mf_transcript22693/f5p0/2486	1860
transcript_hq_oa1_4mf_transcript13184/f6p0/3524	1437
transcript_hq_oa1_4mf_transcript10174/f2p0/4881	3027
transcript_hq_oa1_4mf_transcript21237/f5p0/2574	966
transcript_hq_oa1_4mf_transcript14640/f2p0/3254	1053
transcript_hq_oa1_4mf_transcript24786/f5p0/2332	1308
transcript_hq_oa1_4mf_transcript32914/f2p0/1706	768
transcript_hq_oa1_4mf_transcript14924/f4p0/3274	2382
transcript_hq_oa1_4mf_transcript10224/f2p0/4823	2025
transcript_hq_oa1_4mf_transcript22471/f2p0/2494	1014
transcript_hq_oa1_4mf_transcript4941/f3p0/6093	5415
transcript_hq_oa1_4mf_transcript27876/f2p0/2122	1449
transcript_hq_oa1_4mf_transcript24643/f2p0/2337	1161
transcript_hq_oa1_4mf_transcript15840/f2p0/3114	1371
transcript_hq_oa1_4mf_transcript35707/f19p0/1208	846
transcript_hq_oa1_4mf_transcript12781/f7p0/3606	1623
transcript_hq_oa1_4mf_transcript24097/f3p0/2382	2256
transcript_hq_oa1_4mf_transcript18885/f4p0/2786	1266
transcript_hq_oa1_4mf_transcript30719/f2p0/1804	1512
transcript_hq_oa1_4mf_transcript22606/f10p0/2475	1041
transcript_hq_oa1_4mf_transcript37864/f2p0/607	312
transcript_hq_oa1_4mf_transcript24827/f2p0/2264	318
transcript_hq_oa1_4mf_transcript12020/f12p0/3756	1995
transcript_hq_oa1_4mf_transcript34818/f2p0/1454	339
transcript_hq_oa1_4mf_transcript36593/f2p0/1047	1218
transcript_hq_oa1_4mf_transcript34637/f2p0/1483	1206
transcript_hq_oa1_4mf_transcript19370/f52p0/2611	873
transcript_hq_oa1_4mf_transcript2784/f2p0/6326	1512
transcript_hq_oa1_4mf_transcript25457/f12p0/2285	924
transcript_hq_oa1_4mf_transcript37892/f2p0/588	450
transcript_hq_oa1_4mf_transcript22259/f49p0/2472	1305
transcript_hq_oa1_4mf_transcript26414/f2p0/2223	177
transcript_hq_oa1_4mf_transcript18780/f2p0/2776	2454
transcript_hq_oa1_4mf_transcript29949/f3p0/1968	933
transcript_hq_oa1_4mf_transcript37317/f4p0/831	198
transcript_hq_oa1_4mf_transcript4940/f2p0/6133	3828
transcript_hq_oa1_4mf_transcript29657/f3p0/1977	723
transcript_hq_oa1_4mf_transcript5087/f2p0/6086	411
transcript_hq_oa1_4mf_transcript12182/f2p0/3761	3213
transcript_hq_oa1_4mf_transcript9494/f2p0/5393	5055
transcript_hq_oa1_4mf_transcript38007/f3p0/539	324
transcript_hq_oa1_4mf_transcript21662/f6p0/2547	531
transcript_hq_oa1_4mf_transcript13696/f2p0/3427	2646
transcript_hq_oa1_4mf_transcript11489/f2p0/4012	2805
transcript_hq_oa1_4mf_transcript37196/f15p0/863	630
transcript_hq_oa1_4mf_transcript17324/f2p0/2939	768
transcript_hq_oa1_4mf_transcript11161/f20p0/4126	2328
transcript_hq_oa1_4mf_transcript37955/f2p0/564	396
transcript_hq_oa1_4mf_transcript29903/f3p0/1957	846
transcript_hq_oa1_4mf_transcript17204/f2p0/2096	1452
transcript_hq_oa1_4mf_transcript26575/f2p0/2195	1167
transcript_hq_oa1_4mf_transcript14211/f7p0/3318	1929
transcript_hq_oa1_4mf_transcript23578/f3p0/2418	633
transcript_hq_oa1_4mf_transcript16818/f3p0/2973	852
transcript_hq_oa1_4mf_transcript15701/f4p0/3117	2439
transcript_hq_oa1_4mf_transcript35598/f4p0/1305	1149
transcript_hq_oa1_4mf_transcript1218/f3p0/7208	6090
transcript_hq_oa1_4mf_transcript16548/f5p0/2980	744
transcript_hq_oa1_4mf_transcript23926/f7p0/2344	1419
transcript_hq_oa1_4mf_transcript21814/f2p0/2534	1902
transcript_hq_oa1_4mf_transcript24637/f26p0/2228	1443
transcript_hq_oa1_4mf_transcript22238/f3p0/2507	633
transcript_hq_oa1_4mf_transcript32424/f2p0/1758	366
transcript_hq_oa1_4mf_transcript35575/f10p0/1315	1239
transcript_hq_oa1_4mf_transcript12979/f75p0/3509	1287
transcript_hq_oa1_4mf_transcript27626/f2p0/2134	699
transcript_hq_oa1_4mf_transcript21217/f13p0/2568	1923
transcript_hq_oa1_4mf_transcript31906/f12p0/1802	1251
transcript_hq_oa1_4mf_transcript9013/f2p0/5488	4845
transcript_hq_oa1_4mf_transcript26725/f2p0/2197	1923
transcript_hq_oa1_4mf_transcript16440/f29p0/2929	2490
transcript_hq_oa1_4mf_transcript37424/f3p0/795	549
transcript_hq_oa1_4mf_transcript32203/f28p0/1734	597
transcript_hq_oa1_4mf_transcript4980/f3p0/6097	5298
transcript_hq_oa1_4mf_transcript29256/f2p0/2022	615
transcript_hq_oa1_4mf_transcript24498/f3p0/2345	1356
transcript_hq_oa1_4mf_transcript28978/f2p0/2035	1056
transcript_hq_oa1_4mf_transcript37163/f2p0/884	744
transcript_hq_oa1_4mf_transcript19494/f4p0/2728	972
transcript_hq_oa1_4mf_transcript33867/f2p0/1591	471
transcript_hq_oa1_4mf_transcript10986/f4p0/4244	3096
transcript_hq_oa1_4mf_transcript31748/f112p0/1663	1476
transcript_hq_oa1_4mf_transcript19450/f2p0/2716	996
transcript_hq_oa1_4mf_transcript10814/f3p0/4347	924
transcript_hq_oa1_4mf_transcript18457/f2p0/2820	1533
transcript_hq_oa1_4mf_transcript31613/f27p0/1702	1071
transcript_hq_oa1_4mf_transcript38111/f5p0/494	261
transcript_hq_oa1_4mf_transcript32218/f6p0/1733	531
transcript_hq_oa1_4mf_transcript35554/f2p0/1301	519
transcript_hq_oa1_4mf_transcript18839/f5p0/2785	1869
transcript_hq_oa1_4mf_transcript5179/f4p0/6069	4473
transcript_hq_oa1_4mf_transcript15260/f4p0/3170	1176
transcript_hq_oa1_4mf_transcript29024/f119p0/1747	1353
transcript_hq_oa1_4mf_transcript25117/f9p0/2301	1089
transcript_hq_oa1_4mf_transcript10399/f2p0/4646	1305
transcript_hq_oa1_4mf_transcript23866/f5p0/2396	1098
transcript_hq_oa1_4mf_transcript26018/f4p0/2243	1077
transcript_hq_oa1_4mf_transcript4575/f2p0/6160	4983
transcript_hq_oa1_4mf_transcript9406/f2p0/5477	2562
transcript_hq_oa1_4mf_transcript29184/f2p0/2021	1986
transcript_hq_oa1_4mf_transcript19249/f29p0/2640	2010
transcript_hq_oa1_4mf_transcript17668/f6p0/2898	2061
transcript_hq_oa1_4mf_transcript28980/f27p0/2023	1707
transcript_hq_oa1_4mf_transcript22291/f2p0/2529	756
transcript_hq_oa1_4mf_transcript8064/f2p0/5695	2532
transcript_hq_oa1_4mf_transcript26904/f41p0/2059	744
transcript_hq_oa1_4mf_transcript34605/f6p0/1474	735
transcript_hq_oa1_4mf_transcript10707/f2p0/4455	1740
transcript_hq_oa1_4mf_transcript20389/f4p0/2654	1659
transcript_hq_oa1_4mf_transcript11700/f12p0/3919	2514
transcript_hq_oa1_4mf_transcript34315/f8p0/1542	1371
transcript_hq_oa1_4mf_transcript11479/f3p0/3956	3378
transcript_hq_oa1_4mf_transcript504/f2p0/7801	6099
transcript_hq_oa1_4mf_transcript33557/f3p0/1634	798
transcript_hq_oa1_4mf_transcript22399/f6p0/2457	996
transcript_hq_oa1_4mf_transcript29874/f2p0/1970	966
transcript_hq_oa1_4mf_transcript21005/f6p0/2604	1047
transcript_hq_oa1_4mf_transcript20696/f2p0/2648	1326
transcript_hq_oa1_4mf_transcript31721/f3p0/1805	1500
transcript_hq_oa1_4mf_transcript17985/f5p0/2876	2872
transcript_hq_oa1_4mf_transcript13699/f10p0/3389	2307
transcript_hq_oa1_4mf_transcript24629/f4p0/2436	2313
transcript_hq_oa1_4mf_transcript12773/f2p0/3609	1818
transcript_hq_oa1_4mf_transcript14742/f2p0/3233	1263
transcript_hq_oa1_4mf_transcript9035/f2p0/5546	4824
transcript_hq_oa1_4mf_transcript20670/f3p0/2613	1701
transcript_hq_oa1_4mf_transcript37622/f10p0/699	249
transcript_hq_oa1_4mf_transcript17813/f98p0/2742	1743
transcript_hq_oa1_4mf_transcript32658/f3p0/1718	198
transcript_hq_oa1_4mf_transcript5457/f2p0/6038	3129
transcript_hq_oa1_4mf_transcript32539/f4p0/1744	1602
transcript_hq_oa1_4mf_transcript12300/f4p0/3726	3159
transcript_hq_oa1_4mf_transcript2320/f2p0/6690	2730
transcript_hq_oa1_4mf_transcript26191/f7p0/2230	1596
transcript_hq_oa1_4mf_transcript6441/f3p0/5894	5325
transcript_hq_oa1_4mf_transcript514/f2p0/7806	7581
transcript_hq_oa1_4mf_transcript9110/f2p0/5547	1848
transcript_hq_oa1_4mf_transcript25427/f7p0/2267	2142
transcript_hq_oa1_4mf_transcript37489/f7p0/771	585
transcript_hq_oa1_4mf_transcript37686/f17p0/605	207
transcript_hq_oa1_4mf_transcript13232/f13p0/3494	2136
transcript_hq_oa1_4mf_transcript24061/f4p0/2370	1563
transcript_hq_oa1_4mf_transcript25293/f3p0/2296	756
transcript_hq_oa1_4mf_transcript30454/f8p0/1924	1359
transcript_hq_oa1_4mf_transcript7690/f4p0/5748	738
transcript_hq_oa1_4mf_transcript37948/f13p0/540	318
transcript_hq_oa1_4mf_transcript13426/f13p0/3485	2826
transcript_hq_oa1_4mf_transcript1373/f2p0/7126	2385
transcript_hq_oa1_4mf_transcript36485/f2p0/1082	786
transcript_hq_oa1_4mf_transcript36675/f2p0/1023	279
transcript_hq_oa1_4mf_transcript12730/f2p0/3495	2730
transcript_hq_oa1_4mf_transcript6060/f2p0/5949	3279
transcript_hq_oa1_4mf_transcript10325/f2p0/4729	3588
transcript_hq_oa1_4mf_transcript6592/f2p0/5901	4620
transcript_hq_oa1_4mf_transcript31592/f12p0/1787	930
transcript_hq_oa1_4mf_transcript28357/f2p0/2080	1575
transcript_hq_oa1_4mf_transcript38262/f2p0/397	258
transcript_hq_oa1_4mf_transcript28178/f2p0/2001	1416
transcript_hq_oa1_4mf_transcript13879/f2p0/3386	2601
transcript_hq_oa1_4mf_transcript2149/f10p0/6737	5964
transcript_hq_oa1_4mf_transcript2492/f2p0/6635	5238
transcript_hq_oa1_4mf_transcript37751/f2p0/651	585
transcript_hq_oa1_4mf_transcript5200/f2p0/6127	4716
transcript_hq_oa1_4mf_transcript27928/f3p0/2112	933
transcript_hq_oa1_4mf_transcript12887/f4p0/3615	3090
transcript_hq_oa1_4mf_transcript11253/f6p0/4105	2886
transcript_hq_oa1_4mf_transcript4014/f2p0/6279	522
transcript_hq_oa1_4mf_transcript12672/f3p0/3611	3255
transcript_hq_oa1_4mf_transcript21511/f2p0/2565	1281
transcript_hq_oa1_4mf_transcript6864/f5p0/5843	3534
transcript_hq_oa1_4mf_transcript16888/f4p0/2931	1488
transcript_hq_oa1_4mf_transcript35551/f2p0/1323	1134
transcript_hq_oa1_4mf_transcript9271/f2p0/5519	2994
transcript_hq_oa1_4mf_transcript14905/f53p0/3146	1110
transcript_hq_oa1_4mf_transcript33565/f6p0/1625	789
transcript_hq_oa1_4mf_transcript11915/f8p0/3856	1926
transcript_hq_oa1_4mf_transcript14024/f10p0/3365	3039
transcript_hq_oa1_4mf_transcript16691/f4p0/3011	1206
transcript_hq_oa1_4mf_transcript26059/f3p0/2214	1161
transcript_hq_oa1_4mf_transcript36086/f3p0/1188	621
transcript_hq_oa1_4mf_transcript32833/f3p0/1708	1705
transcript_hq_oa1_4mf_transcript6569/f4p0/5894	4782
transcript_hq_oa1_4mf_transcript20774/f7p0/2624	2154
transcript_hq_oa1_4mf_transcript24394/f11p0/2352	1656
transcript_hq_oa1_4mf_transcript12123/f12p0/3774	2418
transcript_hq_oa1_4mf_transcript4582/f2p0/6157	5982
transcript_hq_oa1_4mf_transcript21764/f2p0/2536	1563
transcript_hq_oa1_4mf_transcript12133/f6p0/3776	2775
transcript_hq_oa1_4mf_transcript3234/f3p0/6436	5160
transcript_hq_oa1_4mf_transcript26548/f14p0/2104	213
transcript_hq_oa1_4mf_transcript32931/f2p0/1695	1326
transcript_hq_oa1_4mf_transcript6809/f3p0/5830	4176
transcript_hq_oa1_4mf_transcript14748/f3p0/3207	540
transcript_hq_oa1_4mf_transcript16110/f13p0/3072	687
transcript_hq_oa1_4mf_transcript18083/f2p0/2863	2091
transcript_hq_oa1_4mf_transcript4643/f6p0/6166	4986
transcript_hq_oa1_4mf_transcript22641/f2p0/2472	2109
transcript_hq_oa1_4mf_transcript19826/f8p0/2446	1425
transcript_hq_oa1_4mf_transcript4067/f2p0/6324	4398
transcript_hq_oa1_4mf_transcript16296/f5p0/3062	1932
transcript_hq_oa1_4mf_transcript30996/f2p0/1865	516
transcript_hq_oa1_4mf_transcript34498/f4p0/1507	963
transcript_hq_oa1_4mf_transcript5092/f3p0/6091	5550
transcript_hq_oa1_4mf_transcript398/f2p0/7336	2010
transcript_hq_oa1_4mf_transcript3046/f52p0/6350	4905
transcript_hq_oa1_4mf_transcript35465/f2p0/1341	711
transcript_hq_oa1_4mf_transcript32447/f2p0/1731	957
transcript_hq_oa1_4mf_transcript26063/f2p0/2289	1026
transcript_hq_oa1_4mf_transcript26691/f2p0/2244	1710
transcript_hq_oa1_4mf_transcript12999/f2p0/3573	2712
transcript_hq_oa1_4mf_transcript21146/f31p0/2361	1341
transcript_hq_oa1_4mf_transcript34800/f2p0/1473	897
transcript_hq_oa1_4mf_transcript31215/f3p0/1871	666
transcript_hq_oa1_4mf_transcript9027/f8p0/5559	5306
transcript_hq_oa1_4mf_transcript4624/f3p0/6136	4812
transcript_hq_oa1_4mf_transcript35779/f3p0/1288	852
transcript_hq_oa1_4mf_transcript6291/f2p0/5922	1680
transcript_hq_oa1_4mf_transcript9405/f3p0/5462	1098
transcript_hq_oa1_4mf_transcript806/f16p0/7461	6942
transcript_hq_oa1_4mf_transcript12952/f44p0/3511	2412
transcript_hq_oa1_4mf_transcript19972/f3p0/2693	2202
transcript_hq_oa1_4mf_transcript10679/f4p0/4444	936
transcript_hq_oa1_4mf_transcript29034/f2p0/2032	1251
transcript_hq_oa1_4mf_transcript11541/f2p0/3979	1191
transcript_hq_oa1_4mf_transcript169/f2p0/8754	7293
transcript_hq_oa1_4mf_transcript33636/f2p0/1624	1029
transcript_hq_oa1_4mf_transcript10034/f3p0/5079	3999
transcript_hq_oa1_4mf_transcript11117/f4p0/4168	3933
transcript_hq_oa1_4mf_transcript36629/f2p0/1033	456
transcript_hq_oa1_4mf_transcript17493/f6p0/2654	1671
transcript_hq_oa1_4mf_transcript17732/f2p0/2912	1590
transcript_hq_oa1_4mf_transcript10876/f7p0/4300	3606
transcript_hq_oa1_4mf_transcript20761/f13p0/2554	1974
transcript_hq_oa1_4mf_transcript25456/f32p0/2231	588
transcript_hq_oa1_4mf_transcript27699/f3p0/2120	1131
transcript_hq_oa1_4mf_transcript25822/f3p0/2271	1566
transcript_hq_oa1_4mf_transcript28480/f6p0/2101	519
transcript_hq_oa1_4mf_transcript9201/f4p0/5506	3435
transcript_hq_oa1_4mf_transcript27420/f13p0/2136	1737
transcript_hq_oa1_4mf_transcript4307/f4p0/6220	4857
transcript_hq_oa1_4mf_transcript28655/f4p0/2033	978
transcript_hq_oa1_4mf_transcript6076/f3p0/5948	4767
transcript_hq_oa1_4mf_transcript24624/f11p0/2239	1014
transcript_hq_oa1_4mf_transcript17593/f3p0/2901	912
transcript_hq_oa1_4mf_transcript36009/f2p0/1212	828
transcript_hq_oa1_4mf_transcript5420/f2p0/6031	2667
transcript_hq_oa1_4mf_transcript19562/f19p0/2709	1788
transcript_hq_oa1_4mf_transcript32154/f2p0/1782	309
transcript_hq_oa1_4mf_transcript6531/f4p0/5801	2190
transcript_hq_oa1_4mf_transcript7635/f4p0/5754	4455
transcript_hq_oa1_4mf_transcript19804/f2p0/2693	1260
transcript_hq_oa1_4mf_transcript31978/f6p0/1789	1308
transcript_hq_oa1_4mf_transcript11219/f2p0/4072	351
transcript_hq_oa1_4mf_transcript3386/f9p0/6331	6108
transcript_hq_oa1_4mf_transcript38203/f9p0/435	381
transcript_hq_oa1_4mf_transcript16962/f24p0/2925	1854
transcript_hq_oa1_4mf_transcript5779/f3p0/6074	3378
transcript_hq_oa1_4mf_transcript5196/f3p0/6151	5448
transcript_hq_oa1_4mf_transcript23769/f2p0/2389	678
transcript_hq_oa1_4mf_transcript25907/f11p0/2167	861
transcript_hq_oa1_4mf_transcript13417/f4p0/3380	2418
transcript_hq_oa1_4mf_transcript32665/f2p0/1730	1548
transcript_hq_oa1_4mf_transcript3981/f4p0/6272	3402
transcript_hq_oa1_4mf_transcript3988/f18p0/6298	4551
transcript_hq_oa1_4mf_transcript8088/f2p0/5690	1371
transcript_hq_oa1_4mf_transcript15754/f3p0/3116	1998
transcript_hq_oa1_4mf_transcript19757/f9p0/2692	1518
transcript_hq_oa1_4mf_transcript2703/f2p0/6564	5394
transcript_hq_oa1_4mf_transcript33774/f2p0/1601	309
transcript_hq_oa1_4mf_transcript32903/f3p0/1638	927
transcript_hq_oa1_4mf_transcript2902/f16p0/6199	3390
transcript_hq_oa1_4mf_transcript35069/f9p0/1334	1275
transcript_hq_oa1_4mf_transcript390/f2p0/7931	4647
transcript_hq_oa1_4mf_transcript28723/f4p0/2053	1254
transcript_hq_oa1_4mf_transcript7613/f2p0/5771	4803
transcript_hq_oa1_4mf_transcript22686/f3p0/2495	1047
transcript_hq_oa1_4mf_transcript13514/f2p0/3449	2517
transcript_hq_oa1_4mf_transcript17689/f23p0/2875	2742
transcript_hq_oa1_4mf_transcript18139/f43p0/2792	1308
transcript_hq_oa1_4mf_transcript33034/f23p0/1624	603
transcript_hq_oa1_4mf_transcript1395/f2p0/7100	942
transcript_hq_oa1_4mf_transcript13294/f2p0/3496	846
transcript_hq_oa1_4mf_transcript7456/f2p0/5765	2049
transcript_hq_oa1_4mf_transcript23018/f3p0/2385	1341
transcript_hq_oa1_4mf_transcript3400/f6p0/6168	3894
transcript_hq_oa1_4mf_transcript8950/f9p0/5532	4353
transcript_hq_oa1_4mf_transcript29394/f2p0/2006	441
transcript_hq_oa1_4mf_transcript20770/f5p0/2599	2118
transcript_hq_oa1_4mf_transcript4458/f2p0/6194	1326
transcript_hq_oa1_4mf_transcript16631/f9p0/3014	1221
transcript_hq_oa1_4mf_transcript464/f2p0/7888	7149
transcript_hq_oa1_4mf_transcript24277/f2p0/2352	1386
transcript_hq_oa1_4mf_transcript12294/f2p0/3728	2103
transcript_hq_oa1_4mf_transcript5745/f2p0/5990	2994
transcript_hq_oa1_4mf_transcript4739/f2p0/6136	4110
transcript_hq_oa1_4mf_transcript3926/f34p0/6172	693
transcript_hq_oa1_4mf_transcript14827/f4p0/3238	1146
transcript_hq_oa1_4mf_transcript8901/f3p0/5576	1335
transcript_hq_oa1_4mf_transcript5404/f2p0/6038	1182
transcript_hq_oa1_4mf_transcript25399/f2p0/2271	882
transcript_hq_oa1_4mf_transcript644/f7p0/7640	6354
transcript_hq_oa1_4mf_transcript20561/f4p0/2625	1344
transcript_hq_oa1_4mf_transcript16751/f3p0/2985	2379
transcript_hq_oa1_4mf_transcript34829/f4p0/1450	234
transcript_hq_oa1_4mf_transcript20512/f10p0/2635	1440
transcript_hq_oa1_4mf_transcript1127/f2p0/7334	6735
transcript_hq_oa1_4mf_transcript12503/f23p0/3663	1524
transcript_hq_oa1_4mf_transcript16373/f2p0/3045	2301
transcript_hq_oa1_4mf_transcript35732/f6p0/1261	669
transcript_hq_oa1_4mf_transcript4451/f3p0/6153	5562
transcript_hq_oa1_4mf_transcript11575/f3p0/3975	2637
transcript_hq_oa1_4mf_transcript19167/f3p0/2754	669
transcript_hq_oa1_4mf_transcript24431/f2p0/2319	1236
transcript_hq_oa1_4mf_transcript31781/f3p0/1828	1710
transcript_hq_oa1_4mf_transcript7156/f7p0/5689	4413
transcript_hq_oa1_4mf_transcript4620/f2p0/6173	3081
transcript_hq_oa1_4mf_transcript25108/f19p0/2212	1455
transcript_hq_oa1_4mf_transcript11797/f3p0/3805	2670
transcript_hq_oa1_4mf_transcript35858/f3p0/1247	846
transcript_hq_oa1_4mf_transcript26425/f10p0/2052	1608
transcript_hq_oa1_4mf_transcript17601/f2p0/2882	1254
transcript_hq_oa1_4mf_transcript7570/f2p0/5788	5535
transcript_lq_oa1_4mf_transcript16663/f2p0/2909	1362
transcript_hq_oa1_4mf_transcript20322/f3p0/2656	1206
transcript_hq_oa1_4mf_transcript12482/f11p0/3657	2832
transcript_hq_oa1_4mf_transcript13955/f5p0/3368	2760
transcript_hq_oa1_4mf_transcript37712/f7p0/659	426
transcript_hq_oa1_4mf_transcript36063/f4p0/1190	729
transcript_hq_oa1_4mf_transcript34132/f2p0/1561	567
transcript_hq_oa1_4mf_transcript11137/f2p0/4149	3336
transcript_hq_oa1_4mf_transcript10230/f3p0/4817	3837
transcript_hq_oa1_4mf_transcript15834/f3p0/3130	2400
transcript_hq_oa1_4mf_transcript24627/f2p0/2387	1023
transcript_hq_oa1_4mf_transcript30391/f2p0/1922	846
transcript_hq_oa1_4mf_transcript26021/f15p0/2220	1620
transcript_hq_oa1_4mf_transcript22875/f2p0/2463	1089
transcript_hq_oa1_4mf_transcript37713/f8p0/673	462
transcript_hq_oa1_4mf_transcript33111/f2p0/1674	657
transcript_hq_oa1_4mf_transcript343/f2p0/8086	6867
transcript_hq_oa1_4mf_transcript34726/f2p0/1354	1110
transcript_hq_oa1_4mf_transcript22776/f9p0/2452	2199
transcript_hq_oa1_4mf_transcript28408/f4p0/2083	921
transcript_hq_oa1_4mf_transcript7686/f2p0/5754	843
transcript_hq_oa1_4mf_transcript25897/f3p0/2240	378
transcript_hq_oa1_4mf_transcript6806/f3p0/5849	1533
transcript_hq_oa1_4mf_transcript17790/f13p0/2652	636
transcript_hq_oa1_4mf_transcript11075/f4p0/4157	3261
transcript_hq_oa1_4mf_transcript1625/f12p0/6964	5115
transcript_hq_oa1_4mf_transcript14599/f5p0/3124	1395
transcript_hq_oa1_4mf_transcript38147/f3p0/470	282
transcript_hq_oa1_4mf_transcript25400/f2p0/2283	1683
transcript_hq_oa1_4mf_transcript26252/f7p0/2217	924
transcript_hq_oa1_4mf_transcript13631/f6p0/3422	1428
transcript_hq_oa1_4mf_transcript23446/f29p0/2394	1677
transcript_hq_oa1_4mf_transcript30761/f24p0/1831	1626
transcript_hq_oa1_4mf_transcript7550/f3p0/5765	2316
transcript_hq_oa1_4mf_transcript5857/f2p0/5980	3516
transcript_hq_oa1_4mf_transcript18503/f2p0/2819	1668
transcript_hq_oa1_4mf_transcript8382/f3p0/5633	2085
transcript_hq_oa1_4mf_transcript37359/f9p0/820	213
transcript_hq_oa1_4mf_transcript15750/f7p0/3111	1320
transcript_hq_oa1_4mf_transcript11788/f3p0/3794	2799
transcript_hq_oa1_4mf_transcript4956/f2p0/6100	2316
transcript_hq_oa1_4mf_transcript13405/f7p0/3405	2289
transcript_hq_oa1_4mf_transcript30819/f2p0/1898	387
transcript_hq_oa1_4mf_transcript14561/f2p0/3250	1965
transcript_hq_oa1_4mf_transcript14193/f2p0/3340	1026
transcript_hq_oa1_4mf_transcript27738/f4p0/2043	1323
transcript_hq_oa1_4mf_transcript18753/f3p0/2782	1308
transcript_hq_oa1_4mf_transcript11847/f8p0/3848	2181
transcript_hq_oa1_4mf_transcript10114/f4p0/4963	3555
transcript_hq_oa1_4mf_transcript25354/f13p0/2261	381
transcript_hq_oa1_4mf_transcript17418/f2p0/2929	2598
transcript_hq_oa1_4mf_transcript709/f7p0/7531	5328
transcript_hq_oa1_4mf_transcript36710/f2p0/1006	891
transcript_hq_oa1_4mf_transcript19093/f22p0/2715	1749
transcript_hq_oa1_4mf_transcript37961/f13p0/527	249
transcript_hq_oa1_4mf_transcript7229/f2p0/5812	597
transcript_hq_oa1_4mf_transcript16971/f25p0/2962	2163
transcript_hq_oa1_4mf_transcript31077/f3p0/1857	1143
transcript_hq_oa1_4mf_transcript27150/f2p0/2163	198
transcript_hq_oa1_4mf_transcript30780/f2p0/1893	435
transcript_hq_oa1_4mf_transcript11398/f4p0/4036	3567
transcript_hq_oa1_4mf_transcript31911/f6p0/1813	780
transcript_hq_oa1_4mf_transcript34546/f9p0/1505	1029
transcript_hq_oa1_4mf_transcript26878/f12p0/2106	729
transcript_hq_oa1_4mf_transcript8231/f2p0/5661	1404
transcript_hq_oa1_4mf_transcript29272/f2p0/2031	405
transcript_hq_oa1_4mf_transcript26444/f2p0/2216	1050
transcript_hq_oa1_4mf_transcript13860/f7p0/3392	1776
transcript_hq_oa1_4mf_transcript8084/f2p0/5693	3534
transcript_hq_oa1_4mf_transcript19926/f50p0/2580	624
transcript_hq_oa1_4mf_transcript705/f6p0/7551	6282
transcript_hq_oa1_4mf_transcript29652/f2p0/1987	1068
transcript_hq_oa1_4mf_transcript2094/f2p0/6827	3810
transcript_hq_oa1_4mf_transcript34528/f8p0/1494	834
transcript_hq_oa1_4mf_transcript31404/f2p0/1838	1476
transcript_hq_oa1_4mf_transcript9708/f3p0/5372	3723
transcript_hq_oa1_4mf_transcript14505/f2p0/3212	2391
transcript_hq_oa1_4mf_transcript31204/f13p0/1856	1161
transcript_hq_oa1_4mf_transcript15705/f7p0/3193	1935
transcript_hq_oa1_4mf_transcript25423/f3p0/2284	576
transcript_hq_oa1_4mf_transcript6652/f5p0/5891	2136
transcript_hq_oa1_4mf_transcript24370/f3p0/2355	861
transcript_hq_oa1_4mf_transcript33229/f2p0/1664	1164
transcript_hq_oa1_4mf_transcript11264/f7p0/4086	3003
transcript_hq_oa1_4mf_transcript26704/f2p0/2185	225
transcript_hq_oa1_4mf_transcript2435/f2p0/6670	6378
transcript_hq_oa1_4mf_transcript17530/f8p0/2907	906
transcript_hq_oa1_4mf_transcript17188/f10p0/2667	1032
transcript_hq_oa1_4mf_transcript12212/f9p0/3751	2580
transcript_hq_oa1_4mf_transcript35012/f2p0/1432	282
transcript_hq_oa1_4mf_transcript33841/f11p0/1584	675
transcript_hq_oa1_4mf_transcript15748/f2p0/3114	180
transcript_hq_oa1_4mf_transcript29801/f9p0/1970	1062
transcript_hq_oa1_4mf_transcript21205/f2p0/2585	1245
transcript_hq_oa1_4mf_transcript12757/f3p0/3608	2157
transcript_hq_oa1_4mf_transcript18191/f4p0/2851	1863
transcript_hq_oa1_4mf_transcript20415/f2p0/2643	813
transcript_hq_oa1_4mf_transcript14018/f3p0/3361	1308
transcript_hq_oa1_4mf_transcript26558/f2p0/2193	1839
transcript_hq_oa1_4mf_transcript30453/f7p0/1916	1530
transcript_hq_oa1_4mf_transcript8350/f2p0/5667	2457
transcript_hq_oa1_4mf_transcript14427/f5p0/3286	2367
transcript_hq_oa1_4mf_transcript3696/f2p0/6418	4713
transcript_hq_oa1_4mf_transcript15798/f2p0/3100	2061
transcript_hq_oa1_4mf_transcript14217/f3p0/3180	426
transcript_hq_oa1_4mf_transcript15341/f77p0/2832	1254
transcript_hq_oa1_4mf_transcript15498/f7p0/3161	1848
transcript_hq_oa1_4mf_transcript29150/f2p0/2013	480
transcript_hq_oa1_4mf_transcript30989/f23p0/1862	1332
transcript_hq_oa1_4mf_transcript20374/f3p0/2647	1455
transcript_hq_oa1_4mf_transcript10816/f88p0/4265	3981
transcript_hq_oa1_4mf_transcript37565/f8p0/733	627
transcript_hq_oa1_4mf_transcript1186/f3p0/7222	6102
transcript_hq_oa1_4mf_transcript813/f3p0/7452	2322
transcript_hq_oa1_4mf_transcript25902/f10p0/2220	1956
transcript_hq_oa1_4mf_transcript16124/f2p0/3062	282
transcript_hq_oa1_4mf_transcript26210/f4p0/2225	654
transcript_hq_oa1_4mf_transcript16418/f7p0/3015	1311
transcript_hq_oa1_4mf_transcript31161/f3p0/1885	1014
transcript_hq_oa1_4mf_transcript20024/f2p0/2675	720
transcript_hq_oa1_4mf_transcript18011/f9p0/2718	1710
transcript_hq_oa1_4mf_transcript13714/f7p0/3409	2751
transcript_hq_oa1_4mf_transcript24601/f2p0/2239	675
transcript_hq_oa1_4mf_transcript21053/f3p0/2604	1821
transcript_hq_oa1_4mf_transcript28459/f5p0/2074	339
transcript_hq_oa1_4mf_transcript13425/f2p0/3463	1065
transcript_hq_oa1_4mf_transcript8718/f2p0/5625	1668
transcript_hq_oa1_4mf_transcript16187/f6p0/3061	1086
transcript_hq_oa1_4mf_transcript17495/f10p0/2881	1830
transcript_hq_oa1_4mf_transcript272/f3p0/8275	7245
transcript_hq_oa1_4mf_transcript18653/f10p0/2781	1530
transcript_hq_oa1_4mf_transcript37244/f11p0/815	516
transcript_hq_oa1_4mf_transcript13958/f8p0/3378	1998
transcript_hq_oa1_4mf_transcript12775/f2p0/3609	1689
transcript_hq_oa1_4mf_transcript16914/f2p0/2546	1812
transcript_hq_oa1_4mf_transcript30683/f9p0/1876	1671
transcript_hq_oa1_4mf_transcript10621/f2p0/4518	4020
transcript_hq_oa1_4mf_transcript23832/f6p0/2377	1746
transcript_hq_oa1_4mf_transcript34514/f2p0/1506	900
transcript_hq_oa1_4mf_transcript23393/f37p0/2324	1467
transcript_hq_oa1_4mf_transcript25593/f9p0/2265	1380
transcript_hq_oa1_4mf_transcript13644/f3p0/3407	2352
transcript_hq_oa1_4mf_transcript36899/f2p0/950	744
transcript_hq_oa1_4mf_transcript9299/f2p0/5498	3747
transcript_hq_oa1_4mf_transcript2643/f2p0/6617	6474
transcript_hq_oa1_4mf_transcript36386/f2p0/1107	1068
transcript_hq_oa1_4mf_transcript8841/f2p0/5594	4803
transcript_hq_oa1_4mf_transcript19644/f2p0/2618	507
transcript_hq_oa1_4mf_transcript22310/f2p0/2483	861
transcript_hq_oa1_4mf_transcript31294/f4p0/1861	1239
transcript_hq_oa1_4mf_transcript4755/f5p0/6133	6030
transcript_hq_oa1_4mf_transcript10203/f22p0/4843	2688
transcript_hq_oa1_4mf_transcript23223/f5p0/2459	1767
transcript_hq_oa1_4mf_transcript36161/f2p0/1177	816
transcript_hq_oa1_4mf_transcript27343/f4p0/2158	936
transcript_hq_oa1_4mf_transcript17947/f2p0/2878	2295
transcript_hq_oa1_4mf_transcript18431/f2p0/2818	963
transcript_hq_oa1_4mf_transcript11942/f3p0/3789	2829
transcript_hq_oa1_4mf_transcript11948/f3p0/3828	3462
transcript_hq_oa1_4mf_transcript16582/f5p0/2633	1047
transcript_hq_oa1_4mf_transcript17930/f24p0/2854	780
transcript_hq_oa1_4mf_transcript15974/f2p0/2987	1230
transcript_hq_oa1_4mf_transcript17619/f2p0/2895	1191
transcript_hq_oa1_4mf_transcript23368/f6p0/2446	1524
transcript_hq_oa1_4mf_transcript8274/f2p0/5671	3735
transcript_hq_oa1_4mf_transcript12061/f9p0/3789	1473
transcript_hq_oa1_4mf_transcript19588/f11p0/2619	2175
transcript_hq_oa1_4mf_transcript11967/f3p0/3854	1062
transcript_hq_oa1_4mf_transcript23843/f2p0/2392	1308
transcript_hq_oa1_4mf_transcript8204/f87p0/5646	4050
transcript_hq_oa1_4mf_transcript13948/f29p0/3354	1398
transcript_hq_oa1_4mf_transcript10862/f2p0/4288	2427
transcript_hq_oa1_4mf_transcript22967/f3p0/2453	1140
transcript_hq_oa1_4mf_transcript3628/f16p0/6342	5010
transcript_hq_oa1_4mf_transcript20687/f2p0/2625	1935
transcript_hq_oa1_4mf_transcript6181/f16p0/5926	5289
transcript_lq_oa1_4mf_transcript5500/f2p0/6279	4614
transcript_hq_oa1_4mf_transcript25008/f2p0/2321	804
transcript_hq_oa1_4mf_transcript30651/f3p0/1907	738
transcript_hq_oa1_4mf_transcript23257/f2p0/2433	1476
transcript_hq_oa1_4mf_transcript34717/f2p0/1474	879
transcript_hq_oa1_4mf_transcript12466/f2p0/3671	699
transcript_hq_oa1_4mf_transcript23671/f2p0/2414	1107
transcript_hq_oa1_4mf_transcript4652/f2p0/6151	2319
transcript_hq_oa1_4mf_transcript24060/f5p0/2378	1887
transcript_hq_oa1_4mf_transcript590/f2p0/7670	3768
transcript_hq_oa1_4mf_transcript19922/f2p0/2691	390
transcript_hq_oa1_4mf_transcript9699/f3p0/5352	2433
transcript_hq_oa1_4mf_transcript15065/f4p0/3216	2730
transcript_hq_oa1_4mf_transcript5410/f2p0/6048	2184
transcript_hq_oa1_4mf_transcript4738/f2p0/6142	657
transcript_hq_oa1_4mf_transcript21948/f11p0/2528	1299
transcript_hq_oa1_4mf_transcript27325/f13p0/2059	1071
transcript_lq_oa1_4mf_transcript7685/f2p0/5808	3975
transcript_hq_oa1_4mf_transcript31523/f3p0/1831	1365
transcript_hq_oa1_4mf_transcript19639/f2p0/2715	666
transcript_hq_oa1_4mf_transcript7592/f3p0/5745	1749
transcript_hq_oa1_4mf_transcript25355/f158p0/2104	1320
transcript_hq_oa1_4mf_transcript15256/f2p0/3163	1209
transcript_hq_oa1_4mf_transcript22289/f2p0/2460	261
transcript_hq_oa1_4mf_transcript29581/f6p0/1940	1608
transcript_hq_oa1_4mf_transcript37106/f5p0/901	843
transcript_hq_oa1_4mf_transcript5695/f2p0/5993	2550
transcript_hq_oa1_4mf_transcript20074/f2p0/2665	1530
transcript_hq_oa1_4mf_transcript34463/f13p0/1510	1242
transcript_hq_oa1_4mf_transcript33952/f3p0/1586	1422
transcript_hq_oa1_4mf_transcript5213/f3p0/6064	4083
transcript_hq_oa1_4mf_transcript15125/f3p0/3193	2427
transcript_hq_oa1_4mf_transcript8317/f5p0/5659	3909
transcript_hq_oa1_4mf_transcript34996/f11p0/1344	1092
transcript_hq_oa1_4mf_transcript27393/f2p0/2162	1239
transcript_hq_oa1_4mf_transcript35535/f9p0/1324	903
transcript_hq_oa1_4mf_transcript24615/f2p0/2344	1293
transcript_hq_oa1_4mf_transcript34161/f4p0/1574	861
transcript_hq_oa1_4mf_transcript13798/f3p0/3397	2448
transcript_hq_oa1_4mf_transcript366/f3p0/8023	6588
transcript_hq_oa1_4mf_transcript37483/f2p0/777	300
transcript_hq_oa1_4mf_transcript10706/f2p0/4433	3759
transcript_hq_oa1_4mf_transcript2038/f2p0/6828	1155
transcript_hq_oa1_4mf_transcript4716/f3p0/6132	2391
transcript_hq_oa1_4mf_transcript3882/f2p0/6303	3411
transcript_hq_oa1_4mf_transcript17532/f9p0/2800	1557
transcript_hq_oa1_4mf_transcript32264/f4p0/1764	1173
transcript_hq_oa1_4mf_transcript23120/f30p0/2310	1422
transcript_hq_oa1_4mf_transcript7290/f2p0/5806	1761
transcript_hq_oa1_4mf_transcript13178/f29p0/3480	2205
transcript_hq_oa1_4mf_transcript26944/f4p0/2046	1146
transcript_hq_oa1_4mf_transcript32785/f41p0/1679	447
transcript_hq_oa1_4mf_transcript1832/f3p0/6871	6435
transcript_hq_oa1_4mf_transcript5925/f7p0/5959	5307
transcript_hq_oa1_4mf_transcript13797/f4p0/3412	918
transcript_hq_oa1_4mf_transcript31477/f30p0/1652	642
transcript_hq_oa1_4mf_transcript3326/f10p0/6367	4509
transcript_hq_oa1_4mf_transcript1662/f9p0/6947	4971
transcript_hq_oa1_4mf_transcript23507/f9p0/2413	1221
transcript_hq_oa1_4mf_transcript23282/f7p0/2384	1191
transcript_hq_oa1_4mf_transcript32727/f2p0/1711	390
transcript_hq_oa1_4mf_transcript21747/f5p0/2552	1443
transcript_hq_oa1_4mf_transcript6180/f8p0/5930	5730
transcript_hq_oa1_4mf_transcript5520/f2p0/6057	1119
transcript_hq_oa1_4mf_transcript18119/f2p0/2838	1191
transcript_hq_oa1_4mf_transcript11715/f2p0/3999	1692
transcript_hq_oa1_4mf_transcript19526/f6p0/2722	2361
transcript_hq_oa1_4mf_transcript14157/f4p0/3330	984
transcript_hq_oa1_4mf_transcript16583/f2p0/3009	1311
transcript_hq_oa1_4mf_transcript12581/f2p0/3658	1908
transcript_hq_oa1_4mf_transcript21316/f7p0/2570	1056
transcript_hq_oa1_4mf_transcript26265/f2p0/2218	888
transcript_hq_oa1_4mf_transcript23320/f2p0/2433	915
transcript_hq_oa1_4mf_transcript35463/f2p0/1360	666
transcript_hq_oa1_4mf_transcript24528/f9p0/2351	1863
transcript_hq_oa1_4mf_transcript16178/f2p0/3053	942
transcript_hq_oa1_4mf_transcript300/f4p0/8107	5304
transcript_hq_oa1_4mf_transcript22664/f2p0/2491	1533
transcript_hq_oa1_4mf_transcript20037/f5p0/2640	1779
transcript_hq_oa1_4mf_transcript23764/f2p0/2382	435
transcript_hq_oa1_4mf_transcript18253/f4p0/2847	1545
transcript_hq_oa1_4mf_transcript18316/f25p0/2811	1041
transcript_lq_oa1_4mf_transcript15817/f2p0/2788	405
transcript_hq_oa1_4mf_transcript21232/f2p0/2586	2109
transcript_hq_oa1_4mf_transcript36840/f5p0/972	672
transcript_hq_oa1_4mf_transcript28163/f3p0/2091	1065
transcript_hq_oa1_4mf_transcript32980/f11p0/1693	1500
transcript_hq_oa1_4mf_transcript37816/f2p0/630	297
transcript_hq_oa1_4mf_transcript23107/f2p0/2448	495
transcript_hq_oa1_4mf_transcript26504/f11p0/2179	1590
transcript_hq_oa1_4mf_transcript13924/f2p0/3372	2103
transcript_hq_oa1_4mf_transcript26882/f74p0/2134	1689
transcript_hq_oa1_4mf_transcript31193/f3p0/1856	387
transcript_hq_oa1_4mf_transcript30975/f2p0/1877	1323
transcript_hq_oa1_4mf_transcript15442/f3p0/3145	1689
transcript_hq_oa1_4mf_transcript469/f11p0/7698	5748
transcript_hq_oa1_4mf_transcript13185/f3p0/3519	1305
transcript_hq_oa1_4mf_transcript26994/f4p0/2104	1827
transcript_hq_oa1_4mf_transcript21300/f2p0/2576	1398
transcript_hq_oa1_4mf_transcript37656/f2p0/695	450
transcript_hq_oa1_4mf_transcript26106/f4p0/2247	375
transcript_hq_oa1_4mf_transcript23546/f2p0/2413	1275
transcript_hq_oa1_4mf_transcript17216/f2p0/2921	2370
transcript_hq_oa1_4mf_transcript36948/f7p0/952	453
transcript_hq_oa1_4mf_transcript10107/f3p0/4962	3507
transcript_hq_oa1_4mf_transcript18599/f47p0/2767	1482
transcript_hq_oa1_4mf_transcript17761/f20p0/2797	1860
transcript_hq_oa1_4mf_transcript35506/f2p0/1330	687
transcript_hq_oa1_4mf_transcript1055/f16p0/7265	5355
transcript_hq_oa1_4mf_transcript9967/f2p0/5171	3762
transcript_hq_oa1_4mf_transcript17234/f3p0/2933	1683
transcript_hq_oa1_4mf_transcript10860/f5p0/4327	957
transcript_hq_oa1_4mf_transcript34797/f5p0/1461	237
transcript_hq_oa1_4mf_transcript10543/f14p0/4378	3516
transcript_hq_oa1_4mf_transcript14288/f2p0/3326	1452
transcript_hq_oa1_4mf_transcript11380/f2p0/4059	4044
transcript_hq_oa1_4mf_transcript25507/f2p0/2267	948
transcript_hq_oa1_4mf_transcript18378/f3p0/2827	4359
transcript_hq_oa1_4mf_transcript9833/f2p0/5284	1734
transcript_hq_oa1_4mf_transcript31994/f3p0/1789	924
transcript_hq_oa1_4mf_transcript35733/f2p0/1278	381
transcript_hq_oa1_4mf_transcript36683/f3p0/1024	714
transcript_hq_oa1_4mf_transcript36298/f8p0/1138	534
transcript_hq_oa1_4mf_transcript6970/f3p0/5817	2556
transcript_hq_oa1_4mf_transcript10172/f2p0/4803	1932
transcript_hq_oa1_4mf_transcript20484/f3p0/2636	846
transcript_hq_oa1_4mf_transcript11101/f4p0/4162	1959
transcript_hq_oa1_4mf_transcript30944/f3p0/1901	804
transcript_hq_oa1_4mf_transcript14763/f3p0/3227	1707
transcript_hq_oa1_4mf_transcript822/f3p0/7469	5877
transcript_hq_oa1_4mf_transcript16668/f23p0/2981	2790
transcript_hq_oa1_4mf_transcript26620/f3p0/2200	2121
transcript_hq_oa1_4mf_transcript31503/f19p0/1823	1164
transcript_hq_oa1_4mf_transcript29879/f2p0/1971	855
transcript_hq_oa1_4mf_transcript35153/f2p0/1404	870
transcript_hq_oa1_4mf_transcript13277/f3p0/3460	984
transcript_hq_oa1_4mf_transcript11659/f7p0/3894	2274
transcript_hq_oa1_4mf_transcript20423/f3p0/2656	2451
transcript_hq_oa1_4mf_transcript33882/f2p0/1613	750
transcript_hq_oa1_4mf_transcript12351/f112p0/3377	2541
transcript_hq_oa1_4mf_transcript33003/f8p0/1688	858
transcript_hq_oa1_4mf_transcript23614/f2p0/2407	2019
transcript_hq_oa1_4mf_transcript12417/f2p0/3685	2337
transcript_hq_oa1_4mf_transcript30031/f3p0/1954	1275
transcript_hq_oa1_4mf_transcript10234/f8p0/4779	3360
transcript_hq_oa1_4mf_transcript16764/f4p0/2911	570
transcript_hq_oa1_4mf_transcript12265/f3p0/3740	3447
transcript_hq_oa1_4mf_transcript5651/f3p0/5990	5079
transcript_hq_oa1_4mf_transcript15317/f2p0/3164	1476
transcript_hq_oa1_4mf_transcript30670/f3p0/1944	1212
transcript_hq_oa1_4mf_transcript34067/f7p0/1605	1437
transcript_hq_oa1_4mf_transcript3305/f11p0/6430	5019
transcript_hq_oa1_4mf_transcript10781/f3p0/4364	1557
transcript_hq_oa1_4mf_transcript34057/f2p0/1579	654
transcript_hq_oa1_4mf_transcript19120/f9p0/2600	927
transcript_hq_oa1_4mf_transcript37234/f5p0/858	585
transcript_hq_oa1_4mf_transcript10003/f2p0/5087	2592
transcript_hq_oa1_4mf_transcript37987/f3p0/549	396
transcript_hq_oa1_4mf_transcript26821/f7p0/2150	1302
transcript_hq_oa1_4mf_transcript37094/f4p0/908	597
transcript_hq_oa1_4mf_transcript17383/f15p0/2918	1422
transcript_hq_oa1_4mf_transcript10954/f3p0/4234	3513
transcript_hq_oa1_4mf_transcript23354/f3p0/2431	1425
transcript_hq_oa1_4mf_transcript9292/f4p0/5472	2868
transcript_hq_oa1_4mf_transcript11834/f5p0/3884	1977
transcript_hq_oa1_4mf_transcript16621/f2p0/3011	891
transcript_hq_oa1_4mf_transcript16231/f2p0/3057	1314
transcript_hq_oa1_4mf_transcript4346/f20p0/6218	4764
transcript_hq_oa1_4mf_transcript8500/f2p0/5643	3297
transcript_hq_oa1_4mf_transcript25483/f7p0/2273	1413
transcript_hq_oa1_4mf_transcript22340/f4p0/2513	1239
transcript_hq_oa1_4mf_transcript30567/f2p0/1925	759
transcript_hq_oa1_4mf_transcript32783/f3p0/1722	729
transcript_hq_oa1_4mf_transcript7390/f6p0/5791	1044
transcript_hq_oa1_4mf_transcript16581/f3p0/3005	843
transcript_hq_oa1_4mf_transcript10275/f2p0/4779	3588
transcript_hq_oa1_4mf_transcript20104/f2p0/2633	1776
transcript_hq_oa1_4mf_transcript31312/f6p0/1849	669
transcript_hq_oa1_4mf_transcript26463/f3p0/2215	747
transcript_hq_oa1_4mf_transcript1995/f86p0/6515	4725
transcript_hq_oa1_4mf_transcript23716/f3p0/2387	2118
transcript_lq_oa1_4mf_transcript2673/f2p0/6116	954
transcript_hq_oa1_4mf_transcript28762/f5p0/2056	1557
transcript_hq_oa1_4mf_transcript23721/f3p0/2398	2397
transcript_hq_oa1_4mf_transcript14459/f2p0/3296	1143
transcript_hq_oa1_4mf_transcript33654/f2p0/1622	789
transcript_hq_oa1_4mf_transcript16024/f2p0/3095	1644
transcript_hq_oa1_4mf_transcript11914/f2p0/3892	1635
transcript_hq_oa1_4mf_transcript34817/f8p0/1428	672
transcript_hq_oa1_4mf_transcript9628/f2p0/5388	3930
transcript_hq_oa1_4mf_transcript29739/f2p0/1977	648
transcript_hq_oa1_4mf_transcript37660/f2p0/665	297
transcript_hq_oa1_4mf_transcript247/f2p0/8352	7767
transcript_hq_oa1_4mf_transcript21128/f3p0/2590	1818
transcript_hq_oa1_4mf_transcript33396/f4p0/1637	654
transcript_hq_oa1_4mf_transcript25003/f4p0/2312	1929
transcript_hq_oa1_4mf_transcript23418/f52p0/2402	720
transcript_hq_oa1_4mf_transcript28783/f3p0/2050	822
transcript_hq_oa1_4mf_transcript1837/f3p0/6871	6006
transcript_hq_oa1_4mf_transcript20476/f7p0/2642	1050
transcript_hq_oa1_4mf_transcript30827/f2p0/1892	1686
transcript_hq_oa1_4mf_transcript16496/f8p0/3010	294
transcript_hq_oa1_4mf_transcript37463/f4p0/791	405
transcript_hq_oa1_4mf_transcript9984/f2p0/5137	3552
transcript_hq_oa1_4mf_transcript30756/f20p0/1867	585
transcript_hq_oa1_4mf_transcript18539/f10p0/2812	1449
transcript_hq_oa1_4mf_transcript37562/f3p0/754	549
transcript_hq_oa1_4mf_transcript27826/f2p0/2111	2007
transcript_hq_oa1_4mf_transcript27031/f2p0/2167	1020
transcript_hq_oa1_4mf_transcript8122/f3p0/5701	645
transcript_hq_oa1_4mf_transcript27467/f2p0/2160	513
transcript_hq_oa1_4mf_transcript30003/f14p0/1850	1113
transcript_hq_oa1_4mf_transcript3556/f2p0/6368	4620
transcript_hq_oa1_4mf_transcript23601/f3p0/2420	1125
transcript_hq_oa1_4mf_transcript22485/f2p0/2498	1932
transcript_hq_oa1_4mf_transcript34752/f2p0/1495	1008
transcript_hq_oa1_4mf_transcript16741/f7p0/2974	1365
transcript_hq_oa1_4mf_transcript25005/f3p0/2298	1554
transcript_hq_oa1_4mf_transcript115/f6p0/8924	8121
transcript_hq_oa1_4mf_transcript17017/f8p0/2963	1485
transcript_hq_oa1_4mf_transcript33011/f2p0/1691	1431
transcript_hq_oa1_4mf_transcript9037/f4p0/5522	4350
transcript_hq_oa1_4mf_transcript26491/f9p0/2220	1659
transcript_hq_oa1_4mf_transcript23775/f21p0/2385	984
transcript_hq_oa1_4mf_transcript36619/f4p0/1044	654
transcript_hq_oa1_4mf_transcript12401/f3p0/3701	2253
transcript_hq_oa1_4mf_transcript8549/f3p0/5616	1470
transcript_hq_oa1_4mf_transcript22269/f13p0/2476	2208
transcript_hq_oa1_4mf_transcript25450/f25p0/2247	1059
transcript_hq_oa1_4mf_transcript38046/f6p0/491	321
transcript_hq_oa1_4mf_transcript34562/f3p0/1487	1050
transcript_hq_oa1_4mf_transcript29690/f13p0/1956	690
transcript_hq_oa1_4mf_transcript6629/f2p0/5921	4800
transcript_hq_oa1_4mf_transcript17725/f2p0/2897	1539
transcript_hq_oa1_4mf_transcript3139/f2p0/6463	5538
transcript_hq_oa1_4mf_transcript3461/f2p0/6400	4944
transcript_hq_oa1_4mf_transcript11238/f10p0/4096	2997
transcript_hq_oa1_4mf_transcript7087/f2p0/5841	177
transcript_hq_oa1_4mf_transcript33130/f2p0/1679	1371
transcript_hq_oa1_4mf_transcript4123/f3p0/6260	4320
transcript_hq_oa1_4mf_transcript29467/f2p0/2018	177
transcript_hq_oa1_4mf_transcript17614/f54p0/2839	1506
transcript_hq_oa1_4mf_transcript33723/f12p0/1485	654
transcript_hq_oa1_4mf_transcript31358/f2p0/1888	339
transcript_hq_oa1_4mf_transcript3327/f3p0/6416	5736
transcript_hq_oa1_4mf_transcript36403/f2p0/1101	297
transcript_hq_oa1_4mf_transcript17905/f26p0/2828	2457
transcript_hq_oa1_4mf_transcript20796/f6p0/2623	1224
transcript_hq_oa1_4mf_transcript14084/f9p0/3343	618
transcript_hq_oa1_4mf_transcript20312/f3p0/2607	1035
transcript_hq_oa1_4mf_transcript20509/f6p0/2643	1074
transcript_hq_oa1_4mf_transcript13408/f10p0/3483	2334
transcript_hq_oa1_4mf_transcript4888/f2p0/6121	867
transcript_hq_oa1_4mf_transcript36162/f2p0/1169	918
transcript_hq_oa1_4mf_transcript21165/f2p0/2528	1638
transcript_hq_oa1_4mf_transcript37847/f2p0/612	372
transcript_hq_oa1_4mf_transcript27748/f2p0/2113	852
transcript_hq_oa1_4mf_transcript20967/f10p0/2595	1221
transcript_hq_oa1_4mf_transcript11382/f13p0/4044	3159
transcript_hq_oa1_4mf_transcript33351/f16p0/1649	816
transcript_hq_oa1_4mf_transcript37554/f2p0/741	429
transcript_hq_oa1_4mf_transcript30011/f7p0/1956	864
transcript_hq_oa1_4mf_transcript8179/f10p0/5688	2631
transcript_hq_oa1_4mf_transcript32406/f2p0/1755	213
transcript_hq_oa1_4mf_transcript28060/f3p0/2115	5295
transcript_hq_oa1_4mf_transcript6024/f5p0/5938	1293
transcript_hq_oa1_4mf_transcript36028/f3p0/1204	486
transcript_hq_oa1_4mf_transcript20994/f3p0/2597	1251
transcript_hq_oa1_4mf_transcript32367/f2p0/1750	1212
transcript_hq_oa1_4mf_transcript866/f4p0/7460	6201
transcript_hq_oa1_4mf_transcript13029/f39p0/3536	2976
transcript_hq_oa1_4mf_transcript29523/f11p0/1986	447
transcript_hq_oa1_4mf_transcript24604/f2p0/2338	1563
transcript_hq_oa1_4mf_transcript16112/f3p0/3066	2118
transcript_hq_oa1_4mf_transcript678/f2p0/7569	5592
transcript_hq_oa1_4mf_transcript16527/f2p0/3015	663
transcript_hq_oa1_4mf_transcript10525/f3p0/4552	3000
transcript_hq_oa1_4mf_transcript3666/f2p0/6329	4365
transcript_hq_oa1_4mf_transcript33750/f2p0/1603	216
transcript_hq_oa1_4mf_transcript729/f3p0/7280	6759
transcript_hq_oa1_4mf_transcript9861/f2p0/5252	4185
transcript_hq_oa1_4mf_transcript35049/f3p0/1375	804
transcript_hq_oa1_4mf_transcript26845/f2p0/2185	1263
transcript_hq_oa1_4mf_transcript25015/f18p0/2293	375
transcript_hq_oa1_4mf_transcript28651/f2p0/2064	1104
transcript_hq_oa1_4mf_transcript28528/f5p0/2065	216
transcript_hq_oa1_4mf_transcript9016/f16p0/5533	4818
transcript_hq_oa1_4mf_transcript31218/f5p0/1871	324
transcript_hq_oa1_4mf_transcript12517/f8p0/3716	1704
transcript_hq_oa1_4mf_transcript187/f2p0/8589	8145
transcript_hq_oa1_4mf_transcript17356/f2p0/2844	660
transcript_hq_oa1_4mf_transcript6500/f2p0/5895	5370
transcript_hq_oa1_4mf_transcript19266/f2p0/2740	1995
transcript_hq_oa1_4mf_transcript20667/f151p0/2186	1050
transcript_hq_oa1_4mf_transcript24933/f20p0/2255	2031
transcript_hq_oa1_4mf_transcript25364/f3p0/2377	1329
transcript_lq_oa1_4mf_transcript8645/f2p0/5900	3495
transcript_hq_oa1_4mf_transcript29872/f2p0/1969	765
transcript_hq_oa1_4mf_transcript14585/f6p0/3299	2409
transcript_hq_oa1_4mf_transcript7478/f2p0/5785	3849
transcript_hq_oa1_4mf_transcript15893/f2p0/3096	1587
transcript_hq_oa1_4mf_transcript28983/f2p0/2035	1053
transcript_hq_oa1_4mf_transcript19205/f3p0/2754	663
transcript_hq_oa1_4mf_transcript21361/f2p0/2560	459
transcript_lq_oa1_4mf_transcript8245/f2p0/5869	3447
transcript_hq_oa1_4mf_transcript22086/f2p0/2507	2310
transcript_hq_oa1_4mf_transcript26958/f2p0/2123	861
transcript_hq_oa1_4mf_transcript16485/f2p0/3027	1902
transcript_hq_oa1_4mf_transcript5002/f2p0/6103	957
transcript_hq_oa1_4mf_transcript24694/f6p0/2333	453
transcript_hq_oa1_4mf_transcript22299/f2p0/2502	1401
transcript_hq_oa1_4mf_transcript13861/f10p0/3343	2613
transcript_hq_oa1_4mf_transcript17431/f3p0/2930	1524
transcript_hq_oa1_4mf_transcript3651/f2p0/6351	939
transcript_hq_oa1_4mf_transcript11368/f2p0/4065	2316
transcript_hq_oa1_4mf_transcript38173/f4p0/460	294
transcript_hq_oa1_4mf_transcript10961/f2p0/4256	1929
transcript_hq_oa1_4mf_transcript11304/f10p0/4056	3699
transcript_hq_oa1_4mf_transcript31521/f2p0/1833	1305
transcript_hq_oa1_4mf_transcript27836/f37p0/2067	474
transcript_hq_oa1_4mf_transcript18199/f3p0/2758	990
transcript_hq_oa1_4mf_transcript476/f2p0/7916	5805
transcript_hq_oa1_4mf_transcript30436/f5p0/1914	972
transcript_hq_oa1_4mf_transcript34881/f2p0/1443	1212
transcript_hq_oa1_4mf_transcript20284/f2p0/2657	1068
transcript_hq_oa1_4mf_transcript5114/f2p0/6106	4125
transcript_hq_oa1_4mf_transcript17550/f2p0/2912	1437
transcript_hq_oa1_4mf_transcript22915/f2p0/2405	1386
transcript_hq_oa1_4mf_transcript24233/f2p0/2354	1125
transcript_hq_oa1_4mf_transcript20503/f2p0/2633	1335
transcript_hq_oa1_4mf_transcript31/f2p0/9585	9583
transcript_hq_oa1_4mf_transcript13456/f43p0/3384	2817
transcript_hq_oa1_4mf_transcript18702/f2p0/2802	933
transcript_hq_oa1_4mf_transcript11532/f2p0/4003	576
transcript_hq_oa1_4mf_transcript25898/f3p0/2253	981
transcript_hq_oa1_4mf_transcript4479/f89p0/5760	4617
transcript_hq_oa1_4mf_transcript26208/f11p0/2222	1761
transcript_hq_oa1_4mf_transcript22166/f5p0/2511	870
transcript_hq_oa1_4mf_transcript6900/f4p0/5855	3594
transcript_hq_oa1_4mf_transcript37338/f2p0/804	468
transcript_hq_oa1_4mf_transcript38081/f3p0/506	369
transcript_hq_oa1_4mf_transcript31759/f4p0/1810	1185
transcript_hq_oa1_4mf_transcript9268/f22p0/5432	5316
transcript_hq_oa1_4mf_transcript10358/f4p0/4671	3903
transcript_hq_oa1_4mf_transcript14299/f7p0/3313	2772
transcript_hq_oa1_4mf_transcript35436/f2p0/1339	1195
transcript_hq_oa1_4mf_transcript32646/f10p0/1725	381
transcript_hq_oa1_4mf_transcript37075/f2p0/926	771
transcript_hq_oa1_4mf_transcript33738/f2p0/1591	960
transcript_hq_oa1_4mf_transcript6646/f2p0/5878	4758
transcript_hq_oa1_4mf_transcript5108/f2p0/6050	3111
transcript_hq_oa1_4mf_transcript16041/f3p0/3076	2307
transcript_hq_oa1_4mf_transcript27322/f9p0/2061	870
transcript_hq_oa1_4mf_transcript36942/f2p0/946	645
transcript_hq_oa1_4mf_transcript33758/f3p0/1612	921
transcript_hq_oa1_4mf_transcript25950/f3p0/2101	1563
transcript_hq_oa1_4mf_transcript36055/f2p0/1198	603
transcript_hq_oa1_4mf_transcript11214/f3p0/4136	3624
transcript_hq_oa1_4mf_transcript16732/f2p0/2958	1842
transcript_hq_oa1_4mf_transcript29116/f2p0/2014	618
transcript_hq_oa1_4mf_transcript8563/f2p0/5611	4764
transcript_hq_oa1_4mf_transcript22130/f2p0/2499	2070
transcript_hq_oa1_4mf_transcript27203/f2p0/2170	453
transcript_hq_oa1_4mf_transcript22832/f4p0/2478	2220
transcript_hq_oa1_4mf_transcript15627/f12p0/3125	1752
transcript_hq_oa1_4mf_transcript20380/f6p0/2651	891
transcript_hq_oa1_4mf_transcript4906/f23p0/6076	4656
transcript_hq_oa1_4mf_transcript27262/f7p0/2156	1860
transcript_hq_oa1_4mf_transcript25193/f4p0/2300	1422
transcript_hq_oa1_4mf_transcript30614/f5p0/1906	1398
transcript_hq_oa1_4mf_transcript21452/f5p0/2574	2025
transcript_hq_oa1_4mf_transcript13859/f14p0/3361	2634
transcript_hq_oa1_4mf_transcript30889/f5p0/1897	1002
transcript_hq_oa1_4mf_transcript18768/f3p0/2788	1563
transcript_hq_oa1_4mf_transcript26570/f2p0/2211	1656
transcript_hq_oa1_4mf_transcript35782/f3p0/1264	525
transcript_hq_oa1_4mf_transcript33617/f2p0/1628	195
transcript_hq_oa1_4mf_transcript23889/f2p0/2405	888
transcript_hq_oa1_4mf_transcript34826/f5p0/1424	753
transcript_hq_oa1_4mf_transcript10129/f15p0/4885	2358
transcript_hq_oa1_4mf_transcript22212/f21p0/2459	2226
transcript_hq_oa1_4mf_transcript1054/f5p0/7303	4842
transcript_hq_oa1_4mf_transcript13120/f3p0/3521	1827
transcript_hq_oa1_4mf_transcript32942/f3p0/1700	420
transcript_hq_oa1_4mf_transcript36516/f2p0/1073	630
transcript_hq_oa1_4mf_transcript29188/f8p0/1989	741
transcript_hq_oa1_4mf_transcript4685/f6p0/6106	3735
transcript_hq_oa1_4mf_transcript6536/f2p0/5910	780
transcript_hq_oa1_4mf_transcript25555/f4p0/2280	1218
transcript_hq_oa1_4mf_transcript29560/f2p0/2005	351
transcript_hq_oa1_4mf_transcript7916/f2p0/5755	3807
transcript_hq_oa1_4mf_transcript18027/f2p0/2867	2412
transcript_hq_oa1_4mf_transcript25376/f4p0/2313	921
transcript_hq_oa1_4mf_transcript9657/f16p0/5353	4068
transcript_hq_oa1_4mf_transcript21446/f2p0/2606	1509
transcript_hq_oa1_4mf_transcript13672/f3p0/3415	684
transcript_hq_oa1_4mf_transcript8339/f2p0/5663	1134
transcript_hq_oa1_4mf_transcript31444/f2p0/1823	1290
transcript_hq_oa1_4mf_transcript11149/f7p0/4150	2568
transcript_hq_oa1_4mf_transcript29925/f2p0/1965	1545
transcript_hq_oa1_4mf_transcript24661/f3p0/2323	549
transcript_hq_oa1_4mf_transcript36851/f2p0/966	600
transcript_hq_oa1_4mf_transcript33075/f6p0/1683	1005
transcript_hq_oa1_4mf_transcript13058/f2p0/3555	2472
transcript_hq_oa1_4mf_transcript29873/f8p0/1975	1656
transcript_hq_oa1_4mf_transcript5714/f3p0/5986	5583
transcript_hq_oa1_4mf_transcript18458/f3p0/2821	1566
transcript_hq_oa1_4mf_transcript15870/f4p0/3099	1491
transcript_hq_oa1_4mf_transcript31679/f5p0/1787	1413
transcript_hq_oa1_4mf_transcript16944/f4p0/2971	948
transcript_hq_oa1_4mf_transcript21196/f17p0/2582	2493
transcript_hq_oa1_4mf_transcript1780/f2p0/6908	5964
transcript_hq_oa1_4mf_transcript29436/f5p0/2024	1356
transcript_hq_oa1_4mf_transcript30430/f2p0/1928	1206
transcript_hq_oa1_4mf_transcript37571/f2p0/732	198
transcript_hq_oa1_4mf_transcript34241/f3p0/1541	900
transcript_hq_oa1_4mf_transcript10157/f15p0/4838	3603
transcript_hq_oa1_4mf_transcript12831/f144p0/3331	1977
transcript_hq_oa1_4mf_transcript34300/f8p0/1540	576
transcript_hq_oa1_4mf_transcript4687/f2p0/6161	5538
transcript_hq_oa1_4mf_transcript6897/f2p0/5850	3363
transcript_hq_oa1_4mf_transcript3619/f2p0/6481	3999
transcript_hq_oa1_4mf_transcript16218/f4p0/3053	2280
transcript_hq_oa1_4mf_transcript15300/f2p0/3166	720
transcript_hq_oa1_4mf_transcript34364/f2p0/1470	417
transcript_hq_oa1_4mf_transcript6160/f2p0/5998	5046
transcript_hq_oa1_4mf_transcript24864/f16p0/2233	858
transcript_hq_oa1_4mf_transcript8072/f6p0/5698	4182
transcript_hq_oa1_4mf_transcript27537/f5p0/2132	1224
transcript_hq_oa1_4mf_transcript37794/f4p0/634	453
transcript_hq_oa1_4mf_transcript2053/f2p0/6782	1104
transcript_hq_oa1_4mf_transcript2760/f2p0/6545	3573
transcript_hq_oa1_4mf_transcript20134/f228p0/2412	2052
transcript_hq_oa1_4mf_transcript26325/f3p0/2214	627
transcript_hq_oa1_4mf_transcript12791/f5p0/3552	2574
transcript_hq_oa1_4mf_transcript1108/f2p0/7303	6942
transcript_hq_oa1_4mf_transcript33508/f4p0/1653	792
transcript_hq_oa1_4mf_transcript15590/f2p0/3122	1704
transcript_hq_oa1_4mf_transcript2108/f3p0/6809	3309
transcript_hq_oa1_4mf_transcript22496/f4p0/2259	1116
transcript_hq_oa1_4mf_transcript19454/f3p0/2710	1437
transcript_hq_oa1_4mf_transcript7717/f2p0/5750	4224
transcript_hq_oa1_4mf_transcript36472/f4p0/1075	309
transcript_hq_oa1_4mf_transcript18448/f6p0/2795	2334
transcript_hq_oa1_4mf_transcript6772/f2p0/5863	5589
transcript_hq_oa1_4mf_transcript8091/f12p0/5685	963
transcript_hq_oa1_4mf_transcript20230/f12p0/2612	2049
transcript_hq_oa1_4mf_transcript18076/f2p0/2855	1857
transcript_hq_oa1_4mf_transcript10156/f25p0/4856	4188
transcript_hq_oa1_4mf_transcript32884/f10p0/1692	1086
transcript_hq_oa1_4mf_transcript25112/f8p0/2301	1347
transcript_hq_oa1_4mf_transcript10631/f7p0/4420	3564
transcript_hq_oa1_4mf_transcript13233/f3p0/3458	3369
transcript_hq_oa1_4mf_transcript11001/f2p0/4247	1038
transcript_hq_oa1_4mf_transcript35494/f3p0/1348	525
transcript_hq_oa1_4mf_transcript27767/f3p0/2119	1038
transcript_hq_oa1_4mf_transcript2343/f3p0/6705	3441
transcript_hq_oa1_4mf_transcript22830/f4p0/2479	1401
transcript_hq_oa1_4mf_transcript17280/f2p0/2929	1254
transcript_hq_oa1_4mf_transcript34214/f2p0/1556	339
transcript_hq_oa1_4mf_transcript22331/f4p0/2445	348
transcript_hq_oa1_4mf_transcript13654/f8p0/3371	2376
transcript_hq_oa1_4mf_transcript29883/f11p0/1947	1425
transcript_hq_oa1_4mf_transcript9496/f2p0/5440	2856
transcript_hq_oa1_4mf_transcript22818/f61p0/2442	1053
transcript_hq_oa1_4mf_transcript23780/f2p0/2370	2118
transcript_hq_oa1_4mf_transcript17331/f3p0/2937	507
transcript_hq_oa1_4mf_transcript16025/f9p0/3058	2121
transcript_hq_oa1_4mf_transcript33328/f9p0/1660	1656
transcript_hq_oa1_4mf_transcript26819/f8p0/2168	507
transcript_lq_oa1_4mf_transcript20455/f2p0/2727	1134
transcript_hq_oa1_4mf_transcript19663/f4p0/2546	1119
transcript_hq_oa1_4mf_transcript19691/f2p0/2657	1383
transcript_hq_oa1_4mf_transcript35400/f8p0/1343	1056
transcript_hq_oa1_4mf_transcript27135/f2p0/1976	528
transcript_hq_oa1_4mf_transcript25941/f2p0/2216	327
transcript_hq_oa1_4mf_transcript35332/f2p0/1374	987
transcript_hq_oa1_4mf_transcript17158/f17p0/2907	1716
transcript_hq_oa1_4mf_transcript11524/f8p0/3926	1779
transcript_hq_oa1_4mf_transcript13311/f4p0/3498	2868
transcript_hq_oa1_4mf_transcript3195/f34p0/6459	5517
transcript_hq_oa1_4mf_transcript4051/f2p0/6279	2301
transcript_hq_oa1_4mf_transcript14738/f6p0/3238	1602
transcript_hq_oa1_4mf_transcript12290/f4p0/3739	2043
transcript_hq_oa1_4mf_transcript6431/f2p0/5907	348
transcript_hq_oa1_4mf_transcript34947/f2p0/1435	735
transcript_hq_oa1_4mf_transcript4369/f2p0/6168	5544
transcript_hq_oa1_4mf_transcript37561/f4p0/735	588
transcript_hq_oa1_4mf_transcript12069/f5p0/3818	1398
transcript_hq_oa1_4mf_transcript17678/f2p0/2880	1299
transcript_hq_oa1_4mf_transcript32257/f2p0/1580	798
transcript_hq_oa1_4mf_transcript11601/f7p0/3952	582
transcript_hq_oa1_4mf_transcript14425/f5p0/3277	2649
transcript_hq_oa1_4mf_transcript14088/f2p0/3353	279
transcript_hq_oa1_4mf_transcript19039/f6p0/2775	1320
transcript_hq_oa1_4mf_transcript6560/f2p0/5917	1935
transcript_hq_oa1_4mf_transcript34034/f3p0/1671	750
transcript_hq_oa1_4mf_transcript6402/f2p0/5863	5199
transcript_hq_oa1_4mf_transcript31506/f13p0/1772	1467
transcript_hq_oa1_4mf_transcript13468/f2p0/3461	2055
transcript_hq_oa1_4mf_transcript31251/f3p0/1855	510
transcript_hq_oa1_4mf_transcript30731/f4p0/1898	471
transcript_hq_oa1_4mf_transcript15501/f11p0/3147	1209
transcript_hq_oa1_4mf_transcript26953/f3p0/2175	1386
transcript_hq_oa1_4mf_transcript28272/f2p0/2046	618
transcript_hq_oa1_4mf_transcript5912/f2p0/6017	1473
transcript_hq_oa1_4mf_transcript32624/f14p0/1710	579
transcript_hq_oa1_4mf_transcript35264/f2p0/1376	510
transcript_hq_oa1_4mf_transcript18154/f7p0/2828	768
transcript_hq_oa1_4mf_transcript10154/f2p0/4921	4164
transcript_hq_oa1_4mf_transcript31905/f11p0/1794	1059
transcript_hq_oa1_4mf_transcript33984/f17p0/1528	1065
transcript_hq_oa1_4mf_transcript36022/f4p0/1200	519
transcript_hq_oa1_4mf_transcript162/f15p0/8421	6711
transcript_hq_oa1_4mf_transcript29161/f2p0/2026	555
transcript_hq_oa1_4mf_transcript5686/f2p0/6084	2892
transcript_hq_oa1_4mf_transcript14164/f2p0/3331	3312
transcript_hq_oa1_4mf_transcript7114/f4p0/5812	1995
transcript_hq_oa1_4mf_transcript33149/f2p0/1706	573
transcript_hq_oa1_4mf_transcript21757/f51p0/2518	1329
transcript_hq_oa1_4mf_transcript13146/f4p0/3526	3279
transcript_hq_oa1_4mf_transcript32654/f3p0/1733	1599
transcript_hq_oa1_4mf_transcript2648/f3p0/6654	5628
transcript_hq_oa1_4mf_transcript24453/f3p0/2340	1032
transcript_hq_oa1_4mf_transcript22469/f2p0/2486	804
transcript_hq_oa1_4mf_transcript12226/f15p0/3750	2601
transcript_hq_oa1_4mf_transcript25244/f37p0/2199	1053
transcript_hq_oa1_4mf_transcript15520/f6p0/3145	870
transcript_hq_oa1_4mf_transcript27713/f5p0/2089	735
transcript_hq_oa1_4mf_transcript14455/f13p0/3201	1392
transcript_hq_oa1_4mf_transcript4439/f10p0/6165	3138
transcript_hq_oa1_4mf_transcript10935/f2p0/4280	2187
transcript_hq_oa1_4mf_transcript11880/f5p0/3869	1269
transcript_hq_oa1_4mf_transcript28997/f2p0/2032	1380
transcript_hq_oa1_4mf_transcript34491/f3p0/1507	243
transcript_hq_oa1_4mf_transcript38125/f5p0/484	402
transcript_hq_oa1_4mf_transcript33284/f3p0/1640	711
transcript_hq_oa1_4mf_transcript9792/f31p0/5295	3249
transcript_hq_oa1_4mf_transcript19883/f2p0/2745	2355
transcript_hq_oa1_4mf_transcript36011/f2p0/1224	708
transcript_hq_oa1_4mf_transcript27811/f3p0/2110	837
transcript_hq_oa1_4mf_transcript7887/f2p0/5728	243
transcript_hq_oa1_4mf_transcript2188/f3p0/6659	5004
transcript_hq_oa1_4mf_transcript32302/f2p0/1762	972
transcript_hq_oa1_4mf_transcript9829/f2p0/5305	1584
transcript_hq_oa1_4mf_transcript30763/f3p0/1898	1440
transcript_hq_oa1_4mf_transcript2976/f2p0/6494	1269
transcript_hq_oa1_4mf_transcript4721/f3p0/6128	4890
transcript_hq_oa1_4mf_transcript15250/f3p0/3171	2958
transcript_hq_oa1_4mf_transcript7184/f3p0/5784	3807
transcript_hq_oa1_4mf_transcript14542/f2p0/3270	2274
transcript_hq_oa1_4mf_transcript14259/f2p0/3322	477
transcript_hq_oa1_4mf_transcript12239/f10p0/3442	1995
transcript_hq_oa1_4mf_transcript22048/f2p0/2533	2166
transcript_hq_oa1_4mf_transcript32096/f54p0/1694	963
transcript_hq_oa1_4mf_transcript18564/f2p0/2812	927
transcript_hq_oa1_4mf_transcript29113/f3p0/2045	1014
transcript_hq_oa1_4mf_transcript3465/f2p0/6390	5001
transcript_hq_oa1_4mf_transcript31440/f3p0/1841	1209
transcript_hq_oa1_4mf_transcript20955/f25p0/2521	2337
transcript_hq_oa1_4mf_transcript21904/f5p0/2534	1365
transcript_hq_oa1_4mf_transcript24275/f9p0/2346	456
transcript_hq_oa1_4mf_transcript17582/f46p0/2611	2397
transcript_hq_oa1_4mf_transcript12750/f3p0/3635	2055
transcript_hq_oa1_4mf_transcript33728/f4p0/1627	945
transcript_hq_oa1_4mf_transcript26877/f3p0/2168	1086
transcript_hq_oa1_4mf_transcript21999/f17p0/2482	1371
transcript_hq_oa1_4mf_transcript22804/f9p0/2454	2312
transcript_hq_oa1_4mf_transcript5579/f29p0/5911	4521
transcript_hq_oa1_4mf_transcript34842/f3p0/1448	1371
transcript_hq_oa1_4mf_transcript26351/f14p0/2189	888
transcript_hq_oa1_4mf_transcript24109/f2p0/2374	948
transcript_hq_oa1_4mf_transcript36979/f2p0/958	294
transcript_hq_oa1_4mf_transcript19830/f3p0/2693	2025
transcript_hq_oa1_4mf_transcript34008/f2p0/1580	1578
transcript_hq_oa1_4mf_transcript12118/f13p0/3778	3057
transcript_hq_oa1_4mf_transcript23742/f3p0/2391	1374
transcript_hq_oa1_4mf_transcript33490/f66p0/1566	1344
transcript_hq_oa1_4mf_transcript15305/f3p0/3169	726
transcript_hq_oa1_4mf_transcript31007/f6p0/1888	423
transcript_hq_oa1_4mf_transcript8937/f2p0/5566	3558
transcript_hq_oa1_4mf_transcript7678/f2p0/5892	2586
transcript_hq_oa1_4mf_transcript3935/f3p0/6285	957
transcript_hq_oa1_4mf_transcript7535/f7p0/5716	1140
transcript_hq_oa1_4mf_transcript33466/f2p0/1642	810
transcript_hq_oa1_4mf_transcript13305/f17p0/3444	2517
transcript_hq_oa1_4mf_transcript33272/f2p0/1705	195
transcript_hq_oa1_4mf_transcript10689/f3p0/4517	3603
transcript_hq_oa1_4mf_transcript15550/f2p0/3134	654
transcript_hq_oa1_4mf_transcript35121/f3p0/1352	465
transcript_hq_oa1_4mf_transcript32719/f5p0/1676	1182
transcript_hq_oa1_4mf_transcript320/f2p0/8148	6666
transcript_hq_oa1_4mf_transcript22826/f26p0/2386	1632
transcript_hq_oa1_4mf_transcript12338/f2p0/3733	1338
transcript_hq_oa1_4mf_transcript31301/f2p0/1860	897
transcript_hq_oa1_4mf_transcript8256/f12p0/5669	3879
transcript_hq_oa1_4mf_transcript27139/f2p0/2166	798
transcript_hq_oa1_4mf_transcript5983/f29p0/5932	5752
transcript_hq_oa1_4mf_transcript21801/f14p0/2519	1158
transcript_hq_oa1_4mf_transcript3715/f12p0/6267	4506
transcript_hq_oa1_4mf_transcript33534/f3p0/1658	162
transcript_hq_oa1_4mf_transcript27390/f7p0/2140	672
transcript_hq_oa1_4mf_transcript26818/f2p0/2185	1293
transcript_hq_oa1_4mf_transcript10357/f4p0/4686	1338
transcript_hq_oa1_4mf_transcript29268/f5p0/2005	1053
transcript_hq_oa1_4mf_transcript19286/f2p0/2744	429
transcript_hq_oa1_4mf_transcript6086/f2p0/5974	5565
transcript_hq_oa1_4mf_transcript2282/f2p0/6691	294
transcript_hq_oa1_4mf_transcript7477/f2p0/5782	2601
transcript_hq_oa1_4mf_transcript31849/f3p0/1801	1539
transcript_hq_oa1_4mf_transcript32551/f9p0/1741	1047
transcript_hq_oa1_4mf_transcript10436/f6p0/4618	3198
transcript_hq_oa1_4mf_transcript20483/f5p0/2636	1794
transcript_hq_oa1_4mf_transcript26399/f2p0/2218	1701
transcript_hq_oa1_4mf_transcript17831/f2p0/2923	1635
transcript_hq_oa1_4mf_transcript23252/f74p0/2369	1320
transcript_hq_oa1_4mf_transcript19333/f2p0/2736	156
transcript_hq_oa1_4mf_transcript16057/f3p0/2936	1140
transcript_hq_oa1_4mf_transcript24000/f13p0/2393	780
transcript_hq_oa1_4mf_transcript1474/f8p0/7043	4863
transcript_hq_oa1_4mf_transcript10014/f7p0/5079	4167
transcript_hq_oa1_4mf_transcript26847/f6p0/2067	1260
transcript_hq_oa1_4mf_transcript2975/f3p0/6392	5409
transcript_hq_oa1_4mf_transcript15941/f61p0/2833	2334
transcript_hq_oa1_4mf_transcript15291/f9p0/3158	2580
transcript_hq_oa1_4mf_transcript9291/f5p0/5456	3996
transcript_hq_oa1_4mf_transcript35526/f15p0/1327	816
transcript_hq_oa1_4mf_transcript5396/f9p0/6016	2544
transcript_hq_oa1_4mf_transcript20276/f3p0/2662	2028
transcript_hq_oa1_4mf_transcript33987/f2p0/1494	780
transcript_hq_oa1_4mf_transcript12177/f2p0/3816	2727
transcript_hq_oa1_4mf_transcript12641/f2p0/3633	2142
transcript_hq_oa1_4mf_transcript34014/f3p0/1578	960
transcript_hq_oa1_4mf_transcript34971/f2p0/1429	270
transcript_hq_oa1_4mf_transcript36484/f2p0/1078	984
transcript_hq_oa1_4mf_transcript30008/f2p0/1957	642
transcript_hq_oa1_4mf_transcript11560/f5p0/3926	648
transcript_hq_oa1_4mf_transcript16911/f2p0/3002	1767
transcript_hq_oa1_4mf_transcript7577/f2p0/5754	5712
transcript_hq_oa1_4mf_transcript30164/f4p0/1941	849
transcript_hq_oa1_4mf_transcript6275/f3p0/5958	3813
transcript_hq_oa1_4mf_transcript30485/f2p0/1927	756
transcript_hq_oa1_4mf_transcript37410/f2p0/821	666
transcript_hq_oa1_4mf_transcript32503/f3p0/1745	897
transcript_hq_oa1_4mf_transcript32340/f2p0/1725	513
transcript_hq_oa1_4mf_transcript15374/f39p0/3101	2412
transcript_hq_oa1_4mf_transcript15286/f12p0/3168	678
transcript_hq_oa1_4mf_transcript13340/f8p0/3498	1653
transcript_hq_oa1_4mf_transcript16147/f28p0/3044	726
transcript_hq_oa1_4mf_transcript4236/f10p0/6241	4482
transcript_hq_oa1_4mf_transcript26573/f2p0/2161	528
transcript_hq_oa1_4mf_transcript17794/f31p0/2606	1068
transcript_hq_oa1_4mf_transcript6943/f3p0/5833	2673
transcript_hq_oa1_4mf_transcript4509/f18p0/6195	4473
transcript_hq_oa1_4mf_transcript13600/f2p0/3431	2241
transcript_hq_oa1_4mf_transcript7756/f7p0/5723	4848
transcript_hq_oa1_4mf_transcript11143/f2p0/4157	1818
transcript_hq_oa1_4mf_transcript34334/f2p0/1532	1143
transcript_hq_oa1_4mf_transcript14682/f2p0/3237	1713
transcript_hq_oa1_4mf_transcript15721/f2p0/2880	1371
transcript_hq_oa1_4mf_transcript21934/f2p0/2514	825
transcript_hq_oa1_4mf_transcript14291/f39p0/3277	1212
transcript_hq_oa1_4mf_transcript37522/f7p0/752	441
transcript_hq_oa1_4mf_transcript17838/f2p0/2876	2448
transcript_hq_oa1_4mf_transcript15952/f27p0/2980	2712
transcript_hq_oa1_4mf_transcript32215/f2p0/1748	1155
transcript_hq_oa1_4mf_transcript19888/f2p0/2693	1356
transcript_hq_oa1_4mf_transcript24747/f2p0/2319	1329
transcript_hq_oa1_4mf_transcript2590/f2p0/6592	303
transcript_hq_oa1_4mf_transcript22844/f19p0/2349	1590
transcript_hq_oa1_4mf_transcript18212/f2p0/2827	1935
transcript_hq_oa1_4mf_transcript4213/f2p0/6249	3168
transcript_hq_oa1_4mf_transcript16738/f3p0/3012	1866
transcript_hq_oa1_4mf_transcript16114/f9p0/3015	2298
transcript_hq_oa1_4mf_transcript3940/f14p0/6272	2025
transcript_hq_oa1_4mf_transcript36663/f9p0/956	660
transcript_hq_oa1_4mf_transcript10045/f5p0/5032	3555
transcript_hq_oa1_4mf_transcript32691/f2p0/1732	1632
transcript_hq_oa1_4mf_transcript5134/f2p0/6087	1632
transcript_hq_oa1_4mf_transcript30978/f2p0/1881	846
transcript_hq_oa1_4mf_transcript19359/f4p0/2671	2118
transcript_hq_oa1_4mf_transcript11893/f6p0/3862	1569
transcript_hq_oa1_4mf_transcript32641/f3p0/1731	573
transcript_hq_oa1_4mf_transcript6916/f3p0/5657	2688
transcript_hq_oa1_4mf_transcript26028/f2p0/2170	1710
transcript_hq_oa1_4mf_transcript9416/f3p0/5469	4077
transcript_hq_oa1_4mf_transcript34365/f2p0/1519	1146
transcript_hq_oa1_4mf_transcript34711/f10p0/1469	1263
transcript_hq_oa1_4mf_transcript17769/f45p0/2864	1866
transcript_hq_oa1_4mf_transcript37342/f4p0/819	375
transcript_hq_oa1_4mf_transcript6929/f4p0/5826	4356
transcript_hq_oa1_4mf_transcript8658/f2p0/5560	4965
transcript_hq_oa1_4mf_transcript9904/f2p0/5260	3675
transcript_hq_oa1_4mf_transcript19629/f8p0/2675	1701
transcript_hq_oa1_4mf_transcript29928/f19p0/1907	1545
transcript_hq_oa1_4mf_transcript24653/f8p0/2213	1200
transcript_lq_oa1_4mf_transcript16467/f2p0/3257	660
transcript_hq_oa1_4mf_transcript20946/f2p0/2608	1920
transcript_hq_oa1_4mf_transcript28365/f2p0/2076	1722
transcript_hq_oa1_4mf_transcript33719/f5p0/1619	798
transcript_hq_oa1_4mf_transcript10472/f3p0/4615	192
transcript_hq_oa1_4mf_transcript18275/f8p0/2833	1617
transcript_hq_oa1_4mf_transcript9597/f3p0/5400	2763
transcript_hq_oa1_4mf_transcript4460/f49p0/6031	4722
transcript_hq_oa1_4mf_transcript14351/f2p0/3313	735
transcript_hq_oa1_4mf_transcript35759/f8p0/1273	594
transcript_hq_oa1_4mf_transcript5220/f2p0/6069	5637
transcript_hq_oa1_4mf_transcript2140/f2p0/6769	441
transcript_hq_oa1_4mf_transcript26978/f3p0/2177	693
transcript_hq_oa1_4mf_transcript23109/f2p0/2446	1230
transcript_hq_oa1_4mf_transcript6727/f45p0/5637	5424
transcript_hq_oa1_4mf_transcript4408/f2p0/6211	5139
transcript_hq_oa1_4mf_transcript35837/f9p0/1256	1068
transcript_hq_oa1_4mf_transcript25194/f3p0/2214	585
transcript_hq_oa1_4mf_transcript28660/f15p0/2034	1401
transcript_hq_oa1_4mf_transcript36582/f6p0/1041	714
transcript_hq_oa1_4mf_transcript26869/f3p0/2196	1512
transcript_hq_oa1_4mf_transcript26110/f15p0/2176	1200
transcript_hq_oa1_4mf_transcript32773/f20p0/1700	927
transcript_hq_oa1_4mf_transcript15327/f2p0/3220	2496
transcript_hq_oa1_4mf_transcript27358/f5p0/2163	1962
transcript_hq_oa1_4mf_transcript6833/f10p0/5821	5739
transcript_hq_oa1_4mf_transcript13896/f12p0/3382	3054
transcript_hq_oa1_4mf_transcript26780/f7p0/1989	1107
transcript_hq_oa1_4mf_transcript7457/f11p0/5773	3408
transcript_hq_oa1_4mf_transcript12774/f2p0/3609	1053
transcript_hq_oa1_4mf_transcript21174/f2p0/2580	1563
transcript_hq_oa1_4mf_transcript11867/f2p0/3874	2907
transcript_hq_oa1_4mf_transcript11093/f4p0/4136	2712
transcript_hq_oa1_4mf_transcript5149/f5p0/6083	5148
transcript_hq_oa1_4mf_transcript10587/f2p0/4498	2541
transcript_hq_oa1_4mf_transcript27019/f8p0/2134	1317
transcript_hq_oa1_4mf_transcript11080/f2p0/4186	1527
transcript_hq_oa1_4mf_transcript34656/f13p0/1483	723
transcript_hq_oa1_4mf_transcript30437/f6p0/1939	912
transcript_hq_oa1_4mf_transcript30020/f4p0/1946	927
transcript_hq_oa1_4mf_transcript5/f2p0/10567	9903
transcript_hq_oa1_4mf_transcript15671/f2p0/3016	2475
transcript_hq_oa1_4mf_transcript28009/f2p0/2094	339
transcript_hq_oa1_4mf_transcript5022/f9p0/6071	4113
transcript_hq_oa1_4mf_transcript3477/f4p0/6385	5919
transcript_hq_oa1_4mf_transcript9933/f2p0/5211	2553
transcript_hq_oa1_4mf_transcript31484/f9p0/1826	465
transcript_hq_oa1_4mf_transcript7561/f2p0/5766	4563
transcript_hq_oa1_4mf_transcript36667/f6p0/1015	654
transcript_hq_oa1_4mf_transcript3897/f3p0/6306	2235
transcript_hq_oa1_4mf_transcript25122/f2p0/2295	2079
transcript_hq_oa1_4mf_transcript20758/f7p0/2610	930
transcript_hq_oa1_4mf_transcript31693/f2p0/1816	789
transcript_hq_oa1_4mf_transcript22080/f3p0/2510	1509
transcript_hq_oa1_4mf_transcript19780/f2p0/2666	1752
transcript_hq_oa1_4mf_transcript27498/f5p0/2142	1563
transcript_hq_oa1_4mf_transcript14683/f16p0/3240	2163
transcript_hq_oa1_4mf_transcript13611/f2p0/3434	1266
transcript_hq_oa1_4mf_transcript6480/f5p0/5905	5055
transcript_hq_oa1_4mf_transcript13946/f3p0/3312	1083
transcript_hq_oa1_4mf_transcript12564/f2p0/3646	1353
transcript_hq_oa1_4mf_transcript20702/f2p0/2624	1983
transcript_hq_oa1_4mf_transcript15955/f2p0/3083	2304
transcript_hq_oa1_4mf_transcript16901/f20p0/2910	1485
transcript_hq_oa1_4mf_transcript18186/f7p0/2850	2082
transcript_hq_oa1_4mf_transcript15888/f2p0/3084	2400
transcript_hq_oa1_4mf_transcript774/f2p0/7503	7014
transcript_hq_oa1_4mf_transcript6268/f2p0/5946	4800
transcript_hq_oa1_4mf_transcript25385/f13p0/2219	1350
transcript_hq_oa1_4mf_transcript27284/f2p0/2151	1722
transcript_hq_oa1_4mf_transcript7948/f2p0/5747	279
transcript_hq_oa1_4mf_transcript10256/f35p0/4455	3363
transcript_hq_oa1_4mf_transcript24631/f6p0/2340	1455
transcript_hq_oa1_4mf_transcript1957/f2p0/6790	4950
transcript_hq_oa1_4mf_transcript16624/f2p0/2997	1839
transcript_hq_oa1_4mf_transcript11335/f2p0/4072	2004
transcript_hq_oa1_4mf_transcript32286/f8p0/1749	1609
transcript_hq_oa1_4mf_transcript10940/f25p0/4128	3759
transcript_hq_oa1_4mf_transcript5335/f2p0/6119	5076
transcript_hq_oa1_4mf_transcript15600/f7p0/3123	663
transcript_hq_oa1_4mf_transcript17061/f2p0/2968	1671
transcript_hq_oa1_4mf_transcript23985/f3p0/2369	531
transcript_hq_oa1_4mf_transcript21309/f6p0/2564	1647
transcript_hq_oa1_4mf_transcript528/f2p0/7788	5979
transcript_hq_oa1_4mf_transcript4291/f4p0/6163	4401
transcript_hq_oa1_4mf_transcript15771/f5p0/3101	1536
transcript_hq_oa1_4mf_transcript34586/f2p0/1435	909
transcript_hq_oa1_4mf_transcript4649/f3p0/6201	5925
transcript_hq_oa1_4mf_transcript10916/f2p0/4283	3012
transcript_hq_oa1_4mf_transcript13897/f3p0/3310	2298
transcript_hq_oa1_4mf_transcript21210/f2p0/2574	981
transcript_hq_oa1_4mf_transcript23316/f2p0/2432	963
transcript_hq_oa1_4mf_transcript19665/f24p0/2699	2385
transcript_hq_oa1_4mf_transcript35659/f3p0/1293	384
transcript_hq_oa1_4mf_transcript29529/f2p0/1971	1320
transcript_hq_oa1_4mf_transcript24985/f16p0/2282	1782
transcript_hq_oa1_4mf_transcript31059/f4p0/1852	342
transcript_hq_oa1_4mf_transcript1002/f3p0/7369	7368
transcript_hq_oa1_4mf_transcript14169/f2p0/3346	2100
transcript_hq_oa1_4mf_transcript22450/f2p0/1987	682
transcript_hq_oa1_4mf_transcript26051/f3p0/2236	582
transcript_hq_oa1_4mf_transcript385/f32p0/7973	7716
transcript_hq_oa1_4mf_transcript37170/f2p0/876	333
transcript_hq_oa1_4mf_transcript28339/f3p0/2079	972
transcript_hq_oa1_4mf_transcript24310/f6p0/2329	1293
transcript_hq_oa1_4mf_transcript26042/f2p0/2233	1149
transcript_hq_oa1_4mf_transcript4472/f2p0/6190	920
transcript_hq_oa1_4mf_transcript29668/f29p0/1905	846
transcript_hq_oa1_4mf_transcript31627/f3p0/1837	1737
transcript_hq_oa1_4mf_transcript1985/f2p0/6827	4875
transcript_hq_oa1_4mf_transcript27755/f6p0/2138	1332
transcript_hq_oa1_4mf_transcript11319/f3p0/3978	3162
transcript_hq_oa1_4mf_transcript15227/f4p0/3173	2706
transcript_hq_oa1_4mf_transcript36218/f7p0/1155	978
transcript_hq_oa1_4mf_transcript29752/f3p0/1976	384
transcript_hq_oa1_4mf_transcript35608/f6p0/1312	882
transcript_hq_oa1_4mf_transcript28814/f2p0/2047	234
transcript_hq_oa1_4mf_transcript29240/f8p0/2005	432
transcript_hq_oa1_4mf_transcript23377/f2p0/2437	753
transcript_hq_oa1_4mf_transcript21035/f6p0/2592	1224
transcript_hq_oa1_4mf_transcript38284/f5p0/389	204
transcript_hq_oa1_4mf_transcript9343/f2p0/5469	4866
transcript_hq_oa1_4mf_transcript29503/f2p0/1992	1716
transcript_hq_oa1_4mf_transcript10098/f2p0/4973	4194
transcript_hq_oa1_4mf_transcript17755/f2p0/2898	1626
transcript_hq_oa1_4mf_transcript3550/f3p0/6369	4878
transcript_hq_oa1_4mf_transcript10081/f2p0/4990	4173
transcript_hq_oa1_4mf_transcript6550/f9p0/5884	4662
transcript_hq_oa1_4mf_transcript21501/f22p0/2366	1335
transcript_hq_oa1_4mf_transcript17327/f2p0/2919	1395
transcript_hq_oa1_4mf_transcript37134/f6p0/886	327
transcript_hq_oa1_4mf_transcript33452/f3p0/1577	1536
transcript_hq_oa1_4mf_transcript21390/f2p0/2566	873
transcript_hq_oa1_4mf_transcript6382/f3p0/5924	225
transcript_hq_oa1_4mf_transcript20267/f3p0/2684	1977
transcript_hq_oa1_4mf_transcript31850/f2p0/1790	1287
transcript_lq_oa1_4mf_transcript16983/f2p0/2922	1881
transcript_hq_oa1_4mf_transcript23483/f3p0/2413	486
transcript_hq_oa1_4mf_transcript27309/f2p0/2144	954
transcript_hq_oa1_4mf_transcript34657/f96p0/1281	1221
transcript_hq_oa1_4mf_transcript34692/f4p0/1476	462
transcript_hq_oa1_4mf_transcript1687/f3p0/6950	5796
transcript_hq_oa1_4mf_transcript13168/f2p0/3545	804
transcript_hq_oa1_4mf_transcript36515/f4p0/1069	594
transcript_hq_oa1_4mf_transcript33770/f3p0/1599	771
transcript_hq_oa1_4mf_transcript36975/f2p0/934	624
transcript_hq_oa1_4mf_transcript7865/f43p0/5614	4467
transcript_hq_oa1_4mf_transcript19935/f4p0/2678	840
transcript_hq_oa1_4mf_transcript10866/f11p0/4240	3309
transcript_hq_oa1_4mf_transcript8629/f2p0/5619	1833
transcript_hq_oa1_4mf_transcript31697/f10p0/1808	993
transcript_hq_oa1_4mf_transcript12409/f5p0/3687	2778
transcript_hq_oa1_4mf_transcript19277/f14p0/2726	2133
transcript_hq_oa1_4mf_transcript32854/f9p0/1705	549
transcript_hq_oa1_4mf_transcript23643/f4p0/2411	2049
transcript_hq_oa1_4mf_transcript11732/f2p0/3911	3342
transcript_hq_oa1_4mf_transcript27422/f2p0/2143	801
transcript_hq_oa1_4mf_transcript13074/f15p0/3535	858
transcript_hq_oa1_4mf_transcript24739/f2p0/2342	1296
transcript_hq_oa1_4mf_transcript11604/f3p0/3949	540
transcript_hq_oa1_4mf_transcript22231/f6p0/2499	1455
transcript_hq_oa1_4mf_transcript15465/f2p0/3155	1680
transcript_hq_oa1_4mf_transcript20245/f48p0/2558	522
transcript_hq_oa1_4mf_transcript15141/f73p0/2911	840
transcript_hq_oa1_4mf_transcript15545/f9p0/2947	819
transcript_hq_oa1_4mf_transcript5699/f96p0/5907	5403
transcript_hq_oa1_4mf_transcript13947/f2p0/3373	549
transcript_hq_oa1_4mf_transcript21644/f2p0/2549	1050
transcript_hq_oa1_4mf_transcript10260/f13p0/4754	3183
transcript_hq_oa1_4mf_transcript31166/f3p0/1865	1020
transcript_hq_oa1_4mf_transcript531/f2p0/7801	3690
transcript_hq_oa1_4mf_transcript37717/f10p0/658	468
transcript_hq_oa1_4mf_transcript13866/f16p0/3267	1905
transcript_hq_oa1_4mf_transcript36420/f2p0/1104	288
transcript_hq_oa1_4mf_transcript18450/f2p0/2826	1713
transcript_hq_oa1_4mf_transcript11675/f7p0/3978	2040
transcript_hq_oa1_4mf_transcript21560/f2p0/2558	1116
transcript_hq_oa1_4mf_transcript12800/f2p0/3612	1677
transcript_hq_oa1_4mf_transcript129/f20p0/8821	7800
transcript_hq_oa1_4mf_transcript13210/f25p0/3514	2337
transcript_hq_oa1_4mf_transcript36952/f2p0/942	552
transcript_hq_oa1_4mf_transcript7822/f3p0/5743	5235
transcript_hq_oa1_4mf_transcript19073/f6p0/2726	1110
transcript_hq_oa1_4mf_transcript655/f2p0/7619	6804
transcript_hq_oa1_4mf_transcript36186/f11p0/1141	600
transcript_hq_oa1_4mf_transcript268/f5p0/8283	4158
transcript_lq_oa1_4mf_transcript35335/f2p0/1416	1047
transcript_hq_oa1_4mf_transcript29611/f3p0/1993	870
transcript_hq_oa1_4mf_transcript8209/f2p0/5699	288
transcript_hq_oa1_4mf_transcript6842/f2p0/5859	3912
transcript_hq_oa1_4mf_transcript9580/f2p0/5374	3849
transcript_hq_oa1_4mf_transcript36255/f7p0/1155	474
transcript_hq_oa1_4mf_transcript16586/f9p0/3007	2205
transcript_hq_oa1_4mf_transcript32267/f2p0/1767	1464
transcript_hq_oa1_4mf_transcript36068/f6p0/1191	462
transcript_hq_oa1_4mf_transcript18664/f2p0/2774	1752
transcript_hq_oa1_4mf_transcript37658/f5p0/689	357
transcript_hq_oa1_4mf_transcript27939/f4p0/2110	1377
transcript_hq_oa1_4mf_transcript12285/f2p0/3754	879
transcript_hq_oa1_4mf_transcript18807/f2p0/2800	855
transcript_hq_oa1_4mf_transcript16008/f43p0/2985	2241
transcript_hq_oa1_4mf_transcript36637/f2p0/1032	834
transcript_hq_oa1_4mf_transcript17531/f3p0/2938	852
transcript_hq_oa1_4mf_transcript1724/f2p0/6926	693
transcript_hq_oa1_4mf_transcript3718/f2p0/6356	741
transcript_hq_oa1_4mf_transcript25020/f2p0/2316	1317
transcript_hq_oa1_4mf_transcript7833/f2p0/5826	1785
transcript_hq_oa1_4mf_transcript1712/f22p0/6871	5034
transcript_hq_oa1_4mf_transcript37015/f14p0/929	450
transcript_hq_oa1_4mf_transcript1885/f3p0/6849	5604
transcript_hq_oa1_4mf_transcript29849/f2p0/1966	651
transcript_hq_oa1_4mf_transcript21555/f3p0/2578	1668
transcript_hq_oa1_4mf_transcript31363/f14p0/1850	1461
transcript_hq_oa1_4mf_transcript3885/f21p0/6277	5133
transcript_hq_oa1_4mf_transcript22342/f3p0/2477	981
transcript_hq_oa1_4mf_transcript23384/f3p0/2449	1491
transcript_hq_oa1_4mf_transcript1479/f2p0/7056	4740
transcript_hq_oa1_4mf_transcript9467/f2p0/5448	1275
transcript_hq_oa1_4mf_transcript32850/f3p0/1724	831
transcript_hq_oa1_4mf_transcript15354/f3p0/3160	1167
transcript_hq_oa1_4mf_transcript31344/f6p0/1772	1113
transcript_hq_oa1_4mf_transcript34749/f2p0/1463	750
transcript_hq_oa1_4mf_transcript17016/f6p0/2970	1362
transcript_hq_oa1_4mf_transcript26026/f2p0/2247	858
transcript_hq_oa1_4mf_transcript22850/f3p0/2452	1065
transcript_hq_oa1_4mf_transcript25220/f2p0/2291	1362
transcript_hq_oa1_4mf_transcript15218/f2p0/3166	2004
transcript_hq_oa1_4mf_transcript9997/f2p0/5130	4725
transcript_hq_oa1_4mf_transcript36202/f11p0/1137	795
transcript_hq_oa1_4mf_transcript24829/f4p0/2327	1254
transcript_hq_oa1_4mf_transcript37497/f2p0/764	288
transcript_hq_oa1_4mf_transcript23319/f3p0/2428	2295
transcript_hq_oa1_4mf_transcript28400/f2p0/2089	1578
transcript_hq_oa1_4mf_transcript27425/f3p0/2149	1404
transcript_hq_oa1_4mf_transcript31735/f3p0/1811	969
transcript_hq_oa1_4mf_transcript12518/f2p0/3661	2868
transcript_hq_oa1_4mf_transcript29425/f10p0/1976	717
transcript_hq_oa1_4mf_transcript10152/f10p0/4927	3618
transcript_hq_oa1_4mf_transcript28589/f2p0/2059	1461
transcript_hq_oa1_4mf_transcript36441/f6p0/1083	507
transcript_hq_oa1_4mf_transcript28481/f2p0/2074	522
transcript_hq_oa1_4mf_transcript32632/f2p0/1729	240
transcript_hq_oa1_4mf_transcript18858/f5p0/2785	2616
transcript_hq_oa1_4mf_transcript15588/f12p0/3143	2319
transcript_hq_oa1_4mf_transcript25120/f3p0/2295	909
transcript_hq_oa1_4mf_transcript19192/f4p0/2737	2034
transcript_hq_oa1_4mf_transcript6584/f2p0/5918	4035
transcript_hq_oa1_4mf_transcript33706/f5p0/1610	1221
transcript_hq_oa1_4mf_transcript14429/f30p0/3263	3126
transcript_hq_oa1_4mf_transcript14516/f2p0/3234	2304
transcript_hq_oa1_4mf_transcript13774/f6p0/3399	2781
transcript_hq_oa1_4mf_transcript3702/f3p0/6286	5217
transcript_hq_oa1_4mf_transcript32357/f2p0/1763	813
transcript_hq_oa1_4mf_transcript616/f3p0/7646	7644
transcript_hq_oa1_4mf_transcript13956/f2p0/3379	1653
transcript_hq_oa1_4mf_transcript21073/f8p0/2608	2262
transcript_hq_oa1_4mf_transcript37509/f43p0/675	606
transcript_hq_oa1_4mf_transcript10215/f11p0/4772	4500
transcript_hq_oa1_4mf_transcript6883/f2p0/5855	3414
transcript_hq_oa1_4mf_transcript17231/f5p0/2937	714
transcript_hq_oa1_4mf_transcript37866/f3p0/602	339
transcript_hq_oa1_4mf_transcript36980/f2p0/941	192
transcript_hq_oa1_4mf_transcript25644/f21p0/2238	1719
transcript_hq_oa1_4mf_transcript5761/f4p0/5964	4617
transcript_hq_oa1_4mf_transcript28545/f2p0/2070	1122
transcript_hq_oa1_4mf_transcript27956/f2p0/2108	1017
transcript_hq_oa1_4mf_transcript7219/f21p0/5718	4164
transcript_hq_oa1_4mf_transcript37664/f2p0/692	216
transcript_hq_oa1_4mf_transcript12352/f4p0/3722	1062
transcript_hq_oa1_4mf_transcript17285/f6p0/2922	1374
transcript_hq_oa1_4mf_transcript10277/f2p0/4786	3651
transcript_hq_oa1_4mf_transcript996/f2p0/7326	5220
transcript_hq_oa1_4mf_transcript30685/f3p0/1900	660
transcript_hq_oa1_4mf_transcript19642/f2p0/2702	663
transcript_hq_oa1_4mf_transcript2550/f4p0/6603	6601
transcript_hq_oa1_4mf_transcript17664/f2p0/2888	1191
transcript_hq_oa1_4mf_transcript17974/f7p0/2856	1752
transcript_hq_oa1_4mf_transcript22090/f2p0/2511	1344
transcript_hq_oa1_4mf_transcript34980/f10p0/1363	453
transcript_hq_oa1_4mf_transcript13076/f2p0/3545	1473
transcript_hq_oa1_4mf_transcript6460/f2p0/5894	1599
transcript_hq_oa1_4mf_transcript8147/f10p0/5536	3441
transcript_hq_oa1_4mf_transcript7136/f4p0/5817	4035
transcript_hq_oa1_4mf_transcript12331/f11p0/3728	2067
transcript_hq_oa1_4mf_transcript13428/f16p0/3462	2562
transcript_hq_oa1_4mf_transcript29040/f3p0/2037	1584
transcript_hq_oa1_4mf_transcript19810/f3p0/2716	1680
transcript_hq_oa1_4mf_transcript35700/f4p0/1292	1080
transcript_hq_oa1_4mf_transcript20233/f3p0/2655	1239
transcript_hq_oa1_4mf_transcript2688/f4p0/6617	5796
transcript_hq_oa1_4mf_transcript11245/f2p0/4128	2865
transcript_hq_oa1_4mf_transcript35727/f9p0/1147	960
transcript_hq_oa1_4mf_transcript19292/f2p0/2753	2232
transcript_hq_oa1_4mf_transcript11767/f3p0/3886	2004
transcript_hq_oa1_4mf_transcript34661/f3p0/1493	1035
transcript_hq_oa1_4mf_transcript30841/f2p0/1892	402
transcript_hq_oa1_4mf_transcript6836/f2p0/5857	1839
transcript_hq_oa1_4mf_transcript37851/f3p0/580	558
transcript_hq_oa1_4mf_transcript23017/f7p0/2444	1620
transcript_hq_oa1_4mf_transcript38288/f4p0/383	249
transcript_hq_oa1_4mf_transcript34328/f2p0/1514	1392
transcript_hq_oa1_4mf_transcript20634/f5p0/2619	1806
transcript_hq_oa1_4mf_transcript25208/f6p0/2275	2001
transcript_hq_oa1_4mf_transcript35777/f3p0/1267	897
transcript_hq_oa1_4mf_transcript28735/f4p0/2061	1101
transcript_hq_oa1_4mf_transcript174/f2p0/8637	7575
transcript_hq_oa1_4mf_transcript33833/f2p0/1602	600
transcript_hq_oa1_4mf_transcript31919/f2p0/1806	831
transcript_hq_oa1_4mf_transcript8292/f12p0/5579	4485
transcript_hq_oa1_4mf_transcript30080/f4p0/1953	1692
transcript_hq_oa1_4mf_transcript23794/f4p0/2377	1542
transcript_hq_oa1_4mf_transcript35248/f6p0/1266	630
transcript_hq_oa1_4mf_transcript8649/f2p0/5622	3255
transcript_hq_oa1_4mf_transcript37446/f3p0/790	240
transcript_hq_oa1_4mf_transcript12103/f3p0/3797	3066
transcript_hq_oa1_4mf_transcript32117/f3p0/1764	525
transcript_hq_oa1_4mf_transcript15309/f4p0/3174	1008
transcript_hq_oa1_4mf_transcript26910/f2p0/2173	852
transcript_hq_oa1_4mf_transcript23679/f53p0/2166	753
transcript_hq_oa1_4mf_transcript20930/f24p0/2514	1542
transcript_hq_oa1_4mf_transcript23198/f3p0/2471	1962
transcript_hq_oa1_4mf_transcript35917/f4p0/1161	876
transcript_hq_oa1_4mf_transcript36702/f9p0/1050	270
transcript_hq_oa1_4mf_transcript34399/f11p0/1540	1149
transcript_hq_oa1_4mf_transcript6618/f2p0/5875	2793
transcript_hq_oa1_4mf_transcript18527/f3p0/2813	753
transcript_hq_oa1_4mf_transcript3290/f4p0/6434	3777
transcript_hq_oa1_4mf_transcript12634/f3p0/3633	2073
transcript_hq_oa1_4mf_transcript18496/f2p0/2829	1803
transcript_hq_oa1_4mf_transcript11010/f7p0/4238	2847
transcript_hq_oa1_4mf_transcript15581/f3p0/3112	2601
transcript_hq_oa1_4mf_transcript10536/f4p0/4554	4308
transcript_hq_oa1_4mf_transcript30519/f6p0/1896	1563
transcript_hq_oa1_4mf_transcript28646/f10p0/1996	558
transcript_hq_oa1_4mf_transcript15825/f4p0/3098	1494
transcript_hq_oa1_4mf_transcript15657/f11p0/3120	2226
transcript_hq_oa1_4mf_transcript22149/f10p0/2450	1230
transcript_hq_oa1_4mf_transcript26072/f2p0/2248	1599
transcript_hq_oa1_4mf_transcript4368/f2p0/6192	894
transcript_hq_oa1_4mf_transcript22586/f39p0/2296	1587
transcript_hq_oa1_4mf_transcript2668/f4p0/6562	4026
transcript_hq_oa1_4mf_transcript33864/f2p0/1606	1302
transcript_hq_oa1_4mf_transcript27399/f2p0/2134	927
transcript_hq_oa1_4mf_transcript17661/f2p0/2878	867
[truncated: 18,232 more rows]

## Sheet: 1-4 TFs
MF				Symbiodinium
GeneID	Family			GeneID	Family
transcript_hq_oa1_4mf_transcript4268/f2p0/6242	TSC22			transcript_hq_oa1_4mf_transcript3971/f2p0/6317	zf-MIZ
transcript_hq_oa1_4mf_transcript18915/f113p0/2663	IRF			transcript_hq_oa1_4mf_transcript3971/f2p0/6317	P53
transcript_hq_oa1_4mf_transcript22335/f2p0/2498	Fork head
transcript_hq_oa1_4mf_transcript3206/f7p0/6415	P53
transcript_hq_oa1_4mf_transcript21180/f3p0/2581	MBD
transcript_hq_oa1_4mf_transcript22230/f3p0/2521	zf-MIZ
transcript_hq_oa1_4mf_transcript33836/f3p0/1596	ZBTB
transcript_hq_oa1_4mf_transcript28381/f2p0/2073	Homeobox
transcript_hq_oa1_4mf_transcript21514/f8p0/2571	zf-C2H2
transcript_hq_oa1_4mf_transcript19104/f3p0/2753	bHLH
transcript_hq_oa1_4mf_transcript16431/f6p0/2999	ZBTB
transcript_hq_oa1_4mf_transcript27836/f37p0/2067	ZBTB
transcript_hq_oa1_4mf_transcript11175/f11p0/3995	zf-C2H2
transcript_hq_oa1_4mf_transcript5937/f2p0/5967	zf-C2H2
transcript_hq_oa1_4mf_transcript34944/f2p0/1445	zf-C2H2
transcript_hq_oa1_4mf_transcript8178/f15p0/5653	ZBTB
transcript_hq_oa1_4mf_transcript8402/f2p0/5643	DM
transcript_hq_oa1_4mf_transcript28282/f2p0/2101	PC4
transcript_hq_oa1_4mf_transcript2841/f3p0/6532	zf-C2H2
transcript_hq_oa1_4mf_transcript16784/f4p0/2989	Fork head
transcript_hq_oa1_4mf_transcript34283/f7p0/1493	Homeobox
transcript_hq_oa1_4mf_transcript10217/f2p0/4834	TF_bZIP
transcript_hq_oa1_4mf_transcript16468/f3p0/2986	Homeobox
transcript_hq_oa1_4mf_transcript12951/f2p0/3569	ZBTB
transcript_hq_oa1_4mf_transcript18626/f3p0/2806	ZBTB
transcript_hq_oa1_4mf_transcript20192/f3p0/2666	DM
transcript_hq_oa1_4mf_transcript28402/f3p0/2021	RFX
transcript_hq_oa1_4mf_transcript20503/f2p0/2633	zf-C2H2
transcript_hq_oa1_4mf_transcript14692/f3p0/3239	HMG
transcript_hq_oa1_4mf_transcript4643/f6p0/6166	zf-C2H2
transcript_hq_oa1_4mf_transcript20412/f2p0/2650	zf-NF-X1
transcript_hq_oa1_4mf_transcript18857/f35p0/2771	zf-C2H2
transcript_hq_oa1_4mf_transcript13129/f2p0/3493	NF-YC
transcript_hq_oa1_4mf_transcript14499/f3p0/3277	ZBTB
transcript_hq_oa1_4mf_transcript26513/f4p0/2188	RHD
transcript_hq_oa1_4mf_transcript6190/f8p0/5944	CSD
transcript_hq_oa1_4mf_transcript21756/f2p0/2546	ZBTB
transcript_hq_oa1_4mf_transcript29412/f2p0/2010	zf-LITAF-like
transcript_hq_oa1_4mf_transcript32327/f5p0/1754	zf-C2H2
transcript_hq_oa1_4mf_transcript33938/f9p0/1572	zf-C2H2
transcript_hq_oa1_4mf_transcript5367/f2p0/6069	TF_bZIP
transcript_hq_oa1_4mf_transcript31759/f4p0/1810	RXR-like
transcript_hq_oa1_4mf_transcript9392/f6p0/5461	zf-C2H2
transcript_hq_oa1_4mf_transcript2771/f15p0/6511	COE
transcript_hq_oa1_4mf_transcript13002/f2p0/3564	Homeobox
transcript_hq_oa1_4mf_transcript9381/f2p0/5443	RXR-like
transcript_hq_oa1_4mf_transcript31183/f8p0/1868	Fork head
transcript_hq_oa1_4mf_transcript33738/f2p0/1591	ZBTB
transcript_hq_oa1_4mf_transcript6341/f7p0/5902	ZBTB
transcript_hq_oa1_4mf_transcript25600/f11p0/2276	ZBTB
transcript_hq_oa1_4mf_transcript13635/f12p0/3381	zf-C2H2
transcript_hq_oa1_4mf_transcript30900/f2p0/1895	ZBTB
transcript_hq_oa1_4mf_transcript11968/f5p0/3768	zf-C2H2
transcript_hq_oa1_4mf_transcript25866/f6p0/2257	ZBTB
transcript_hq_oa1_4mf_transcript24349/f18p0/2310	zf-C2H2
transcript_hq_oa1_4mf_transcript14723/f17p0/3166	TF_bZIP
transcript_hq_oa1_4mf_transcript24854/f6p0/2321	ZBTB
transcript_hq_oa1_4mf_transcript18572/f11p0/2774	ZBTB
transcript_hq_oa1_4mf_transcript33013/f2p0/1695	CP2
transcript_hq_oa1_4mf_transcript22734/f7p0/2466	SRF
transcript_hq_oa1_4mf_transcript17630/f9p0/2875	bHLH
transcript_hq_oa1_4mf_transcript36055/f2p0/1198	Homeobox
transcript_hq_oa1_4mf_transcript12547/f2p0/3692	STAT
transcript_hq_oa1_4mf_transcript21765/f5p0/2550	E2F
transcript_hq_oa1_4mf_transcript18232/f5p0/2808	Homeobox
transcript_hq_oa1_4mf_transcript11081/f2p0/4192	THAP
transcript_hq_oa1_4mf_transcript23558/f4p0/2410	ZBTB
transcript_hq_oa1_4mf_transcript18797/f6p0/2778	bHLH
transcript_hq_oa1_4mf_transcript19947/f169p0/2602	ZBTB
transcript_hq_oa1_4mf_transcript24354/f3p0/2344	TF_bZIP
transcript_hq_oa1_4mf_transcript31520/f2p0/1826	Homeobox
transcript_hq_oa1_4mf_transcript32550/f4p0/1725	zf-C2H2
transcript_hq_oa1_4mf_transcript24641/f9p0/2330	zf-C2H2
transcript_hq_oa1_4mf_transcript27529/f66p0/2104	ETS
transcript_hq_oa1_4mf_transcript29489/f13p0/1997	ZBTB
transcript_hq_oa1_4mf_transcript34430/f4p0/1528	ZBTB
transcript_hq_oa1_4mf_transcript19247/f6p0/2752	Homeobox
transcript_hq_oa1_4mf_transcript24660/f3p0/2325	ETS
transcript_hq_oa1_4mf_transcript22821/f2p0/2467	MYB
transcript_hq_oa1_4mf_transcript27745/f13p0/2118	TF_bZIP
transcript_hq_oa1_4mf_transcript30685/f3p0/1900	ZBTB
transcript_hq_oa1_4mf_transcript14165/f7p0/3291	C/EBP
transcript_hq_oa1_4mf_transcript34129/f3p0/1593	TF_bZIP
transcript_hq_oa1_4mf_transcript18299/f8p0/2809	RXR-like
transcript_hq_oa1_4mf_transcript26471/f18p0/2195	MYB
transcript_hq_oa1_4mf_transcript16048/f2p0/3074	ZBTB
transcript_hq_oa1_4mf_transcript11569/f4p0/3947	PAX
transcript_hq_oa1_4mf_transcript34013/f4p0/1572	Homeobox
transcript_hq_oa1_4mf_transcript17320/f2p0/2928	NDT80/PhoG
transcript_hq_oa1_4mf_transcript12782/f18p0/3365	T-box
transcript_hq_oa1_4mf_transcript4061/f2p0/6259	zf-C2H2
transcript_hq_oa1_4mf_transcript14717/f11p0/3253	ZBTB
transcript_hq_oa1_4mf_transcript17732/f2p0/2912	ZBTB
transcript_hq_oa1_4mf_transcript8118/f2p0/5656	HMG
transcript_hq_oa1_4mf_transcript20233/f3p0/2655	Tub
transcript_hq_oa1_4mf_transcript13450/f2p0/3481	ZBTB
transcript_hq_oa1_4mf_transcript28246/f6p0/2080	ZBTB
transcript_hq_oa1_4mf_transcript34443/f2p0/1513	TF_bZIP
transcript_hq_oa1_4mf_transcript23051/f2p0/2445	zf-C2H2
transcript_hq_oa1_4mf_transcript20002/f2p0/2678	zf-MIZ
transcript_hq_oa1_4mf_transcript21461/f14p0/2555	zf-MIZ
transcript_hq_oa1_4mf_transcript35851/f4p0/1238	zf-C2H2
transcript_hq_oa1_4mf_transcript34112/f2p0/1519	zf-C2H2
transcript_hq_oa1_4mf_transcript36468/f2p0/1087	Homeobox
transcript_hq_oa1_4mf_transcript29188/f8p0/1989	zf-C2H2
transcript_hq_oa1_4mf_transcript33482/f3p0/1657	CUT
transcript_hq_oa1_4mf_transcript14078/f14p0/3351	CSD
transcript_hq_oa1_4mf_transcript27263/f10p0/2153	SF-like
transcript_hq_oa1_4mf_transcript27172/f7p0/2169	HMG
transcript_hq_oa1_4mf_transcript18755/f2p0/2813	bHLH
transcript_hq_oa1_4mf_transcript15122/f2p0/3198	CSL
transcript_hq_oa1_4mf_transcript22083/f3p0/2525	zf-C2H2
transcript_hq_oa1_4mf_transcript20823/f5p0/2482	TF_bZIP
transcript_hq_oa1_4mf_transcript13024/f2p0/3511	Homeobox
transcript_hq_oa1_4mf_transcript28758/f4p0/2031	ZBTB
transcript_hq_oa1_4mf_transcript18773/f6p0/2800	TF_bZIP
transcript_hq_oa1_4mf_transcript16611/f7p0/3016	ZBTB
transcript_hq_oa1_4mf_transcript17588/f8p0/2672	Homeobox
transcript_hq_oa1_4mf_transcript33692/f2p0/1637	ZBTB
transcript_hq_oa1_4mf_transcript20143/f2p0/2661	HMG
transcript_hq_oa1_4mf_transcript14448/f12p0/3216	Homeobox
transcript_hq_oa1_4mf_transcript4944/f9p0/6017	ETS
transcript_hq_oa1_4mf_transcript20164/f7p0/2667	TF_bZIP
transcript_hq_oa1_4mf_transcript5779/f3p0/6074	HMG
transcript_hq_oa1_4mf_transcript30547/f5p0/1910	AF-4
transcript_hq_oa1_4mf_transcript1647/f4p0/6947	HMG
transcript_hq_oa1_4mf_transcript12064/f2p0/3777	bHLH
transcript_hq_oa1_4mf_transcript30802/f3p0/1898	NF-YB
transcript_hq_oa1_4mf_transcript22648/f89p0/2390	ZBTB
transcript_hq_oa1_4mf_transcript16630/f2p0/2726	bHLH
transcript_hq_oa1_4mf_transcript10306/f2p0/4748	SRF
transcript_hq_oa1_4mf_transcript22140/f3p0/2518	TF_bZIP
transcript_hq_oa1_4mf_transcript20974/f15p0/2585	RXR-like
transcript_hq_oa1_4mf_transcript24753/f6p0/2346	Homeobox
transcript_hq_oa1_4mf_transcript11762/f4p0/3892	ZBTB
transcript_hq_oa1_4mf_transcript20363/f2p0/2662	NF-YA
transcript_hq_oa1_4mf_transcript4937/f2p0/6111	bHLH
transcript_hq_oa1_4mf_transcript22252/f3p0/2533	PAX
transcript_hq_oa1_4mf_transcript9567/f2p0/5525	CSD
transcript_hq_oa1_4mf_transcript30341/f2p0/1933	zf-LITAF-like
transcript_hq_oa1_4mf_transcript18527/f3p0/2813	TF_bZIP
transcript_hq_oa1_4mf_transcript17731/f3p0/2915	ZBTB
transcript_hq_oa1_4mf_transcript24226/f16p0/2201	bHLH
transcript_hq_oa1_4mf_transcript17450/f3p0/2908	ETS
transcript_hq_oa1_4mf_transcript27900/f9p0/2125	zf-MIZ
transcript_hq_oa1_4mf_transcript35232/f2p0/1376	Homeobox
transcript_hq_oa1_4mf_transcript29632/f5p0/1985	zf-C2HC
transcript_lq_oa1_4mf_transcript8211/f2p0/5821	TF_bZIP
transcript_hq_oa1_4mf_transcript13089/f3p0/3538	zf-C2H2
transcript_hq_oa1_4mf_transcript15496/f3p0/3138	zf-C2H2
transcript_hq_oa1_4mf_transcript25815/f2p0/2254	Homeobox
transcript_hq_oa1_4mf_transcript26325/f3p0/2214	Nrf1
transcript_hq_oa1_4mf_transcript14647/f2p0/3254	zf-C2H2
transcript_hq_oa1_4mf_transcript25492/f14p0/2268	HMG
transcript_hq_oa1_4mf_transcript33703/f2p0/1621	ZBTB
transcript_hq_oa1_4mf_transcript33174/f3p0/1676	HMG
transcript_hq_oa1_4mf_transcript24300/f70p0/2247	HMG
transcript_hq_oa1_4mf_transcript16104/f5p0/3066	bHLH
transcript_hq_oa1_4mf_transcript22586/f39p0/2296	bHLH
transcript_hq_oa1_4mf_transcript13323/f2p0/3490	Fork head
transcript_hq_oa1_4mf_transcript9546/f14p0/5431	TF_bZIP
transcript_hq_oa1_4mf_transcript30493/f2p0/1918	ARID
transcript_hq_oa1_4mf_transcript18448/f6p0/2795	ZBTB
transcript_hq_oa1_4mf_transcript29131/f26p0/1669	Pou
transcript_hq_oa1_4mf_transcript29260/f3p0/2015	TF_bZIP
transcript_hq_oa1_4mf_transcript10539/f2p0/4546	zf-C2H2
transcript_hq_oa1_4mf_transcript25433/f2p0/2277	zf-C2H2
transcript_hq_oa1_4mf_transcript29759/f2p0/1982	bHLH
transcript_hq_oa1_4mf_transcript13028/f3p0/3497	ZBTB
transcript_hq_oa1_4mf_transcript22736/f4p0/2414	SAND
transcript_hq_oa1_4mf_transcript17736/f2p0/2891	ZBTB
transcript_hq_oa1_4mf_transcript36935/f11p0/943	bHLH
transcript_hq_oa1_4mf_transcript8901/f3p0/5576	ETS
transcript_hq_oa1_4mf_transcript14703/f6p0/3255	ZBTB
transcript_hq_oa1_4mf_transcript18607/f17p0/2787	bHLH
transcript_hq_oa1_4mf_transcript23970/f2p0/2372	zf-MIZ
transcript_hq_oa1_4mf_transcript27526/f3p0/2132	HMG
transcript_hq_oa1_4mf_transcript13233/f3p0/3458	zf-C2H2
transcript_hq_oa1_4mf_transcript22970/f7p0/2457	MH1
transcript_hq_oa1_4mf_transcript31765/f12p0/1800	zf-C2H2
transcript_hq_oa1_4mf_transcript20364/f3p0/2625	Homeobox
transcript_hq_oa1_4mf_transcript30655/f3p0/1912	RXR-like
transcript_hq_oa1_4mf_transcript15278/f24p0/3125	ZBTB
transcript_hq_oa1_4mf_transcript23641/f14p0/2393	SRF
transcript_hq_oa1_4mf_transcript30623/f2p0/1906	zf-C2H2
transcript_hq_oa1_4mf_transcript12379/f2p0/3707	TF_bZIP
transcript_hq_oa1_4mf_transcript23766/f13p0/2368	IRF
transcript_hq_oa1_4mf_transcript36603/f4p0/1047	zf-C2H2
transcript_hq_oa1_4mf_transcript16505/f12p0/2994	bHLH
transcript_hq_oa1_4mf_transcript25611/f3p0/2268	zf-C2H2
transcript_hq_oa1_4mf_transcript23103/f49p0/2404	THAP
transcript_hq_oa1_4mf_transcript18999/f2p0/2756	HMG
transcript_hq_oa1_4mf_transcript26600/f7p0/1920	ZBTB
transcript_hq_oa1_4mf_transcript21159/f2p0/2594	zf-C2H2
transcript_hq_oa1_4mf_transcript15071/f2p0/3210	AP-2
transcript_hq_oa1_4mf_transcript20637/f2p0/2595	ARID
transcript_hq_oa1_4mf_transcript24614/f3p0/2339	zf-C2H2
transcript_hq_oa1_4mf_transcript8667/f3p0/5608	ZBTB
transcript_hq_oa1_4mf_transcript20816/f2p0/2621	RFX
transcript_hq_oa1_4mf_transcript27536/f4p0/2150	RXR-like
transcript_hq_oa1_4mf_transcript13151/f20p0/3513	Homeobox
transcript_hq_oa1_4mf_transcript29853/f3p0/1967	zf-C2H2
transcript_hq_oa1_4mf_transcript17601/f2p0/2882	bHLH
transcript_hq_oa1_4mf_transcript28109/f39p0/2041	ZBTB
transcript_hq_oa1_4mf_transcript19367/f35p0/2687	ETS
transcript_hq_oa1_4mf_transcript33929/f3p0/1588	Homeobox
transcript_hq_oa1_4mf_transcript33830/f2p0/1478	zf-C2H2
transcript_hq_oa1_4mf_transcript30349/f3p0/1816	zf-C2H2
transcript_hq_oa1_4mf_transcript7346/f8p0/5790	Homeobox
transcript_hq_oa1_4mf_transcript10393/f3p0/4683	zf-LITAF-like
transcript_hq_oa1_4mf_transcript29892/f7p0/1964	TF_bZIP
transcript_hq_oa1_4mf_transcript12513/f2p0/3685	bHLH
transcript_hq_oa1_4mf_transcript25105/f3p0/2300	zf-C2H2
transcript_hq_oa1_4mf_transcript25186/f7p0/2300	zf-C2H2
transcript_hq_oa1_4mf_transcript11719/f3p0/3920	ARID
transcript_hq_oa1_4mf_transcript4656/f2p0/6162	NF-YC
transcript_hq_oa1_4mf_transcript14394/f10p0/3280	ETS
transcript_hq_oa1_4mf_transcript24228/f3p0/2362	RXR-like
transcript_hq_oa1_4mf_transcript10984/f10p0/4160	ZBTB
transcript_hq_oa1_4mf_transcript20062/f6p0/2672	zf-MIZ
transcript_hq_oa1_4mf_transcript27644/f2p0/2124	ZBTB
transcript_hq_oa1_4mf_transcript18985/f3p0/2766	ZBTB
transcript_hq_oa1_4mf_transcript23119/f5p0/2430	zf-C2H2
transcript_hq_oa1_4mf_transcript8799/f7p0/5605	NF-YB
transcript_hq_oa1_4mf_transcript33137/f5p0/1631	zf-C2H2
transcript_hq_oa1_4mf_transcript33111/f2p0/1674	ZBTB
transcript_hq_oa1_4mf_transcript17053/f2p0/2948	Homeobox
transcript_hq_oa1_4mf_transcript22754/f2p0/2463	Homeobox
transcript_hq_oa1_4mf_transcript20803/f2p0/2608	zf-C2H2
transcript_hq_oa1_4mf_transcript14270/f27p0/3134	CSD
transcript_hq_oa1_4mf_transcript14529/f2p0/3283	zf-C2H2
transcript_hq_oa1_4mf_transcript30274/f2p0/1917	MYB
transcript_hq_oa1_4mf_transcript23940/f6p0/2365	PAX
transcript_hq_oa1_4mf_transcript11934/f3p0/3841	DM
transcript_hq_oa1_4mf_transcript14926/f4p0/3219	Homeobox
transcript_hq_oa1_4mf_transcript11549/f3p0/3949	zf-MIZ
transcript_hq_oa1_4mf_transcript12501/f2p0/3677	Homeobox
transcript_hq_oa1_4mf_transcript18536/f3p0/2804	ZBTB
transcript_hq_oa1_4mf_transcript27334/f2p0/2144	zf-MIZ
transcript_hq_oa1_4mf_transcript23218/f5p0/2456	ZBTB
transcript_hq_oa1_4mf_transcript18791/f4p0/2788	ZBTB
transcript_hq_oa1_4mf_transcript29315/f2p0/2013	ZBTB
transcript_hq_oa1_4mf_transcript5219/f3p0/6052	TF_bZIP
transcript_hq_oa1_4mf_transcript16263/f2p0/3039	ZBTB
transcript_hq_oa1_4mf_transcript33581/f2p0/1625	ZBTB
transcript_hq_oa1_4mf_transcript19150/f9p0/2743	zf-C2H2
transcript_hq_oa1_4mf_transcript18630/f2p0/2748	zf-C2H2
transcript_hq_oa1_4mf_transcript17312/f3p0/2931	Homeobox
transcript_hq_oa1_4mf_transcript8991/f5p0/5570	zf-GATA
transcript_hq_oa1_4mf_transcript3080/f4p0/6489	zf-C2HC
transcript_hq_oa1_4mf_transcript18850/f5p0/2761	zf-C2H2
transcript_hq_oa1_4mf_transcript25154/f2p0/2279	Fork head
transcript_hq_oa1_4mf_transcript15750/f7p0/3111	zf-MIZ
transcript_hq_oa1_4mf_transcript15323/f8p0/3152	zf-MIZ
transcript_hq_oa1_4mf_transcript7402/f2p0/5849	ETS
transcript_hq_oa1_4mf_transcript32808/f7p0/1711	MYB
transcript_hq_oa1_4mf_transcript35634/f3p0/1307	ZBTB
transcript_hq_oa1_4mf_transcript33989/f2p0/1581	DM
transcript_hq_oa1_4mf_transcript11040/f5p0/4196	P53
transcript_hq_oa1_4mf_transcript17113/f4p0/2944	TF_bZIP
transcript_hq_oa1_4mf_transcript11956/f2p0/3828	HMG
transcript_hq_oa1_4mf_transcript25411/f3p0/2279	TF_bZIP
transcript_hq_oa1_4mf_transcript11273/f9p0/4080	ZBTB
transcript_hq_oa1_4mf_transcript12164/f2p0/3778	Homeobox
transcript_hq_oa1_4mf_transcript29579/f3p0/1990	bHLH
transcript_hq_oa1_4mf_transcript4683/f5p0/6152	TF_bZIP
transcript_hq_oa1_4mf_transcript22469/f2p0/2486	bHLH
transcript_hq_oa1_4mf_transcript30619/f2p0/1844	MYB
transcript_hq_oa1_4mf_transcript13791/f2p0/3394	Fork head
transcript_hq_oa1_4mf_transcript25006/f3p0/2403	ZBTB
transcript_hq_oa1_4mf_transcript17201/f3p0/2964	TF_bZIP
transcript_hq_oa1_4mf_transcript33600/f13p0/1638	zf-GATA
transcript_hq_oa1_4mf_transcript6194/f22p0/5938	MH1
transcript_hq_oa1_4mf_transcript27713/f5p0/2089	ZBTB
transcript_hq_oa1_4mf_transcript12826/f2p0/3595	zf-C2H2
transcript_hq_oa1_4mf_transcript27510/f2p0/2182	ZBTB
transcript_hq_oa1_4mf_transcript10762/f7p0/4244	ZBTB
transcript_hq_oa1_4mf_transcript34167/f7p0/1544	Fork head
transcript_hq_oa1_4mf_transcript23919/f2p0/2385	E2F
transcript_hq_oa1_4mf_transcript22114/f5p0/2472	zf-C2H2
transcript_hq_oa1_4mf_transcript27660/f3p0/2105	ZBTB
transcript_hq_oa1_4mf_transcript18534/f2p0/2829	Pou
transcript_hq_oa1_4mf_transcript16473/f2p0/2980	ZBTB
transcript_hq_oa1_4mf_transcript19855/f2p0/2704	HMG
transcript_hq_oa1_4mf_transcript13399/f2p0/3504	Homeobox
transcript_hq_oa1_4mf_transcript31468/f2p0/1838	zf-C2H2
transcript_hq_oa1_4mf_transcript11927/f3p0/3844	Homeobox
transcript_hq_oa1_4mf_transcript21618/f3p0/2549	zf-C2H2
transcript_hq_oa1_4mf_transcript15518/f4p0/3133	ZBTB
transcript_hq_oa1_4mf_transcript4494/f9p0/6209	THAP
transcript_hq_oa1_4mf_transcript20269/f3p0/2654	ZBTB
transcript_hq_oa1_4mf_transcript29914/f3p0/1958	ETS
transcript_hq_oa1_4mf_transcript26100/f2p0/2236	ZBTB
transcript_hq_oa1_4mf_transcript17496/f3p0/2911	zf-C2H2
transcript_hq_oa1_4mf_transcript13727/f5p0/3428	TF_bZIP
transcript_hq_oa1_4mf_transcript13667/f5p0/3382	ZBTB
transcript_hq_oa1_4mf_transcript19456/f2p0/2748	zf-C2H2
transcript_hq_oa1_4mf_transcript20698/f34p0/2560	ZBTB
transcript_hq_oa1_4mf_transcript760/f2p0/7517	NDT80/PhoG
transcript_hq_oa1_4mf_transcript14081/f2p0/3353	ZBTB
transcript_hq_oa1_4mf_transcript20313/f3p0/2649	ZBTB
transcript_hq_oa1_4mf_transcript25886/f87p0/1931	zf-C2H2
transcript_hq_oa1_4mf_transcript13292/f24p0/3410	ETS
transcript_hq_oa1_4mf_transcript20953/f2p0/2635	ZBTB
transcript_hq_oa1_4mf_transcript25406/f2p0/2272	MH1
transcript_hq_oa1_4mf_transcript15073/f4p0/3192	zf-C2H2
transcript_hq_oa1_4mf_transcript35746/f2p0/1278	TF_bZIP
transcript_hq_oa1_4mf_transcript6073/f2p0/5959	ARID
transcript_hq_oa1_4mf_transcript31440/f3p0/1841	ZBTB
transcript_hq_oa1_4mf_transcript36269/f22p0/1091	Homeobox
transcript_hq_oa1_4mf_transcript30350/f4p0/1918	zf-LITAF-like
transcript_hq_oa1_4mf_transcript29141/f2p0/2029	THAP
transcript_hq_oa1_4mf_transcript20451/f32p0/2508	ZBTB
transcript_hq_oa1_4mf_transcript26678/f11p0/2195	TF_bZIP
transcript_hq_oa1_4mf_transcript13208/f48p0/3264	ZBTB
transcript_hq_oa1_4mf_transcript15369/f4p0/3160	bHLH
transcript_hq_oa1_4mf_transcript16216/f10p0/3063	CSD
transcript_hq_oa1_4mf_transcript12507/f3p0/3674	zf-GATA
transcript_hq_oa1_4mf_transcript18396/f4p0/2745	ZBTB
transcript_hq_oa1_4mf_transcript22082/f9p0/2468	RHD
transcript_hq_oa1_4mf_transcript28329/f8p0/2059	ZBTB
transcript_hq_oa1_4mf_transcript12184/f2p0/3776	Homeobox
transcript_hq_oa1_4mf_transcript13627/f2p0/3424	Homeobox
transcript_hq_oa1_4mf_transcript23314/f4p0/2425	Homeobox
transcript_hq_oa1_4mf_transcript22244/f14p0/2482	THAP
transcript_hq_oa1_4mf_transcript15742/f2p0/3106	zf-C2H2
transcript_hq_oa1_4mf_transcript10720/f14p0/4116	ETS
transcript_hq_oa1_4mf_transcript27855/f2p0/2111	zf-C2H2
transcript_hq_oa1_4mf_transcript17504/f25p0/2886	Homeobox
transcript_hq_oa1_4mf_transcript28996/f10p0/1979	zf-MIZ
transcript_hq_oa1_4mf_transcript1815/f3p0/6887	zf-C2H2
transcript_hq_oa1_4mf_transcript2720/f2p0/6557	MYB
transcript_hq_oa1_4mf_transcript31960/f6p0/1797	ZBTB
transcript_hq_oa1_4mf_transcript7931/f2p0/5731	zf-C2H2
transcript_hq_oa1_4mf_transcript32086/f2p0/1776	bHLH
transcript_hq_oa1_4mf_transcript22382/f3p0/2490	HMG
transcript_hq_oa1_4mf_transcript31007/f6p0/1888	TF_bZIP
transcript_hq_oa1_4mf_transcript15503/f6p0/3102	SRF
transcript_hq_oa1_4mf_transcript10725/f2p0/4425	Homeobox
transcript_hq_oa1_4mf_transcript7152/f2p0/5850	RXR-like
transcript_hq_oa1_4mf_transcript29981/f10p0/1935	Homeobox
transcript_hq_oa1_4mf_transcript23704/f4p0/2398	NF-YB
transcript_hq_oa1_4mf_transcript33466/f2p0/1642	zf-C2H2
transcript_hq_oa1_4mf_transcript12587/f2p0/3655	Runt
transcript_hq_oa1_4mf_transcript27014/f8p0/2182	NF-YC
transcript_hq_oa1_4mf_transcript31003/f6p0/1889	zf-C2H2
transcript_hq_oa1_4mf_transcript2515/f2p0/6588	zf-MIZ
transcript_hq_oa1_4mf_transcript24219/f14p0/2363	zf-C2H2
transcript_hq_oa1_4mf_transcript24443/f24p0/2263	zf-C2H2
transcript_hq_oa1_4mf_transcript19094/f2p0/2769	ZBTB
transcript_hq_oa1_4mf_transcript31983/f3p0/1823	HMG
transcript_hq_oa1_4mf_transcript34406/f5p0/1527	RXR-like
transcript_hq_oa1_4mf_transcript28261/f6p0/2035	ETS
transcript_hq_oa1_4mf_transcript13155/f2p0/3292	ZBTB
transcript_hq_oa1_4mf_transcript23554/f12p0/2408	zf-C2H2
transcript_hq_oa1_4mf_transcript13111/f4p0/3532	TF_bZIP
transcript_hq_oa1_4mf_transcript16282/f2p0/3048	bHLH
transcript_hq_oa1_4mf_transcript21133/f2p0/2596	NF-YB
transcript_hq_oa1_4mf_transcript4555/f3p0/6148	ETS
transcript_hq_oa1_4mf_transcript15980/f5p0/3099	ZBTB
transcript_hq_oa1_4mf_transcript16829/f3p0/2760	Homeobox
transcript_hq_oa1_4mf_transcript5812/f2p0/5982	IRF
transcript_hq_oa1_4mf_transcript13195/f3p0/3536	P53
transcript_hq_oa1_4mf_transcript14062/f2p0/3397	Homeobox
transcript_hq_oa1_4mf_transcript3715/f12p0/6267	zf-C2H2
transcript_hq_oa1_4mf_transcript1788/f2p0/6906	ZBTB
transcript_lq_oa1_4mf_transcript26107/f2p0/2241	THAP
transcript_hq_oa1_4mf_transcript13550/f4p0/3444	ETS
transcript_hq_oa1_4mf_transcript34197/f4p0/1552	Homeobox
transcript_hq_oa1_4mf_transcript32782/f2p0/1721	Homeobox
transcript_hq_oa1_4mf_transcript23821/f9p0/2364	zf-C2H2
transcript_hq_oa1_4mf_transcript34861/f2p0/1454	ZBTB
transcript_hq_oa1_4mf_transcript11420/f2p0/4044	bHLH
transcript_hq_oa1_4mf_transcript17279/f71p0/2913	MBD
transcript_hq_oa1_4mf_transcript16997/f3p0/2954	zf-C2H2
transcript_hq_oa1_4mf_transcript35524/f2p0/1331	THAP
transcript_hq_oa1_4mf_transcript4139/f2p0/6250	CSD
transcript_hq_oa1_4mf_transcript13425/f2p0/3463	ZBTB
transcript_hq_oa1_4mf_transcript8718/f2p0/5625	zf-C2H2
transcript_hq_oa1_4mf_transcript17057/f2p0/2957	zf-C2H2
transcript_hq_oa1_4mf_transcript27849/f3p0/2128	NF-YC
transcript_hq_oa1_4mf_transcript28352/f2p0/2077	ZBTB
transcript_hq_oa1_4mf_transcript10310/f2p0/4758	zf-C2H2
transcript_hq_oa1_4mf_transcript24259/f2p0/2361	zf-MIZ
transcript_hq_oa1_4mf_transcript21058/f3p0/2600	HMG
transcript_hq_oa1_4mf_transcript36536/f3p0/1066	zf-C2H2
transcript_hq_oa1_4mf_transcript27033/f48p0/2159	zf-GATA
transcript_hq_oa1_4mf_transcript19937/f2p0/2687	NF-YC
transcript_hq_oa1_4mf_transcript15584/f9p0/3115	ZBTB
transcript_hq_oa1_4mf_transcript33732/f2p0/1633	zf-C2H2
transcript_hq_oa1_4mf_transcript8927/f2p0/5547	Fork head
transcript_hq_oa1_4mf_transcript13671/f2p0/3414	Homeobox
transcript_hq_oa1_4mf_transcript23252/f74p0/2369	TF_bZIP
transcript_hq_oa1_4mf_transcript34376/f9p0/1526	ZBTB
transcript_hq_oa1_4mf_transcript18653/f10p0/2781	Homeobox
transcript_hq_oa1_4mf_transcript30313/f3p0/1931	zf-C2H2
transcript_hq_oa1_4mf_transcript24979/f3p0/2309	ZBTB
transcript_hq_oa1_4mf_transcript20061/f2p0/2675	ETS
transcript_hq_oa1_4mf_transcript21969/f5p0/2537	THAP
transcript_hq_oa1_4mf_transcript25475/f4p0/2257	bHLH
transcript_hq_oa1_4mf_transcript1872/f13p0/6870	ZBTB
transcript_hq_oa1_4mf_transcript30891/f3p0/1884	RFX
transcript_hq_oa1_4mf_transcript21373/f3p0/2570	CSD
transcript_hq_oa1_4mf_transcript28304/f28p0/2052	zf-C2H2
transcript_hq_oa1_4mf_transcript4271/f2p0/6296	ETS
transcript_hq_oa1_4mf_transcript18112/f5p0/2856	bHLH
transcript_hq_oa1_4mf_transcript25232/f10p0/2276	ZBTB
transcript_hq_oa1_4mf_transcript13720/f71p0/3373	RXR-like
transcript_hq_oa1_4mf_transcript4235/f15p0/6164	ETS
transcript_hq_oa1_4mf_transcript26151/f9p0/2228	bHLH
transcript_hq_oa1_4mf_transcript26483/f2p0/2208	TF_bZIP
transcript_hq_oa1_4mf_transcript12486/f9p0/3666	RXR-like
transcript_hq_oa1_4mf_transcript9211/f2p0/5560	Homeobox
transcript_hq_oa1_4mf_transcript24777/f13p0/2235	Fork head
transcript_hq_oa1_4mf_transcript32065/f3p0/1786	RXR-like
transcript_hq_oa1_4mf_transcript30915/f8p0/1871	bHLH
transcript_hq_oa1_4mf_transcript33436/f2p0/1652	bHLH
transcript_hq_oa1_4mf_transcript22310/f2p0/2483	GTF2I
transcript_hq_oa1_4mf_transcript24133/f53p0/2291	TF_bZIP
transcript_hq_oa1_4mf_transcript26081/f14p0/2205	THAP
transcript_hq_oa1_4mf_transcript2816/f13p0/6511	ZBTB
transcript_hq_oa1_4mf_transcript20970/f2p0/2557	ZBTB
transcript_hq_oa1_4mf_transcript28366/f2p0/2104	TF_bZIP
transcript_hq_oa1_4mf_transcript4252/f2p0/6225	Homeobox
transcript_hq_oa1_4mf_transcript31119/f2p0/1870	zf-C2H2
transcript_hq_oa1_4mf_transcript29461/f2p0/2006	E2F
transcript_hq_oa1_4mf_transcript12656/f14p0/3643	zf-C2H2
transcript_hq_oa1_4mf_transcript28748/f3p0/2044	MH1
transcript_hq_oa1_4mf_transcript15469/f8p0/3092	zf-GATA
transcript_hq_oa1_4mf_transcript19433/f5p0/2668	ZBTB
transcript_hq_oa1_4mf_transcript22866/f3p0/2454	MBD
transcript_hq_oa1_4mf_transcript12140/f6p0/3791	zf-C2H2
transcript_hq_oa1_4mf_transcript12652/f2p0/3637	ZBTB
transcript_hq_oa1_4mf_transcript26865/f8p0/2178	GTF2I
transcript_hq_oa1_4mf_transcript45/f2p0/9519	ZBTB
transcript_hq_oa1_4mf_transcript34798/f2p0/1465	zf-C2H2
transcript_hq_oa1_4mf_transcript14188/f2p0/3321	Fork head
transcript_hq_oa1_4mf_transcript12653/f3p0/3636	MYB
transcript_hq_oa1_4mf_transcript35128/f9p0/1390	bHLH
transcript_hq_oa1_4mf_transcript14500/f2p0/3271	IRF
transcript_hq_oa1_4mf_transcript18737/f31p0/2682	HMG
transcript_hq_oa1_4mf_transcript16321/f3p0/3042	ETS
transcript_hq_oa1_4mf_transcript17284/f30p0/2762	P53
transcript_hq_oa1_4mf_transcript32321/f3p0/1761	zf-C2H2
transcript_hq_oa1_4mf_transcript19473/f4p0/2685	ZBTB
transcript_hq_oa1_4mf_transcript11680/f2p0/3918	ETS
transcript_hq_oa1_4mf_transcript32002/f3p0/1781	HMG
transcript_hq_oa1_4mf_transcript11210/f11p0/4088	ZBTB
transcript_hq_oa1_4mf_transcript28070/f2p0/2099	RXR-like
transcript_hq_oa1_4mf_transcript19152/f5p0/2747	RXR-like
transcript_hq_oa1_4mf_transcript11775/f5p0/3634	ZBTB
transcript_hq_oa1_4mf_transcript28248/f23p0/2062	ZBTB
transcript_hq_oa1_4mf_transcript32734/f2p0/1730	zf-MIZ
transcript_hq_oa1_4mf_transcript12048/f99p0/3766	ZBTB
transcript_hq_oa1_4mf_transcript26011/f2p0/2239	TF_bZIP
transcript_hq_oa1_4mf_transcript15611/f8p0/3108	ZBTB
transcript_hq_oa1_4mf_transcript20776/f3p0/2614	ETS
transcript_hq_oa1_4mf_transcript31047/f2p0/1873	HMG
transcript_hq_oa1_4mf_transcript23344/f2p0/2426	bHLH
transcript_hq_oa1_4mf_transcript7553/f2p0/5747	MBD
transcript_hq_oa1_4mf_transcript35156/f2p0/1397	zf-C2H2
transcript_hq_oa1_4mf_transcript11143/f2p0/4157	ZBTB
transcript_hq_oa1_4mf_transcript13358/f2p0/3001	Homeobox
transcript_hq_oa1_4mf_transcript26906/f2p0/2175	TF_bZIP
transcript_hq_oa1_4mf_transcript14682/f2p0/3237	bHLH
transcript_hq_oa1_4mf_transcript21281/f2p0/2573	zf-C2H2
transcript_hq_oa1_4mf_transcript16708/f10p0/2996	zf-GATA
transcript_hq_oa1_4mf_transcript16900/f3p0/2976	zf-C2H2
transcript_hq_oa1_4mf_transcript15012/f2p0/3190	ZBTB
transcript_hq_oa1_4mf_transcript29775/f2p0/1969	zf-C2H2
transcript_hq_oa1_4mf_transcript29448/f10p0/1965	MYB
transcript_hq_oa1_4mf_transcript27720/f2p0/2133	TF_bZIP
transcript_hq_oa1_4mf_transcript16068/f45p0/3020	Homeobox
transcript_hq_oa1_4mf_transcript14992/f2p0/2969	ZBTB
transcript_hq_oa1_4mf_transcript25612/f20p0/2256	ZBTB
transcript_hq_oa1_4mf_transcript19165/f42p0/2706	Homeobox
transcript_hq_oa1_4mf_transcript16010/f3p0/3078	MH1
transcript_hq_oa1_4mf_transcript9502/f3p0/5424	T-box
transcript_hq_oa1_4mf_transcript26601/f19p0/2053	Homeobox
transcript_hq_oa1_4mf_transcript15060/f3p0/3201	Homeobox
transcript_hq_oa1_4mf_transcript12217/f4p0/3758	Homeobox
transcript_hq_oa1_4mf_transcript21459/f10p0/2313	ZBTB
transcript_hq_oa1_4mf_transcript32681/f5p0/1712	Pou
transcript_hq_oa1_4mf_transcript14766/f6p0/3219	ZBTB
transcript_hq_oa1_4mf_transcript28464/f19p0/2056	Homeobox
transcript_hq_oa1_4mf_transcript11356/f28p0/3801	Homeobox
transcript_hq_oa1_4mf_transcript36091/f2p0/1200	Homeobox
transcript_hq_oa1_4mf_transcript12431/f2p0/3648	C/EBP
transcript_hq_oa1_4mf_transcript17195/f3p0/2937	ZBTB
transcript_hq_oa1_4mf_transcript10361/f2p0/4639	zf-C2H2
transcript_hq_oa1_4mf_transcript30956/f2p0/1879	zf-C2H2
transcript_hq_oa1_4mf_transcript20935/f19p0/2504	Homeobox
transcript_hq_oa1_4mf_transcript25911/f2p0/2247	IRF
transcript_hq_oa1_4mf_transcript11574/f3p0/3980	ZBTB
transcript_hq_oa1_4mf_transcript21736/f10p0/2500	MH1
transcript_hq_oa1_4mf_transcript34888/f4p0/1454	ZBTB
transcript_hq_oa1_4mf_transcript12565/f9p0/3649	ZBTB
transcript_hq_oa1_4mf_transcript15666/f3p0/3073	ZBTB
transcript_hq_oa1_4mf_transcript17162/f4p0/2977	ARID
transcript_hq_oa1_4mf_transcript24462/f8p0/2354	zf-C2H2
transcript_hq_oa1_4mf_transcript14985/f3p0/3180	bHLH
transcript_hq_oa1_4mf_transcript10276/f2p0/4771	ZBTB
transcript_hq_oa1_4mf_transcript1977/f2p0/6809	ZBTB
transcript_hq_oa1_4mf_transcript30533/f3p0/1911	zf-C2H2
transcript_hq_oa1_4mf_transcript34722/f2p0/1435	ETS
transcript_hq_oa1_4mf_transcript25033/f3p0/2305	bHLH
transcript_hq_oa1_4mf_transcript37251/f2p0/852	ETS
transcript_hq_oa1_4mf_transcript35149/f4p0/1397	Homeobox
transcript_hq_oa1_4mf_transcript15215/f4p0/3174	ZBTB
transcript_hq_oa1_4mf_transcript18570/f4p0/2801	HMG
transcript_hq_oa1_4mf_transcript27079/f7p0/2176	DM
transcript_hq_oa1_4mf_transcript21672/f4p0/2552	ZBTB
transcript_hq_oa1_4mf_transcript28079/f2p0/2083	zf-C2H2
transcript_hq_oa1_4mf_transcript23120/f30p0/2310	RFX
transcript_hq_oa1_4mf_transcript12490/f4p0/3660	zf-C2H2
transcript_hq_oa1_4mf_transcript10981/f2p0/4245	COE
transcript_hq_oa1_4mf_transcript23244/f2p0/2443	ZBTB
transcript_hq_oa1_4mf_transcript20790/f19p0/2572	HMG
transcript_hq_oa1_4mf_transcript13178/f29p0/3480	bHLH
transcript_hq_oa1_4mf_transcript30299/f45p0/1839	zf-C2H2
transcript_hq_oa1_4mf_transcript11255/f3p0/4105	MYB
transcript_hq_oa1_4mf_transcript21872/f4p0/2525	zf-C2H2
transcript_hq_oa1_4mf_transcript24084/f8p0/2374	TF_bZIP
transcript_hq_oa1_4mf_transcript29099/f2p0/2031	Homeobox
transcript_hq_oa1_4mf_transcript21611/f2p0/2441	ZBTB
transcript_hq_oa1_4mf_transcript23575/f5p0/2406	ZBTB
transcript_hq_oa1_4mf_transcript17870/f6p0/2586	Homeobox
transcript_hq_oa1_4mf_transcript14458/f4p0/3240	Homeobox
transcript_hq_oa1_4mf_transcript4751/f18p0/6066	ZBTB
transcript_hq_oa1_4mf_transcript22527/f12p0/2501	zf-C2H2
transcript_hq_oa1_4mf_transcript4295/f4p0/6223	TF_bZIP
transcript_hq_oa1_4mf_transcript12444/f6p0/3673	ETS
transcript_hq_oa1_4mf_transcript23629/f2p0/2403	zf-C2H2
transcript_hq_oa1_4mf_transcript19564/f3p0/2716	TF_bZIP
transcript_hq_oa1_4mf_transcript21768/f2p0/2527	bHLH
transcript_hq_oa1_4mf_transcript16523/f2p0/3015	P53
transcript_hq_oa1_4mf_transcript33292/f3p0/1642	bHLH
transcript_hq_oa1_4mf_transcript11715/f2p0/3999	ZBTB
transcript_hq_oa1_4mf_transcript24645/f37p0/2307	Nrf1
transcript_hq_oa1_4mf_transcript24035/f2p0/2385	RFX
transcript_hq_oa1_4mf_transcript32747/f2p0/1717	Homeobox
transcript_hq_oa1_4mf_transcript23362/f2p0/2435	ZBTB
transcript_hq_oa1_4mf_transcript30038/f6p0/1956	bHLH
transcript_hq_oa1_4mf_transcript20359/f2p0/2652	AP-2
transcript_hq_oa1_4mf_transcript12406/f2p0/3702	Homeobox
transcript_hq_oa1_4mf_transcript21316/f7p0/2570	ZBTB
transcript_hq_oa1_4mf_transcript2140/f2p0/6769	zf-C2H2
transcript_hq_oa1_4mf_transcript26922/f4p0/2051	zf-C2H2
transcript_hq_oa1_4mf_transcript26265/f2p0/2218	bHLH
transcript_hq_oa1_4mf_transcript6102/f2p0/5928	HMG
transcript_hq_oa1_4mf_transcript31568/f4p0/1783	THAP
transcript_hq_oa1_4mf_transcript18573/f4p0/2801	ZBTB
transcript_hq_oa1_4mf_transcript14190/f17p0/3294	zf-C2H2
transcript_hq_oa1_4mf_transcript29682/f2p0/1981	ZBTB
transcript_hq_oa1_4mf_transcript30580/f6p0/1904	ARID
transcript_hq_oa1_4mf_transcript22266/f11p0/2506	Homeobox
transcript_hq_oa1_4mf_transcript31570/f3p0/1829	PAX
transcript_hq_oa1_4mf_transcript22198/f2p0/2536	ZBTB
transcript_hq_oa1_4mf_transcript26820/f8p0/2184	Fork head
transcript_hq_oa1_4mf_transcript15231/f7p0/3171	zf-C2H2
transcript_hq_oa1_4mf_transcript32521/f2p0/1755	TF_bZIP
transcript_hq_oa1_4mf_transcript3853/f18p0/6294	zf-C2H2
transcript_hq_oa1_4mf_transcript24423/f5p0/2360	HMG
transcript_hq_oa1_4mf_transcript20662/f10p0/2514	TF_bZIP
transcript_hq_oa1_4mf_transcript17164/f5p0/2936	Homeobox
transcript_hq_oa1_4mf_transcript36294/f2p0/1143	ZBTB
transcript_hq_oa1_4mf_transcript27435/f3p0/2141	PAX
transcript_hq_oa1_4mf_transcript16986/f5p0/2939	bHLH
transcript_hq_oa1_4mf_transcript29242/f18p0/2001	CSD
transcript_hq_oa1_4mf_transcript5483/f2p0/6040	zf-C2H2
transcript_hq_oa1_4mf_transcript30065/f6p0/1948	zf-C2H2
transcript_hq_oa1_4mf_transcript3829/f6p0/6234	AP-2
transcript_hq_oa1_4mf_transcript15508/f20p0/3055	zf-C2H2
transcript_hq_oa1_4mf_transcript13502/f3p0/3388	zf-C2H2
transcript_hq_oa1_4mf_transcript11873/f12p0/3716	ZBTB
transcript_hq_oa1_4mf_transcript30281/f162p0/1824	MH1
transcript_hq_oa1_4mf_transcript15442/f3p0/3145	RXR-like
transcript_hq_oa1_4mf_transcript31063/f3p0/1884	TF_bZIP
transcript_hq_oa1_4mf_transcript11217/f4p0/4096	zf-C2H2
transcript_hq_oa1_4mf_transcript15437/f3p0/3154	ZBTB
transcript_hq_oa1_4mf_transcript21347/f35p0/2238	ZBTB
transcript_hq_oa1_4mf_transcript23885/f2p0/2380	MH1
transcript_hq_oa1_4mf_transcript31656/f2p0/1817	ZBTB
transcript_hq_oa1_4mf_transcript21577/f2p0/2551	MH1
transcript_hq_oa1_4mf_transcript24567/f3p0/2351	zf-C2H2
transcript_hq_oa1_4mf_transcript17986/f7p0/2860	Homeobox
transcript_hq_oa1_4mf_transcript10587/f2p0/4498	zf-C2H2
transcript_hq_oa1_4mf_transcript20436/f30p0/2510	ZBTB
transcript_hq_oa1_4mf_transcript19400/f2p0/2720	HMG
transcript_hq_oa1_4mf_transcript36720/f3p0/1020	ZBTB
transcript_hq_oa1_4mf_transcript27683/f24p0/2072	ZBTB
transcript_hq_oa1_4mf_transcript5232/f2p0/6057	zf-GATA
transcript_hq_oa1_4mf_transcript30207/f4p0/1925	CP2
transcript_hq_oa1_4mf_transcript33754/f21p0/1606	ARID
transcript_hq_oa1_4mf_transcript21335/f7p0/2563	bHLH
transcript_hq_oa1_4mf_transcript23591/f3p0/2402	ZBTB
transcript_hq_oa1_4mf_transcript29755/f26p0/1887	zf-C2H2
transcript_hq_oa1_4mf_transcript24458/f3p0/2294	zf-LITAF-like
transcript_hq_oa1_4mf_transcript14162/f27p0/3283	PAX
transcript_hq_oa1_4mf_transcript5444/f8p0/6046	Homeobox
transcript_hq_oa1_4mf_transcript14206/f5p0/3249	Pou
transcript_hq_oa1_4mf_transcript27912/f2p0/2114	ZBTB
transcript_hq_oa1_4mf_transcript849/f2p0/7191	zf-GATA
transcript_hq_oa1_4mf_transcript35131/f8p0/1402	RXR-like
transcript_hq_oa1_4mf_transcript30518/f3p0/1926	C/EBP
transcript_hq_oa1_4mf_transcript12360/f11p0/3694	bHLH
transcript_hq_oa1_4mf_transcript31257/f2p0/1854	TF_bZIP
transcript_hq_oa1_4mf_transcript34863/f2p0/1455	THAP
transcript_hq_oa1_4mf_transcript20982/f2p0/2603	Fork head
transcript_hq_oa1_4mf_transcript7213/f17p0/5796	ETS
transcript_hq_oa1_4mf_transcript26544/f55p0/2056	MYB
transcript_hq_oa1_4mf_transcript17594/f12p0/2885	Homeobox
transcript_hq_oa1_4mf_transcript30319/f2p0/1929	RFX
transcript_hq_oa1_4mf_transcript23322/f4p0/2386	TF_bZIP
transcript_hq_oa1_4mf_transcript21072/f3p0/2486	CSD
transcript_hq_oa1_4mf_transcript17828/f4p0/2881	zf-C2H2
transcript_hq_oa1_4mf_transcript18235/f48p0/2772	TF_bZIP
transcript_hq_oa1_4mf_transcript1450/f2p0/7055	TF_bZIP
transcript_hq_oa1_4mf_transcript23163/f4p0/2452	ZBTB
transcript_hq_oa1_4mf_transcript33097/f2p0/1702	CSD
transcript_hq_oa1_4mf_transcript25278/f4p0/2255	ZBTB
transcript_hq_oa1_4mf_transcript6342/f3p0/5918	HMG
transcript_hq_oa1_4mf_transcript2581/f2p0/6632	P53
transcript_hq_oa1_4mf_transcript26303/f7p0/2231	HMG
transcript_hq_oa1_4mf_transcript21353/f11p0/2527	zf-C2H2
transcript_hq_oa1_4mf_transcript27498/f5p0/2142	zf-C2H2
transcript_hq_oa1_4mf_transcript22693/f5p0/2486	T-box
transcript_hq_oa1_4mf_transcript23880/f4p0/2392	zf-C2H2
transcript_hq_oa1_4mf_transcript31909/f13p0/1792	zf-C2H2
transcript_hq_oa1_4mf_transcript19041/f8p0/2732	ETS
transcript_hq_oa1_4mf_transcript2741/f6p0/6550	zf-C2H2
transcript_hq_oa1_4mf_transcript36998/f2p0/927	ETS
transcript_hq_oa1_4mf_transcript2738/f4p0/6570	Homeobox
transcript_hq_oa1_4mf_transcript27700/f2p0/2012	DM
transcript_hq_oa1_4mf_transcript28921/f6p0/2070	Homeobox
transcript_hq_oa1_4mf_transcript16407/f2p0/3044	Homeobox
transcript_hq_oa1_4mf_transcript14553/f2p0/3271	ZBTB
transcript_hq_oa1_4mf_transcript9015/f2p0/5558	zf-LITAF-like
transcript_hq_oa1_4mf_transcript28875/f2p0/2049	zf-MIZ
transcript_hq_oa1_4mf_transcript10224/f2p0/4823	zf-C2H2
transcript_hq_oa1_4mf_transcript13909/f4p0/3388	zf-C2H2
transcript_hq_oa1_4mf_transcript6290/f2p0/5915	bHLH
transcript_hq_oa1_4mf_transcript30031/f3p0/1954	DM
transcript_hq_oa1_4mf_transcript21271/f2p0/2591	HMG
transcript_hq_oa1_4mf_transcript34195/f2p0/1554	ZBTB
transcript_hq_oa1_4mf_transcript29421/f10p0/1933	P53
transcript_hq_oa1_4mf_transcript26565/f2p0/2204	P53
transcript_hq_oa1_4mf_transcript10637/f8p0/4452	NF-YC
transcript_hq_oa1_4mf_transcript16220/f4p0/3051	DM
transcript_hq_oa1_4mf_transcript4591/f2p0/6172	IRF
transcript_hq_oa1_4mf_transcript23985/f3p0/2369	Homeobox
transcript_hq_oa1_4mf_transcript14615/f2p0/3261	zf-GATA
transcript_hq_oa1_4mf_transcript23602/f24p0/2262	Pou
transcript_hq_oa1_4mf_transcript25826/f3p0/2244	T-box
transcript_hq_oa1_4mf_transcript32049/f6p0/1762	zf-MIZ
transcript_hq_oa1_4mf_transcript37234/f5p0/858	ZBTB
transcript_hq_oa1_4mf_transcript19759/f7p0/2696	HMG
transcript_hq_oa1_4mf_transcript10326/f2p0/4751	TEA
transcript_hq_oa1_4mf_transcript11634/f2p0/3945	zf-C2H2
transcript_hq_oa1_4mf_transcript27608/f5p0/2130	zf-C2H2
transcript_hq_oa1_4mf_transcript35443/f3p0/1347	ETS
transcript_hq_oa1_4mf_transcript14595/f2p0/3263	zf-C2H2
transcript_hq_oa1_4mf_transcript20323/f2p0/2650	zf-GATA
transcript_hq_oa1_4mf_transcript14575/f5p0/3265	P53
transcript_hq_oa1_4mf_transcript14914/f2p0/3226	zf-C2H2
transcript_hq_oa1_4mf_transcript29657/f3p0/1977	Homeobox
transcript_hq_oa1_4mf_transcript36328/f2p0/1125	zf-C2H2
transcript_hq_oa1_4mf_transcript32030/f6p0/1780	zf-MIZ
transcript_hq_oa1_4mf_transcript17821/f6p0/2884	HMG
transcript_hq_oa1_4mf_transcript20025/f5p0/2439	Homeobox
transcript_hq_oa1_4mf_transcript26119/f2p0/2239	ZBTB
transcript_hq_oa1_4mf_transcript17499/f5p0/2905	Homeobox
transcript_hq_oa1_4mf_transcript28132/f5p0/2110	RXR-like
transcript_hq_oa1_4mf_transcript25134/f12p0/2258	zf-MIZ
transcript_hq_oa1_4mf_transcript1932/f48p0/6786	Homeobox
transcript_hq_oa1_4mf_transcript28076/f7p0/2070	ZBTB
transcript_hq_oa1_4mf_transcript4360/f16p0/6195	Homeobox
transcript_hq_oa1_4mf_transcript21662/f6p0/2547	NDT80/PhoG
transcript_hq_oa1_4mf_transcript25794/f42p0/2148	ESR-like
transcript_hq_oa1_4mf_transcript21417/f125p0/2253	ZBTB
transcript_hq_oa1_4mf_transcript27323/f9p0/2134	Homeobox
transcript_hq_oa1_4mf_transcript20137/f3p0/2664	zf-C2H2
transcript_hq_oa1_4mf_transcript8152/f7p0/5722	Homeobox
transcript_hq_oa1_4mf_transcript27783/f2p0/2119	NF-YC
transcript_hq_oa1_4mf_transcript15869/f3p0/3089	PAX
transcript_hq_oa1_4mf_transcript24565/f9p0/2287	T-box
transcript_hq_oa1_4mf_transcript24310/f6p0/2329	RXR-like
transcript_hq_oa1_4mf_transcript21015/f3p0/2640	TF_bZIP
transcript_hq_oa1_4mf_transcript25653/f7p0/2265	zf-C2H2
transcript_hq_oa1_4mf_transcript33682/f2p0/1627	RXR-like
transcript_hq_oa1_4mf_transcript10683/f6p0/4427	RXR-like
transcript_hq_oa1_4mf_transcript21582/f2p0/2518	HSF
transcript_hq_oa1_4mf_transcript33256/f2p0/1677	RXR-like
transcript_hq_oa1_4mf_transcript21903/f4p0/2535	zf-C2H2
transcript_hq_oa1_4mf_transcript33469/f4p0/1642	THAP
transcript_hq_oa1_4mf_transcript16830/f2p0/2988	ZBTB
transcript_hq_oa1_4mf_transcript738/f2p0/7519	MH1
transcript_hq_oa1_4mf_transcript17101/f4p0/2953	Fork head
transcript_hq_oa1_4mf_transcript6869/f2p0/5913	Homeobox
transcript_hq_oa1_4mf_transcript21128/f3p0/2590	ZBTB
transcript_hq_oa1_4mf_transcript25965/f2p0/2134	ZBTB
transcript_hq_oa1_4mf_transcript10747/f6p0/4210	bHLH
transcript_hq_oa1_4mf_transcript15570/f2p0/3133	zf-C2H2
transcript_hq_oa1_4mf_transcript26437/f2p0/2215	ZBTB
transcript_hq_oa1_4mf_transcript32567/f6p0/1689	CSD
transcript_hq_oa1_4mf_transcript30621/f3p0/1899	zf-C2H2
transcript_hq_oa1_4mf_transcript32220/f3p0/1774	MH1
transcript_hq_oa1_4mf_transcript9724/f2p0/5339	ZBTB
transcript_hq_oa1_4mf_transcript37573/f8p0/742	Homeobox
transcript_hq_oa1_4mf_transcript15723/f48p0/2890	SAND
transcript_hq_oa1_4mf_transcript5823/f4p0/5936	ARID
transcript_hq_oa1_4mf_transcript13397/f2p0/3457	PAX
transcript_hq_oa1_4mf_transcript10287/f2p0/4762	zf-C2H2
transcript_hq_oa1_4mf_transcript25010/f3p0/2348	zf-C2H2
transcript_hq_oa1_4mf_transcript27638/f2p0/2130	ZBTB
transcript_hq_oa1_4mf_transcript26618/f8p0/2204	zf-C2H2
transcript_hq_oa1_4mf_transcript27031/f2p0/2167	P53
transcript_hq_oa1_4mf_transcript29996/f2p0/1959	TF_bZIP
transcript_hq_oa1_4mf_transcript19297/f3p0/2736	SAND
transcript_hq_oa1_4mf_transcript22870/f2p0/2459	zf-C2H2
transcript_hq_oa1_4mf_transcript27618/f5p0/2133	MYB
transcript_hq_oa1_4mf_transcript16975/f2p0/2971	Homeobox
transcript_hq_oa1_4mf_transcript25295/f17p0/2242	ETS
transcript_hq_oa1_4mf_transcript32989/f5p0/1687	zf-C2H2
transcript_hq_oa1_4mf_transcript36534/f2p0/1074	RFX
transcript_hq_oa1_4mf_transcript16860/f2p0/2981	HMG
transcript_hq_oa1_4mf_transcript16741/f7p0/2974	ZBTB
transcript_hq_oa1_4mf_transcript36525/f6p0/1059	zf-C2H2
transcript_hq_oa1_4mf_transcript28268/f4p0/2061	RXR-like
transcript_hq_oa1_4mf_transcript31487/f2p0/1832	zf-C2H2
transcript_hq_oa1_4mf_transcript18678/f8p0/2803	ETS
transcript_hq_oa1_4mf_transcript36837/f4p0/968	HMG
transcript_hq_oa1_4mf_transcript23164/f2p0/2453	RXR-like
transcript_hq_oa1_4mf_transcript15253/f2p0/3178	ZBTB
transcript_hq_oa1_4mf_transcript24334/f2p0/2357	zf-C2H2
transcript_hq_oa1_4mf_transcript8549/f3p0/5616	ZBTB
transcript_hq_oa1_4mf_transcript16036/f6p0/3057	Fork head
transcript_hq_oa1_4mf_transcript21418/f5p0/2574	P53
transcript_hq_oa1_4mf_transcript31226/f2p0/1857	ARID
transcript_hq_oa1_4mf_transcript29649/f2p0/1984	bHLH
transcript_hq_oa1_4mf_transcript25450/f25p0/2247	Homeobox
transcript_hq_oa1_4mf_transcript23637/f6p0/2337	HMG
transcript_hq_oa1_4mf_transcript28838/f2p0/2050	HMG
transcript_hq_oa1_4mf_transcript6626/f2p0/5874	ZBTB
transcript_hq_oa1_4mf_transcript30940/f5p0/1853	ETS
transcript_hq_oa1_4mf_transcript13519/f2p0/3441	zf-C2HC
transcript_hq_oa1_4mf_transcript31554/f8p0/1791	Homeobox
transcript_hq_oa1_4mf_transcript26098/f3p0/2228	zf-C2H2
transcript_hq_oa1_4mf_transcript10913/f2p0/4310	bHLH
transcript_hq_oa1_4mf_transcript20413/f2p0/2590	bHLH
transcript_hq_oa1_4mf_transcript27280/f4p0/2152	Fork head
transcript_hq_oa1_4mf_transcript550/f2p0/7779	zf-NF-X1
transcript_hq_oa1_4mf_transcript19424/f4p0/2729	RXR-like
transcript_hq_oa1_4mf_transcript29375/f21p0/1925	Homeobox
transcript_hq_oa1_4mf_transcript24871/f21p0/2244	CSD
transcript_hq_oa1_4mf_transcript17586/f3p0/2898	ZBTB
transcript_hq_oa1_4mf_transcript9400/f3p0/5465	bHLH
transcript_hq_oa1_4mf_transcript16403/f3p0/3034	ARID
transcript_hq_oa1_4mf_transcript28548/f2p0/2033	zf-GATA
transcript_hq_oa1_4mf_transcript35040/f12p0/1406	bHLH
transcript_hq_oa1_4mf_transcript11673/f3p0/3925	zf-C2H2
transcript_hq_oa1_4mf_transcript35171/f26p0/1320	Homeobox
transcript_hq_oa1_4mf_transcript13866/f16p0/3267	THAP
transcript_lq_oa1_4mf_transcript23145/f2p0/2409	Homeobox
transcript_hq_oa1_4mf_transcript31431/f2p0/1844	MH1
transcript_hq_oa1_4mf_transcript28759/f9p0/2061	bHLH
transcript_hq_oa1_4mf_transcript28988/f2p0/2041	ZBTB
transcript_hq_oa1_4mf_transcript20670/f3p0/2613	ETS
transcript_hq_oa1_4mf_transcript17507/f3p0/2943	ZBTB
transcript_hq_oa1_4mf_transcript17913/f5p0/2873	ETS
transcript_hq_oa1_4mf_transcript34152/f2p0/1557	Homeobox
transcript_hq_oa1_4mf_transcript4924/f7p0/6099	zf-C2H2
transcript_hq_oa1_4mf_transcript29737/f2p0/1981	zf-NF-X1
transcript_hq_oa1_4mf_transcript22025/f4p0/2512	TF_bZIP
transcript_hq_oa1_4mf_transcript13803/f2p0/3382	HMG
transcript_hq_oa1_4mf_transcript33839/f3p0/1601	zf-LITAF-like
transcript_hq_oa1_4mf_transcript16659/f2p0/3004	zf-C2H2
transcript_hq_oa1_4mf_transcript18633/f3p0/2808	zf-C2H2
transcript_hq_oa1_4mf_transcript13243/f2p0/3498	TF_bZIP
transcript_hq_oa1_4mf_transcript19989/f2p0/2679	TF_bZIP
transcript_hq_oa1_4mf_transcript30066/f2p0/1948	Homeobox
transcript_hq_oa1_4mf_transcript29379/f2p0/2021	ETS
transcript_hq_oa1_4mf_transcript10528/f2p0/4554	CSD
transcript_hq_oa1_4mf_transcript26075/f7p0/2213	bHLH
transcript_hq_oa1_4mf_transcript34508/f2p0/1501	Homeobox
transcript_hq_oa1_4mf_transcript11455/f2p0/4008	E2F
transcript_hq_oa1_4mf_transcript35952/f2p0/1232	HMG
transcript_hq_oa1_4mf_transcript25630/f25p0/2243	Homeobox
transcript_hq_oa1_4mf_transcript16566/f2p0/2969	HMG
transcript_hq_oa1_4mf_transcript22614/f17p0/2420	Homeobox
transcript_hq_oa1_4mf_transcript15700/f2p0/3126	zf-C2H2
transcript_hq_oa1_4mf_transcript14122/f8p0/3311	T-box
transcript_hq_oa1_4mf_transcript25313/f3p0/2286	zf-C2H2
transcript_hq_oa1_4mf_transcript17417/f2p0/2910	CSL
transcript_hq_oa1_4mf_transcript28351/f3p0/2053	zf-C2H2
transcript_hq_oa1_4mf_transcript14517/f6p0/3247	MYB
transcript_hq_oa1_4mf_transcript10556/f6p0/4539	Homeobox
transcript_hq_oa1_4mf_transcript29286/f7p0/2007	ETS
transcript_hq_oa1_4mf_transcript30289/f3p0/1929	ZBTB
transcript_hq_oa1_4mf_transcript31394/f2p0/1861	ZBTB
transcript_hq_oa1_4mf_transcript30141/f2p0/1945	Homeobox
transcript_hq_oa1_4mf_transcript28699/f2p0/2088	HMG
transcript_hq_oa1_4mf_transcript7853/f2p0/5830	HMG
transcript_hq_oa1_4mf_transcript33009/f12p0/1676	zf-C2H2
transcript_hq_oa1_4mf_transcript20871/f2p0/2611	zf-C2H2
transcript_hq_oa1_4mf_transcript11551/f2p0/4018	HSF
transcript_hq_oa1_4mf_transcript34063/f7p0/1489	ZBTB
transcript_hq_oa1_4mf_transcript3419/f2p0/6413	Fork head
transcript_hq_oa1_4mf_transcript21339/f2p0/2515	zf-MIZ
transcript_hq_oa1_4mf_transcript18848/f2p0/2782	zf-C2H2
transcript_hq_oa1_4mf_transcript12552/f2p0/3663	CSD
transcript_hq_oa1_4mf_transcript14104/f2p0/3349	bHLH
transcript_hq_oa1_4mf_transcript20636/f2p0/2622	MYB
transcript_hq_oa1_4mf_transcript5229/f3p0/6076	bHLH
transcript_hq_oa1_4mf_transcript11792/f2p0/3885	ZBTB
transcript_hq_oa1_4mf_transcript32394/f16p0/1758	ZBTB
transcript_hq_oa1_4mf_transcript25202/f2p0/2299	P53
transcript_hq_oa1_4mf_transcript17339/f2p0/2934	PAX
transcript_hq_oa1_4mf_transcript18273/f2p0/2840	P53
transcript_hq_oa1_4mf_transcript15167/f2p0/3177	ZBTB
transcript_hq_oa1_4mf_transcript28885/f4p0/2016	ZBTB
transcript_hq_oa1_4mf_transcript7220/f2p0/5808	TF_bZIP
transcript_hq_oa1_4mf_transcript23613/f4p0/2402	bHLH
transcript_hq_oa1_4mf_transcript29465/f10p0/1999	zf-C2H2
transcript_hq_oa1_4mf_transcript31592/f12p0/1787	ZBTB
transcript_hq_oa1_4mf_transcript8958/f4p0/5582	Homeobox
transcript_hq_oa1_4mf_transcript25797/f2p0/2260	Homeobox
transcript_hq_oa1_4mf_transcript23542/f182p0/2103	Homeobox
transcript_hq_oa1_4mf_transcript25726/f3p0/2266	MYB
transcript_hq_oa1_4mf_transcript1879/f2p0/6885	CSD
transcript_hq_oa1_4mf_transcript7517/f27p0/5788	bHLH
transcript_hq_oa1_4mf_transcript17602/f6p0/2896	ZBTB
transcript_hq_oa1_4mf_transcript29922/f12p0/1870	TEA
transcript_hq_oa1_4mf_transcript25917/f5p0/2274	Homeobox
transcript_hq_oa1_4mf_transcript13174/f3p0/3524	ZBTB
transcript_hq_oa1_4mf_transcript30641/f8p0/1927	ZBTB
transcript_hq_oa1_4mf_transcript24068/f3p0/2371	zf-C2H2
transcript_hq_oa1_4mf_transcript21511/f2p0/2565	MH1
transcript_hq_oa1_4mf_transcript19224/f2p0/2531	zf-C2H2
transcript_hq_oa1_4mf_transcript26186/f3p0/2213	Homeobox
transcript_hq_oa1_4mf_transcript17611/f10p0/2900	C/EBP
transcript_hq_oa1_4mf_transcript27413/f8p0/2154	ARID
transcript_hq_oa1_4mf_transcript29319/f7p0/1974	bHLH
transcript_hq_oa1_4mf_transcript16633/f2p0/2809	zf-MIZ
transcript_hq_oa1_4mf_transcript10292/f8p0/4756	THAP
transcript_hq_oa1_4mf_transcript25019/f5p0/2305	ZBTB
transcript_hq_oa1_4mf_transcript11623/f18p0/3939	RXR-like

## Sheet: 1-5 SSR
MF									Symbiodinium
GeneID	SSR nr.	SSR type	SSR	size	start	end			GeneID	SSR nr.	SSR type	SSR	size	start	end
transcript_hq_oa1_4mf_transcript2768/f2p0/6570	1	p1	(T)10	10	2527	2536			transcript_hq_oa1_4mf_transcript5895/f2p0/5963	1	p1	(A)10	10	1935	1944
transcript_hq_oa1_4mf_transcript15541/f4p0/3135	1	p2	(AT)10	20	1888	1907			transcript_hq_oa1_4mf_transcript17804/f3p0/2869	1	p1	(T)10	10	1903	1912
transcript_hq_oa1_4mf_transcript1024/f2p0/7267	1	p1	(T)10	10	5101	5110			transcript_hq_oa1_4mf_transcript7103/f3p0/5824	1	p1	(A)12	12	31	42
transcript_hq_oa1_4mf_transcript30127/f2p0/1944	1	p3	(AAT)25	75	1067	1141			transcript_hq_oa1_4mf_transcript6951/f2p0/5817	1	c	(ATATG)19atgtgatatggtatgatatgatatgatatgatgtgatatgatatgatgtgatatgatatgatatgat(ATATG)8g(TATGA)9	248	1614	1861
transcript_hq_oa1_4mf_transcript24095/f2p0/2388	1	p1	(T)21	21	4592	4612			transcript_hq_oa1_4mf_transcript6589/f3p0/5869	1	p1	(A)10	10	357	366
transcript_hq_oa1_4mf_transcript28381/f2p0/2073	1	p1	(T)14	14	579	592
transcript_hq_oa1_4mf_transcript30526/f2p0/1924	1	c*	(GTT)7(T)11*	30	1911	1940
transcript_hq_oa1_4mf_transcript619/f5p0/7650	1	p1	(C)16	16	2174	2189
transcript_hq_oa1_4mf_transcript4176/f2p0/6246	1	p3	(GAA)9	27	4565	4591
transcript_hq_oa1_4mf_transcript2841/f3p0/6532	1	p3	(GAT)5	15	1319	1333
transcript_hq_oa1_4mf_transcript14773/f3p0/3242	1	p5	(ATATG)6	30	1683	1712
transcript_hq_oa1_4mf_transcript18626/f3p0/2806	1	c	(CAG)9caacatggggctcagcagggtatgcagaaacccaactctggcatgagtcgggcacagtacatacaggaatttgtgatgagaagtag(GCA)5tcaacaacaactgcaacagcaa(CAG)7	171	1620	1790
transcript_hq_oa1_4mf_transcript18626/f3p0/2806	2	p1	(T)15	15	5143	5157
transcript_hq_oa1_4mf_transcript8100/f2p0/5702	1	p1	(T)10	10	5788	5797
transcript_hq_oa1_4mf_transcript24242/f3p0/2351	1	p3	(CAC)5	15	816	830
transcript_hq_oa1_4mf_transcript24242/f3p0/2351	2	p1	(T)10	10	2311	2320
transcript_hq_oa1_4mf_transcript34527/f2p0/1452	1	p1	(A)10	10	3313	3322
transcript_hq_oa1_4mf_transcript14692/f3p0/3239	1	p1	(C)14	14	4679	4692
transcript_hq_oa1_4mf_transcript4056/f2p0/6267	1	p1	(A)10	10	1714	1723
transcript_hq_oa1_4mf_transcript21020/f103p0/2454	1	p1	(T)11	11	5341	5351
transcript_hq_oa1_4mf_transcript16198/f3p0/3057	1	p1	(A)10	10	3166	3175
transcript_hq_oa1_4mf_transcript20554/f2p0/2640	1	p1	(A)13	13	1380	1392
transcript_hq_oa1_4mf_transcript12991/f3p0/3527	1	c	(TAA)11tag(TAA)9	63	5427	5489
transcript_hq_oa1_4mf_transcript5993/f2p0/5946	1	p1	(G)10	10	1614	1623
transcript_hq_oa1_4mf_transcript19410/f7p0/2734	1	p1	(G)17	17	1089	1105
transcript_hq_oa1_4mf_transcript3130/f2p0/6464	1	p1	(A)12	12	3847	3858
transcript_hq_oa1_4mf_transcript20649/f2p0/2627	1	p1	(T)10	10	5386	5395
transcript_hq_oa1_4mf_transcript22690/f5p0/2477	1	p3	(ATA)5	15	1194	1208
transcript_hq_oa1_4mf_transcript31522/f7p0/1821	1	p1	(A)10	10	1781	1790
transcript_hq_oa1_4mf_transcript7990/f3p0/5716	1	c	(T)11g(A)10	22	3279	3300
transcript_hq_oa1_4mf_transcript19441/f2p0/2794	1	p1	(A)11	11	1005	1015
transcript_hq_oa1_4mf_transcript19441/f2p0/2794	2	p3	(GTT)5	15	1285	1299
transcript_hq_oa1_4mf_transcript6140/f5p0/5933	1	p1	(T)12	12	1054	1065
transcript_hq_oa1_4mf_transcript1667/f2p0/6969	1	p1	(A)11	11	1471	1481
transcript_hq_oa1_4mf_transcript9693/f2p0/5387	1	p3	(AGG)5	15	3649	3663
transcript_hq_oa1_4mf_transcript25728/f2p0/2198	1	p3	(GAC)7	21	1143	1163
transcript_hq_oa1_4mf_transcript11329/f2p0/4070	1	p1	(T)10	10	175	184
transcript_hq_oa1_4mf_transcript20771/f4p0/2612	1	p1	(A)10	10	2829	2838
transcript_hq_oa1_4mf_transcript10235/f3p0/4785	1	p1	(A)10	10	4535	4544
transcript_hq_oa1_4mf_transcript11180/f4p0/4164	1	p1	(C)15	15	3227	3241
transcript_hq_oa1_4mf_transcript9668/f2p0/5369	1	p3	(TTA)5	15	2446	2460
transcript_hq_oa1_4mf_transcript20575/f2p0/2638	1	p3	(ACC)6	18	461	478
transcript_hq_oa1_4mf_transcript20181/f2p0/2650	1	p1	(A)10	10	1594	1603
transcript_hq_oa1_4mf_transcript20181/f2p0/2650	2	p1	(T)11	11	1816	1826
transcript_hq_oa1_4mf_transcript34876/f2p0/1472	1	p1	(T)11	11	2494	2504
transcript_hq_oa1_4mf_transcript16572/f4p0/2998	1	p3	(TAA)16	48	1053	1100
transcript_hq_oa1_4mf_transcript16572/f4p0/2998	2	p1	(T)10	10	2243	2252
transcript_hq_oa1_4mf_transcript18348/f5p0/2769	1	p1	(T)13	13	438	450
transcript_hq_oa1_4mf_transcript29363/f4p0/1999	1	p1	(T)10	10	918	927
transcript_hq_oa1_4mf_transcript2764/f2p0/6552	1	c	(ATG)6ataattaatgtgaggatttagatgatgaagatgacgatgatcatgattagaagggcgtttatgta(GAT)6	101	2890	2990
transcript_hq_oa1_4mf_transcript19015/f3p0/2739	1	p2	(AG)6	12	2712	2723
transcript_hq_oa1_4mf_transcript37266/f4p0/857	1	p3	(GAA)5	15	2037	2051
transcript_hq_oa1_4mf_transcript253/f2p0/8342	1	p3	(CCT)5	15	1938	1952
transcript_hq_oa1_4mf_transcript253/f2p0/8342	2	p3	(AAG)6	18	5352	5369
transcript_hq_oa1_4mf_transcript20379/f10p0/2571	1	p1	(T)15	15	1746	1760
transcript_hq_oa1_4mf_transcript12861/f3p0/3587	1	p1	(A)10	10	125	134
transcript_hq_oa1_4mf_transcript16827/f2p0/2985	1	p1	(A)10	10	1466	1475
transcript_hq_oa1_4mf_transcript20068/f7p0/2668	1	p1	(T)15	15	2095	2109
transcript_hq_oa1_4mf_transcript20068/f7p0/2668	2	p1	(T)10	10	2634	2643
transcript_hq_oa1_4mf_transcript12301/f3p0/3725	1	p1	(A)23	23	4711	4733
transcript_hq_oa1_4mf_transcript650/f5p0/7612	1	p1	(T)11	11	768	778
transcript_hq_oa1_4mf_transcript650/f5p0/7612	2	p1	(A)10	10	1550	1559
transcript_hq_oa1_4mf_transcript33576/f5p0/1638	1	p3	(TCC)5	15	1827	1841
transcript_hq_oa1_4mf_transcript33576/f5p0/1638	2	p2	(CT)10	20	5239	5258
transcript_hq_oa1_4mf_transcript23333/f7p0/2432	1	p1	(T)11	11	1739	1749
transcript_hq_oa1_4mf_transcript19246/f16p0/2734	1	p1	(G)13	13	2026	2038
transcript_hq_oa1_4mf_transcript12547/f2p0/3692	1	p3	(ATG)9	27	926	952
transcript_hq_oa1_4mf_transcript12547/f2p0/3692	2	p1	(A)11	11	5096	5106
transcript_hq_oa1_4mf_transcript21941/f5p0/2496	1	p1	(T)11	11	4295	4305
transcript_hq_oa1_4mf_transcript6815/f2p0/5874	1	p1	(A)10	10	47	56
transcript_hq_oa1_4mf_transcript6815/f2p0/5874	2	p3	(ATC)8	24	1081	1104
transcript_hq_oa1_4mf_transcript11930/f2p0/3843	1	p1	(T)14	14	3327	3340
transcript_hq_oa1_4mf_transcript10600/f10p0/4249	1	p1	(A)10	10	8188	8197
transcript_hq_oa1_4mf_transcript26490/f2p0/2205	1	c*	(TA)17(ATA)5*	46	2301	2346
transcript_hq_oa1_4mf_transcript29489/f13p0/1997	1	p1	(T)10	10	4172	4181
transcript_hq_oa1_4mf_transcript4412/f2p0/6135	1	p1	(C)15	15	3226	3240
transcript_hq_oa1_4mf_transcript11985/f2p0/3817	1	c	(C)14aggtaaaacacgtttttactcgggggaggggggggtgaaacgtaaccttacccactttgaactctaggtggttttcatg(T)13	106	2276	2381
transcript_hq_oa1_4mf_transcript18439/f4p0/2827	1	p1	(A)13	13	750	762
transcript_hq_oa1_4mf_transcript13477/f3p0/3448	1	p1	(T)11	11	1762	1772
transcript_hq_oa1_4mf_transcript29367/f2p0/2011	1	p1	(T)14	14	6255	6268
transcript_hq_oa1_4mf_transcript25465/f2p0/2275	1	p1	(T)13	13	2748	2760
transcript_hq_oa1_4mf_transcript24/f2p0/9835	1	p3	(ATC)6	18	2242	2259
transcript_hq_oa1_4mf_transcript25402/f2p0/2280	1	p1	(A)12	12	2110	2121
transcript_hq_oa1_4mf_transcript25402/f2p0/2280	2	p3	(TAA)16	48	5829	5876
transcript_hq_oa1_4mf_transcript18606/f4p0/2802	1	p1	(A)10	10	3417	3426
transcript_hq_oa1_4mf_transcript31622/f2p0/1841	1	p3	(TAT)15	45	2678	2722
transcript_hq_oa1_4mf_transcript32461/f7p0/1742	1	p3	(TAT)5	15	1288	1302
transcript_hq_oa1_4mf_transcript14512/f3p0/3272	1	p1	(T)15	15	2481	2495
transcript_hq_oa1_4mf_transcript7468/f2p0/5681	1	c	(C)12(A)18	30	4486	4515
transcript_hq_oa1_4mf_transcript28425/f2p0/2074	1	p1	(A)10	10	2649	2658
transcript_hq_oa1_4mf_transcript11682/f6p0/3876	1	p3	(TGA)6	18	812	829
transcript_hq_oa1_4mf_transcript6375/f2p0/5906	1	p1	(T)11	11	2442	2452
transcript_hq_oa1_4mf_transcript29219/f2p0/2020	1	p1	(A)10	10	781	790
transcript_hq_oa1_4mf_transcript27063/f6p0/2166	1	p3	(CTT)5	15	5122	5136
transcript_hq_oa1_4mf_transcript14205/f2p0/3341	1	p1	(A)10	10	2654	2663
transcript_hq_oa1_4mf_transcript13450/f2p0/3481	1	p1	(T)11	11	2732	2742
transcript_hq_oa1_4mf_transcript7713/f6p0/5480	1	p2	(GA)6	12	2942	2953
transcript_hq_oa1_4mf_transcript7713/f6p0/5480	2	p1	(A)11	11	7203	7213
transcript_hq_oa1_4mf_transcript23190/f2p0/2269	1	p1	(A)12	12	6341	6352
transcript_hq_oa1_4mf_transcript25361/f8p0/2279	1	p3	(GAA)9	27	2448	2474
transcript_hq_oa1_4mf_transcript18886/f2p0/2772	1	p1	(T)10	10	1998	2007
transcript_hq_oa1_4mf_transcript18886/f2p0/2772	2	p1	(A)10	10	2532	2541
transcript_hq_oa1_4mf_transcript12664/f4p0/3659	1	p3	(TAT)6	18	2227	2244
transcript_hq_oa1_4mf_transcript15763/f3p0/3052	1	p1	(A)12	12	1835	1846
transcript_hq_oa1_4mf_transcript16662/f2p0/3004	1	p1	(T)11	11	2275	2285
transcript_hq_oa1_4mf_transcript16905/f2p0/2977	1	p3	(ATT)15	45	2893	2937
transcript_hq_oa1_4mf_transcript10018/f4p0/5077	1	p1	(T)17	17	5427	5443
transcript_hq_oa1_4mf_transcript20003/f4p0/2544	1	p1	(T)11	11	7238	7248
transcript_hq_oa1_4mf_transcript71/f2p0/9229	1	p1	(A)11	11	5768	5778
transcript_hq_oa1_4mf_transcript11983/f2p0/3867	1	p1	(T)12	12	114	125
transcript_hq_oa1_4mf_transcript35945/f3p0/1220	1	p3	(CCT)5	15	2125	2139
transcript_hq_oa1_4mf_transcript35945/f3p0/1220	2	p3	(AAG)6	18	5506	5523
transcript_hq_oa1_4mf_transcript15122/f2p0/3198	1	p1	(A)10	10	4580	4589
transcript_hq_oa1_4mf_transcript11812/f2p0/3885	1	p1	(T)15	15	4432	4446
transcript_hq_oa1_4mf_transcript18129/f2p0/2854	1	p1	(T)10	10	3456	3465
transcript_hq_oa1_4mf_transcript12362/f2p0/3708	1	p1	(T)10	10	1881	1890
transcript_hq_oa1_4mf_transcript12362/f2p0/3708	2	p1	(A)10	10	2192	2201
transcript_hq_oa1_4mf_transcript18773/f6p0/2800	1	p4	(TATG)10	40	976	1015
transcript_hq_oa1_4mf_transcript11986/f5p0/3836	1	p4	(TTGA)8	32	1762	1793
transcript_hq_oa1_4mf_transcript10945/f11p0/4290	1	c	(TA)7ggacagaaactgatttttatttgttagaaagcacaacatagtgattgtctactcgtggccattgggtttttaccatgg(T)18	110	946	1055
transcript_hq_oa1_4mf_transcript15295/f3p0/3110	1	p1	(A)16	16	4911	4926
transcript_hq_oa1_4mf_transcript17333/f2p0/2944	1	p3	(CGT)5	15	1730	1744
transcript_hq_oa1_4mf_transcript17333/f2p0/2944	2	p1	(T)11	11	2127	2137
transcript_hq_oa1_4mf_transcript16312/f3p0/3079	1	p1	(G)37	37	3133	3169
transcript_hq_oa1_4mf_transcript16312/f3p0/3079	2	p3	(ATT)5	15	3587	3601
transcript_hq_oa1_4mf_transcript4944/f9p0/6017	1	p1	(A)10	10	4382	4391
transcript_hq_oa1_4mf_transcript12798/f3p0/3628	1	p1	(T)10	10	6686	6695
transcript_hq_oa1_4mf_transcript24581/f2p0/2314	1	p1	(T)16	16	1837	1852
transcript_hq_oa1_4mf_transcript24581/f2p0/2314	2	p1	(T)10	10	2010	2019
transcript_hq_oa1_4mf_transcript6248/f2p0/5927	1	p5	(ATAGC)7	35	3526	3560
transcript_hq_oa1_4mf_transcript6248/f2p0/5927	2	p1	(T)13	13	5011	5023
transcript_hq_oa1_4mf_transcript6966/f5p0/5864	1	p3	(CAA)5	15	100	114
transcript_hq_oa1_4mf_transcript28444/f2p0/2087	1	p3	(GAA)5	15	881	895
transcript_hq_oa1_4mf_transcript28444/f2p0/2087	2	p1	(T)10	10	2579	2588
transcript_hq_oa1_4mf_transcript38092/f2p0/497	1	p1	(T)16	16	2276	2291
transcript_hq_oa1_4mf_transcript34596/f2p0/1414	1	p1	(A)12	12	2456	2467
transcript_hq_oa1_4mf_transcript22843/f2p0/2468	1	p1	(A)11	11	2352	2362
transcript_hq_oa1_4mf_transcript29761/f5p0/1964	1	p4	(CGCA)8	32	3717	3748
transcript_hq_oa1_4mf_transcript13639/f11p0/3425	1	p3	(CCT)7	21	288	308
transcript_hq_oa1_4mf_transcript11845/f8p0/3775	1	p1	(T)10	10	4761	4770
transcript_hq_oa1_4mf_transcript2954/f2p0/6499	1	p1	(A)10	10	2496	2505
transcript_hq_oa1_4mf_transcript5294/f3p0/6073	1	p3	(TTA)14	42	1998	2039
transcript_hq_oa1_4mf_transcript22140/f3p0/2518	1	p1	(A)12	12	1541	1552
transcript_hq_oa1_4mf_transcript36075/f4p0/1199	1	p1	(T)14	14	1044	1057
transcript_hq_oa1_4mf_transcript36075/f4p0/1199	2	p1	(T)12	12	1183	1194
transcript_hq_oa1_4mf_transcript52/f16p0/9446	1	p3	(GAA)7	21	617	637
transcript_hq_oa1_4mf_transcript52/f16p0/9446	2	p3	(TTA)7	21	3728	3748
transcript_hq_oa1_4mf_transcript30294/f2p0/1934	1	p1	(A)11	11	4056	4066
transcript_hq_oa1_4mf_transcript7618/f24p0/5685	1	p3	(TGA)6	18	1946	1963
transcript_hq_oa1_4mf_transcript20780/f3p0/2616	1	p1	(A)11	11	4108	4118
transcript_hq_oa1_4mf_transcript21039/f2p0/2594	1	p3	(CAG)5	15	252	266
transcript_hq_oa1_4mf_transcript3813/f2p0/6323	1	c	(ATA)13atctaa(ATG)6	63	2358	2420
transcript_hq_oa1_4mf_transcript26335/f6p0/2217	1	p2	(TA)6	12	5929	5940
transcript_hq_oa1_4mf_transcript2131/f2p0/6753	1	p3	(GTT)5	15	418	432
transcript_hq_oa1_4mf_transcript18150/f2p0/2851	1	p3	(ATG)7	21	4804	4824
transcript_hq_oa1_4mf_transcript8493/f2p0/5644	1	p1	(G)15	15	1257	1271
transcript_hq_oa1_4mf_transcript8493/f2p0/5644	2	p1	(A)10	10	1787	1796
transcript_hq_oa1_4mf_transcript9567/f2p0/5525	1	p3	(TCA)5	15	707	721
transcript_hq_oa1_4mf_transcript9567/f2p0/5525	2	c	(TAA)7tgatgatgatgac(GAT)7	55	1062	1116
transcript_hq_oa1_4mf_transcript9567/f2p0/5525	3	p1	(A)10	10	1930	1939
transcript_hq_oa1_4mf_transcript2917/f5p0/6446	1	p1	(A)11	11	2386	2396
transcript_hq_oa1_4mf_transcript30284/f42p0/1911	1	p1	(A)10	10	1560	1569
transcript_hq_oa1_4mf_transcript32556/f4p0/1749	1	p3	(ATT)5	15	2197	2211
transcript_hq_oa1_4mf_transcript36848/f2p0/935	1	p3	(TCA)5	15	2357	2371
transcript_hq_oa1_4mf_transcript4781/f2p0/6141	1	p1	(A)12	12	506	517
transcript_hq_oa1_4mf_transcript4781/f2p0/6141	2	p2	(CT)7	14	634	647
transcript_hq_oa1_4mf_transcript1533/f5p0/7026	1	p1	(A)25	25	1329	1353
transcript_hq_oa1_4mf_transcript33346/f2p0/1658	1	p3	(TAA)5	15	1836	1850
transcript_hq_oa1_4mf_transcript33813/f12p0/1613	1	p1	(T)12	12	1490	1501
transcript_hq_oa1_4mf_transcript33813/f12p0/1613	2	p1	(T)10	10	1821	1830
transcript_hq_oa1_4mf_transcript23110/f5p0/2428	1	p1	(A)10	10	1244	1253
transcript_hq_oa1_4mf_transcript5262/f4p0/6063	1	p3	(GAA)6	18	1298	1315
transcript_hq_oa1_4mf_transcript30456/f6p0/1918	1	p1	(A)10	10	4199	4208
transcript_hq_oa1_4mf_transcript25049/f4p0/2299	1	p1	(A)10	10	15	24
transcript_hq_oa1_4mf_transcript35375/f2p0/1356	1	p1	(T)10	10	83	92
transcript_hq_oa1_4mf_transcript22325/f34p0/2433	1	p3	(CAA)5	15	1734	1748
transcript_hq_oa1_4mf_transcript22325/f34p0/2433	2	p1	(A)10	10	2642	2651
transcript_hq_oa1_4mf_transcript22325/f34p0/2433	3	p1	(T)13	13	3587	3599
transcript_hq_oa1_4mf_transcript9596/f7p0/5383	1	p3	(TAT)16	48	386	433
transcript_hq_oa1_4mf_transcript9596/f7p0/5383	2	c	(A)10cgctttctttgcaaaattttc(A)10tagatggcaaacattgttccctgtggttctcggta(T)18	94	4205	4298
transcript_hq_oa1_4mf_transcript5089/f3p0/6067	1	p1	(A)12	12	194	205
transcript_hq_oa1_4mf_transcript5089/f3p0/6067	2	p1	(A)11	11	2817	2827
transcript_hq_oa1_4mf_transcript6245/f3p0/5913	1	p2	(AT)6	12	60	71
transcript_hq_oa1_4mf_transcript19675/f3p0/2730	1	p1	(A)11	11	6604	6614
transcript_hq_oa1_4mf_transcript16985/f2p0/2995	1	p1	(A)11	11	3069	3079
transcript_hq_oa1_4mf_transcript2200/f4p0/6442	1	p1	(G)10	10	2442	2451
transcript_hq_oa1_4mf_transcript14720/f62p0/3071	1	p3	(ATT)5	15	1649	1663
transcript_hq_oa1_4mf_transcript30768/f4p0/1903	1	c	(TGA)10tggcgatgactatgtaaatatg(GAT)5	67	7220	7286
transcript_hq_oa1_4mf_transcript30493/f2p0/1918	1	p1	(T)14	14	3743	3756
transcript_hq_oa1_4mf_transcript30493/f2p0/1918	2	c	(A)11cttagatagaaccaaacagaaccagcgtcgtttcagaaaattgaaacatatataaatagttgtaaatgaaattttctcaactcgaatttaac(A)12	115	6172	6286
transcript_hq_oa1_4mf_transcript5172/f2p0/6095	1	p2	(AT)6	12	1708	1719
transcript_hq_oa1_4mf_transcript5172/f2p0/6095	2	p1	(T)11	11	2275	2285
transcript_hq_oa1_4mf_transcript24267/f3p0/2369	1	p2	(AT)6	12	2620	2631
transcript_hq_oa1_4mf_transcript24267/f3p0/2369	2	p1	(T)10	10	3978	3987
transcript_hq_oa1_4mf_transcript24741/f2p0/2346	1	p1	(T)10	10	1997	2006
transcript_hq_oa1_4mf_transcript14691/f4p0/3230	1	p3	(CAG)5	15	2368	2382
transcript_hq_oa1_4mf_transcript14691/f4p0/3230	2	p1	(T)10	10	3276	3285
transcript_hq_oa1_4mf_transcript11539/f33p0/3898	1	p1	(A)13	13	2209	2221
transcript_hq_oa1_4mf_transcript28230/f3p0/2092	1	p1	(T)10	10	37	46
transcript_hq_oa1_4mf_transcript7611/f2p0/5816	1	p1	(T)13	13	36	48
transcript_hq_oa1_4mf_transcript5008/f7p0/6126	1	p3	(TGA)7	21	623	643
transcript_hq_oa1_4mf_transcript27333/f2p0/2156	1	p1	(A)10	10	984	993
transcript_hq_oa1_4mf_transcript15808/f35p0/3007	1	p1	(A)10	10	18	27
transcript_hq_oa1_4mf_transcript19907/f5p0/2684	1	p1	(T)14	14	2129	2142
transcript_hq_oa1_4mf_transcript19907/f5p0/2684	2	p1	(T)10	10	2251	2260
transcript_hq_oa1_4mf_transcript11606/f14p0/3953	1	p3	(ATT)30	90	1204	1293
transcript_hq_oa1_4mf_transcript6658/f3p0/5863	1	p1	(T)13	13	2037	2049
transcript_hq_oa1_4mf_transcript3150/f3p0/6512	1	p1	(T)13	13	799	811
transcript_hq_oa1_4mf_transcript16921/f5p0/2976	1	p3	(AGG)7	21	247	267
transcript_hq_oa1_4mf_transcript5268/f2p0/6063	1	p3	(GAT)10	30	569	598
transcript_hq_oa1_4mf_transcript13976/f2p0/3375	1	p1	(A)11	11	5302	5312
transcript_hq_oa1_4mf_transcript16006/f2p0/3057	1	p1	(C)11	11	2068	2078
transcript_hq_oa1_4mf_transcript8515/f6p0/5612	1	p3	(AGG)7	21	583	603
transcript_hq_oa1_4mf_transcript2931/f2p0/6525	1	p6	(GTGGAG)6	36	1958	1993
transcript_hq_oa1_4mf_transcript5478/f2p0/6032	1	p3	(ACC)5	15	70	84
transcript_hq_oa1_4mf_transcript30659/f2p0/1915	1	p2	(CA)6	12	1211	1222
transcript_hq_oa1_4mf_transcript8614/f3p0/5622	1	p1	(T)10	10	4004	4013
transcript_hq_oa1_4mf_transcript10605/f3p0/4501	1	c	(A)16caggaatgatgtttgggctcagtttaaatacagctgcctttgcttcaacttcag(T)10	80	934	1013
transcript_hq_oa1_4mf_transcript12110/f2p0/3681	1	p1	(T)10	10	323	332
transcript_hq_oa1_4mf_transcript10100/f3p0/4960	1	p1	(A)11	11	1001	1011
transcript_hq_oa1_4mf_transcript18999/f2p0/2756	1	p3	(AAT)7	21	3591	3611
transcript_hq_oa1_4mf_transcript18999/f2p0/2756	2	p1	(G)16	16	3989	4004
transcript_hq_oa1_4mf_transcript17707/f21p0/2884	1	p4	(TAAA)5	20	2109	2128
transcript_hq_oa1_4mf_transcript28625/f5p0/2067	1	p3	(ATG)5	15	1063	1077
transcript_hq_oa1_4mf_transcript6958/f2p0/5836	1	p1	(T)12	12	1353	1364
transcript_hq_oa1_4mf_transcript23639/f2p0/2357	1	p1	(C)12	12	1613	1624
transcript_hq_oa1_4mf_transcript21889/f19p0/2520	1	p1	(A)11	11	2876	2886
transcript_hq_oa1_4mf_transcript24701/f4p0/2338	1	p3	(TTA)8	24	1645	1668
transcript_hq_oa1_4mf_transcript30375/f2p0/1923	1	p3	(ATG)6	18	772	789
transcript_hq_oa1_4mf_transcript28092/f2p0/2110	1	p1	(T)10	10	2296	2305
transcript_hq_oa1_4mf_transcript28092/f2p0/2110	2	p3	(TTA)13	39	2448	2486
transcript_hq_oa1_4mf_transcript18976/f2p0/2777	1	c	(T)13atttaccttcttatttaatttcacattcagtgcgtaaaattctttcaagtttattagtctttgtt(A)13	91	1795	1885
transcript_hq_oa1_4mf_transcript21085/f3p0/2628	1	p1	(T)10	10	1883	1892
transcript_hq_oa1_4mf_transcript3147/f2p0/6458	1	p5	(CATCC)5	25	2535	2559
transcript_hq_oa1_4mf_transcript30715/f3p0/1907	1	p1	(T)14	14	1301	1314
transcript_hq_oa1_4mf_transcript30715/f3p0/1907	2	p1	(T)12	12	1651	1662
transcript_hq_oa1_4mf_transcript22275/f2p0/2492	1	p1	(T)10	10	1505	1514
transcript_hq_oa1_4mf_transcript9981/f2p0/5145	1	p1	(T)18	18	6449	6466
transcript_hq_oa1_4mf_transcript14393/f2p0/3242	1	p1	(T)10	10	1319	1328
transcript_hq_oa1_4mf_transcript14393/f2p0/3242	2	p1	(T)11	11	1549	1559
transcript_hq_oa1_4mf_transcript24446/f4p0/2346	1	p2	(GT)7	14	305	318
transcript_hq_oa1_4mf_transcript11671/f5p0/3938	1	p1	(A)10	10	2030	2039
transcript_hq_oa1_4mf_transcript6258/f2p0/5917	1	p1	(T)11	11	32	42
transcript_hq_oa1_4mf_transcript6258/f2p0/5917	2	p1	(T)10	10	736	745
transcript_hq_oa1_4mf_transcript28468/f7p0/2070	1	p1	(T)10	10	1991	2000
transcript_hq_oa1_4mf_transcript5145/f2p0/6060	1	p1	(A)15	15	1688	1702
transcript_hq_oa1_4mf_transcript30403/f7p0/1919	1	p1	(G)19	19	2601	2619
transcript_hq_oa1_4mf_transcript16639/f12p0/3008	1	p1	(A)14	14	2	15
transcript_hq_oa1_4mf_transcript16639/f12p0/3008	2	c	(TTG)7ttatcattatcattatcattatc(ATT)7	65	2459	2523
transcript_hq_oa1_4mf_transcript17872/f2p0/2876	1	p3	(ATA)17	51	1301	1351
transcript_hq_oa1_4mf_transcript21800/f51p0/2421	1	p1	(A)12	12	3056	3067
transcript_hq_oa1_4mf_transcript33325/f5p0/1665	1	p1	(T)10	10	2068	2077
transcript_hq_oa1_4mf_transcript3189/f2p0/6471	1	p1	(A)10	10	2285	2294
transcript_hq_oa1_4mf_transcript3189/f2p0/6471	2	p1	(T)12	12	2442	2453
transcript_hq_oa1_4mf_transcript25153/f2p0/2298	1	p1	(T)13	13	1748	1760
transcript_hq_oa1_4mf_transcript17364/f2p0/2932	1	p1	(T)11	11	5884	5894
transcript_hq_oa1_4mf_transcript26940/f5p0/2177	1	p1	(T)10	10	2189	2198
transcript_hq_oa1_4mf_transcript31904/f2p0/1799	1	p1	(T)11	11	1824	1834
transcript_hq_oa1_4mf_transcript10143/f3p0/4928	1	p1	(G)18	18	2837	2854
transcript_hq_oa1_4mf_transcript10143/f3p0/4928	2	p3	(ATT)5	15	3272	3286
transcript_hq_oa1_4mf_transcript6663/f14p0/5811	1	p1	(A)10	10	3268	3277
transcript_hq_oa1_4mf_transcript14388/f3p0/3288	1	c*	(TTA)19(TTATTG)7*(TTA)13	135	1584	1718
transcript_hq_oa1_4mf_transcript15443/f5p0/3140	1	p1	(T)20	20	1833	1852
transcript_hq_oa1_4mf_transcript2862/f3p0/6500	1	p1	(T)11	11	1554	1564
transcript_hq_oa1_4mf_transcript29156/f2p0/2029	1	p1	(T)18	18	2442	2459
transcript_hq_oa1_4mf_transcript16599/f2p0/2992	1	p2	(AT)7	14	5502	5515
transcript_hq_oa1_4mf_transcript16599/f2p0/2992	2	p1	(T)12	12	6303	6314
transcript_hq_oa1_4mf_transcript22326/f2p0/2492	1	p1	(A)10	10	4058	4067
transcript_hq_oa1_4mf_transcript36918/f2p0/958	1	c	(T)10gccg(T)13	27	1826	1852
transcript_hq_oa1_4mf_transcript6642/f2p0/5887	1	p5	(ACAAT)5	25	2335	2359
transcript_hq_oa1_4mf_transcript17659/f2p0/2913	1	p1	(T)11	11	1775	1785
transcript_hq_oa1_4mf_transcript21808/f12p0/2518	1	p1	(A)11	11	880	890
transcript_hq_oa1_4mf_transcript18445/f14p0/2822	1	p2	(TA)6	12	3083	3094
transcript_hq_oa1_4mf_transcript6553/f11p0/5850	1	p3	(TGA)5	15	2543	2557
transcript_hq_oa1_4mf_transcript34438/f6p0/1477	1	p1	(A)10	10	1673	1682
transcript_hq_oa1_4mf_transcript4609/f2p0/6138	1	p3	(TCA)6	18	1418	1435
transcript_hq_oa1_4mf_transcript27017/f2p0/2164	1	p1	(A)10	10	2135	2144
transcript_hq_oa1_4mf_transcript34585/f2p0/1499	1	p1	(T)10	10	1160	1169
transcript_hq_oa1_4mf_transcript34585/f2p0/1499	2	p1	(A)12	12	1284	1295
transcript_hq_oa1_4mf_transcript21866/f7p0/2516	1	p1	(T)10	10	2802	2811
transcript_hq_oa1_4mf_transcript1241/f9p0/7166	1	c	(AAT)7ag(TTA)16	71	2425	2495
transcript_hq_oa1_4mf_transcript32808/f7p0/1711	1	p3	(GGA)6	18	4409	4426
transcript_hq_oa1_4mf_transcript15452/f2p0/3147	1	p6	(CGGTTT)5	30	2037	2066
transcript_hq_oa1_4mf_transcript18087/f3p0/2843	1	p1	(T)11	11	5219	5229
transcript_hq_oa1_4mf_transcript18087/f3p0/2843	2	p1	(C)12	12	5333	5344
transcript_hq_oa1_4mf_transcript21080/f6p0/2592	1	p1	(T)11	11	2239	2249
transcript_hq_oa1_4mf_transcript26134/f7p0/2202	1	p3	(TGA)6	18	1250	1267
transcript_hq_oa1_4mf_transcript16340/f6p0/3028	1	p1	(T)10	10	4815	4824
transcript_hq_oa1_4mf_transcript25442/f2p0/2286	1	p1	(T)11	11	6233	6243
transcript_hq_oa1_4mf_transcript19807/f2p0/2701	1	p1	(G)18	18	2026	2043
transcript_hq_oa1_4mf_transcript11434/f2p0/3998	1	p1	(A)10	10	5405	5414
transcript_hq_oa1_4mf_transcript23315/f3p0/2421	1	p3	(ATA)22	66	1609	1674
transcript_hq_oa1_4mf_transcript10229/f5p0/4728	1	p3	(TAA)5	15	1804	1818
transcript_hq_oa1_4mf_transcript10229/f5p0/4728	2	p3	(TTG)5	15	3192	3206
transcript_hq_oa1_4mf_transcript4269/f2p0/6223	1	c	(TCA)5tcttcgtcatcttcgtcatcttcgtcatcttcatcatcatcttcgtcatcatcttcatcatcttcg(TCA)5tcttcgtcatcttcatcatcatcttcgtcatcatcttcatcatcttcg(TCA)5tcttcgtcatcttcatcatcatcttcg(TCA)9tcttcgtcatcttcatcatcatcttcgtcatcttcatcatctttgtcatcatcttcatcatcttcg(TCA)5	294	1563	1856
transcript_hq_oa1_4mf_transcript17448/f2p0/2976	1	p1	(T)10	10	2050	2059
transcript_hq_oa1_4mf_transcript186/f2p0/8543	1	p2	(TC)7	14	3070	3083
transcript_hq_oa1_4mf_transcript25006/f3p0/2403	1	p1	(T)10	10	3293	3302
transcript_hq_oa1_4mf_transcript14046/f2p0/3361	1	p3	(AGC)7	21	3079	3099
transcript_hq_oa1_4mf_transcript32339/f3p0/1769	1	p1	(A)13	13	2290	2302
transcript_hq_oa1_4mf_transcript30744/f6p0/1900	1	p1	(T)11	11	1492	1502
transcript_hq_oa1_4mf_transcript27366/f3p0/2144	1	p1	(T)12	12	1252	1263
transcript_hq_oa1_4mf_transcript27366/f3p0/2144	2	p1	(A)15	15	2710	2724
transcript_hq_oa1_4mf_transcript27366/f3p0/2144	3	p1	(A)11	11	5182	5192
transcript_hq_oa1_4mf_transcript15490/f8p0/3025	1	p1	(A)10	10	5031	5040
transcript_hq_oa1_4mf_transcript12200/f3p0/3763	1	p2	(TG)7	14	1778	1791
transcript_lq_oa1_4mf_transcript14189/f2p0/3319	1	p1	(A)10	10	2652	2661
transcript_hq_oa1_4mf_transcript26594/f3p0/2204	1	p3	(ATA)6	18	304	321
transcript_hq_oa1_4mf_transcript26594/f3p0/2204	2	p1	(A)10	10	2342	2351
transcript_hq_oa1_4mf_transcript26594/f3p0/2204	3	p1	(T)10	10	4375	4384
transcript_hq_oa1_4mf_transcript10183/f4p0/4798	1	p1	(A)11	11	1588	1598
transcript_hq_oa1_4mf_transcript2423/f2p0/6654	1	p4	(TATT)5	20	1895	1914
transcript_hq_oa1_4mf_transcript10947/f6p0/4262	1	p3	(TCT)5	15	1012	1026
transcript_hq_oa1_4mf_transcript10947/f6p0/4262	2	p3	(AAC)5	15	4686	4700
transcript_hq_oa1_4mf_transcript38090/f6p0/492	1	p3	(AGA)7	21	141	161
transcript_hq_oa1_4mf_transcript38090/f6p0/492	2	p3	(AGA)5	15	407	421
transcript_hq_oa1_4mf_transcript38090/f6p0/492	3	p3	(TCT)7	21	2522	2542
transcript_hq_oa1_4mf_transcript38090/f6p0/492	4	p3	(TCT)6	18	2789	2806
transcript_hq_oa1_4mf_transcript14829/f3p0/3184	1	p1	(A)10	10	2867	2876
transcript_hq_oa1_4mf_transcript12447/f8p0/3646	1	p1	(A)10	10	10	19
transcript_hq_oa1_4mf_transcript20243/f10p0/2652	1	p1	(A)10	10	1422	1431
transcript_hq_oa1_4mf_transcript13515/f3p0/3469	1	p1	(T)10	10	4397	4406
transcript_hq_oa1_4mf_transcript37799/f2p0/623	1	c	(CAG)5caacagcaacatggggctcagcagggtatgcagaaacccaactctggcatgagtcgggcacagtacatacaggaatttgtgatgagaagtag(GCA)5tcaacaacaactgcaacagcaa(CAG)6	162	1428	1589
transcript_hq_oa1_4mf_transcript37799/f2p0/623	2	p1	(T)13	13	4933	4945
transcript_hq_oa1_4mf_transcript22143/f2p0/2521	1	p4	(ATAA)5	20	2326	2345
transcript_hq_oa1_4mf_transcript17756/f2p0/2888	1	p3	(GAA)8	24	1935	1958
transcript_hq_oa1_4mf_transcript26061/f2p0/2228	1	p3	(AAT)7	21	3732	3752
transcript_hq_oa1_4mf_transcript7771/f30p0/5728	1	p1	(A)13	13	2031	2043
transcript_hq_oa1_4mf_transcript7771/f30p0/5728	2	p1	(A)16	16	2913	2928
transcript_hq_oa1_4mf_transcript7771/f30p0/5728	3	p2	(TG)7	14	3169	3182
transcript_hq_oa1_4mf_transcript30339/f3p0/1880	1	p1	(C)15	15	1747	1761
transcript_hq_oa1_4mf_transcript7711/f5p0/5743	1	p3	(TGA)5	15	590	604
transcript_hq_oa1_4mf_transcript18023/f2p0/2861	1	p1	(T)10	10	2646	2655
transcript_hq_oa1_4mf_transcript26708/f2p0/2193	1	p1	(A)10	10	1888	1897
transcript_hq_oa1_4mf_transcript13986/f2p0/3375	1	p3	(ATA)12	36	2558	2593
transcript_hq_oa1_4mf_transcript22044/f6p0/2528	1	p1	(A)10	10	2526	2535
transcript_hq_oa1_4mf_transcript26632/f3p0/2206	1	p3	(GGA)6	18	2716	2733
transcript_hq_oa1_4mf_transcript11829/f14p0/3890	1	p1	(C)13	13	1237	1249
transcript_hq_oa1_4mf_transcript20429/f2p0/2640	1	p1	(A)10	10	1471	1480
transcript_hq_oa1_4mf_transcript22337/f2p0/2486	1	p2	(AT)6	12	1730	1741
transcript_hq_oa1_4mf_transcript11176/f6p0/4128	1	p1	(T)12	12	1617	1628
transcript_hq_oa1_4mf_transcript20407/f2p0/2644	1	p6	(AAATAG)9	54	2838	2891
transcript_hq_oa1_4mf_transcript23216/f47p0/2351	1	p1	(A)14	14	5534	5547
transcript_lq_oa1_4mf_transcript14404/f2p0/3373	1	p3	(ATG)7	21	4757	4777
transcript_hq_oa1_4mf_transcript22671/f7p0/2473	1	p1	(G)15	15	2525	2539
transcript_hq_oa1_4mf_transcript22671/f7p0/2473	2	p1	(A)13	13	5924	5936
transcript_hq_oa1_4mf_transcript9854/f2p0/5282	1	p4	(TAAT)6	24	2056	2079
transcript_hq_oa1_4mf_transcript9854/f2p0/5282	2	p2	(AT)8	16	2342	2357
transcript_hq_oa1_4mf_transcript9854/f2p0/5282	3	p2	(TA)14	28	2660	2687
transcript_hq_oa1_4mf_transcript25531/f3p0/2277	1	c	(ATA)7(ATT)5	36	3528	3563
transcript_hq_oa1_4mf_transcript3583/f4p0/6389	1	p1	(A)13	13	6734	6746
transcript_hq_oa1_4mf_transcript4584/f2p0/6152	1	c	(AAT)7(TAT)12	57	4749	4805
transcript_hq_oa1_4mf_transcript4584/f2p0/6152	2	c	(TTA)13(TTG)10	69	4939	5007
transcript_hq_oa1_4mf_transcript36066/f9p0/1193	1	c	(T)11ccctgatggtatttcattgaagaatttctccaaatcaaaccagttaaccgc(T)15	77	4873	4949
transcript_hq_oa1_4mf_transcript36066/f9p0/1193	2	p1	(T)10	10	5351	5360
transcript_hq_oa1_4mf_transcript31203/f49p0/1742	1	p1	(A)20	20	7	26
transcript_hq_oa1_4mf_transcript31130/f15p0/1851	1	c	(CAG)5caa(CAG)5	33	960	992
transcript_hq_oa1_4mf_transcript14103/f2p0/3345	1	p3	(AAC)5	15	3391	3405
transcript_hq_oa1_4mf_transcript24484/f3p0/2349	1	c	(CAA)6(CAG)5	33	1315	1347
transcript_hq_oa1_4mf_transcript24484/f3p0/2349	2	p1	(T)11	11	5904	5914
transcript_hq_oa1_4mf_transcript27134/f3p0/2163	1	p3	(ATG)7	21	4659	4679
transcript_hq_oa1_4mf_transcript5850/f2p0/5991	1	p1	(T)10	10	1556	1565
transcript_hq_oa1_4mf_transcript29981/f10p0/1935	1	p3	(ATT)6	18	2354	2371
transcript_hq_oa1_4mf_transcript19970/f3p0/2682	1	p1	(A)11	11	5612	5622
transcript_hq_oa1_4mf_transcript14179/f3p0/3340	1	c	(ATTG)6atttac(TTAT)5	50	4861	4910
transcript_hq_oa1_4mf_transcript9877/f2p0/5241	1	c	(A)11cttagatagaaccaaacagaaccagcgtcgtttcagaaaattgaaacatatataaatagttgtaaatgaaattttctcaactcgaatttaac(A)12	115	4939	5053
transcript_hq_oa1_4mf_transcript15881/f7p0/3079	1	p1	(T)10	10	243	252
transcript_hq_oa1_4mf_transcript16834/f2p0/2968	1	p1	(T)10	10	4673	4682
transcript_hq_oa1_4mf_transcript24316/f3p0/2287	1	p1	(T)13	13	720	732
transcript_hq_oa1_4mf_transcript24316/f3p0/2287	2	p1	(A)11	11	4666	4676
transcript_hq_oa1_4mf_transcript20179/f4p0/2655	1	p1	(T)12	12	1019	1030
transcript_hq_oa1_4mf_transcript20179/f4p0/2655	2	p2	(TA)6	12	1864	1875
transcript_hq_oa1_4mf_transcript6165/f16p0/5927	1	p1	(A)10	10	808	817
transcript_hq_oa1_4mf_transcript13823/f5p0/3397	1	p1	(C)14	14	2835	2848
transcript_hq_oa1_4mf_transcript13823/f5p0/3397	2	p1	(T)10	10	3012	3021
transcript_hq_oa1_4mf_transcript28396/f2p0/2079	1	p1	(T)10	10	2033	2042
transcript_hq_oa1_4mf_transcript28396/f2p0/2079	2	p1	(A)12	12	2413	2424
transcript_hq_oa1_4mf_transcript18906/f4p0/2772	1	p1	(T)10	10	1743	1752
transcript_hq_oa1_4mf_transcript30074/f2p0/1954	1	p1	(C)17	17	2803	2819
transcript_hq_oa1_4mf_transcript16510/f2p0/3024	1	c	(TGT)5tcacttcacatgtgtgatgtgttctatgtcgttttcaagtcgccgttaagcggcactaagttgtcatctcaagctctggaataaatg(T)10	112	10	121
transcript_hq_oa1_4mf_transcript16510/f2p0/3024	2	p1	(T)10	10	6832	6841
transcript_hq_oa1_4mf_transcript2250/f2p0/6725	1	p1	(T)14	14	5622	5635
transcript_hq_oa1_4mf_transcript10863/f2p0/4308	1	p1	(A)10	10	1329	1338
transcript_hq_oa1_4mf_transcript28261/f6p0/2035	1	p4	(CCCT)5	20	1497	1516
transcript_hq_oa1_4mf_transcript28420/f8p0/2079	1	p1	(T)17	17	1928	1944
transcript_hq_oa1_4mf_transcript28420/f8p0/2079	2	p1	(A)24	24	2466	2489
transcript_hq_oa1_4mf_transcript28420/f8p0/2079	3	p1	(T)14	14	2678	2691
transcript_hq_oa1_4mf_transcript6660/f16p0/5801	1	p1	(A)23	23	1995	2017
transcript_hq_oa1_4mf_transcript15667/f2p0/3173	1	c	(TGA)6tagtggca(ATG)7	47	603	649
transcript_hq_oa1_4mf_transcript36208/f32p0/1001	1	c	(TTA)7(T)10	31	1692	1722
transcript_hq_oa1_4mf_transcript21029/f51p0/2479	1	p1	(A)10	10	557	566
transcript_hq_oa1_4mf_transcript9744/f2p0/5336	1	p3	(ATG)10	30	838	867
transcript_hq_oa1_4mf_transcript13852/f3p0/3388	1	c	(GAC)11gatgatgatgctcctgactataggaatgatgacagtggtgatggtgat(GAC)5gatgatgacgatgatgacgatgatgatgcgcctgactacaggaatgatgacagtggtgatggtgat(GAC)7gatgatgacgatgatgacgatgatgatgcacctgactacaggaatgatgacagtggtgatggtgat(GAC)5gatgatgacgatgatgacgatgatgatgcacctgactacaggaatgatgacagtggtgatggtgat(GAC)5	345	310	654
transcript_hq_oa1_4mf_transcript13852/f3p0/3388	2	c	(GAC)8gatgatgacgatgatgatgatgcacctgactacaggaatgatgacagtggtgatgg(TGA)7taatgatgacgacgacgatgacgatgatgatgcacctgactatactaatgatgacagtggtgatgga(GAT)10gacgacgacgacgatgatgcgcctgattataacaatgatgaaagtggtgatgatgat(GAC)5(GAT)8	294	808	1101
transcript_hq_oa1_4mf_transcript29036/f3p0/2032	1	p1	(T)10	10	2439	2448
transcript_hq_oa1_4mf_transcript31671/f13p0/1828	1	p1	(A)16	16	719	734
transcript_hq_oa1_4mf_transcript17903/f4p0/2898	1	p2	(TA)8	16	3162	3177
transcript_hq_oa1_4mf_transcript28859/f7p0/2052	1	p1	(A)10	10	2	11
transcript_hq_oa1_4mf_transcript28859/f7p0/2052	2	p1	(A)11	11	3196	3206
transcript_hq_oa1_4mf_transcript36982/f2p0/933	1	p2	(GT)6	12	4182	4193
transcript_hq_oa1_4mf_transcript22401/f2p0/2495	1	p5	(CATAG)5	25	4177	4201
transcript_hq_oa1_4mf_transcript4139/f2p0/6250	1	c	(TAA)5tgacaatcactttatttaagtgtcaaggttttttagccgagccaagggctctactaatttgtgagacttcagaacaaatcgtaggttg(T)10	113	2084	2196
transcript_hq_oa1_4mf_transcript5069/f2p0/6089	1	p3	(ATG)8	24	544	567
transcript_hq_oa1_4mf_transcript10521/f3p0/4564	1	p3	(TAA)13	39	3013	3051
transcript_hq_oa1_4mf_transcript24592/f2p0/2331	1	p1	(A)10	10	3747	3756
transcript_hq_oa1_4mf_transcript24592/f2p0/2331	2	p4	(ATAA)6	24	4395	4418
transcript_hq_oa1_4mf_transcript24592/f2p0/2331	3	c	(T)10ctttagta(T)12	30	4874	4903
transcript_hq_oa1_4mf_transcript24592/f2p0/2331	4	p3	(TAT)5	15	5052	5066
transcript_hq_oa1_4mf_transcript26380/f5p0/2110	1	p1	(A)10	10	1364	1373
[truncated: 6,792 more rows]

## Sheet: 1-6 LncRNA
MF
TranscriptID	cnci	cpc	pfam	plek
[truncated: 6,328 more rows]

## Sheet: 1-3 to 1-6 note
MF	Montipora foliosa genus
