# Supplementary material for: Full-Length Transcriptome Sequencing of the Scleractinian Coral Montipora foliosa Reveals the Gene Expression Profile of Coral–Zooxanthellae Holobiont
Source: Biology (Basel). 2021 Dec 5;10(12):1274. doi: 10.3390/biology10121274 (PMC8698432; doi:10.3390/biology10121274)
Supplement: Supplementary file 1 [file biology-10-01274-s001.zip › biology-1458201 - supplementary/Table s2 Gene expression_round2.xlsx]

## Sheet: 2-1 All genes
Gene_id	TPM1	TPM2	TPM3	TPM_MEAN
transcript_HQ_OA1_4MF_transcript38164/f281p0/417	0.019899	0.0201222	0.0181143	193785
transcript_HQ_OA1_4MF_transcript37915/f144p0/494	0.0137646	0.0134592	0.0133801	135347
transcript_HQ_OA1_4MF_transcript37093/f2p0/910	0.0129883	0.0132011	0.0130109	130668
transcript_HQ_OA1_4MF_transcript38304/f41p0/353	0.0126387	0.0128981	0.0103093	119487
transcript_HQ_OA1_4MF_transcript38285/f29p0/376	0.00898251	0.00906395	0.00752193	85228
transcript_HQ_OA1_4MF_transcript36826/f47p0/947	0.00842522	0.00817273	0.00815054	82494.9
transcript_HQ_OA1_4MF_transcript38263/f16p0/387	0.00845946	0.00846475	0.00686463	79296.1
transcript_HQ_OA1_4MF_transcript38326/f5p0/332	0.00785349	0.00765504	0.00682261	74437.1
transcript_HQ_OA1_4MF_transcript38325/f6p0/331	0.00769871	0.00784764	0.00666183	74027.3
transcript_LQ_OA1_4MF_transcript37405/f3p0/832	0.00669922	0.00741927	0.0076763	72649.3
transcript_HQ_OA1_4MF_transcript37031/f4p0/926	0.00697431	0.00708337	0.00723771	70984.6
transcript_HQ_OA1_4MF_transcript32734/f2p0/1730	0.00714671	0.00718516	0.00690501	70789.6
transcript_HQ_OA1_4MF_transcript37192/f117p0/783	0.00636818	0.00643546	0.00656723	64569.6
transcript_HQ_OA1_4MF_transcript37212/f76p0/809	0.0063912	0.0064397	0.00625954	63634.8
transcript_HQ_OA1_4MF_transcript38327/f2p0/329	0.00623588	0.00628047	0.00623025	62488.7
transcript_HQ_OA1_4MF_transcript38134/f20p0/424	0.0065544	0.00661639	0.00552756	62327.8
transcript_HQ_OA1_4MF_transcript38059/f31p0/504	0.00627502	0.00633699	0.0058862	61660.7
transcript_HQ_OA1_4MF_transcript37991/f46p0/467	0.00619142	0.00618683	0.00606387	61473.7
transcript_HQ_OA1_4MF_transcript37861/f46p0/543	0.00609627	0.0058785	0.00629896	60912.4
transcript_HQ_OA1_4MF_transcript38219/f2p0/426	0.00627934	0.00627673	0.00532898	59616.8
transcript_HQ_OA1_4MF_transcript38247/f8p0/395	0.00584333	0.00611416	0.00507016	56758.8
transcript_HQ_OA1_4MF_transcript38174/f33p0/407	0.00523843	0.00531736	0.00462804	50612.8
transcript_HQ_OA1_4MF_transcript37708/f10p0/658	0.00493248	0.00503608	0.0051542	50409.2
transcript_HQ_OA1_4MF_transcript37077/f2p0/914	0.0049548	0.00481793	0.00520731	49933.5
transcript_HQ_OA1_4MF_transcript37083/f6p0/909	0.00499545	0.00501343	0.00492484	49779.1
transcript_HQ_OA1_4MF_transcript38167/f14p0/459	0.00498241	0.00507725	0.00461247	48907.1
transcript_HQ_OA1_4MF_transcript38313/f6p0/344	0.00507848	0.00483431	0.00426106	47246.2
transcript_HQ_OA1_4MF_transcript37199/f3p0/875	0.00414429	0.0041042	0.0042464	41649.6
transcript_HQ_OA1_4MF_transcript37693/f33p0/676	0.00409889	0.00410013	0.00411612	41050.4
transcript_HQ_OA1_4MF_transcript37985/f18p0/534	0.00398815	0.0041462	0.00385378	39960.4
transcript_HQ_OA1_4MF_transcript38093/f22p0/483	0.00400745	0.00404426	0.00371523	39223.1
transcript_HQ_OA1_4MF_transcript38063/f17p0/511	0.00407469	0.00389655	0.00368425	38851.6
transcript_HQ_OA1_4MF_transcript37526/f69p0/681	0.00393835	0.00390044	0.00375342	38640.7
transcript_HQ_OA1_4MF_transcript37881/f41p0/584	0.00362788	0.00368576	0.00374456	36860.7
transcript_HQ_OA1_4MF_transcript37921/f57p0/513	0.00364597	0.00361733	0.00360718	36234.9
transcript_HQ_OA1_4MF_transcript37782/f82p0/537	0.00344396	0.00351839	0.00332961	34306.5
transcript_HQ_OA1_4MF_transcript38015/f66p0/474	0.00343132	0.00353867	0.0032701	34133.6
transcript_HQ_OA1_4MF_transcript38077/f19p0/504	0.00345506	0.00327791	0.00330727	33467.5
transcript_HQ_OA1_4MF_transcript37719/f36p0/629	0.00347144	0.00336223	0.00316166	33317.7
transcript_HQ_OA1_4MF_transcript37877/f23p0/565	0.00326203	0.0032601	0.00318972	32372.8
transcript_HQ_OA1_4MF_transcript38016/f17p0/514	0.00327547	0.00319198	0.00306225	31765.6
transcript_HQ_OA1_4MF_transcript38243/f4p0/357	0.00307612	0.00325305	0.00314761	31589.3
transcript_HQ_OA1_4MF_transcript38006/f30p0/531	0.00304343	0.00297327	0.00300286	30065.2
transcript_HQ_OA1_4MF_transcript38039/f8p0/540	0.00309935	0.00298765	0.00286255	29831.9
transcript_HQ_OA1_4MF_transcript37886/f26p0/557	0.0030507	0.00305181	0.00283966	29807.3
transcript_HQ_OA1_4MF_transcript38080/f30p0/496	0.00290007	0.00301514	0.00295037	29551.9
transcript_HQ_OA1_4MF_transcript37826/f58p0/569	0.0029337	0.00314128	0.00277575	29502.4
transcript_HQ_OA1_4MF_transcript37980/f17p0/494	0.00296081	0.00296532	0.00289857	29415.7
transcript_HQ_OA1_4MF_transcript38078/f26p0/495	0.00300975	0.00305019	0.00273783	29325.9
transcript_HQ_OA1_4MF_transcript36838/f3p0/981	0.00305819	0.00279129	0.00294021	29299
transcript_HQ_OA1_4MF_transcript36531/f367p0/906	0.0029021	0.00301228	0.00283513	29165.1
transcript_HQ_OA1_4MF_transcript37978/f8p0/489	0.00290054	0.00295067	0.00274687	28660.2
transcript_HQ_OA1_4MF_transcript32528/f23p0/1676	0.00274257	0.00286357	0.00295934	28551.6
transcript_HQ_OA1_4MF_transcript37893/f18p0/576	0.00285828	0.00269491	0.00282594	27930.4
transcript_HQ_OA1_4MF_transcript38008/f14p0/535	0.00275927	0.00273736	0.00256955	26887.3
transcript_HQ_OA1_4MF_transcript37795/f47p0/584	0.00270243	0.00267928	0.00264555	26757.6
transcript_HQ_OA1_4MF_transcript37701/f91p0/624	0.00270897	0.00263478	0.00255548	26330.8
transcript_HQ_OA1_4MF_transcript37033/f62p0/809	0.00258602	0.00265043	0.00263126	26225.7
transcript_HQ_OA1_4MF_transcript37509/f43p0/675	0.00263116	0.00260417	0.00249483	25767.2
transcript_HQ_OA1_4MF_transcript36129/f36p0/1083	0.00254873	0.00257847	0.00255145	25595.5
transcript_HQ_OA1_4MF_transcript37549/f16p0/658	0.00254267	0.00253065	0.0025794	25509.1
transcript_HQ_OA1_4MF_transcript36758/f82p0/850	0.0025051	0.00248488	0.00249206	24940.1
transcript_HQ_OA1_4MF_transcript37704/f36p0/614	0.00253866	0.00248912	0.00244159	24897.9
transcript_HQ_OA1_4MF_transcript34832/f367p0/1352	0.00238253	0.00247536	0.00256458	24741.6
transcript_HQ_OA1_4MF_transcript37849/f16p0/603	0.00240596	0.00243338	0.00237438	24045.7
transcript_HQ_OA1_4MF_transcript38282/f10p0/375	0.00246203	0.00260578	0.00212288	23968.9
transcript_HQ_OA1_4MF_transcript38139/f9p0/477	0.00244549	0.00234343	0.0023038	23642.4
transcript_HQ_OA1_4MF_transcript37655/f47p0/589	0.00245361	0.00230221	0.00229319	23496.7
transcript_HQ_OA1_4MF_transcript37596/f19p0/698	0.00230492	0.00236192	0.00234256	23364.7
transcript_HQ_OA1_4MF_transcript37631/f23p0/707	0.00239045	0.00230119	0.00229506	23289
transcript_HQ_OA1_4MF_transcript38156/f14p0/466	0.00245564	0.00227053	0.00218535	23038.4
transcript_HQ_OA1_4MF_transcript38294/f23p0/362	0.00233423	0.00232303	0.00219029	22825.2
transcript_HQ_OA1_4MF_transcript31673/f34p0/1790	0.00236913	0.00215612	0.00219894	22413.9
transcript_HQ_OA1_4MF_transcript37699/f25p0/638	0.00219834	0.00227797	0.00224649	22409.3
transcript_HQ_OA1_4MF_transcript35774/f6p0/1316	0.00219481	0.00216642	0.00225521	22054.8
transcript_HQ_OA1_4MF_transcript38145/f3p0/471	0.00235611	0.00219436	0.00206192	22041.3
transcript_HQ_OA1_4MF_transcript37328/f47p0/733	0.0021807	0.00220087	0.00219807	21932.1
transcript_HQ_OA1_4MF_transcript37213/f3p0/869	0.0021538	0.00213226	0.0022278	21712.9
transcript_HQ_OA1_4MF_transcript38298/f8p0/379	0.0022424	0.00223114	0.00200736	21603
transcript_HQ_OA1_4MF_transcript37643/f127p0/670	0.00206563	0.00205177	0.00209282	20700.7
transcript_HQ_OA1_4MF_transcript37841/f29p0/610	0.00213208	0.00206087	0.0020042	20657.2
transcript_HQ_OA1_4MF_transcript37761/f16p0/642	0.00202239	0.00210411	0.00205027	20589.2
transcript_HQ_OA1_4MF_transcript37766/f3p0/598	0.00207539	0.00205534	0.00199402	20415.8
transcript_HQ_OA1_4MF_transcript34755/f33p0/1431	0.00195003	0.00195508	0.00209717	20007.6
transcript_HQ_OA1_4MF_transcript37859/f55p0/552	0.00197909	0.00200296	0.00201935	20004.7
transcript_HQ_OA1_4MF_transcript37137/f66p0/859	0.00196474	0.00193155	0.00190407	19334.5
transcript_HQ_OA1_4MF_transcript37156/f35p0/842	0.00186224	0.0019088	0.00200675	19259.3
transcript_HQ_OA1_4MF_transcript37494/f17p0/764	0.00190916	0.00192323	0.00192705	19198.1
transcript_HQ_OA1_4MF_transcript34001/f2p0/1567	0.00187169	0.00183581	0.00196809	18918.6
transcript_HQ_OA1_4MF_transcript37983/f17p0/501	0.00187466	0.00193773	0.00185769	18900.2
transcript_HQ_OA1_4MF_transcript37748/f84p0/635	0.00184971	0.00193323	0.00185221	18783.8
transcript_HQ_OA1_4MF_transcript37091/f66p0/862	0.00184139	0.0018972	0.00186416	18675.8
transcript_HQ_OA1_4MF_transcript36888/f102p0/835	0.0018591	0.00182405	0.00190599	18630.5
transcript_HQ_OA1_4MF_transcript38073/f15p0/509	0.00190903	0.00191274	0.00176531	18623.6
transcript_HQ_OA1_4MF_transcript37488/f51p0/749	0.00189692	0.00186619	0.00180737	18568.2
transcript_HQ_OA1_4MF_transcript36703/f37p0/987	0.00174857	0.00186018	0.0018949	18345.5
transcript_HQ_OA1_4MF_transcript38111/f5p0/494	0.00186905	0.00181644	0.00178587	18237.9
transcript_HQ_OA1_4MF_transcript34855/f28p0/1375	0.00180007	0.0017825	0.00188596	18228.4
transcript_HQ_OA1_4MF_transcript38172/f36p0/397	0.00188911	0.00182767	0.00174366	18201.5
transcript_HQ_OA1_4MF_transcript38127/f26p0/460	0.00180701	0.00177092	0.00175403	17773.2
transcript_HQ_OA1_4MF_transcript38314/f24p0/346	0.00182161	0.00181526	0.00157171	17361.9
transcript_HQ_OA1_4MF_transcript38149/f2p0/468	0.00178954	0.00179622	0.00158763	17244.7
transcript_HQ_OA1_4MF_transcript29197/f29p0/1809	0.00175962	0.00166965	0.00168449	17045.9
transcript_HQ_OA1_4MF_transcript38095/f16p0/462	0.00176582	0.00169784	0.00157196	16785.4
transcript_HQ_OA1_4MF_transcript37223/f18p0/864	0.00168286	0.00164973	0.00168381	16721.3
transcript_HQ_OA1_4MF_transcript32090/f43p0/1623	0.00158934	0.00165672	0.00166685	16376.4
transcript_HQ_OA1_4MF_transcript37880/f20p0/570	0.00163318	0.00164441	0.00162109	16328.9
transcript_HQ_OA1_4MF_transcript37686/f17p0/605	0.00165145	0.00159578	0.00163272	16266.5
transcript_HQ_OA1_4MF_transcript36588/f125p0/941	0.00157423	0.00162114	0.00164923	16148.7
transcript_HQ_OA1_4MF_transcript36894/f47p0/946	0.00160135	0.00162012	0.00158402	16018.3
transcript_HQ_OA1_4MF_transcript37992/f2p0/543	0.00162186	0.00155954	0.00150274	15613.8
transcript_HQ_OA1_4MF_transcript38198/f12p0/418	0.00158666	0.00155539	0.00144747	15298.4
transcript_HQ_OA1_4MF_transcript38087/f17p0/487	0.00151867	0.00148413	0.00154956	15174.5
transcript_HQ_OA1_4MF_transcript38205/f30p0/435	0.00143447	0.00162839	0.00146379	15088.8
transcript_HQ_OA1_4MF_transcript36807/f23p0/966	0.00149558	0.00150729	0.0015235	15087.9
transcript_HQ_OA1_4MF_transcript36249/f233p0/1049	0.00147852	0.00150966	0.00153697	15083.8
transcript_HQ_OA1_4MF_transcript35413/f328p0/1215	0.00150061	0.00149108	0.00153191	15078.6
transcript_HQ_OA1_4MF_transcript38085/f12p0/507	0.00159745	0.0014875	0.00143615	15070.3
transcript_HQ_OA1_4MF_transcript37154/f23p0/848	0.00151169	0.00147413	0.00151504	15002.9
transcript_HQ_OA1_4MF_transcript35553/f2p0/1328	0.00148771	0.00150633	0.00144806	14807
transcript_HQ_OA1_4MF_transcript24822/f2p0/2246	0.00147395	0.00149738	0.00137254	14479.6
transcript_HQ_OA1_4MF_transcript36375/f65p0/1098	0.00142561	0.00144884	0.00143399	14361.5
transcript_HQ_OA1_4MF_transcript31349/f9p0/1838	0.00146272	0.00140482	0.00143002	14325.2
transcript_HQ_OA1_4MF_transcript36317/f11p0/1121	0.00136795	0.00139676	0.00139419	13863
transcript_HQ_OA1_4MF_transcript36486/f38p0/1039	0.0013525	0.00139826	0.00140058	13837.8
transcript_HQ_OA1_4MF_transcript37525/f13p0/739	0.0013189	0.00135415	0.00134704	13400.3
transcript_HQ_OA1_4MF_transcript38053/f11p0/450	0.00138458	0.00131569	0.00127603	13254.4
transcript_HQ_OA1_4MF_transcript36638/f41p0/942	0.00132184	0.00130144	0.00134964	13243.1
transcript_HQ_OA1_4MF_transcript37677/f3p0/681	0.00128939	0.00132687	0.00118812	12681.3
transcript_HQ_OA1_4MF_transcript37558/f8p0/735	0.00126679	0.00124127	0.00128528	12644.5
transcript_HQ_OA1_4MF_transcript38112/f13p0/477	0.00124895	0.00130551	0.00123794	12641.3
transcript_HQ_OA1_4MF_transcript38083/f25p0/472	0.00125519	0.00121304	0.00124835	12388.6
transcript_HQ_OA1_4MF_transcript36684/f2p0/1018	0.00126069	0.00120387	0.00124159	12353.8
transcript_HQ_OA1_4MF_transcript36062/f18p0/1184	0.00118955	0.0012314	0.00122585	12156
transcript_HQ_OA1_4MF_transcript37464/f2p0/782	0.00120356	0.00124543	0.00119533	12147.7
transcript_HQ_OA1_4MF_transcript38284/f5p0/389	0.00129001	0.00123623	0.0010651	11971.1
transcript_HQ_OA1_4MF_transcript35811/f5p0/1265	0.00117588	0.00122581	0.00115357	11850.9
transcript_HQ_OA1_4MF_transcript37560/f10p0/738	0.00121518	0.00120146	0.00113541	11840.2
transcript_HQ_OA1_4MF_transcript38338/f2p0/309	0.00111457	0.00122349	0.00121389	11839.8
transcript_HQ_OA1_4MF_transcript38221/f2p0/424	0.00123974	0.00123286	0.00105751	11767
transcript_HQ_OA1_4MF_transcript38104/f26p0/485	0.00119709	0.00116214	0.0011618	11736.8
transcript_HQ_OA1_4MF_transcript38274/f9p0/386	0.00124169	0.00117174	0.0010916	11683.4
transcript_HQ_OA1_4MF_transcript37700/f15p0/632	0.00111881	0.00113641	0.00111069	11219.7
transcript_HQ_OA1_4MF_transcript38262/f2p0/397	0.00112066	0.00120089	0.00103107	11175.4
transcript_HQ_OA1_4MF_transcript37141/f24p0/839	0.00111024	0.00110116	0.0011215	11109.7
transcript_HQ_OA1_4MF_transcript37581/f16p0/734	0.00111587	0.00110527	0.00107456	10985.7
transcript_HQ_OA1_4MF_transcript37928/f27p0/553	0.00111777	0.00110673	0.00105801	10941.7
transcript_HQ_OA1_4MF_transcript17746/f250p0/2795	0.0010462	0.00109858	0.00111969	10881.6
transcript_HQ_OA1_4MF_transcript37746/f23p0/580	0.00110615	0.00105236	0.00105364	10707.2
transcript_HQ_OA1_4MF_transcript34657/f96p0/1281	0.00103553	0.00104743	0.00111029	10644.2
transcript_HQ_OA1_4MF_transcript37639/f24p0/678	0.00104141	0.00104807	0.00109236	10606.1
transcript_HQ_OA1_4MF_transcript37096/f83p0/805	0.00100439	0.00101921	0.00113263	10520.8
transcript_HQ_OA1_4MF_transcript37954/f9p0/560	0.001048	0.00096791	0.00110973	10418.8
transcript_HQ_OA1_4MF_transcript37190/f66p0/767	0.000999707	0.00103611	0.00107512	10369.8
transcript_LQ_OA1_4MF_transcript36861/f2p0/1038	0.00100924	0.00103933	0.00105124	10332.7
transcript_HQ_OA1_4MF_transcript36238/f36p0/1009	0.0010113	0.0010256	0.00104777	10282.2
transcript_HQ_OA1_4MF_transcript32979/f112p0/1496	0.00101187	0.00100434	0.00106777	10279.9
transcript_HQ_OA1_4MF_transcript37258/f38p0/813	0.00101941	0.00102945	0.00101653	10218
transcript_HQ_OA1_4MF_transcript31215/f3p0/1871	0.00102009	0.00100373	0.00103447	10194.3
transcript_HQ_OA1_4MF_transcript36681/f68p0/884	0.00103328	0.00104797	0.000948653	10099.7
transcript_HQ_OA1_4MF_transcript38132/f13p0/479	0.000999828	0.000987552	0.00102425	10038.8
transcript_HQ_OA1_4MF_transcript38244/f8p0/395	0.00108453	0.00103799	0.000884948	10024.9
transcript_HQ_OA1_4MF_transcript38231/f15p0/409	0.000974017	0.000983458	0.00100361	9870.29
transcript_HQ_OA1_4MF_transcript35586/f3p0/1325	0.000974148	0.00100051	0.000980666	9851.08
transcript_HQ_OA1_4MF_transcript33578/f177p0/1460	0.000962543	0.000964452	0.00102719	9847.27
transcript_HQ_OA1_4MF_transcript38140/f32p0/464	0.00104521	0.00100406	0.000883149	9774.72
transcript_HQ_OA1_4MF_transcript33081/f59p0/1503	0.000967359	0.000963343	0.000998986	9765.62
transcript_HQ_OA1_4MF_transcript37112/f2p0/897	0.00097432	0.000965964	0.00098572	9753.35
transcript_HQ_OA1_4MF_transcript37510/f64p0/733	0.000930326	0.00101097	0.000969253	9701.85
transcript_HQ_OA1_4MF_transcript29959/f109p0/1664	0.000947578	0.000972236	0.000956126	9586.47
transcript_HQ_OA1_4MF_transcript38223/f4p0/426	0.000911426	0.00100533	0.000889819	9355.24
transcript_HQ_OA1_4MF_transcript35021/f2p0/1411	0.000928333	0.000912565	0.000936297	9257.32
transcript_HQ_OA1_4MF_transcript28955/f8p0/1973	0.000913935	0.000914601	0.000945045	9245.27
transcript_HQ_OA1_4MF_transcript35707/f19p0/1208	0.000904242	0.000924533	0.00093907	9226.15
transcript_HQ_OA1_4MF_transcript35222/f107p0/1295	0.000911213	0.000897027	0.000947015	9184.18
transcript_HQ_OA1_4MF_transcript34094/f171p0/1404	0.00091784	0.000924594	0.000912796	9184.1
transcript_HQ_OA1_4MF_transcript38065/f16p0/516	0.000894214	0.000906222	0.000943396	9146.11
transcript_HQ_OA1_4MF_transcript38204/f4p0/418	0.000965366	0.000900455	0.000859358	9083.93
transcript_HQ_OA1_4MF_transcript30846/f2p0/1865	0.000858295	0.000902784	0.000915087	8920.55
transcript_HQ_OA1_4MF_transcript38184/f66p0/426	0.000861978	0.000908491	0.00087802	8828.3
transcript_HQ_OA1_4MF_transcript29954/f11p0/1924	0.000871266	0.000843193	0.000926147	8802.02
transcript_HQ_OA1_4MF_transcript38148/f8p0/466	0.000838473	0.00081612	0.000963139	8725.78
transcript_HQ_OA1_4MF_transcript37035/f44p0/874	0.000867543	0.000873069	0.0008709	8705.04
transcript_HQ_OA1_4MF_transcript37456/f36p0/780	0.000855128	0.000842326	0.000911575	8696.77
transcript_HQ_OA1_4MF_transcript33177/f252p0/1549	0.000867361	0.000878131	0.000860536	8686.76
transcript_HQ_OA1_4MF_transcript36934/f45p0/923	0.000841104	0.000861857	0.000880633	8611.98
transcript_HQ_OA1_4MF_transcript27705/f2p0/2117	0.000852426	0.000855888	0.000870076	8594.63
transcript_HQ_OA1_4MF_transcript38028/f10p0/533	0.000879391	0.000822705	0.000855665	8525.87
transcript_HQ_OA1_4MF_transcript38277/f4p0/387	0.000868514	0.000923737	0.000763394	8518.81
transcript_HQ_OA1_4MF_transcript36278/f9p0/1139	0.000842167	0.000817472	0.000855375	8383.38
transcript_HQ_OA1_4MF_transcript37869/f9p0/594	0.000831462	0.000810434	0.000857645	8331.8
transcript_HQ_OA1_4MF_transcript37524/f2p0/776	0.000842217	0.000809798	0.00083348	8284.99
transcript_HQ_OA1_4MF_transcript38216/f7p0/427	0.000824065	0.000809173	0.000789325	8075.21
transcript_HQ_OA1_4MF_transcript38286/f36p0/359	0.00103916	0.000693833	0.000677622	8035.37
transcript_HQ_OA1_4MF_transcript31618/f23p0/1762	0.000755525	0.000759998	0.000769293	7616.05
transcript_HQ_OA1_4MF_transcript38328/f7p0/338	0.000796109	0.000685535	0.000749453	7436.99
transcript_HQ_OA1_4MF_transcript11658/f2p0/3889	0.000745437	0.000731241	0.000744368	7403.49
transcript_HQ_OA1_4MF_transcript37909/f20p0/565	0.000733244	0.000747243	0.000728907	7364.65
transcript_HQ_OA1_4MF_transcript37764/f11p0/593	0.000724998	0.00070796	0.000767591	7335.16
transcript_HQ_OA1_4MF_transcript37970/f2p0/553	0.000725757	0.000725474	0.000729539	7269.23
transcript_HQ_OA1_4MF_transcript37366/f32p0/812	0.000697254	0.000707072	0.000764539	7229.55
transcript_HQ_OA1_4MF_transcript37268/f24p0/823	0.000711794	0.000729154	0.000724689	7218.79
transcript_HQ_OA1_4MF_transcript35201/f23p0/1372	0.000714728	0.00069583	0.000738682	7164.13
transcript_HQ_OA1_4MF_transcript37820/f15p0/600	0.000719767	0.000752718	0.000659484	7106.56
transcript_HQ_OA1_4MF_transcript37981/f27p0/517	0.000725797	0.00065334	0.000743864	7076.67
transcript_HQ_OA1_4MF_transcript31400/f242p0/1588	0.000687288	0.000707839	0.000725898	7070.08
transcript_HQ_OA1_4MF_transcript38159/f41p0/432	0.000676056	0.000699228	0.000733779	7030.21
transcript_HQ_OA1_4MF_transcript37853/f3p0/613	0.000701048	0.000710511	0.000697086	7028.82
transcript_HQ_OA1_4MF_transcript36705/f16p0/986	0.000708617	0.000697312	0.00069684	7009.23
transcript_HQ_OA1_4MF_transcript32201/f6p0/1761	0.000734307	0.000658402	0.000695727	6961.45
transcript_HQ_OA1_4MF_transcript37080/f30p0/865	0.000673173	0.000696768	0.000708586	6928.42
transcript_HQ_OA1_4MF_transcript38195/f4p0/441	0.000683028	0.000730566	0.000663253	6922.82
transcript_HQ_OA1_4MF_transcript35962/f120p0/1142	0.000667436	0.000684255	0.000699099	6835.97
transcript_HQ_OA1_4MF_transcript30986/f5p0/1879	0.000696768	0.000644084	0.000700363	6804.05
transcript_HQ_OA1_4MF_transcript38287/f2p0/379	0.000687611	0.000718648	0.000621978	6760.79
transcript_HQ_OA1_4MF_transcript38258/f10p0/399	0.000696009	0.000707335	0.000624023	6757.89
transcript_HQ_OA1_4MF_transcript35881/f123p0/1207	0.000650781	0.000685586	0.000685106	6738.24
transcript_HQ_OA1_4MF_transcript37694/f4p0/678	0.000683068	0.000649065	0.000680577	6709.03
transcript_HQ_OA1_4MF_transcript38150/f7p0/440	0.000701888	0.000666236	0.000625993	6647.06
transcript_HQ_OA1_4MF_transcript38103/f2p0/493	0.000654383	0.000670542	0.000656893	6606.06
transcript_HQ_OA1_4MF_transcript37546/f5p0/746	0.000666576	0.000635634	0.000659859	6540.23
transcript_HQ_OA1_4MF_transcript38211/f5p0/459	0.000633681	0.000642178	0.000645105	6403.22
transcript_HQ_OA1_4MF_transcript37360/f34p0/741	0.000614315	0.000615498	0.000665362	6317.25
transcript_HQ_OA1_4MF_transcript37070/f17p0/885	0.000616622	0.000618725	0.000659666	6316.71
transcript_HQ_OA1_4MF_transcript34492/f39p0/1427	0.000615641	0.000619048	0.000645747	6268.12
transcript_HQ_OA1_4MF_transcript23497/f12p0/2376	0.00060787	0.000597742	0.000659035	6215.49
transcript_HQ_OA1_4MF_transcript38359/f6p0/293	0.000565505	0.000572363	0.000716294	6180.54
transcript_HQ_OA1_4MF_transcript37838/f18p0/587	0.000609459	0.000611455	0.000627706	6162.07
transcript_HQ_OA1_4MF_transcript37228/f4p0/840	0.000604106	0.000601927	0.000636208	6140.8
transcript_HQ_OA1_4MF_transcript37731/f12p0/639	0.000621874	0.000587992	0.000631829	6138.98
transcript_HQ_OA1_4MF_transcript20840/f20p0/2399	0.000623583	0.000613865	0.000598006	6118.18
transcript_HQ_OA1_4MF_transcript37948/f13p0/540	0.000613911	0.000605667	0.000615169	6115.82
transcript_HQ_OA1_4MF_transcript37563/f21p0/637	0.000602325	0.000586298	0.000644709	6111.11
transcript_HQ_OA1_4MF_transcript37016/f31p0/860	0.000621196	0.000592993	0.000603713	6059.67
transcript_HQ_OA1_4MF_transcript32985/f2p0/1612	0.000590558	0.000586701	0.000609826	5956.95
transcript_HQ_OA1_4MF_transcript36817/f50p0/946	0.000595394	0.000608713	0.000580104	5947.37
transcript_HQ_OA1_4MF_transcript36926/f43p0/930	0.000574035	0.00059621	0.000613338	5945.27
transcript_HQ_OA1_4MF_transcript37809/f12p0/576	0.000574824	0.000576598	0.000618467	5899.63
transcript_HQ_OA1_4MF_transcript33962/f3p0/1588	0.000574925	0.000582426	0.000600458	5859.36
transcript_HQ_OA1_4MF_transcript36871/f11p0/958	0.000584467	0.000596109	0.000573584	5847.2
transcript_HQ_OA1_4MF_transcript37999/f6p0/534	0.000557653	0.000586227	0.000607835	5839.05
transcript_HQ_OA1_4MF_transcript36896/f31p0/891	0.000548193	0.000593114	0.000609923	5837.43
transcript_HQ_OA1_4MF_transcript22522/f3p0/2501	0.000563208	0.000574955	0.000580393	5728.52
transcript_HQ_OA1_4MF_transcript37611/f2p0/710	0.000590912	0.000553568	0.000569686	5713.89
transcript_LQ_OA1_4MF_transcript35307/f2p0/1443	0.000587947	0.000573462	0.000547106	5695.05
transcript_HQ_OA1_4MF_transcript12988/f1499p0/3223	0.000563218	0.000558015	0.000578723	5666.52
transcript_HQ_OA1_4MF_transcript35171/f26p0/1320	0.000558028	0.000555877	0.000576453	5634.53
transcript_HQ_OA1_4MF_transcript37465/f23p0/666	0.00057279	0.000533523	0.000577417	5612.43
transcript_HQ_OA1_4MF_transcript25092/f28p0/2290	0.000543012	0.000560838	0.000578648	5608.33
transcript_HQ_OA1_4MF_transcript38110/f19p0/457	0.000555518	0.000547216	0.000570158	5576.31
transcript_HQ_OA1_4MF_transcript35391/f2p0/1349	0.000553839	0.000543112	0.00056171	5528.87
transcript_HQ_OA1_4MF_transcript38048/f27p0/450	0.000563876	0.000548426	0.000539247	5505.16
transcript_HQ_OA1_4MF_transcript13670/f17p0/3425	0.000693915	0.000464818	0.000491238	5499.9
transcript_HQ_OA1_4MF_transcript32537/f2p0/1740	0.000527349	0.00053921	0.000559558	5420.39
transcript_HQ_OA1_4MF_transcript37791/f12p0/642	0.000533491	0.000525729	0.000566774	5419.98
transcript_HQ_OA1_4MF_transcript37609/f2p0/717	0.000552807	0.000543072	0.00052823	5413.7
transcript_HQ_OA1_4MF_transcript35697/f5p0/1191	0.000519174	0.000509939	0.000590897	5400.03
transcript_HQ_OA1_4MF_transcript38190/f11p0/429	0.000570139	0.000560516	0.000486559	5390.71
transcript_HQ_OA1_4MF_transcript36820/f3p0/981	0.000521906	0.00055254	0.000535371	5366.06
transcript_HQ_OA1_4MF_transcript37844/f6p0/607	0.000543184	0.000509576	0.000521228	5246.63
transcript_HQ_OA1_4MF_transcript38342/f3p0/307	0.00049569	0.000525951	0.000551538	5243.93
transcript_HQ_OA1_4MF_transcript36230/f65p0/1063	0.000509784	0.000510514	0.000552288	5241.95
transcript_HQ_OA1_4MF_transcript35551/f2p0/1323	0.00051709	0.00051123	0.000540478	5229.33
transcript_LQ_OA1_4MF_transcript37806/f9p0/681	0.000512162	0.000501651	0.000547609	5204.74
transcript_HQ_OA1_4MF_transcript19863/f7p0/2664	0.000491794	0.000518933	0.000538647	5164.58
transcript_HQ_OA1_4MF_transcript35568/f62p0/1300	0.00051115	0.000513398	0.000524129	5162.26
transcript_HQ_OA1_4MF_transcript32562/f2p0/1772	0.000502732	0.000493302	0.000551838	5159.57
transcript_HQ_OA1_4MF_transcript27464/f2p0/2151	0.00044434	0.000454109	0.000640876	5131.08
transcript_HQ_OA1_4MF_transcript37316/f2p0/834	0.00050517	0.000496549	0.000524215	5086.45
transcript_HQ_OA1_4MF_transcript37798/f12p0/637	0.000521865	0.000486365	0.000499054	5024.28
transcript_HQ_OA1_4MF_transcript33563/f266p0/1426	0.000498239	0.000513186	0.000493433	5016.19
transcript_HQ_OA1_4MF_transcript37743/f41p0/629	0.000502742	0.000478944	0.000522105	5012.64
transcript_HQ_OA1_4MF_transcript34097/f78p0/1362	0.000494597	0.000496327	0.000512341	5010.88
transcript_HQ_OA1_4MF_transcript35196/f3p0/1395	0.000504391	0.00047846	0.000516731	4998.61
transcript_HQ_OA1_4MF_transcript34243/f3p0/1537	0.000506769	0.000478399	0.000512919	4993.63
transcript_HQ_OA1_4MF_transcript29988/f2p0/1959	0.000485693	0.000489077	0.000513711	4961.61
transcript_HQ_OA1_4MF_transcript25394/f4p0/2287	0.000471011	0.000486748	0.000522759	4935.06
transcript_HQ_OA1_4MF_transcript37279/f9p0/833	0.000494334	0.000483693	0.000499578	4925.35
transcript_HQ_OA1_4MF_transcript22158/f2p0/2501	0.000473966	0.000470111	0.000504075	4827.17
transcript_HQ_OA1_4MF_transcript37009/f28p0/908	0.00049744	0.000468296	0.000480906	4822.14
transcript_HQ_OA1_4MF_transcript38265/f3p0/400	0.000500617	0.000463789	0.000472587	4789.98
transcript_HQ_OA1_4MF_transcript34466/f2p0/1459	0.00046836	0.000500169	0.000467212	4785.8
transcript_HQ_OA1_4MF_transcript35733/f2p0/1278	0.000479501	0.000458042	0.000495488	4776.77
transcript_HQ_OA1_4MF_transcript37585/f20p0/658	0.000479258	0.000468579	0.000484578	4774.72
transcript_HQ_OA1_4MF_transcript36425/f27p0/1026	0.000469129	0.000472481	0.000485253	4756.21
transcript_HQ_OA1_4MF_transcript37894/f2p0/589	0.00046578	0.000451982	0.000502298	4733.53
transcript_HQ_OA1_4MF_transcript24415/f2p0/2361	0.000447274	0.000475677	0.000495007	4726.53
transcript_HQ_OA1_4MF_transcript27514/f16p0/2055	0.000475453	0.000465594	0.000475467	4721.71
transcript_HQ_OA1_4MF_transcript31539/f8p0/1826	0.000448084	0.000461773	0.000504975	4716.1
transcript_HQ_OA1_4MF_transcript38153/f2p0/469	0.000483386	0.000483532	0.00044568	4708.66
transcript_HQ_OA1_4MF_transcript21692/f25p0/2496	0.000458374	0.000467782	0.00048354	4698.99
transcript_HQ_OA1_4MF_transcript36342/f57p0/1067	0.000472023	0.000458627	0.00047491	4685.2
transcript_HQ_OA1_4MF_transcript38136/f3p0/476	0.000427169	0.000493564	0.000480638	4671.24
transcript_HQ_OA1_4MF_transcript37217/f13p0/865	0.000469413	0.000454271	0.000472522	4654.02
transcript_HQ_OA1_4MF_transcript32790/f5p0/1693	0.000463392	0.000477522	0.000454995	4653.03
transcript_HQ_OA1_4MF_transcript38335/f2p0/312	0.000469271	0.0004931	0.000424599	4623.23
transcript_HQ_OA1_4MF_transcript38199/f6p0/427	0.000491551	0.000459837	0.000434139	4618.42
transcript_HQ_OA1_4MF_transcript37150/f2p0/885	0.000457301	0.000454755	0.00047128	4611.12
transcript_HQ_OA1_4MF_transcript25296/f18p0/2117	0.000456634	0.000453625	0.000468411	4595.57
transcript_HQ_OA1_4MF_transcript37015/f14p0/929	0.000445807	0.000466249	0.000459246	4571.01
transcript_HQ_OA1_4MF_transcript35991/f3p0/1222	0.000458657	0.000444319	0.000462533	4551.7
transcript_HQ_OA1_4MF_transcript13672/f3p0/3415	0.000450472	0.000446154	0.000464118	4535.81
transcript_HQ_OA1_4MF_transcript35738/f11p0/1248	0.000441244	0.000458899	0.000455574	4519.05
transcript_HQ_OA1_4MF_transcript36404/f42p0/994	0.000448822	0.000441153	0.000462769	4509.15
transcript_HQ_OA1_4MF_transcript37001/f70p0/827	0.000462765	0.000436525	0.0004481	4491.3
transcript_HQ_OA1_4MF_transcript37443/f26p0/757	0.000442256	0.000442282	0.000461505	4486.81
transcript_HQ_OA1_4MF_transcript37415/f17p0/776	0.000452485	0.000432149	0.000431141	4385.91
transcript_HQ_OA1_4MF_transcript37335/f25p0/826	0.000429314	0.000430071	0.000453721	4377.02
transcript_HQ_OA1_4MF_transcript36702/f9p0/1050	0.000429294	0.000411367	0.00047127	4373.1
transcript_HQ_OA1_4MF_transcript37977/f4p0/566	0.000438229	0.000456721	0.000416258	4370.69
transcript_HQ_OA1_4MF_transcript37129/f9p0/858	0.000422292	0.000440991	0.000438389	4338.91
transcript_HQ_OA1_4MF_transcript37610/f2p0/719	0.000455348	0.000434316	0.000408539	4327.35
transcript_HQ_OA1_4MF_transcript35600/f9p0/1310	0.000447709	0.000410954	0.000437147	4319.37
transcript_HQ_OA1_4MF_transcript37995/f5p0/544	0.000432481	0.000416933	0.000442083	4304.99
transcript_HQ_OA1_4MF_transcript22591/f3p0/2402	0.000431045	0.000418799	0.000429438	4264.27
transcript_HQ_OA1_4MF_transcript38268/f9p0/394	0.000460306	0.00038745	0.000431505	4264.21
transcript_HQ_OA1_4MF_transcript37796/f4p0/635	0.000435608	0.000415007	0.000424877	4251.64
transcript_HQ_OA1_4MF_transcript36767/f6p0/959	0.000412923	0.000414503	0.000446805	4247.44
transcript_HQ_OA1_4MF_transcript37410/f2p0/821	0.000414329	0.000432673	0.00042053	4225.11
transcript_HQ_OA1_4MF_transcript38264/f6p0/397	0.000382659	0.000357726	0.000516934	4191.06
transcript_HQ_OA1_4MF_transcript35410/f64p0/1229	0.000406619	0.000409855	0.000440274	4189.16
transcript_HQ_OA1_4MF_transcript33305/f102p0/1607	0.000412134	0.000422398	0.000416312	4169.48
transcript_HQ_OA1_4MF_transcript37758/f13p0/630	0.000412083	0.000411186	0.000414931	4127.33
transcript_HQ_OA1_4MF_transcript20858/f14p0/2608	0.000397169	0.000414886	0.000423346	4118.01
transcript_HQ_OA1_4MF_transcript38094/f10p0/470	0.000436286	0.000368545	0.000420744	4085.25
transcript_HQ_OA1_4MF_transcript37557/f2p0/743	0.000413783	0.000425786	0.000384256	4079.42
transcript_HQ_OA1_4MF_transcript38288/f4p0/383	0.000436832	0.000415885	0.000364737	4058.18
transcript_HQ_OA1_4MF_transcript37769/f8p0/640	0.000410171	0.00040923	0.000396365	4052.55
transcript_HQ_OA1_4MF_transcript37940/f2p0/567	0.000399972	0.000405862	0.000405145	4036.59
transcript_HQ_OA1_4MF_transcript34334/f2p0/1532	0.000399446	0.000395819	0.000409128	4014.64
transcript_HQ_OA1_4MF_transcript28295/f464p0/1769	0.000390319	0.000410712	0.000401579	4008.7
transcript_HQ_OA1_4MF_transcript34384/f12p0/1519	0.000396329	0.00039225	0.000403185	3972.55
transcript_HQ_OA1_4MF_transcript38173/f4p0/460	0.000430954	0.000387854	0.000369341	3960.5
transcript_HQ_OA1_4MF_transcript34098/f4p0/1569	0.000379604	0.000390869	0.000409192	3932.21
transcript_HQ_OA1_4MF_transcript11460/f4p0/4027	0.000390005	0.000373506	0.00041037	3912.93
transcript_HQ_OA1_4MF_transcript38037/f6p0/456	0.000406852	0.000377499	0.00038871	3910.2
transcript_HQ_OA1_4MF_transcript30187/f7p0/1941	0.000396329	0.000374786	0.000400498	3905.38
transcript_HQ_OA1_4MF_transcript38068/f8p0/443	0.000391219	0.000396182	0.000377543	3883.15
transcript_HQ_OA1_4MF_transcript13340/f8p0/3498	0.000376133	0.0003825	0.000404213	3876.15
transcript_HQ_OA1_4MF_transcript27123/f285p0/1811	0.000360845	0.000385988	0.000405669	3841.67
transcript_HQ_OA1_4MF_transcript33869/f2p0/1594	0.000367067	0.000396495	0.000382864	3821.42
transcript_HQ_OA1_4MF_transcript38206/f3p0/435	0.000397027	0.000373203	0.000376011	3820.81
transcript_HQ_OA1_4MF_transcript38070/f12p0/519	0.000382761	0.000391242	0.000371226	3817.43
transcript_HQ_OA1_4MF_transcript32974/f2p0/1679	0.000377024	0.000373506	0.000385273	3786.01
transcript_HQ_OA1_4MF_transcript36307/f22p0/1079	0.000370781	0.000364542	0.000399299	3782.07
transcript_HQ_OA1_4MF_transcript35253/f2p0/1476	0.00035875	0.00038866	0.000387114	3781.75
transcript_HQ_OA1_4MF_transcript36430/f9p0/1097	0.00037239	0.000376389	0.00038492	3778.99
transcript_HQ_OA1_4MF_transcript37783/f11p0/636	0.000369111	0.000388388	0.000375037	3775.12
transcript_HQ_OA1_4MF_transcript33864/f2p0/1606	0.000371833	0.000390213	0.000369438	3771.61
transcript_HQ_OA1_4MF_transcript38214/f2p0/389	0.000363486	0.000411125	0.000356547	3770.53
transcript_HQ_OA1_4MF_transcript26257/f2p0/2142	0.000372147	0.000365167	0.000386879	3747.31
transcript_HQ_OA1_4MF_transcript37186/f26p0/816	0.000359448	0.000371993	0.000392543	3746.61
transcript_HQ_OA1_4MF_transcript38161/f4p0/464	0.000388052	0.000372961	0.000359213	3734.09
transcript_HQ_OA1_4MF_transcript32811/f101p0/1516	0.000369708	0.000365046	0.000384695	3731.5
transcript_HQ_OA1_4MF_transcript18581/f4p0/2813	0.000358305	0.000369331	0.000383057	3702.31
transcript_HQ_OA1_4MF_transcript37845/f16p0/604	0.000376052	0.000360075	0.000369073	3684
transcript_HQ_OA1_4MF_transcript20912/f2p0/2536	0.000364194	0.000349649	0.000388956	3676
transcript_HQ_OA1_4MF_transcript36459/f16p0/1076	0.00036642	0.000352029	0.000383699	3673.83
transcript_HQ_OA1_4MF_transcript38107/f6p0/513	0.000387031	0.000376369	0.000338045	3671.48
transcript_HQ_OA1_4MF_transcript36372/f8p0/1109	0.000377105	0.000351898	0.000370005	3663.36
transcript_HQ_OA1_4MF_transcript38218/f3p0/427	0.000332595	0.000374585	0.000390187	3657.89
transcript_HQ_OA1_4MF_transcript37878/f5p0/589	0.000370083	0.00035223	0.000371418	3645.77
transcript_HQ_OA1_4MF_transcript32874/f64p0/1490	0.000357334	0.000353995	0.000382082	3644.7
transcript_HQ_OA1_4MF_transcript14659/f99p0/3107	0.000373482	0.000347441	0.000372211	3643.78
transcript_HQ_OA1_4MF_transcript30074/f2p0/1954	0.000353256	0.000359883	0.00037932	3641.53
transcript_HQ_OA1_4MF_transcript37734/f24p0/643	0.000364912	0.000377549	0.000341482	3613.14
transcript_HQ_OA1_4MF_transcript31952/f2p0/1798	0.000359954	0.000368041	0.000353645	3605.47
transcript_HQ_OA1_4MF_transcript37951/f8p0/568	0.000333586	0.000366901	0.000374513	3583.33
transcript_HQ_OA1_4MF_transcript13400/f6p0/3452	0.000329114	0.000345314	0.000400391	3582.73
transcript_HQ_OA1_4MF_transcript36977/f7p0/931	0.000328284	0.000349911	0.000390969	3563.88
transcript_HQ_OA1_4MF_transcript20145/f5p0/2683	0.000437763	0.000301866	0.000329437	3563.55
transcript_HQ_OA1_4MF_transcript31497/f316p0/1653	0.000344686	0.000367224	0.000356964	3562.91
transcript_HQ_OA1_4MF_transcript31300/f8p0/1854	0.000370093	0.000326499	0.000359866	3521.52
transcript_HQ_OA1_4MF_transcript38119/f5p0/490	0.000361421	0.000347592	0.000342596	3505.36
transcript_HQ_OA1_4MF_transcript35023/f25p0/1380	0.000343158	0.000348974	0.000358517	3502.16
transcript_HQ_OA1_4MF_transcript38041/f9p0/526	0.000367007	0.000354812	0.000328452	3500.9
transcript_HQ_OA1_4MF_transcript26985/f5p0/2110	0.00034592	0.000333456	0.000369727	3497.01
transcript_HQ_OA1_4MF_transcript33034/f23p0/1624	0.000349846	0.000346876	0.000347756	3481.6
transcript_HQ_OA1_4MF_transcript30166/f4p0/1951	0.000344119	0.000357111	0.000338934	3467.21
transcript_HQ_OA1_4MF_transcript37294/f11p0/840	0.000337492	0.000335977	0.000348677	3407.15
transcript_HQ_OA1_4MF_transcript34582/f107p0/1340	0.000354126	0.000326257	0.000340347	3402.43
transcript_HQ_OA1_4MF_transcript34352/f2p0/1530	0.000325937	0.000333789	0.000355551	3384.25
transcript_HQ_OA1_4MF_transcript36175/f12p0/1180	0.00032962	0.000332165	0.000348302	3366.96
transcript_HQ_OA1_4MF_transcript37589/f11p0/733	0.000343836	0.000333375	0.000330379	3358.63
transcript_HQ_OA1_4MF_transcript37481/f20p0/760	0.000341731	0.00032913	0.000326578	3324.8
transcript_HQ_OA1_4MF_transcript35794/f3p0/1263	0.000334092	0.000341724	0.000319458	3317.58
transcript_HQ_OA1_4MF_transcript32279/f87p0/1596	0.000322031	0.000330996	0.000337788	3302.72
transcript_LQ_OA1_4MF_transcript31738/f2p0/1751	0.000317873	0.000317878	0.000353613	3297.88
transcript_HQ_OA1_4MF_transcript27837/f2p0/2114	0.000327343	0.000328041	0.000333109	3294.98
transcript_HQ_OA1_4MF_transcript37353/f7p0/821	0.000333981	0.000326609	0.000325379	3286.57
transcript_HQ_OA1_4MF_transcript37713/f8p0/673	0.000326645	0.000335916	0.000322863	3284.75
transcript_HQ_OA1_4MF_transcript37842/f3p0/608	0.000349866	0.000336783	0.000294469	3270.39
transcript_HQ_OA1_4MF_transcript34529/f47p0/1424	0.000314058	0.000313441	0.000348163	3252.21
transcript_HQ_OA1_4MF_transcript37903/f8p0/605	0.000320777	0.000310547	0.000338377	3232.34
transcript_HQ_OA1_4MF_transcript37873/f4p0/595	0.000328537	0.000321024	0.000314662	3214.07
transcript_HQ_OA1_4MF_transcript13017/f136p0/3176	0.00031332	0.000320318	0.000330358	3213.32
transcript_HQ_OA1_4MF_transcript36881/f18p0/848	0.000309859	0.000326912	0.000326621	3211.31
transcript_HQ_OA1_4MF_transcript38019/f7p0/533	0.000321971	0.000339778	0.000300004	3205.84
transcript_HQ_OA1_4MF_transcript37193/f2p0/811	0.000316436	0.000345767	0.000298944	3203.82
transcript_HQ_OA1_4MF_transcript36945/f3p0/942	0.000292942	0.000291097	0.000374898	3196.46
transcript_HQ_OA1_4MF_transcript37744/f4p0/658	0.000317084	0.000324129	0.000314854	3186.89
transcript_HQ_OA1_4MF_transcript35701/f34p0/1238	0.000317701	0.00031698	0.000321161	3186.14
transcript_HQ_OA1_4MF_transcript37512/f2p0/765	0.000301188	0.000298387	0.000354555	3180.43
transcript_HQ_OA1_4MF_transcript37658/f5p0/689	0.000294985	0.000323948	0.000331771	3169.01
transcript_HQ_OA1_4MF_transcript29140/f7p0/2029	0.000313937	0.000300656	0.000334758	3164.5
transcript_HQ_OA1_4MF_transcript22331/f4p0/2445	0.000297798	0.000306282	0.000340304	3147.95
transcript_HQ_OA1_4MF_transcript34574/f14p0/1465	0.000304861	0.000310063	0.000327285	3140.7
transcript_HQ_OA1_4MF_transcript37284/f9p0/839	0.000301117	0.000330502	0.000310539	3140.53
transcript_HQ_OA1_4MF_transcript38281/f5p0/383	0.000317994	0.00028414	0.000335454	3125.29
transcript_HQ_OA1_4MF_transcript37550/f6p0/750	0.000304962	0.00030118	0.000314244	3067.95
transcript_HQ_OA1_4MF_transcript34985/f22p0/1351	0.000307309	0.000295584	0.000315807	3062.34
transcript_HQ_OA1_4MF_transcript37606/f29p0/703	0.000300115	0.000313905	0.000303966	3059.95
transcript_HQ_OA1_4MF_transcript37907/f4p0/579	0.000341215	0.000284654	0.00028904	3049.7
transcript_HQ_OA1_4MF_transcript37797/f6p0/628	0.00029538	0.000313723	0.00029903	3027.11
transcript_HQ_OA1_4MF_transcript28895/f71p0/1863	0.000306854	0.000295191	0.000304265	3021.03
transcript_HQ_OA1_4MF_transcript35393/f40p0/1262	0.000309596	0.000292529	0.000303751	3019.59
transcript_HQ_OA1_4MF_transcript35311/f17p0/1361	0.000301056	0.000301725	0.000302231	3016.71
transcript_HQ_OA1_4MF_transcript37326/f9p0/839	0.000312591	0.000284684	0.000305818	3010.31
transcript_HQ_OA1_4MF_transcript38089/f11p0/497	0.000286092	0.000317404	0.000298237	3005.78
transcript_HQ_OA1_4MF_transcript21546/f5p0/2561	0.000301765	0.000291339	0.000308602	3005.68
transcript_HQ_OA1_4MF_transcript36208/f32p0/1001	0.000299154	0.00029029	0.0003113	3002.48
transcript_HQ_OA1_4MF_transcript38250/f2p0/406	0.00031596	0.000293245	0.000290111	2997.72
transcript_HQ_OA1_4MF_transcript37923/f4p0/540	0.000297606	0.00027318	0.000325657	2988.14
transcript_HQ_OA1_4MF_transcript22116/f264p0/2349	0.000289016	0.000297076	0.000308719	2982.7
transcript_HQ_OA1_4MF_transcript37979/f6p0/565	0.000300874	0.000297439	0.000292381	2968.98
transcript_HQ_OA1_4MF_transcript36660/f28p0/986	0.000282692	0.000295503	0.000311182	2964.59
transcript_HQ_OA1_4MF_transcript35472/f18p0/1238	0.000287377	0.000292085	0.000306289	2952.5
transcript_HQ_OA1_4MF_transcript20679/f2p0/2549	0.000302928	0.000283878	0.000298473	2950.93
transcript_HQ_OA1_4MF_transcript36613/f12p0/901	0.000293822	0.000294213	0.000296792	2949.42
transcript_HQ_OA1_4MF_transcript38046/f6p0/491	0.000287518	0.000315407	0.000278173	2936.99
transcript_HQ_OA1_4MF_transcript15631/f3p0/3103	0.000279849	0.000295282	0.000305304	2934.78
transcript_HQ_OA1_4MF_transcript35656/f46p0/1182	0.000300247	0.000283797	0.000295496	2931.8
transcript_LQ_OA1_4MF_transcript37350/f2p0/773	0.000270651	0.000301936	0.000304951	2925.13
transcript_HQ_OA1_4MF_transcript34399/f11p0/1540	0.000288348	0.000292105	0.00029631	2922.54
transcript_HQ_OA1_4MF_transcript38084/f2p0/502	0.000274931	0.000296249	0.000304458	2918.8
transcript_HQ_OA1_4MF_transcript35901/f36p0/1215	0.000292911	0.000281246	0.000301257	2918.05
transcript_HQ_OA1_4MF_transcript35561/f42p0/1313	0.000288166	0.000287044	0.000298013	2910.74
transcript_HQ_OA1_4MF_transcript37768/f10p0/620	0.000284948	0.000297349	0.000290582	2909.6
transcript_HQ_OA1_4MF_transcript36834/f9p0/978	0.00027738	0.000292599	0.000298944	2896.41
transcript_HQ_OA1_4MF_transcript18502/f6p0/2807	0.00028165	0.00029023	0.000294501	2887.93
transcript_HQ_OA1_4MF_transcript15953/f5p0/3082	0.000282034	0.00029758	0.000286567	2887.27
transcript_HQ_OA1_4MF_transcript25348/f2p0/2285	0.000286537	0.000284946	0.000294533	2886.72
transcript_HQ_OA1_4MF_transcript16952/f5p0/2965	0.000276044	0.000291077	0.000297167	2880.96
transcript_HQ_OA1_4MF_transcript18080/f11p0/2850	0.000287872	0.000294525	0.000277241	2865.46
transcript_HQ_OA1_4MF_transcript33571/f160p0/1477	0.000274182	0.000267926	0.000314844	2856.51
transcript_HQ_OA1_4MF_transcript37993/f12p0/539	0.00029534	0.000279774	0.000280496	2852.03
transcript_HQ_OA1_4MF_transcript33515/f6p0/1639	0.000284432	0.000275287	0.000292574	2840.98
transcript_HQ_OA1_4MF_transcript37626/f3p0/708	0.000270145	0.000276245	0.000305197	2838.62
transcript_HQ_OA1_4MF_transcript37565/f8p0/733	0.00027827	0.000283373	0.000289458	2837.01
transcript_HQ_OA1_4MF_transcript38154/f7p0/452	0.000293609	0.000282325	0.000274918	2836.17
transcript_HQ_OA1_4MF_transcript15703/f3p0/3111	0.000270408	0.000279502	0.000297659	2825.23
transcript_HQ_OA1_4MF_transcript25269/f2p0/2295	0.000364578	0.000232021	0.000248355	2816.51
transcript_HQ_OA1_4MF_transcript26727/f91p0/2144	0.000278695	0.000274571	0.000287863	2803.76
transcript_HQ_OA1_4MF_transcript34792/f2p0/1457	0.000279869	0.000288072	0.000273119	2803.53
transcript_HQ_OA1_4MF_transcript38345/f2p0/297	0.00027655	0.000307542	0.000256352	2801.48
transcript_HQ_OA1_4MF_transcript37938/f5p0/574	0.00029364	0.000271455	0.000275111	2800.69
transcript_HQ_OA1_4MF_transcript31734/f5p0/1796	0.000285505	0.000264932	0.000289265	2799
transcript_HQ_OA1_4MF_transcript36241/f32p0/1122	0.000267697	0.000271052	0.000297145	2786.31
transcript_HQ_OA1_4MF_transcript37375/f12p0/797	0.000271096	0.000266716	0.000297702	2785.05
transcript_HQ_OA1_4MF_transcript36622/f23p0/1017	0.000245305	0.000277969	0.000309083	2774.53
transcript_HQ_OA1_4MF_transcript37495/f12p0/763	0.000275953	0.000277989	0.000277659	2772
transcript_HQ_OA1_4MF_transcript33048/f2p0/1685	0.000278129	0.000271738	0.000280903	2769.23
transcript_HQ_OA1_4MF_transcript37702/f7p0/645	0.000273454	0.000288778	0.000263258	2751.63
transcript_HQ_OA1_4MF_transcript37413/f8p0/796	0.000274405	0.000293396	0.000254318	2740.4
transcript_HQ_OA1_4MF_transcript38130/f6p0/480	0.000276125	0.000266706	0.000269811	2708.81
transcript_HQ_OA1_4MF_transcript35064/f2p0/1403	0.000259734	0.00027445	0.000277038	2704.07
transcript_HQ_OA1_4MF_transcript33115/f16p0/1669	0.000259096	0.000270558	0.000277852	2691.69
transcript_HQ_OA1_4MF_transcript25726/f3p0/2266	0.000275306	0.000270286	0.000260453	2686.81
transcript_HQ_OA1_4MF_transcript35179/f6p0/1370	0.000267727	0.000268632	0.000268665	2683.41
transcript_HQ_OA1_4MF_transcript30250/f3p0/1930	0.000261373	0.000265698	0.000277948	2683.4
transcript_HQ_OA1_4MF_transcript33152/f68p0/1647	0.000257498	0.000258973	0.000287755	2680.75
transcript_HQ_OA1_4MF_transcript29521/f235p0/1753	0.00026802	0.000259315	0.00027585	2677.28
transcript_HQ_OA1_4MF_transcript36686/f2p0/1016	0.000265875	0.000255151	0.000281524	2675.17
transcript_HQ_OA1_4MF_transcript36636/f4p0/1035	0.000263993	0.000266666	0.000270336	2669.98
transcript_HQ_OA1_4MF_transcript38035/f4p0/524	0.000276763	0.000265658	0.000258215	2668.79
transcript_HQ_OA1_4MF_transcript13137/f3p0/3546	0.000259633	0.000258983	0.000279029	2658.82
transcript_HQ_OA1_4MF_transcript34615/f31p0/1445	0.00026112	0.000268824	0.00026767	2658.71
transcript_HQ_OA1_4MF_transcript34357/f27p0/1485	0.00025684	0.000267452	0.000272263	2655.18
transcript_HQ_OA1_4MF_transcript36407/f16p0/1026	0.000266574	0.000265143	0.000263815	2651.77
transcript_HQ_OA1_4MF_transcript37076/f17p0/906	0.000271511	0.000247407	0.000274008	2643.09
transcript_HQ_OA1_4MF_transcript37196/f15p0/863	0.000261666	0.000267634	0.000259768	2630.23
transcript_HQ_OA1_4MF_transcript38102/f12p0/465	0.000273525	0.000242033	0.000272563	2627.07
transcript_HQ_OA1_4MF_transcript38033/f2p0/560	0.000266978	0.000274894	0.000245678	2625.17
transcript_HQ_OA1_4MF_transcript14368/f6p0/3287	0.000258732	0.000259154	0.000268194	2620.27
transcript_HQ_OA1_4MF_transcript33205/f82p0/1549	0.000258115	0.000257722	0.000270228	2620.22
transcript_HQ_OA1_4MF_transcript38117/f4p0/502	0.00025771	0.000241105	0.000286845	2618.87
transcript_HQ_OA1_4MF_transcript37342/f4p0/819	0.000254816	0.000266797	0.000262541	2613.85
transcript_HQ_OA1_4MF_transcript36043/f3p0/1207	0.000262061	0.000272141	0.000249714	2613.05
transcript_HQ_OA1_4MF_transcript37679/f6p0/687	0.000273049	0.000257793	0.000252573	2611.38
transcript_HQ_OA1_4MF_transcript35185/f3p0/1385	0.000269467	0.00025743	0.000256245	2610.48
transcript_HQ_OA1_4MF_transcript38181/f13p0/411	0.000259481	0.000253064	0.000269704	2607.49
transcript_HQ_OA1_4MF_transcript37883/f3p0/591	0.000264155	0.000256684	0.000261374	2607.38
transcript_HQ_OA1_4MF_transcript16416/f6p0/3009	0.000262	0.000256764	0.000254329	2576.98
transcript_HQ_OA1_4MF_transcript37756/f3p0/644	0.000255464	0.000269217	0.000247519	2574
transcript_HQ_OA1_4MF_transcript26863/f2p0/2163	0.000253815	0.000252852	0.000261138	2559.35
transcript_HQ_OA1_4MF_transcript36848/f2p0/935	0.000250668	0.000259588	0.000256909	2557.22
transcript_HQ_OA1_4MF_transcript37148/f9p0/811	0.000254432	0.000251733	0.000260025	2553.97
transcript_HQ_OA1_4MF_transcript27613/f227p0/1849	0.00024319	0.000248022	0.000270282	2538.32
transcript_HQ_OA1_4MF_transcript34285/f26p0/1489	0.000248381	0.000255443	0.000257113	2536.46
transcript_HQ_OA1_4MF_transcript36280/f2p0/1142	0.000245669	0.000252247	0.000257155	2516.91
transcript_HQ_OA1_4MF_transcript33107/f2p0/1685	0.000248341	0.000224015	0.00028116	2511.72
transcript_HQ_OA1_4MF_transcript36667/f6p0/1015	0.000251993	0.000246268	0.000253472	2505.78
transcript_HQ_OA1_4MF_transcript22833/f7p0/2313	0.000246125	0.000244544	0.000258558	2497.42
transcript_HQ_OA1_4MF_transcript38321/f2p0/341	0.00023974	0.000235963	0.000272006	2492.36
transcript_HQ_OA1_4MF_transcript38071/f2p0/509	0.000252044	0.000257067	0.000238087	2490.66
transcript_HQ_OA1_4MF_transcript34228/f34p0/1486	0.000242482	0.000249222	0.000254639	2487.81
transcript_HQ_OA1_4MF_transcript33618/f5p0/1626	0.000241865	0.0002441	0.000255699	2472.21
transcript_HQ_OA1_4MF_transcript36720/f3p0/1020	0.000245022	0.000241287	0.000254479	2469.29
transcript_HQ_OA1_4MF_transcript19212/f124p0/2371	0.000243474	0.000239522	0.000255988	2463.28
transcript_HQ_OA1_4MF_transcript36749/f2p0/500	0.000245811	0.000242356	0.000249725	2459.64
transcript_HQ_OA1_4MF_transcript31176/f21p0/1837	0.00024483	0.000239038	0.000253537	2458.02
transcript_HQ_OA1_4MF_transcript33779/f2p0/1612	0.000243362	0.000245451	0.000247958	2455.91
transcript_HQ_OA1_4MF_transcript33264/f106p0/1582	0.000243868	0.000243364	0.000248108	2451.14
transcript_HQ_OA1_4MF_transcript37555/f21p0/681	0.000256678	0.000245663	0.000232637	2449.93
transcript_HQ_OA1_4MF_transcript32478/f2p0/1751	0.000235319	0.000247125	0.000249811	2440.85
transcript_HQ_OA1_4MF_transcript37934/f3p0/518	0.000248664	0.000236497	0.000243793	2429.85
transcript_HQ_OA1_4MF_transcript38004/f4p0/518	0.00023716	0.000238413	0.000253162	2429.12
transcript_HQ_OA1_4MF_transcript36219/f2p0/1151	0.000245872	0.000233664	0.000248826	2427.87
transcript_HQ_OA1_4MF_transcript38055/f2p0/523	0.000249686	0.000223107	0.000255185	2426.6
transcript_HQ_OA1_4MF_transcript37522/f7p0/752	0.000250526	0.000239633	0.000237648	2426.02
transcript_HQ_OA1_4MF_transcript36489/f6p0/1071	0.000225615	0.000234521	0.000264308	2414.81
transcript_HQ_OA1_4MF_transcript37617/f3p0/714	0.000243636	0.00024893	0.000229104	2405.56
transcript_HQ_OA1_4MF_transcript36229/f22p0/1142	0.000222823	0.000238847	0.000258515	2400.62
transcript_HQ_OA1_4MF_transcript29653/f3p0/1993	0.000239467	0.00023312	0.000246599	2397.28
transcript_HQ_OA1_4MF_transcript36369/f12p0/1064	0.000233426	0.000242981	0.000242348	2395.85
transcript_HQ_OA1_4MF_transcript37829/f6p0/621	0.000239629	0.000224408	0.000250881	2383.06
transcript_HQ_OA1_4MF_transcript37095/f3p0/904	0.00024318	0.000237697	0.000233676	2381.84
transcript_HQ_OA1_4MF_transcript27550/f2p0/2129	0.00023547	0.000235076	0.000243472	2380.06
transcript_HQ_OA1_4MF_transcript33598/f38p0/1577	0.000231291	0.000232716	0.000245603	2365.37
transcript_HQ_OA1_4MF_transcript37041/f4p0/924	0.000232202	0.000234753	0.000241288	2360.81
transcript_HQ_OA1_4MF_transcript32666/f24p0/1718	0.000227345	0.000232162	0.000248055	2358.54
transcript_HQ_OA1_4MF_transcript20605/f11p0/2621	0.000238243	0.00024282	0.000225388	2354.84
transcript_HQ_OA1_4MF_transcript26839/f3p0/2186	0.000230624	0.000233432	0.000241127	2350.61
transcript_HQ_OA1_4MF_transcript32696/f70p0/1652	0.00022863	0.000226374	0.000249297	2347.67
transcript_HQ_OA1_4MF_transcript37325/f11p0/833	0.000223956	0.000252227	0.00022798	2347.21
transcript_HQ_OA1_4MF_transcript35737/f2p0/1289	0.000235207	0.000234995	0.00023223	2341.44
transcript_HQ_OA1_4MF_transcript13074/f15p0/3535	0.00022599	0.000231607	0.000244811	2341.36
transcript_HQ_OA1_4MF_transcript36500/f11p0/1049	0.000227022	0.00022949	0.000243751	2334.21
transcript_HQ_OA1_4MF_transcript37794/f4p0/634	0.00023202	0.000239764	0.000227423	2330.69
transcript_HQ_OA1_4MF_transcript37445/f8p0/771	0.000232475	0.000232747	0.000233237	2328.19
transcript_HQ_OA1_4MF_transcript37963/f3p0/561	0.000220283	0.000240027	0.000237808	2327.06
transcript_HQ_OA1_4MF_transcript37161/f5p0/880	0.000239052	0.000215101	0.000242316	2321.56
transcript_HQ_OA1_4MF_transcript38020/f2p0/537	0.000231312	0.000227826	0.000233386	2308.41
transcript_HQ_OA1_4MF_transcript32486/f3p0/1743	0.00022863	0.000226606	0.000237123	2307.87
transcript_HQ_OA1_4MF_transcript37203/f8p0/866	0.00022773	0.000227846	0.000234607	2300.61
transcript_HQ_OA1_4MF_transcript33490/f66p0/1566	0.000222509	0.000231395	0.000235228	2297.11
transcript_HQ_OA1_4MF_transcript35816/f9p0/1226	0.000221325	0.000224852	0.000242787	2296.55
transcript_HQ_OA1_4MF_transcript37600/f4p0/729	0.000226789	0.000235298	0.000226652	2295.79
transcript_HQ_OA1_4MF_transcript35554/f2p0/1301	0.000230856	0.000221766	0.000235742	2294.55
transcript_HQ_OA1_4MF_transcript34587/f5p0/1451	0.000229743	0.000218923	0.000237798	2288.21
transcript_HQ_OA1_4MF_transcript33720/f3p0/1649	0.000221376	0.000237062	0.000225421	2279.53
transcript_HQ_OA1_4MF_transcript21917/f11p0/2537	0.000247835	0.000239593	0.000195292	2275.73
transcript_HQ_OA1_4MF_transcript38049/f4p0/517	0.000236856	0.000230327	0.000214853	2273.45
transcript_HQ_OA1_4MF_transcript38266/f4p0/402	0.000241885	0.000249938	0.000188536	2267.86
transcript_HQ_OA1_4MF_transcript18568/f88p0/2494	0.000216468	0.000225194	0.00023829	2266.51
transcript_HQ_OA1_4MF_transcript36785/f2p0/1014	0.00021918	0.000222885	0.000236941	2263.35
transcript_HQ_OA1_4MF_transcript26214/f20p0/2018	0.000218846	0.00022219	0.000234853	2252.96
transcript_HQ_OA1_4MF_transcript36837/f4p0/968	0.0002226	0.000232615	0.00021981	2250.09
transcript_HQ_OA1_4MF_transcript14654/f4p0/3264	0.000217885	0.000220223	0.000235967	2246.92
transcript_HQ_OA1_4MF_transcript28466/f2p0/2087	0.000226991	0.000213458	0.00023041	2236.2
transcript_HQ_OA1_4MF_transcript37695/f13p0/673	0.000221507	0.000225305	0.000223718	2235.1
transcript_HQ_OA1_4MF_transcript29016/f39p0/1832	0.000218553	0.000223047	0.00022875	2234.5
transcript_HQ_OA1_4MF_transcript37833/f2p0/615	0.000234064	0.000218761	0.000216962	2232.63
transcript_HQ_OA1_4MF_transcript34873/f2p0/1449	0.00021403	0.00023555	0.000216909	2221.63
transcript_HQ_OA1_4MF_transcript37952/f3p0/564	0.000232	0.000215837	0.000216652	2214.96
transcript_HQ_OA1_4MF_transcript35862/f14p0/1238	0.000217298	0.000213911	0.000232412	2212.07
transcript_HQ_OA1_4MF_transcript24301/f2p0/2371	0.000214222	0.000221806	0.000227562	2211.97
transcript_HQ_OA1_4MF_transcript37570/f3p0/734	0.000222175	0.000217551	0.000223857	2211.95
transcript_HQ_OA1_4MF_transcript37908/f6p0/586	0.000219909	0.000215948	0.000226352	2207.36
transcript_HQ_OA1_4MF_transcript37377/f5p0/766	0.000223551	0.000205099	0.000232905	2205.18
transcript_HQ_OA1_4MF_transcript38082/f2p0/503	0.000215689	0.000213851	0.000232005	2205.15
transcript_HQ_OA1_4MF_transcript36691/f2p0/1014	0.00021743	0.000206894	0.000235132	2198.18
transcript_HQ_OA1_4MF_transcript29819/f2p0/1975	0.000210984	0.000219397	0.000228322	2195.68
transcript_HQ_OA1_4MF_transcript37961/f13p0/527	0.000212988	0.000207287	0.000238397	2195.57
transcript_HQ_OA1_4MF_transcript36742/f3p0/1007	0.000214182	0.000215374	0.000229082	2195.46
transcript_HQ_OA1_4MF_transcript37463/f4p0/791	0.000233811	0.00020645	0.000217947	2194.03
transcript_HQ_OA1_4MF_transcript37318/f7p0/834	0.00020976	0.000214708	0.000230228	2182.32
transcript_HQ_OA1_4MF_transcript37982/f5p0/547	0.00023458	0.000205351	0.000214703	2182.11
transcript_HQ_OA1_4MF_transcript36908/f3p0/957	0.000214384	0.000200612	0.000237541	2175.12
transcript_HQ_OA1_4MF_transcript17060/f5p0/2941	0.00021059	0.000217652	0.000220913	2163.85
transcript_HQ_OA1_4MF_transcript36850/f20p0/945	0.000217268	0.0002125	0.000218814	2161.94
transcript_HQ_OA1_4MF_transcript37392/f8p0/803	0.000210225	0.000219145	0.00021602	2151.3
transcript_HQ_OA1_4MF_transcript37717/f10p0/658	0.000212118	0.000214164	0.000217283	2145.22
transcript_HQ_OA1_4MF_transcript38163/f2p0/463	0.00021408	0.000208799	0.000220281	2143.87
transcript_HQ_OA1_4MF_transcript13056/f19p0/3180	0.000207676	0.000217128	0.000218011	2142.72
transcript_HQ_OA1_4MF_transcript37370/f2p0/815	0.000217693	0.000219165	0.000204906	2139.21
transcript_HQ_OA1_4MF_transcript37732/f3p0/660	0.000216215	0.000213952	0.000210517	2135.61
transcript_HQ_OA1_4MF_transcript36096/f2p0/1192	0.000204671	0.000212691	0.000222648	2133.37
transcript_HQ_OA1_4MF_transcript35383/f10p0/1350	0.000213817	0.000207438	0.000218483	2132.46
transcript_HQ_OA1_4MF_transcript29039/f159p0/1875	0.000209325	0.00020642	0.000219714	2118.2
transcript_HQ_OA1_4MF_transcript30401/f5p0/1932	0.000207332	0.000213276	0.000212583	2110.64
transcript_HQ_OA1_4MF_transcript17909/f2p0/2873	0.000209355	0.000199644	0.000223493	2108.31
transcript_HQ_OA1_4MF_transcript32246/f18p0/1722	0.00020804	0.000203133	0.000220934	2107.02
transcript_HQ_OA1_4MF_transcript37986/f8p0/546	0.000198428	0.000205351	0.000225827	2098.69
transcript_HQ_OA1_4MF_transcript33067/f2p0/1671	0.000211733	0.000205623	0.000211266	2095.41
transcript_HQ_OA1_4MF_transcript10368/f22p0/4612	0.000199743	0.000210624	0.000214885	2084.18
transcript_HQ_OA1_4MF_transcript36880/f3p0/967	0.000205581	0.000205966	0.000213054	2082
transcript_HQ_OA1_4MF_transcript36801/f9p0/924	0.00020976	0.000197375	0.000216448	2078.61
transcript_HQ_OA1_4MF_transcript34897/f67p0/1399	0.000204084	0.00020642	0.000210592	2070.32
transcript_HQ_OA1_4MF_transcript32054/f9p0/1791	0.000200461	0.000205301	0.000213472	2064.11
transcript_HQ_OA1_4MF_transcript34120/f4p0/1522	0.000209669	0.000204262	0.000204296	2060.76
transcript_HQ_OA1_4MF_transcript32166/f3p0/1791	0.000204013	0.000213075	0.000199874	2056.54
transcript_HQ_OA1_4MF_transcript36780/f8p0/987	0.000200188	0.000210352	0.000206352	2056.31
transcript_HQ_OA1_4MF_transcript36956/f12p0/943	0.000200269	0.000204282	0.000211705	2054.19
transcript_HQ_OA1_4MF_transcript38209/f3p0/430	0.000212806	0.000215978	0.000186416	2050.67
transcript_HQ_OA1_4MF_transcript37707/f12p0/615	0.000208728	0.000193856	0.000211941	2048.42
transcript_HQ_OA1_4MF_transcript37142/f11p0/839	0.000196515	0.000202961	0.000214468	2046.48
transcript_HQ_OA1_4MF_transcript37747/f5p0/655	0.000200117	0.000206632	0.000204928	2038.92
transcript_HQ_OA1_4MF_transcript12612/f26p0/3606	0.000198266	0.000206248	0.000204746	2030.87
transcript_HQ_OA1_4MF_transcript36221/f2p0/1154	0.000195423	0.000201822	0.000207969	2017.38
transcript_HQ_OA1_4MF_transcript24358/f24p0/2325	0.000195959	0.000199876	0.000209028	2016.21
transcript_HQ_OA1_4MF_transcript38007/f3p0/539	0.000207939	0.000201761	0.000195088	2015.96
transcript_HQ_OA1_4MF_transcript23375/f183p0/2340	0.000200482	0.000198162	0.000204831	2011.58
transcript_HQ_OA1_4MF_transcript36916/f6p0/951	0.000197294	0.000195732	0.000209842	2009.56
transcript_HQ_OA1_4MF_transcript37931/f8p0/570	0.000202566	0.000197456	0.000202637	2008.86
transcript_HQ_OA1_4MF_transcript34884/f75p0/1404	0.000190171	0.000205442	0.000205645	2004.19
transcript_HQ_OA1_4MF_transcript26904/f41p0/2059	0.000199298	0.00019679	0.000205099	2003.96
transcript_HQ_OA1_4MF_transcript12729/f7p0/3609	0.000194573	0.00019677	0.000207872	1997.38
transcript_HQ_OA1_4MF_transcript36869/f15p0/928	0.000196212	0.000198827	0.000202915	1993.18
transcript_HQ_OA1_4MF_transcript18041/f127p0/2724	0.000198377	0.000190922	0.000208408	1992.36
transcript_HQ_OA1_4MF_transcript37221/f9p0/839	0.000215689	0.000179367	0.000202401	1991.52
transcript_HQ_OA1_4MF_transcript34610/f34p0/1448	0.000196869	0.000203264	0.000196662	1989.32
transcript_HQ_OA1_4MF_transcript23550/f4p0/2406	0.000194563	0.000200088	0.000200752	1984.67
transcript_HQ_OA1_4MF_transcript37860/f6p0/605	0.00020806	0.000196145	0.000190163	1981.23
transcript_HQ_OA1_4MF_transcript38092/f2p0/497	0.000204063	0.000197375	0.000190431	1972.9
transcript_HQ_OA1_4MF_transcript29500/f64p0/1951	0.000192245	0.000196075	0.000203386	1972.35
transcript_HQ_OA1_4MF_transcript35800/f4p0/1261	0.000198013	0.000196337	0.000194885	1964.11
transcript_HQ_OA1_4MF_transcript37523/f25p0/732	0.00019517	0.000202528	0.000191512	1964.03
transcript_HQ_OA1_4MF_transcript14586/f6p0/3269	0.000196718	0.000188865	0.000202647	1960.77
transcript_HQ_OA1_4MF_transcript17004/f8p0/2966	0.000189311	0.000189299	0.000206566	1950.59
transcript_HQ_OA1_4MF_transcript37265/f7p0/834	0.000186235	0.000193927	0.000204746	1949.69
transcript_HQ_OA1_4MF_transcript18746/f3p0/2647	0.000187035	0.000195873	0.000200945	1946.17
transcript_HQ_OA1_4MF_transcript36806/f11p0/917	0.00019859	0.000188603	0.000194671	1939.54
transcript_HQ_OA1_4MF_transcript36948/f7p0/952	0.000195048	0.000186455	0.000199917	1938.07
transcript_HQ_OA1_4MF_transcript37106/f5p0/901	0.000183139	0.000194149	0.0002036	1936.29
transcript_HQ_OA1_4MF_transcript31472/f2p0/1832	0.000188785	0.000195026	0.000196759	1935.23
transcript_HQ_OA1_4MF_transcript35614/f55p0/1272	0.000192863	0.000193977	0.000193536	1934.59
transcript_HQ_OA1_4MF_transcript35271/f5p0/1378	0.000191021	0.000192868	0.000195784	1932.25
transcript_HQ_OA1_4MF_transcript36005/f30p0/1168	0.000181166	0.000190287	0.000208033	1931.62
transcript_HQ_OA1_4MF_transcript35598/f4p0/1305	0.000187095	0.000191477	0.0001986	1923.91
transcript_HQ_OA1_4MF_transcript26834/f14p0/2179	0.000188016	0.000188714	0.000198878	1918.69
transcript_HQ_OA1_4MF_transcript28774/f3p0/2055	0.00018237	0.000202215	0.000189232	1912.72
transcript_HQ_OA1_4MF_transcript38224/f2p0/420	0.000189524	0.0001894	0.000193482	1908.02
transcript_HQ_OA1_4MF_transcript37431/f3p0/793	0.000188684	0.000184409	0.000198696	1905.96
transcript_HQ_OA1_4MF_transcript37754/f6p0/645	0.000193844	0.000188724	0.000189039	1905.36
transcript_HQ_OA1_4MF_transcript33957/f7p0/1565	0.000196606	0.000175062	0.000196598	1894.22
transcript_HQ_OA1_4MF_transcript36426/f15p0/1080	0.000183817	0.000181868	0.000198964	1882.16
transcript_HQ_OA1_4MF_transcript18647/f4p0/2788	0.000198853	0.000179801	0.000184906	1878.53
transcript_HQ_OA1_4MF_transcript38125/f5p0/484	0.000195402	0.000192001	0.000176062	1878.22
transcript_HQ_OA1_4MF_transcript33535/f11p0/1603	0.000184515	0.000183874	0.00019284	1870.76
transcript_HQ_OA1_4MF_transcript38047/f2p0/519	0.000185476	0.000159866	0.000212829	1860.57
transcript_HQ_OA1_4MF_transcript37622/f10p0/699	0.000188198	0.000180153	0.000189328	1858.93
transcript_HQ_OA1_4MF_transcript11601/f7p0/3952	0.000183352	0.000178954	0.000195356	1858.87
transcript_HQ_OA1_4MF_transcript37061/f2p0/913	0.000182421	0.000190358	0.000183375	1853.84
transcript_HQ_OA1_4MF_transcript36279/f15p0/1138	0.00018836	0.00018221	0.000185281	1852.84
transcript_HQ_OA1_4MF_transcript37752/f4p0/649	0.000183696	0.000181071	0.00018996	1849.09
transcript_HQ_OA1_4MF_transcript34905/f4p0/1436	0.000184728	0.000187393	0.000181619	1845.8
transcript_HQ_OA1_4MF_transcript12825/f2p0/3599	0.000187045	0.000183975	0.000182058	1843.59
transcript_HQ_OA1_4MF_transcript20926/f3p0/2474	0.000185851	0.000179377	0.000187262	1841.63
transcript_HQ_OA1_4MF_transcript35584/f25p0/1290	0.000178495	0.000178399	0.000193579	1834.91
transcript_HQ_OA1_4MF_transcript38142/f2p0/474	0.00017808	0.000175767	0.000195731	1831.93
transcript_HQ_OA1_4MF_transcript36698/f9p0/1015	0.000177311	0.000180688	0.000191405	1831.35
transcript_HQ_OA1_4MF_transcript33910/f4p0/1598	0.000176087	0.00017977	0.00019345	1831.02
transcript_HQ_OA1_4MF_transcript37925/f14p0/568	0.000173082	0.000191225	0.00018391	1827.39
transcript_HQ_OA1_4MF_transcript36858/f2p0/905	0.000196677	0.000173075	0.000177133	1822.95
transcript_HQ_OA1_4MF_transcript32785/f41p0/1679	0.000178798	0.00017727	0.000187958	1813.42
transcript_HQ_OA1_4MF_transcript32383/f93p0/1640	0.000176593	0.00018091	0.000186277	1812.6
transcript_HQ_OA1_4MF_transcript37515/f13p0/759	0.000193257	0.000182352	0.000167797	1811.35
transcript_HQ_OA1_4MF_transcript30680/f4p0/1882	0.000178586	0.000179791	0.00018497	1811.16
transcript_HQ_OA1_4MF_transcript35098/f3p0/1413	0.000176886	0.000180143	0.000183878	1803.03
transcript_HQ_OA1_4MF_transcript20975/f2p0/2622	0.000161759	0.000144268	0.000234864	1802.97
transcript_HQ_OA1_4MF_transcript36433/f4p0/1102	0.000175601	0.000177542	0.000187444	1801.96
transcript_HQ_OA1_4MF_transcript36533/f7p0/1071	0.000178303	0.000178318	0.000183482	1800.34
transcript_HQ_OA1_4MF_transcript36863/f9p0/936	0.000181874	0.000168921	0.000189253	1800.16
transcript_HQ_OA1_4MF_transcript37832/f2p0/614	0.000183989	0.000181121	0.000172979	1793.63
transcript_HQ_OA1_4MF_transcript36202/f11p0/1137	0.000170643	0.00019674	0.000170088	1791.57
transcript_HQ_OA1_4MF_transcript16216/f10p0/3063	0.00017377	0.000174336	0.000188236	1787.8
transcript_HQ_OA1_4MF_transcript36891/f7p0/952	0.000184384	0.000181968	0.000168717	1783.57
transcript_HQ_OA1_4MF_transcript12334/f96p0/3629	0.000176137	0.000176816	0.000181127	1780.27
transcript_HQ_OA1_4MF_transcript34325/f4p0/1529	0.00017552	0.000174124	0.000183182	1776.09
transcript_HQ_OA1_4MF_transcript37724/f3p0/670	0.000189463	0.000168366	0.000173921	1772.5
transcript_HQ_OA1_4MF_transcript37403/f6p0/802	0.000172434	0.000175344	0.000183022	1769.33
transcript_HQ_OA1_4MF_transcript35618/f39p0/1292	0.000170957	0.000183078	0.000175077	1763.71
transcript_HQ_OA1_4MF_transcript22432/f2p0/2483	0.000173385	0.00016758	0.000187369	1761.11
transcript_HQ_OA1_4MF_transcript37461/f9p0/760	0.000172363	0.000178933	0.000176416	1759.04
transcript_HQ_OA1_4MF_transcript30270/f3p0/1881	0.000177604	0.000176998	0.000171501	1753.68
transcript_HQ_OA1_4MF_transcript37418/f2p0/792	0.000180073	0.000182321	0.000162925	1751.07
transcript_HQ_OA1_4MF_transcript35634/f3p0/1307	0.000174276	0.000184691	0.000166233	1750.67
transcript_HQ_OA1_4MF_transcript37556/f6p0/737	0.000170127	0.000175152	0.000178889	1747.23
transcript_HQ_OA1_4MF_transcript36443/f11p0/1086	0.000178667	0.000168659	0.000176812	1747.12
transcript_HQ_OA1_4MF_transcript37257/f7p0/850	0.000165007	0.000187081	0.000172047	1747.12
transcript_HQ_OA1_4MF_transcript37343/f9p0/779	0.000159402	0.000168467	0.000192037	1733.02
transcript_HQ_OA1_4MF_transcript37573/f8p0/742	0.000187024	0.000165452	0.000167401	1732.92
transcript_HQ_OA1_4MF_transcript35576/f8p0/1304	0.000175702	0.000169355	0.000174735	1732.64
transcript_HQ_OA1_4MF_transcript31969/f94p0/1645	0.000172748	0.000173176	0.000173568	1731.64
transcript_HQ_OA1_4MF_transcript28538/f7p0/2130	0.000171483	0.000166178	0.000181748	1731.36
transcript_HQ_OA1_4MF_transcript38200/f2p0/437	0.000186529	0.000165826	0.000166619	1729.91
transcript_HQ_OA1_4MF_transcript38143/f2p0/473	0.000166454	0.000182644	0.000168193	1724.3
transcript_HQ_OA1_4MF_transcript36864/f11p0/943	0.000168225	0.000170242	0.000178364	1722.77
transcript_HQ_OA1_4MF_transcript36821/f4p0/989	0.000165726	0.000163164	0.000187893	1722.61
transcript_HQ_OA1_4MF_transcript35362/f2p0/1356	0.000167365	0.000160602	0.000186748	1715.72
transcript_HQ_OA1_4MF_transcript17089/f2p0/2968	0.00017213	0.000164182	0.000175623	1706.45
transcript_HQ_OA1_4MF_transcript22585/f2p0/2470	0.000166616	0.000169334	0.000175591	1705.14
transcript_HQ_OA1_4MF_transcript37152/f10p0/881	0.000173092	0.00015786	0.000179863	1702.72
transcript_HQ_OA1_4MF_transcript38269/f3p0/395	0.000176249	0.000180789	0.00015285	1699.62
transcript_HQ_OA1_4MF_transcript21612/f152p0/2206	0.000168872	0.000165069	0.000175484	1698.09
transcript_HQ_OA1_4MF_transcript37771/f3p0/643	0.000169196	0.000164091	0.000176094	1697.94
transcript_HQ_OA1_4MF_transcript25381/f39p0/2228	0.000166717	0.000166289	0.000176276	1697.61
transcript_HQ_OA1_4MF_transcript36783/f2p0/986	0.000164906	0.000168286	0.000175623	1696.05
transcript_HQ_OA1_4MF_transcript33289/f49p0/1633	0.00016955	0.00016638	0.000172529	1694.87
transcript_HQ_OA1_4MF_transcript34434/f23p0/1481	0.000165189	0.000168225	0.000174488	1693.01
transcript_HQ_OA1_4MF_transcript24429/f2p0/2343	0.000166748	0.000160784	0.000180195	1692.42
transcript_HQ_OA1_4MF_transcript37828/f9p0/619	0.000182927	0.000171845	0.000152871	1692.14
transcript_HQ_OA1_4MF_transcript37133/f8p0/892	0.000174245	0.000170312	0.000162872	1691.43
transcript_HQ_OA1_4MF_transcript35112/f13p0/1296	0.000163075	0.000171129	0.000172807	1690.04
transcript_HQ_OA1_4MF_transcript36267/f3p0/1137	0.000168103	0.000158535	0.000180302	1689.8
transcript_HQ_OA1_4MF_transcript37323/f2p0/825	0.000162427	0.000171845	0.000172615	1689.62
transcript_HQ_OA1_4MF_transcript19926/f50p0/2580	0.000167233	0.00016024	0.000177743	1684.05
transcript_HQ_OA1_4MF_transcript34980/f10p0/1363	0.000166252	0.000162881	0.000175259	1681.31
transcript_HQ_OA1_4MF_transcript33416/f5p0/1621	0.00016436	0.000169365	0.000170666	1681.3
transcript_HQ_OA1_4MF_transcript37814/f8p0/625	0.000165442	0.000167913	0.000170762	1680.39
transcript_HQ_OA1_4MF_transcript27667/f37p0/2059	0.000166667	0.000162498	0.000172679	1672.81
transcript_HQ_OA1_4MF_transcript20026/f7p0/2692	0.000157206	0.000161681	0.000182154	1670.14
transcript_HQ_OA1_4MF_transcript28938/f64p0/1823	0.000168619	0.000162518	0.000168728	1666.22
transcript_HQ_OA1_4MF_transcript38121/f4p0/485	0.000154747	0.000187958	0.00015663	1664.45
transcript_HQ_OA1_4MF_transcript36145/f10p0/1166	0.000166313	0.00015423	0.000178182	1662.42
transcript_HQ_OA1_4MF_transcript32000/f2p0/1798	0.000165432	0.000160119	0.000172668	1660.73
transcript_HQ_OA1_4MF_transcript33383/f71p0/1535	0.000167982	0.000168326	0.000161822	1660.43
transcript_HQ_OA1_4MF_transcript14621/f12p0/3249	0.000211106	0.00013723	0.000149617	1659.84
transcript_HQ_OA1_4MF_transcript37569/f4p0/731	0.000163044	0.000167106	0.000165923	1653.58
transcript_HQ_OA1_4MF_transcript30167/f2p0/1953	0.000164451	0.000156721	0.000173718	1649.63
transcript_HQ_OA1_4MF_transcript36623/f12p0/1039	0.000156063	0.000164979	0.000172797	1646.13
transcript_HQ_OA1_4MF_transcript38222/f2p0/410	0.000145945	0.000190902	0.000156051	1642.99
transcript_HQ_OA1_4MF_transcript16859/f91p0/2618	0.000162275	0.000162044	0.000167925	1640.82
transcript_HQ_OA1_4MF_transcript35220/f12p0/1321	0.000164856	0.000160492	0.00016618	1638.42
transcript_HQ_OA1_4MF_transcript37458/f7p0/726	0.000160849	0.000167358	0.00016269	1636.32
transcript_HQ_OA1_4MF_transcript36819/f5p0/979	0.000166252	0.000161177	0.000163086	1635.05
transcript_HQ_OA1_4MF_transcript34898/f15p0/1414	0.000158967	0.000160169	0.000170688	1632.74
transcript_HQ_OA1_4MF_transcript36065/f13p0/1105	0.000167476	0.000162428	0.000158225	1627.09
transcript_HQ_OA1_4MF_transcript34629/f34p0/1288	0.000161689	0.000152909	0.0001733	1626.33
transcript_HQ_OA1_4MF_transcript36227/f17p0/1145	0.000159857	0.000164142	0.000163289	1624.29
transcript_HQ_OA1_4MF_transcript33984/f17p0/1528	0.000161648	0.000159009	0.000166576	1624.11
transcript_HQ_OA1_4MF_transcript36370/f2p0/1109	0.00015498	0.000156408	0.000174521	1619.7
transcript_HQ_OA1_4MF_transcript27811/f3p0/2110	0.000164491	0.000153323	0.000165869	1612.28
transcript_HQ_OA1_4MF_transcript15141/f73p0/2911	0.000160545	0.000152919	0.000169081	1608.49
transcript_HQ_OA1_4MF_transcript31023/f21p0/1865	0.000159614	0.000151346	0.000170227	1603.96
transcript_HQ_OA1_4MF_transcript36027/f14p0/1067	0.00015751	0.000161691	0.000161983	1603.95
transcript_HQ_OA1_4MF_transcript36985/f4p0/919	0.000156781	0.000157104	0.000166266	1600.5
transcript_HQ_OA1_4MF_transcript12965/f5p0/3586	0.00015322	0.000156287	0.000169917	1598.08
transcript_HQ_OA1_4MF_transcript32271/f98p0/1511	0.000153209	0.000164273	0.000161351	1596.11
transcript_HQ_OA1_4MF_transcript37968/f2p0/555	0.000154828	0.000161268	0.000162679	1595.92
transcript_HQ_OA1_4MF_transcript36728/f4p0/981	0.0001558	0.000150046	0.000172765	1595.37
transcript_HQ_OA1_4MF_transcript32580/f15p0/1730	0.000153189	0.000160754	0.000164574	1595.06
transcript_HQ_OA1_4MF_transcript36330/f19p0/1121	0.000161547	0.000162296	0.000154103	1593.15
transcript_HQ_OA1_4MF_transcript36538/f6p0/1067	0.000154343	0.000159372	0.000164156	1592.9
transcript_HQ_OA1_4MF_transcript14949/f2p0/3195	0.000161517	0.000168124	0.000148128	1592.56
transcript_HQ_OA1_4MF_transcript36395/f13p0/1107	0.000154454	0.000158697	0.000164456	1592.02
transcript_HQ_OA1_4MF_transcript30726/f5p0/1788	0.000157095	0.000151266	0.000168921	1590.94
transcript_HQ_OA1_4MF_transcript25037/f6p0/2298	0.000154667	0.000157991	0.000163803	1588.2
transcript_HQ_OA1_4MF_transcript37914/f5p0/578	0.000157651	0.000164293	0.000153685	1585.43
transcript_HQ_OA1_4MF_transcript14729/f2p0/3248	0.000148292	0.000163577	0.000163278	1583.82
transcript_HQ_OA1_4MF_transcript34924/f11p0/1448	0.000154495	0.000156307	0.000163985	1582.62
transcript_HQ_OA1_4MF_transcript31203/f49p0/1742	0.000156801	0.00015298	0.000164874	1582.18
transcript_HQ_OA1_4MF_transcript37884/f2p0/588	0.000147048	0.000161107	0.000164981	1577.12
transcript_HQ_OA1_4MF_transcript13256/f3p0/3512	0.00015329	0.000149491	0.000169103	1572.95
transcript_HQ_OA1_4MF_transcript20668/f2p0/2621	0.000155891	0.000152465	0.000163514	1572.9
transcript_HQ_OA1_4MF_transcript37545/f4p0/743	0.000158643	0.000154159	0.000158707	1571.7
transcript_HQ_OA1_4MF_transcript36312/f10p0/1118	0.000148029	0.000154704	0.00016876	1571.64
transcript_HQ_OA1_4MF_transcript35819/f2p0/1251	0.000156113	0.000155642	0.000159467	1570.74
transcript_HQ_OA1_4MF_transcript27614/f2p0/2150	0.000161142	0.000152929	0.000156533	1568.68
transcript_HQ_OA1_4MF_transcript32252/f30p0/1710	0.000153088	0.000152032	0.000164852	1566.57
transcript_HQ_OA1_4MF_transcript32646/f10p0/1725	0.000151631	0.000147545	0.00017072	1566.32
transcript_HQ_OA1_4MF_transcript36295/f6p0/1050	0.000143476	0.00015905	0.000166619	1563.81
transcript_HQ_OA1_4MF_transcript34109/f22p0/1413	0.000150639	0.000159201	0.000159178	1563.39
transcript_HQ_OA1_4MF_transcript36805/f7p0/981	0.000156872	0.000158172	0.000153846	1562.97
transcript_HQ_OA1_4MF_transcript37246/f9p0/858	0.000152279	0.000149521	0.000166619	1561.4
transcript_HQ_OA1_4MF_transcript32565/f23p0/1692	0.000147756	0.000154442	0.000165548	1559.15
transcript_HQ_OA1_4MF_transcript18699/f12p0/2599	0.000151459	0.000151518	0.000164274	1557.5
transcript_HQ_OA1_4MF_transcript37379/f8p0/820	0.000147908	0.000173206	0.000145933	1556.82
transcript_HQ_OA1_4MF_transcript37736/f2p0/653	0.000161446	0.000163637	0.000141458	1555.14
transcript_HQ_OA1_4MF_transcript33685/f87p0/1550	0.000154201	0.000143401	0.000168707	1554.36
transcript_HQ_OA1_4MF_transcript37681/f7p0/684	0.000155456	0.0001555	0.000154927	1552.94
transcript_HQ_OA1_4MF_transcript38064/f2p0/513	0.000164036	0.000147918	0.000151083	1543.46
transcript_HQ_OA1_4MF_transcript38114/f4p0/506	0.00016694	0.000145186	0.000150837	1543.21
transcript_HQ_OA1_4MF_transcript26948/f5p0/2170	0.000150063	0.000163537	0.000148803	1541.34
transcript_HQ_OA1_4MF_transcript23917/f2p0/2387	0.000152582	0.000155208	0.00015361	1538
transcript_HQ_OA1_4MF_transcript19939/f6p0/2667	0.000148717	0.000147091	0.00016421	1533.39
transcript_HQ_OA1_4MF_transcript20463/f2p0/2708	0.000146349	0.000149642	0.000163985	1533.26
transcript_HQ_OA1_4MF_transcript35960/f8p0/1131	0.000153088	0.00014576	0.00016043	1530.93
transcript_HQ_OA1_4MF_transcript37535/f2p0/750	0.000154292	0.000148422	0.000156394	1530.36
transcript_HQ_OA1_4MF_transcript34364/f2p0/1470	0.000149587	0.000147928	0.000161383	1529.66
transcript_HQ_OA1_4MF_transcript22412/f16p0/2406	0.000155132	0.000143774	0.000159338	1527.48
transcript_HQ_OA1_4MF_transcript24439/f14p0/2357	0.000150427	0.000156055	0.000151126	1525.36
transcript_HQ_OA1_4MF_transcript26763/f2p0/2193	0.000154616	0.000148826	0.000153856	1524.33
transcript_HQ_OA1_4MF_transcript38090/f6p0/492	0.000158592	0.00014936	0.000149274	1524.09
transcript_HQ_OA1_4MF_transcript36441/f6p0/1083	0.000153189	0.000148936	0.000153931	1520.19
transcript_HQ_OA1_4MF_transcript34631/f15p0/1454	0.000149091	0.000147343	0.000159349	1519.28
transcript_HQ_OA1_4MF_transcript32752/f2p0/1561	0.000146268	0.000150207	0.000157358	1512.78
transcript_HQ_OA1_4MF_transcript15262/f136p0/2989	0.000142697	0.000152879	0.000157111	1508.96
transcript_HQ_OA1_4MF_transcript29347/f2p0/1999	0.000148231	0.000150106	0.000154167	1508.35
transcript_HQ_OA1_4MF_transcript37831/f7p0/611	0.000147634	0.000160723	0.000143985	1507.81
transcript_HQ_OA1_4MF_transcript36518/f4p0/1066	0.000143648	0.000144308	0.000164071	1506.76
transcript_HQ_OA1_4MF_transcript37349/f7p0/804	0.000148424	0.000151508	0.000151854	1505.95
transcript_HQ_OA1_4MF_transcript37400/f8p0/806	0.000144751	0.000150277	0.000156619	1505.49
transcript_HQ_OA1_4MF_transcript33976/f17p0/1587	0.000148049	0.000143482	0.000160045	1505.25
transcript_HQ_OA1_4MF_transcript34314/f2p0/1533	0.000144508	0.000143199	0.000163471	1503.93
transcript_HQ_OA1_4MF_transcript30950/f8p0/1880	0.000153634	0.00014335	0.000154178	1503.88
transcript_HQ_OA1_4MF_transcript37511/f3p0/760	0.000154272	0.00014568	0.000150323	1500.92
transcript_HQ_OA1_4MF_transcript16505/f12p0/2994	0.000149962	0.000139378	0.000160902	1500.8
transcript_HQ_OA1_4MF_transcript37647/f3p0/699	0.00014898	0.000152002	0.000148792	1499.25
transcript_HQ_OA1_4MF_transcript37904/f4p0/608	0.000157692	0.000148886	0.000143107	1498.95
transcript_HQ_OA1_4MF_transcript36246/f10p0/1120	0.000145166	0.000154664	0.000149756	1498.62
transcript_HQ_OA1_4MF_transcript18202/f12p0/2717	0.000145732	0.000144107	0.000159531	1497.9
transcript_HQ_OA1_4MF_transcript36715/f2p0/1020	0.000153017	0.000143219	0.000153118	1497.85
transcript_HQ_OA1_4MF_transcript37988/f4p0/533	0.000157975	0.000144117	0.000147154	1497.49
transcript_HQ_OA1_4MF_transcript37158/f3p0/876	0.00014811	0.000153161	0.00014785	1497.07
transcript_HQ_OA1_4MF_transcript36876/f6p0/970	0.000150235	0.000150469	0.000147903	1495.36
transcript_HQ_OA1_4MF_transcript32745/f13p0/1719	0.000145044	0.000146678	0.00015573	1491.51
transcript_HQ_OA1_4MF_transcript26209/f3p0/2239	0.000142029	0.000143713	0.000160902	1488.81
transcript_HQ_OA1_4MF_transcript34043/f3p0/1581	0.000154606	0.000142836	0.000149071	1488.38
transcript_HQ_OA1_4MF_transcript36815/f16p0/988	0.000151176	0.00014326	0.000151769	1487.35
transcript_HQ_OA1_4MF_transcript33989/f2p0/1581	0.000144862	0.000150973	0.000145837	1472.24
transcript_HQ_OA1_4MF_transcript36842/f19p0/969	0.000145924	0.000133106	0.000161587	1468.72
transcript_HQ_OA1_4MF_transcript36252/f5p0/1101	0.000151783	0.000137704	0.000150987	1468.25
transcript_HQ_OA1_4MF_transcript35846/f12p0/1239	0.00014301	0.000147888	0.000148053	1463.17
transcript_HQ_OA1_4MF_transcript37767/f5p0/645	0.000156184	0.000134598	0.000147711	1461.64
transcript_HQ_OA1_4MF_transcript37239/f8p0/858	0.000136373	0.000155803	0.000145591	1459.22
transcript_HQ_OA1_4MF_transcript37055/f2p0/914	0.000146764	0.000140507	0.000149745	1456.72
transcript_HQ_OA1_4MF_transcript36336/f5p0/1120	0.000141533	0.000147363	0.000147807	1455.68
transcript_HQ_OA1_4MF_transcript31748/f112p0/1663	0.000140258	0.00014448	0.000151608	1454.49
transcript_HQ_OA1_4MF_transcript34436/f2p0/1489	0.000140106	0.000143441	0.000152582	1453.77
transcript_HQ_OA1_4MF_transcript37282/f11p0/822	0.000144133	0.000138107	0.000153642	1452.94
transcript_HQ_OA1_4MF_transcript36032/f12p0/1210	0.000137941	0.000146416	0.000151233	1451.97
transcript_HQ_OA1_4MF_transcript38147/f3p0/470	0.000154737	0.000132501	0.000147829	1450.22
transcript_HQ_OA1_4MF_transcript32096/f54p0/1694	0.000143577	0.0001469	0.000144531	1450.02
transcript_HQ_OA1_4MF_transcript34642/f5p0/1492	0.000143617	0.000141011	0.000150355	1449.95
transcript_HQ_OA1_4MF_transcript37703/f5p0/672	0.000143638	0.000148886	0.000141961	1448.28
transcript_HQ_OA1_4MF_transcript37406/f5p0/796	0.000145742	0.000145307	0.000143075	1447.08
transcript_HQ_OA1_4MF_transcript22552/f35p0/2368	0.000144558	0.000138995	0.00015043	1446.61
transcript_HQ_OA1_4MF_transcript36644/f7p0/997	0.000140147	0.000145196	0.000147968	1444.37
transcript_HQ_OA1_4MF_transcript36973/f6p0/937	0.000142727	0.000138984	0.000151051	1442.54
transcript_HQ_OA1_4MF_transcript37953/f5p0/564	0.000157226	0.000140951	0.000134413	1441.97
transcript_HQ_OA1_4MF_transcript16083/f103p0/2752	0.000140086	0.000141969	0.000150527	1441.94
transcript_HQ_OA1_4MF_transcript24401/f85p0/2296	0.000141483	0.000141183	0.00014936	1440.08
transcript_HQ_OA1_4MF_transcript26882/f74p0/2134	0.00014125	0.000142322	0.000148439	1440.04
transcript_HQ_OA1_4MF_transcript23763/f3p0/2406	0.000143992	0.000137321	0.000150666	1439.93
transcript_HQ_OA1_4MF_transcript37453/f7p0/792	0.00013867	0.000137845	0.000154938	1438.18
transcript_HQ_OA1_4MF_transcript11560/f5p0/3926	0.000140278	0.000137089	0.000153235	1435.34
transcript_HQ_OA1_4MF_transcript19152/f5p0/2747	0.000143334	0.000144308	0.000141715	1431.19
transcript_HQ_OA1_4MF_transcript23384/f3p0/2449	0.00013701	0.00013847	0.000152925	1428.02
transcript_HQ_OA1_4MF_transcript36764/f5p0/953	0.00013616	0.00013849	0.000153546	1427.32
transcript_HQ_OA1_4MF_transcript22287/f3p0/2497	0.000140289	0.000144278	0.00014301	1425.26
transcript_HQ_OA1_4MF_transcript32956/f86p0/1636	0.000139722	0.000142272	0.000145484	1424.92
transcript_HQ_OA1_4MF_transcript37562/f3p0/754	0.000143678	0.000140104	0.000143396	1423.93
transcript_HQ_OA1_4MF_transcript17484/f3p0/2897	0.000126487	0.000133409	0.000167047	1423.14
transcript_HQ_OA1_4MF_transcript34700/f42p0/1448	0.00013786	0.00013966	0.000149156	1422.25
transcript_HQ_OA1_4MF_transcript29880/f4p0/2003	0.000149375	0.00013359	0.000143674	1422.13
transcript_HQ_OA1_4MF_transcript38252/f3p0/406	0.000144488	0.000143855	0.000137614	1419.85
transcript_HQ_OA1_4MF_transcript37206/f8p0/866	0.000139762	0.00014213	0.00014406	1419.84
transcript_HQ_OA1_4MF_transcript38254/f2p0/403	0.000135594	0.000132289	0.000157347	1417.43
transcript_HQ_OA1_4MF_transcript38183/f3p0/452	0.000145378	0.000140719	0.000138963	1416.87
transcript_HQ_OA1_4MF_transcript35443/f3p0/1347	0.00014552	0.000124898	0.000154445	1416.21
transcript_HQ_OA1_4MF_transcript21048/f491p0/2409	0.000149102	0.000138259	0.000136961	1414.4
transcript_HQ_OA1_4MF_transcript35186/f13p0/1402	0.000132487	0.00014331	0.000148053	1412.84
transcript_HQ_OA1_4MF_transcript37237/f19p0/766	0.000131668	0.00014454	0.000147218	1411.42
transcript_HQ_OA1_4MF_transcript37222/f5p0/872	0.00013874	0.00013605	0.000146844	1405.45
transcript_HQ_OA1_4MF_transcript37576/f12p0/734	0.000137273	0.000140215	0.000142978	1401.55
transcript_HQ_OA1_4MF_transcript10269/f49p0/4748	0.000129584	0.000138037	0.000152015	1398.78
transcript_HQ_OA1_4MF_transcript34387/f2p0/1519	0.000143688	0.000135234	0.000140173	1396.98
transcript_HQ_OA1_4MF_transcript37164/f8p0/798	0.000136595	0.00013359	0.000148814	1396.66
transcript_HQ_OA1_4MF_transcript33262/f9p0/1661	0.000141361	0.00013968	0.000137432	1394.91
transcript_HQ_OA1_4MF_transcript37936/f3p0/561	0.000134228	0.00013116	0.000152582	1393.23
transcript_HQ_OA1_4MF_transcript29057/f115p0/1841	0.000137182	0.0001396	0.000140377	1390.53
transcript_HQ_OA1_4MF_transcript36076/f9p0/1168	0.000134369	0.00013968	0.000143085	1390.45
transcript_HQ_OA1_4MF_transcript31789/f2p0/1806	0.000138892	0.000129194	0.000147486	1385.24
transcript_HQ_OA1_4MF_transcript34303/f26p0/1503	0.000139489	0.000138642	0.000136865	1383.32
transcript_HQ_OA1_4MF_transcript37210/f2p0/867	0.000140491	0.000134034	0.000139392	1379.72
transcript_HQ_OA1_4MF_transcript31022/f4p0/1880	0.000132639	0.000137059	0.000143664	1377.87
transcript_HQ_OA1_4MF_transcript19689/f2p0/2697	0.000138063	0.000134548	0.000140237	1376.16
transcript_HQ_OA1_4MF_transcript37352/f6p0/816	0.000134056	0.000135808	0.000141533	1371.32
transcript_HQ_OA1_4MF_transcript28427/f17p0/2038	0.000139641	0.000133267	0.000137925	1369.44
transcript_HQ_OA1_4MF_transcript25169/f5p0/2297	0.000138629	0.000137825	0.000133128	1365.27
transcript_HQ_OA1_4MF_transcript35727/f9p0/1147	0.000131678	0.000135707	0.000141736	1363.74
transcript_HQ_OA1_4MF_transcript25606/f8p0/2281	0.000136545	0.00013114	0.000141394	1363.59
transcript_HQ_OA1_4MF_transcript35706/f50p0/1274	0.000131516	0.000135092	0.000142025	1362.11
transcript_HQ_OA1_4MF_transcript37605/f7p0/714	0.000135229	0.000135395	0.000137743	1361.22
transcript_HQ_OA1_4MF_transcript34772/f11p0/1424	0.000132831	0.000138339	0.000136479	1358.83
transcript_HQ_OA1_4MF_transcript36505/f4p0/1038	0.000132052	0.000130595	0.000144306	1356.51
transcript_HQ_OA1_4MF_transcript36995/f13p0/894	0.000134319	0.000139136	0.00013331	1355.88
transcript_HQ_OA1_4MF_transcript37422/f11p0/790	0.000132983	0.000120664	0.000152936	1355.28
transcript_HQ_OA1_4MF_transcript37072/f8p0/912	0.000134208	0.000134629	0.000137261	1353.66
transcript_HQ_OA1_4MF_transcript34363/f59p0/1396	0.000133449	0.000135234	0.000136918	1352
transcript_HQ_OA1_4MF_transcript36938/f3p0/946	0.000131162	0.000141556	0.000132786	1351.68
transcript_HQ_OA1_4MF_transcript37602/f3p0/718	0.000138821	0.000136444	0.000129477	1349.14
transcript_HQ_OA1_4MF_transcript35715/f11p0/1176	0.000129958	0.000134266	0.000140409	1348.77
transcript_HQ_OA1_4MF_transcript36652/f3p0/1028	0.000137172	0.000134346	0.0001324	1346.4
transcript_HQ_OA1_4MF_transcript36103/f12p0/1178	0.000138133	0.000124203	0.000141522	1346.19
transcript_HQ_OA1_4MF_transcript37698/f2p0/674	0.00014294	0.000135788	0.000124573	1344.34
transcript_HQ_OA1_4MF_transcript37111/f6p0/837	0.000123705	0.00013847	0.000139691	1339.56
transcript_HQ_OA1_4MF_transcript36078/f24p0/1128	0.000131243	0.000136444	0.000133428	1337.05
transcript_HQ_OA1_4MF_transcript37620/f3p0/719	0.000136312	0.000132985	0.000131469	1335.89
transcript_HQ_OA1_4MF_transcript37289/f2p0/840	0.000130059	0.000128428	0.000141886	1334.58
transcript_HQ_OA1_4MF_transcript36592/f14p0/1035	0.000131587	0.000133489	0.000135055	1333.77
transcript_HQ_OA1_4MF_transcript34169/f34p0/1523	0.000128511	0.00013474	0.000136019	1330.9
transcript_HQ_OA1_4MF_transcript36663/f9p0/956	0.000138781	0.000130747	0.00012967	1330.66
transcript_HQ_OA1_4MF_transcript19687/f26p0/2606	0.000132487	0.000130142	0.000136158	1329.29
transcript_HQ_OA1_4MF_transcript36570/f4p0/1055	0.000136666	0.000122146	0.000139274	1326.95
transcript_HQ_OA1_4MF_transcript36906/f6p0/938	0.000123503	0.000132128	0.000142432	1326.88
transcript_HQ_OA1_4MF_transcript32456/f6p0/1741	0.00013185	0.000124868	0.000141212	1326.43
transcript_HQ_OA1_4MF_transcript34222/f2p0/1545	0.000129047	0.000126955	0.000141158	1323.87
transcript_HQ_OA1_4MF_transcript11960/f28p0/3752	0.000129594	0.000126411	0.00014013	1320.45
transcript_HQ_OA1_4MF_transcript18681/f3p0/2738	0.000131799	0.000132471	0.000131779	1320.16
transcript_HQ_OA1_4MF_transcript21417/f125p0/2253	0.000130019	0.000131634	0.000133749	1318.01
transcript_HQ_OA1_4MF_transcript13741/f16p0/3073	0.000124352	0.000133439	0.000137475	1317.55
transcript_HQ_OA1_4MF_transcript26340/f9p0/2227	0.000129604	0.000129839	0.000135162	1315.35
transcript_HQ_OA1_4MF_transcript37635/f2p0/704	0.00013443	0.000127066	0.000133085	1315.27
transcript_HQ_OA1_4MF_transcript35544/f3p0/1324	0.000136353	0.000120301	0.000137775	1314.76
transcript_HQ_OA1_4MF_transcript38232/f2p0/414	0.000141513	0.000128992	0.00012377	1314.25
transcript_HQ_OA1_4MF_transcript29247/f51p0/1966	0.000135118	0.000129012	0.000130055	1313.95
transcript_HQ_OA1_4MF_transcript30750/f55p0/1785	0.000126336	0.000128317	0.000138535	1310.62
transcript_HQ_OA1_4MF_transcript33698/f2p0/1523	0.000123735	0.00012878	0.000140002	1308.39
transcript_HQ_OA1_4MF_transcript38113/f4p0/490	0.000133509	0.000127026	0.000131758	1307.64
transcript_HQ_OA1_4MF_transcript34558/f11p0/1367	0.000130474	0.000130424	0.000131308	1307.35
transcript_HQ_OA1_4MF_transcript34488/f62p0/1401	0.000127337	0.000131442	0.000132657	1304.79
transcript_HQ_OA1_4MF_transcript37454/f4p0/705	0.000132983	0.000130858	0.000126618	1301.53
transcript_HQ_OA1_4MF_transcript37017/f3p0/928	0.000132973	0.000128397	0.000128706	1300.26
transcript_HQ_OA1_4MF_transcript36522/f10p0/1068	0.000125081	0.000131059	0.00013315	1297.63
transcript_HQ_OA1_4MF_transcript25064/f28p0/2184	0.000129917	0.000124566	0.000134627	1297.03
transcript_HQ_OA1_4MF_transcript36870/f7p0/965	0.00013613	0.000126502	0.000125537	1293.9
transcript_HQ_OA1_4MF_transcript36951/f5p0/945	0.000129938	0.000124354	0.000133578	1292.9
transcript_HQ_OA1_4MF_transcript34227/f2p0/1551	0.000129847	0.000133348	0.000124241	1291.45
transcript_HQ_OA1_4MF_transcript17323/f2p0/2933	0.000123705	0.000134679	0.000128899	1290.94
transcript_HQ_OA1_4MF_transcript27893/f161p0/1965	0.000122642	0.000132168	0.000131436	1287.49
transcript_HQ_OA1_4MF_transcript28222/f25p0/2045	0.00012498	0.000126431	0.000134531	1286.47
transcript_HQ_OA1_4MF_transcript32448/f35p0/1668	0.000123199	0.000127248	0.00013497	1284.72
transcript_HQ_OA1_4MF_transcript25924/f2p0/2256	0.000125546	0.000126149	0.000133535	1284.1
transcript_HQ_OA1_4MF_transcript37401/f3p0/801	0.000136464	0.000121359	0.000126576	1281.33
transcript_HQ_OA1_4MF_transcript37650/f3p0/702	0.000123877	0.00013353	0.000126758	1280.55
transcript_HQ_OA1_4MF_transcript37947/f3p0/568	0.000141705	0.000125665	0.000116629	1280
transcript_HQ_OA1_4MF_transcript19359/f4p0/2671	0.000122663	0.000130303	0.000130837	1279.34
transcript_HQ_OA1_4MF_transcript36721/f7p0/937	0.000126113	0.000129638	0.000127625	1277.92
transcript_HQ_OA1_4MF_transcript30529/f2p0/1899	0.000123644	0.000131684	0.000127871	1277.33
transcript_HQ_OA1_4MF_transcript20827/f36p0/2572	0.000122005	0.000125403	0.000135666	1276.91
transcript_HQ_OA1_4MF_transcript19628/f140p0/2558	0.000126073	0.000121652	0.000135259	1276.61
transcript_HQ_OA1_4MF_transcript35832/f3p0/1271	0.000124393	0.000131059	0.000126651	1273.68
transcript_HQ_OA1_4MF_transcript10674/f5p0/4444	0.000123877	0.000123215	0.000134788	1272.93
transcript_HQ_OA1_4MF_transcript36234/f8p0/1138	0.000119617	0.000131089	0.000130537	1270.81
transcript_HQ_OA1_4MF_transcript37974/f4p0/551	0.000131405	0.000116903	0.000132764	1270.24
transcript_HQ_OA1_4MF_transcript20579/f2p0/2632	0.000124464	0.000123789	0.0001321	1267.84
transcript_HQ_OA1_4MF_transcript37238/f10p0/861	0.000120295	0.000131019	0.000128331	1265.48
transcript_HQ_OA1_4MF_transcript26959/f34p0/2084	0.000127287	0.000124415	0.000127871	1265.24
transcript_HQ_OA1_4MF_transcript36093/f14p0/1172	0.000127732	0.000125937	0.000125708	1264.59
transcript_HQ_OA1_4MF_transcript38032/f2p0/525	0.000122804	0.000126653	0.000129841	1264.33
transcript_HQ_OA1_4MF_transcript31786/f16p0/1653	0.000123503	0.000123517	0.000132218	1264.13
transcript_HQ_OA1_4MF_transcript35825/f8p0/1221	0.000122885	0.000128347	0.0001277	1263.11
transcript_HQ_OA1_4MF_transcript37712/f7p0/659	0.000121894	0.000124838	0.000132186	1263.06
transcript_HQ_OA1_4MF_transcript37959/f2p0/562	0.000133499	0.000109764	0.000135355	1262.06
transcript_HQ_OA1_4MF_transcript25186/f7p0/2300	0.000118798	0.00012878	0.000129948	1258.42
transcript_HQ_OA1_4MF_transcript35288/f10p0/1369	0.000124201	0.00012747	0.000125526	1257.32
transcript_HQ_OA1_4MF_transcript37160/f6p0/843	0.000132902	0.000123749	0.000119841	1254.97
transcript_HQ_OA1_4MF_transcript32770/f20p0/1699	0.000130474	0.000117114	0.000128685	1254.24
transcript_HQ_OA1_4MF_transcript38363/f2p0/256	8.11377e-05	0.000102665	0.000192358	1253.87
transcript_HQ_OA1_4MF_transcript37359/f9p0/820	0.000117917	0.000134951	0.000123203	1253.57
transcript_HQ_OA1_4MF_transcript29065/f5p0/2033	0.000124646	0.000118597	0.000132379	1252.07
transcript_HQ_OA1_4MF_transcript33163/f2p0/1673	0.000118676	0.00012507	0.000131576	1251.07
transcript_HQ_OA1_4MF_transcript36983/f2p0/947	0.000130636	0.000111206	0.000133139	1249.93
transcript_HQ_OA1_4MF_transcript31060/f23p0/1837	0.000125708	0.000121964	0.000126811	1248.28
transcript_HQ_OA1_4MF_transcript15893/f2p0/3096	0.000120568	0.000127097	0.000126715	1247.93
transcript_HQ_OA1_4MF_transcript35400/f8p0/1343	0.00012241	0.000123739	0.000127828	1246.59
transcript_LQ_OA1_4MF_transcript26240/f2p0/2265	0.000119567	0.000126098	0.000128128	1245.98
transcript_HQ_OA1_4MF_transcript15840/f2p0/3114	0.000123513	0.000121732	0.000128342	1245.29
transcript_HQ_OA1_4MF_transcript24072/f3p0/2401	0.000124433	0.00013112	0.00011801	1245.21
transcript_HQ_OA1_4MF_transcript37436/f4p0/781	0.000124251	0.000123991	0.00012392	1240.54
transcript_HQ_OA1_4MF_transcript28750/f82p0/2022	0.000121287	0.000129012	0.000121747	1240.15
transcript_HQ_OA1_4MF_transcript35747/f18p0/1216	0.000122258	0.000119998	0.000129745	1240
transcript_HQ_OA1_4MF_transcript37248/f14p0/852	0.000131142	0.000118395	0.000122143	1238.93
transcript_HQ_OA1_4MF_transcript14346/f137p0/3214	0.000119384	0.000123104	0.000128588	1236.92
transcript_HQ_OA1_4MF_transcript36810/f4p0/991	0.000120973	0.00011897	0.000130773	1235.72
transcript_HQ_OA1_4MF_transcript22557/f3p0/2480	0.000122329	0.000121662	0.000126297	1234.29
transcript_HQ_OA1_4MF_transcript15770/f15p0/3105	0.000123179	0.000117145	0.000129531	1232.85
transcript_HQ_OA1_4MF_transcript37955/f2p0/564	0.000117219	0.000121672	0.000130687	1231.93
transcript_HQ_OA1_4MF_transcript29514/f14p0/1973	0.000121175	0.00011531	0.000132025	1228.37
transcript_HQ_OA1_4MF_transcript35244/f10p0/1376	0.000116066	0.000117397	0.000134991	1228.18
transcript_HQ_OA1_4MF_transcript14694/f2p0/3239	0.000118808	0.000122267	0.000126865	1226.46
transcript_HQ_OA1_4MF_transcript11111/f39p0/4028	0.000117249	0.000123084	0.00012725	1225.28
transcript_HQ_OA1_4MF_transcript37656/f2p0/695	0.000124514	0.00012747	0.000115291	1224.25
transcript_HQ_OA1_4MF_transcript36423/f13p0/1061	0.000118464	0.000124949	0.000122753	1220.55
transcript_HQ_OA1_4MF_transcript20994/f3p0/2597	0.000120518	0.000121521	0.000123985	1220.08
transcript_HQ_OA1_4MF_transcript37021/f8p0/923	0.000118008	0.000119887	0.000127785	1218.94
transcript_HQ_OA1_4MF_transcript33988/f23p0/1508	0.000120528	0.000118839	0.000126083	1218.16
transcript_HQ_OA1_4MF_transcript29699/f92p0/1943	0.000118524	0.000121158	0.000125708	1217.97
transcript_HQ_OA1_4MF_transcript34731/f6p0/1279	0.000124312	0.000116872	0.000123299	1214.95
transcript_HQ_OA1_4MF_transcript34554/f2p0/1493	0.000114841	0.000121521	0.000127989	1214.5
transcript_HQ_OA1_4MF_transcript31519/f9p0/1836	0.000117432	0.000120089	0.0001268	1214.4
transcript_HQ_OA1_4MF_transcript37231/f4p0/861	0.000119961	0.000113686	0.000129927	1211.91
transcript_HQ_OA1_4MF_transcript33686/f7p0/1611	0.00012924	0.000116519	0.000117753	1211.71
transcript_HQ_OA1_4MF_transcript26412/f13p0/2197	0.000119273	0.000117558	0.000126651	1211.61
transcript_HQ_OA1_4MF_transcript32058/f3p0/1793	0.00012504	0.000121138	0.000117121	1211
transcript_HQ_OA1_4MF_transcript37625/f4p0/714	0.000121691	0.000115259	0.000125912	1209.54
transcript_HQ_OA1_4MF_transcript17584/f300p0/2513	0.000117067	0.000125745	0.00011891	1205.74
transcript_HQ_OA1_4MF_transcript22076/f3p0/2566	0.000120609	0.000116217	0.000124284	1203.7
transcript_HQ_OA1_4MF_transcript34114/f8p0/1566	0.00011562	0.000123638	0.000120987	1200.82
transcript_HQ_OA1_4MF_transcript33237/f27p0/1638	0.000118818	0.000114856	0.000125569	1197.48
transcript_HQ_OA1_4MF_transcript20675/f3p0/2624	0.000118828	0.000116701	0.00012346	1196.63
transcript_HQ_OA1_4MF_transcript29701/f43p0/1953	0.000115155	0.000116479	0.000126436	1193.57
transcript_HQ_OA1_4MF_transcript38042/f3p0/524	0.000121054	0.000125372	0.000111458	1192.95
transcript_HQ_OA1_4MF_transcript32511/f3p0/1761	0.000117239	0.00011781	0.000122828	1192.93
transcript_HQ_OA1_4MF_transcript37615/f11p0/651	0.000120133	0.000119585	0.000117978	1192.32
transcript_HQ_OA1_4MF_transcript13720/f71p0/3373	0.000117391	0.000116116	0.000124027	1191.78
transcript_HQ_OA1_4MF_transcript31423/f15p0/1836	0.000117108	0.000117124	0.000123096	1191.09
transcript_HQ_OA1_4MF_transcript37008/f5p0/928	0.000117088	0.00011905	0.000120451	1188.63
transcript_HQ_OA1_4MF_transcript37930/f2p0/578	0.000115347	0.000122045	0.000119166	1188.53
transcript_HQ_OA1_4MF_transcript13657/f12p0/3411	0.000116298	0.000117891	0.000122314	1188.34
transcript_HQ_OA1_4MF_transcript36180/f6p0/1164	0.000117371	0.000123215	0.000115162	1185.83
transcript_HQ_OA1_4MF_transcript37477/f6p0/783	0.00011642	0.00012263	0.000116511	1185.2
transcript_HQ_OA1_4MF_transcript30975/f2p0/1877	0.000114851	0.00011897	0.00012134	1183.87
transcript_HQ_OA1_4MF_transcript37037/f6p0/918	0.000117341	0.000111629	0.000125837	1182.69
transcript_HQ_OA1_4MF_transcript10298/f15p0/4730	0.000116632	0.000114674	0.000123385	1182.31
transcript_HQ_OA1_4MF_transcript37489/f7p0/771	0.000118636	0.000119917	0.000115805	1181.19
transcript_HQ_OA1_4MF_transcript34189/f9p0/1513	0.000120093	0.000113192	0.000121029	1181.05
transcript_HQ_OA1_4MF_transcript36269/f22p0/1091	0.000114204	0.00011778	0.000122004	1179.96
transcript_HQ_OA1_4MF_transcript32665/f2p0/1730	0.000114609	0.000119615	0.000119177	1178
transcript_HQ_OA1_4MF_transcript33854/f16p0/1587	0.000117502	0.00011046	0.000125355	1177.72
transcript_HQ_OA1_4MF_transcript14123/f119p0/2996	0.000112949	0.000117629	0.000122593	1177.24
transcript_HQ_OA1_4MF_transcript21302/f2p0/2574	0.000110116	0.000114846	0.000127978	1176.47
transcript_HQ_OA1_4MF_transcript35143/f5p0/1312	0.000125395	0.000111448	0.000114927	1172.56
transcript_HQ_OA1_4MF_transcript38176/f3p0/451	0.000120346	0.000124173	0.000106554	1170.24
transcript_HQ_OA1_4MF_transcript32757/f29p0/1678	0.00011301	0.000115219	0.000122828	1170.19
transcript_HQ_OA1_4MF_transcript34256/f23p0/1509	0.000110086	0.000116368	0.000123877	1167.77
transcript_HQ_OA1_4MF_transcript37586/f2p0/725	0.00012245	0.000109663	0.000118128	1167.47
transcript_HQ_OA1_4MF_transcript30771/f2p0/1897	0.000113405	0.000114886	0.000121522	1166.04
transcript_HQ_OA1_4MF_transcript23060/f7p0/2455	0.000116683	0.000113968	0.000118374	1163.42
transcript_HQ_OA1_4MF_transcript37818/f3p0/632	0.000119334	0.000115027	0.00011361	1159.9
transcript_HQ_OA1_4MF_transcript27996/f5p0/1987	0.000112443	0.000114473	0.000120955	1159.57
transcript_HQ_OA1_4MF_transcript12078/f97p0/3551	0.000115155	0.000114342	0.0001171	1155.32
transcript_HQ_OA1_4MF_transcript10184/f18p0/4819	0.000115013	0.000116328	0.000114787	1153.76
transcript_HQ_OA1_4MF_transcript36849/f2p0/973	0.00011127	0.000114684	0.000118492	1148.15
transcript_HQ_OA1_4MF_transcript34527/f2p0/1452	0.000115712	0.000103583	0.000124852	1147.15
transcript_HQ_OA1_4MF_transcript37652/f2p0/699	0.000114801	0.000116519	0.00011256	1146.27
transcript_HQ_OA1_4MF_transcript37671/f2p0/692	0.000115975	0.000117417	0.000109852	1144.14
transcript_HQ_OA1_4MF_transcript35454/f7p0/1330	0.000112251	0.000109532	0.000120291	1140.25
transcript_HQ_OA1_4MF_transcript37564/f2p0/721	0.000106433	0.000117366	0.000118032	1139.44
transcript_HQ_OA1_4MF_transcript37870/f2p0/597	0.000117138	0.000108695	0.000115655	1138.29
transcript_HQ_OA1_4MF_transcript36833/f2p0/975	0.000116926	0.000107334	0.000117036	1137.65
transcript_HQ_OA1_4MF_transcript26683/f74p0/2131	0.000119314	0.000106467	0.000115473	1137.51
transcript_HQ_OA1_4MF_transcript8746/f5p0/5545	0.000105219	0.000114765	0.000121147	1137.1
transcript_HQ_OA1_4MF_transcript37409/f3p0/801	0.000115873	0.000115925	0.000109156	1136.51
transcript_HQ_OA1_4MF_transcript37987/f3p0/549	0.000111573	0.000109572	0.000119605	1135.84
transcript_HQ_OA1_4MF_transcript38213/f2p0/430	0.000115782	0.000123557	0.000100033	1131.24
transcript_HQ_OA1_4MF_transcript26606/f37p0/2166	0.00010875	0.000113454	0.000116704	1129.69
transcript_HQ_OA1_4MF_transcript35667/f2p0/1305	0.000109843	0.000116378	0.000112411	1128.77
transcript_HQ_OA1_4MF_transcript19377/f27p0/2683	0.000105219	0.000113122	0.000120248	1128.63
transcript_HQ_OA1_4MF_transcript28185/f39p0/2036	0.000106312	0.000110359	0.000121693	1127.88
transcript_HQ_OA1_4MF_transcript36094/f14p0/1154	0.000111502	0.000111518	0.000114852	1126.24
transcript_HQ_OA1_4MF_transcript35360/f31p0/1272	0.000114346	0.000108614	0.000114766	1125.75
transcript_HQ_OA1_4MF_transcript37331/f2p0/836	0.000117533	0.000112355	0.000107603	1124.97
transcript_HQ_OA1_4MF_transcript17496/f3p0/2911	0.000106939	0.000111468	0.000118695	1123.67
transcript_HQ_OA1_4MF_transcript36923/f5p0/949	0.000110217	0.000102917	0.000123599	1122.45
transcript_HQ_OA1_4MF_transcript37354/f2p0/825	0.000120487	0.000120381	9.54617e-05	1121.1
transcript_HQ_OA1_4MF_transcript35776/f7p0/1276	0.000105927	0.000109683	0.000120687	1120.99
transcript_HQ_OA1_4MF_transcript35791/f8p0/1190	0.00011554	0.000110843	0.000109884	1120.89
transcript_HQ_OA1_4MF_transcript10699/f4p0/4415	0.000102932	0.0001129	0.00012043	1120.87
transcript_HQ_OA1_4MF_transcript36862/f4p0/964	0.000112656	0.00010931	0.00011331	1117.59
transcript_HQ_OA1_4MF_transcript36961/f10p0/938	0.000112059	0.000101435	0.000120997	1114.97
transcript_HQ_OA1_4MF_transcript37553/f5p0/749	0.000106464	0.000106507	0.000121126	1113.65
transcript_HQ_OA1_4MF_transcript38317/f8p0/345	0.000103074	0.00012877	0.000101682	1111.76
transcript_HQ_OA1_4MF_transcript36974/f5p0/934	0.000144194	0.000100266	8.90055e-05	1111.55
transcript_HQ_OA1_4MF_transcript35043/f13p0/1408	0.00010961	0.000111286	0.000112475	1111.24
transcript_HQ_OA1_4MF_transcript33478/f30p0/1506	0.000108862	0.000108645	0.000115751	1110.86
transcript_HQ_OA1_4MF_transcript32548/f11p0/1726	8.25745e-05	0.00012262	0.000127678	1109.58
transcript_HQ_OA1_4MF_transcript34977/f17p0/1387	0.000109499	0.00011054	0.000112314	1107.84
transcript_HQ_OA1_4MF_transcript36930/f4p0/915	0.000116794	0.000114392	0.000100901	1106.96
transcript_HQ_OA1_4MF_transcript37211/f4p0/854	0.000105523	0.000110097	0.000116329	1106.49
transcript_HQ_OA1_4MF_transcript35756/f13p0/1277	0.000107232	0.000109461	0.000115184	1106.26
transcript_HQ_OA1_4MF_transcript31515/f4p0/1830	0.000112453	0.000108725	0.000110687	1106.22
transcript_HQ_OA1_4MF_transcript34056/f11p0/1489	0.000107597	0.000112406	0.000111554	1105.19
transcript_HQ_OA1_4MF_transcript37800/f3p0/628	0.000112423	0.000104299	0.000114723	1104.82
transcript_HQ_OA1_4MF_transcript17226/f3p0/2940	0.000118818	0.000117528	9.50976e-05	1104.81
transcript_HQ_OA1_4MF_transcript34650/f13p0/1452	0.000111553	0.000104158	0.000115644	1104.52
transcript_HQ_OA1_4MF_transcript12979/f75p0/3509	0.000108133	0.000109522	0.000113695	1104.5
transcript_HQ_OA1_4MF_transcript38003/f3p0/546	0.000107668	0.000106426	0.000116618	1102.37
transcript_HQ_OA1_4MF_transcript37811/f3p0/622	0.000105502	0.000107808	0.000116104	1098.05
transcript_HQ_OA1_4MF_transcript32644/f10p0/1702	0.000112352	0.000104057	0.000112957	1097.89
transcript_HQ_OA1_4MF_transcript36692/f14p0/935	0.000110926	0.000103119	0.000115002	1096.82
transcript_HQ_OA1_4MF_transcript37130/f5p0/902	0.000109246	0.000105216	0.00011392	1094.61
transcript_HQ_OA1_4MF_transcript21402/f52p0/2437	0.000107324	0.000109592	0.000111147	1093.54
transcript_HQ_OA1_4MF_transcript34459/f11p0/1511	0.000107222	0.000108705	0.000112004	1093.1
transcript_HQ_OA1_4MF_transcript37777/f3p0/641	0.000112676	0.00010686	0.000108181	1092.39
transcript_HQ_OA1_4MF_transcript33562/f15p0/1622	0.000101141	0.000117145	0.000109338	1092.08
transcript_HQ_OA1_4MF_transcript36410/f20p0/1065	9.46556e-05	0.000118042	0.000114894	1091.97
transcript_HQ_OA1_4MF_transcript10328/f12p0/4701	0.00011298	0.000114009	0.000100258	1090.82
transcript_HQ_OA1_4MF_transcript37792/f4p0/631	0.00011046	0.000108362	0.000107882	1089.01
transcript_HQ_OA1_4MF_transcript37369/f4p0/815	0.000112332	9.72004e-05	0.000117164	1088.99
transcript_HQ_OA1_4MF_transcript37002/f7p0/924	0.000109985	0.000106063	0.00011058	1088.76
transcript_HQ_OA1_4MF_transcript35912/f17p0/1220	0.00010361	0.000106295	0.000116629	1088.45
transcript_HQ_OA1_4MF_transcript34182/f41p0/1497	0.000104268	0.000111518	0.000110387	1087.24
transcript_LQ_OA1_4MF_transcript27332/f2p0/2180	0.000104369	0.000112587	0.000108899	1086.18
transcript_HQ_OA1_4MF_transcript20667/f151p0/2186	0.000108851	0.000107485	0.00010877	1083.69
transcript_HQ_OA1_4MF_transcript37572/f2p0/734	0.000113354	0.000113474	9.79778e-05	1082.69
transcript_HQ_OA1_4MF_transcript36595/f15p0/1051	0.000111634	0.000106205	0.000106586	1081.41
transcript_HQ_OA1_4MF_transcript35935/f2p0/1227	0.000104845	0.000110389	0.000109081	1081.05
transcript_HQ_OA1_4MF_transcript37474/f5p0/729	0.000109479	0.000102978	0.000111822	1080.93
transcript_HQ_OA1_4MF_transcript37132/f5p0/893	0.000109286	0.000106799	0.000108181	1080.89
transcript_HQ_OA1_4MF_transcript35526/f15p0/1327	0.00010617	0.000114251	0.000103652	1080.24
transcript_HQ_OA1_4MF_transcript37014/f3p0/925	0.000108244	0.000100719	0.000113524	1074.96
transcript_HQ_OA1_4MF_transcript16546/f2p0/3063	0.000111573	0.000111034	9.94767e-05	1073.61
transcript_HQ_OA1_4MF_transcript37799/f2p0/623	0.000105067	0.000104168	0.000112325	1071.87
transcript_HQ_OA1_4MF_transcript37571/f2p0/732	0.000100737	9.57686e-05	0.00012498	1071.62
transcript_HQ_OA1_4MF_transcript35966/f12p0/1216	0.000109711	0.000105237	0.000106254	1070.67
transcript_HQ_OA1_4MF_transcript38180/f5p0/454	0.000111067	0.000100649	0.000109391	1070.36
transcript_HQ_OA1_4MF_transcript36329/f2p0/1119	0.000108254	9.82188e-05	0.000114359	1069.44
transcript_HQ_OA1_4MF_transcript21959/f132p0/2319	0.000101799	0.000109663	0.000109348	1069.37
transcript_LQ_OA1_4MF_transcript34694/f2p0/1400	9.95022e-05	0.000108806	0.000111308	1065.39
transcript_HQ_OA1_4MF_transcript32203/f28p0/1734	0.000105128	0.000101879	0.000112528	1065.12
transcript_HQ_OA1_4MF_transcript34679/f18p0/1477	0.000105178	0.000100054	0.000114177	1064.7
transcript_HQ_OA1_4MF_transcript28525/f3p0/2066	0.000105907	0.000105831	0.000107207	1063.15
transcript_HQ_OA1_4MF_transcript12831/f144p0/3331	0.000107556	0.000102595	0.000108556	1062.36
transcript_HQ_OA1_4MF_transcript36618/f2p0/1037	0.000104693	9.61014e-05	0.000117871	1062.22
transcript_HQ_OA1_4MF_transcript31479/f8p0/1838	0.000103964	0.000101708	0.000112957	1062.09
transcript_HQ_OA1_4MF_transcript10062/f4p0/5048	0.000102335	0.00010323	0.000113031	1061.99
transcript_HQ_OA1_4MF_transcript37994/f2p0/550	0.000105523	0.000105862	0.000106532	1059.72
transcript_HQ_OA1_4MF_transcript30515/f2p0/1910	0.000103489	0.000103795	0.00011058	1059.54
transcript_HQ_OA1_4MF_transcript33461/f21p0/1610	0.000101981	9.87431e-05	0.000117025	1059.16
transcript_HQ_OA1_4MF_transcript35435/f16p0/1331	0.000101303	0.000111841	0.00010452	1058.88
transcript_HQ_OA1_4MF_transcript37244/f11p0/815	9.9917e-05	0.000101103	0.000115205	1054.08
transcript_HQ_OA1_4MF_transcript18106/f3p0/2862	0.000109145	0.00010083	0.000106126	1053.67
transcript_HQ_OA1_4MF_transcript32569/f14p0/1729	0.000108477	0.000101697	0.00010589	1053.55
transcript_HQ_OA1_4MF_transcript31763/f12p0/1760	0.000107496	0.000100528	0.000107989	1053.37
transcript_HQ_OA1_4MF_transcript37508/f5p0/762	0.000111067	9.78558e-05	0.000107025	1053.16
transcript_HQ_OA1_4MF_transcript32164/f2p0/1768	0.000105664	0.000103946	0.000105879	1051.63
transcript_HQ_OA1_4MF_transcript34409/f2p0/1554	0.000100413	0.000112022	0.000102785	1050.73
transcript_HQ_OA1_4MF_transcript24769/f4p0/2327	0.000100443	9.88339e-05	0.000115858	1050.45
transcript_HQ_OA1_4MF_transcript28806/f32p0/2014	9.99069e-05	0.0001044	0.000110622	1049.76
transcript_HQ_OA1_4MF_transcript36239/f5p0/1165	0.00010189	0.000104793	0.000108053	1049.12
transcript_HQ_OA1_4MF_transcript25623/f3p0/2256	0.000103205	0.000100457	0.000110762	1048.08
transcript_HQ_OA1_4MF_transcript35952/f2p0/1232	9.69625e-05	0.00010803	0.000109359	1047.84
transcript_HQ_OA1_4MF_transcript34545/f4p0/1382	9.78023e-05	0.000106799	0.000109734	1047.79
transcript_HQ_OA1_4MF_transcript30170/f3p0/1950	0.000102538	0.000107979	0.00010362	1047.12
transcript_HQ_OA1_4MF_transcript33583/f2p0/1632	0.000101991	0.000106003	0.000106008	1046.67
transcript_HQ_OA1_4MF_transcript26373/f39p0/1972	0.000100352	0.000101556	0.000111672	1045.27
transcript_HQ_OA1_4MF_transcript36074/f8p0/1145	0.000102103	0.000104662	0.000106297	1043.54
transcript_HQ_OA1_4MF_transcript27038/f5p0/2168	0.000101839	0.000101133	0.000110012	1043.28
transcript_HQ_OA1_4MF_transcript37751/f2p0/651	0.000107759	0.000100901	0.000104241	1043
transcript_HQ_OA1_4MF_transcript37682/f2p0/679	0.000109317	0.000102706	0.000100483	1041.69
transcript_HQ_OA1_4MF_transcript35289/f8p0/1386	9.40181e-05	0.000106648	0.000111629	1040.98
transcript_HQ_OA1_4MF_transcript37042/f5p0/875	9.64769e-05	0.00010204	0.000113342	1039.53
transcript_HQ_OA1_4MF_transcript36960/f5p0/945	0.000100544	0.000107435	0.000103727	1039.02
transcript_HQ_OA1_4MF_transcript26211/f9p0/2201	0.000102123	0.000101224	0.000107228	1035.25
transcript_HQ_OA1_4MF_transcript38215/f2p0/431	0.000105502	0.00010204	0.000101768	1031.03
transcript_HQ_OA1_4MF_transcript36596/f10p0/1014	9.69322e-05	0.000103966	0.000108374	1030.91
transcript_HQ_OA1_4MF_transcript36731/f4p0/1001	0.000102315	0.000100891	0.000106051	1030.86
transcript_HQ_OA1_4MF_transcript37344/f4p0/824	0.000102821	9.89145e-05	0.0001074	1030.45
transcript_HQ_OA1_4MF_transcript29042/f11p0/2029	9.79339e-05	0.000102877	0.000108246	1030.19
transcript_HQ_OA1_4MF_transcript37582/f5p0/734	0.000102315	9.25622e-05	0.000113695	1028.58
transcript_HQ_OA1_4MF_transcript33792/f3p0/1598	0.0001002	0.000111307	9.68857e-05	1027.98
transcript_HQ_OA1_4MF_transcript35447/f3p0/1330	0.000101657	0.00010077	0.000104916	1024.48
transcript_HQ_OA1_4MF_transcript28573/f14p0/2060	0.000105006	0.000100528	0.000101297	1022.77
transcript_HQ_OA1_4MF_transcript30281/f162p0/1824	9.95022e-05	0.000100205	0.000106361	1020.23
transcript_HQ_OA1_4MF_transcript31621/f2p0/1829	0.000101819	9.79163e-05	0.000106093	1019.43
transcript_HQ_OA1_4MF_transcript29261/f24p0/1982	0.000101384	0.000100266	0.000103802	1018.17
transcript_HQ_OA1_4MF_transcript37047/f7p0/919	9.96135e-05	0.000108715	9.67572e-05	1016.95
transcript_HQ_OA1_4MF_transcript15051/f33p0/2920	9.84499e-05	0.000102111	0.000104316	1016.26
transcript_HQ_OA1_4MF_transcript25081/f14p0/2146	9.91986e-05	0.000102222	0.000103181	1015.34
transcript_HQ_OA1_4MF_transcript35577/f12p0/1308	9.99575e-05	0.000100608	0.000103931	1014.99
transcript_HQ_OA1_4MF_transcript29200/f2p0/2018	9.83892e-05	9.98018e-05	0.000106243	1014.78
transcript_HQ_OA1_4MF_transcript37311/f5p0/777	9.33908e-05	0.000107979	0.000102924	1014.31
transcript_HQ_OA1_4MF_transcript37521/f2p0/763	0.000100929	0.000100195	0.000102625	1012.49
transcript_HQ_OA1_4MF_transcript38128/f2p0/485	0.000104349	0.00011051	8.87271e-05	1011.95
transcript_HQ_OA1_4MF_transcript37697/f10p0/680	0.00010618	9.715e-05	9.9905e-05	1010.78
transcript_HQ_OA1_4MF_transcript37846/f5p0/616	0.000101364	9.83801e-05	0.000103192	1009.79
transcript_HQ_OA1_4MF_transcript38011/f3p0/524	0.000110531	0.00010438	8.76136e-05	1008.41
transcript_HQ_OA1_4MF_transcript38010/f3p0/544	0.000103519	0.000103916	9.50655e-05	1008.33
transcript_HQ_OA1_4MF_transcript19045/f35p0/2739	9.87231e-05	9.61014e-05	0.00010755	1007.91
transcript_HQ_OA1_4MF_transcript36214/f8p0/1170	0.000100251	0.000101143	0.000100472	1006.22
transcript_HQ_OA1_4MF_transcript26595/f11p0/2217	9.22475e-05	0.000102121	0.000107453	1006.07
transcript_HQ_OA1_4MF_transcript31760/f2p0/1812	0.000100686	9.60711e-05	0.000104852	1005.36
transcript_HQ_OA1_4MF_transcript19114/f2p0/2765	9.57079e-05	9.96506e-05	0.000106008	1004.55
transcript_HQ_OA1_4MF_transcript35565/f21p0/1279	0.000105543	9.50326e-05	0.000100472	1003.49
transcript_HQ_OA1_4MF_transcript33900/f3p0/1590	9.65274e-05	0.000104168	9.99585e-05	1002.18
transcript_HQ_OA1_4MF_transcript35986/f4p0/1191	9.82172e-05	9.79264e-05	0.000104316	1001.53
transcript_HQ_OA1_4MF_transcript37850/f3p0/601	0.000105351	0.00010203	9.30741e-05	1001.52
transcript_HQ_OA1_4MF_transcript35460/f7p0/1337	9.47568e-05	9.92876e-05	0.000106233	1000.92
transcript_HQ_OA1_4MF_transcript14636/f3p0/3251	9.59001e-05	0.000103119	0.000101158	1000.59
transcript_HQ_OA1_4MF_transcript36308/f4p0/1126	0.000105431	9.67164e-05	9.75388e-05	998.955
transcript_HQ_OA1_4MF_transcript36233/f5p0/1158	9.71952e-05	9.11909e-05	0.000110515	996.339
transcript_HQ_OA1_4MF_transcript31110/f5p0/1866	9.62441e-05	9.5698e-05	0.000106929	996.236
transcript_HQ_OA1_4MF_transcript37317/f4p0/831	9.46961e-05	9.37722e-05	0.000110248	995.72
transcript_HQ_OA1_4MF_transcript29995/f2p0/1958	9.8116e-05	9.53451e-05	0.000105119	995.268
transcript_HQ_OA1_4MF_transcript21779/f5p0/2361	9.88344e-05	0.000100659	9.89842e-05	994.925
transcript_HQ_OA1_4MF_transcript16692/f5p0/3015	9.30266e-05	0.000101405	0.000103749	993.934
transcript_HQ_OA1_4MF_transcript35394/f6p0/1355	9.42509e-05	0.000100931	0.000102946	993.759
transcript_HQ_OA1_4MF_transcript21866/f7p0/2516	9.32188e-05	9.78256e-05	0.000107036	993.6
transcript_HQ_OA1_4MF_transcript34078/f5p0/1569	0.000103246	0.000101425	9.33738e-05	993.483
transcript_HQ_OA1_4MF_transcript38229/f2p0/413	9.59507e-05	9.34495e-05	0.000108278	992.26
transcript_HQ_OA1_4MF_transcript37448/f10p0/774	9.9826e-05	9.33184e-05	0.000104123	990.893
transcript_HQ_OA1_4MF_transcript37026/f3p0/888	9.74178e-05	9.87229e-05	0.000100355	988.318
transcript_HQ_OA1_4MF_transcript15620/f2p0/3135	9.65983e-05	9.59098e-05	0.000103267	985.917
transcript_HQ_OA1_4MF_transcript30795/f2p0/1897	9.96337e-05	0.00010083	9.5194e-05	985.527
transcript_HQ_OA1_4MF_transcript25911/f2p0/2247	9.79238e-05	9.78356e-05	9.97016e-05	984.87
transcript_HQ_OA1_4MF_transcript26579/f12p0/2062	9.93707e-05	9.75936e-05	9.84917e-05	984.853
transcript_HQ_OA1_4MF_transcript20573/f208p0/2392	9.60013e-05	9.58291e-05	0.000103513	984.479
transcript_HQ_OA1_4MF_transcript21680/f2p0/2433	9.48276e-05	9.68878e-05	0.000103213	983.096
transcript_HQ_OA1_4MF_transcript34171/f14p0/1548	9.8713e-05	9.38327e-05	0.000102089	982.116
transcript_HQ_OA1_4MF_transcript33482/f3p0/1657	9.55865e-05	9.50326e-05	0.00010377	981.297
transcript_HQ_OA1_4MF_transcript36017/f12p0/1209	9.95831e-05	9.56174e-05	9.89521e-05	980.509
transcript_HQ_OA1_4MF_transcript23948/f175p0/2094	8.99607e-05	0.000102514	0.000101661	980.453
transcript_HQ_OA1_4MF_transcript11263/f16p0/4020	9.69018e-05	9.59602e-05	0.000100869	979.102
transcript_HQ_OA1_4MF_transcript37668/f4p0/689	0.000101566	9.56779e-05	9.64039e-05	978.827
transcript_HQ_OA1_4MF_transcript22648/f89p0/2390	9.61632e-05	9.78457e-05	9.96159e-05	978.749
transcript_HQ_OA1_4MF_transcript22744/f113p0/2306	9.47062e-05	9.79566e-05	0.000100804	978.224
transcript_LQ_OA1_4MF_transcript23002/f2p0/2475	9.83588e-05	9.72912e-05	9.77315e-05	977.938
transcript_HQ_OA1_4MF_transcript34324/f22p0/1413	9.67602e-05	8.85693e-05	0.00010741	975.8
transcript_HQ_OA1_4MF_transcript34101/f6p0/1565	9.51918e-05	9.73819e-05	0.000100012	975.286
transcript_HQ_OA1_4MF_transcript17542/f67p0/2694	9.70738e-05	9.38528e-05	0.000101575	975.006
transcript_HQ_OA1_4MF_transcript37067/f6p0/909	0.000102791	9.36411e-05	9.59542e-05	974.62
transcript_HQ_OA1_4MF_transcript17566/f6p0/2903	9.53031e-05	9.59602e-05	0.000100986	974.166
transcript_HQ_OA1_4MF_transcript18216/f75p0/2761	9.60822e-05	9.27135e-05	0.00010331	973.685
transcript_HQ_OA1_4MF_transcript25277/f4p0/2289	9.57079e-05	9.50326e-05	0.000101201	973.136
transcript_HQ_OA1_4MF_transcript14010/f66p0/3351	9.39675e-05	9.7876e-05	9.94767e-05	971.067
transcript_HQ_OA1_4MF_transcript26788/f35p0/2138	9.70232e-05	9.51838e-05	9.89949e-05	970.673
transcript_HQ_OA1_4MF_transcript32750/f25p0/1656	9.08815e-05	9.2532e-05	0.000106875	967.629
transcript_HQ_OA1_4MF_transcript30283/f2p0/1906	9.51008e-05	0.000101435	9.34916e-05	966.759
transcript_HQ_OA1_4MF_transcript35465/f2p0/1341	9.66893e-05	9.05355e-05	0.000102667	966.307
transcript_HQ_OA1_4MF_transcript35878/f6p0/1245	9.75291e-05	9.90456e-05	9.31704e-05	965.817
transcript_HQ_OA1_4MF_transcript10129/f15p0/4885	9.02643e-05	9.88439e-05	0.000100547	965.519
transcript_HQ_OA1_4MF_transcript21634/f198p0/2266	9.52627e-05	9.50225e-05	9.92197e-05	965.016
transcript_HQ_OA1_4MF_transcript37407/f4p0/797	9.68411e-05	9.50931e-05	9.72497e-05	963.946
transcript_HQ_OA1_4MF_transcript37536/f2p0/747	9.69625e-05	9.50527e-05	9.71426e-05	963.86
transcript_HQ_OA1_4MF_transcript25250/f6p0/2281	9.52222e-05	9.42259e-05	9.94981e-05	963.154
transcript_HQ_OA1_4MF_transcript22089/f4p0/2533	9.17517e-05	9.57686e-05	0.000101222	962.474
transcript_HQ_OA1_4MF_transcript16143/f2p0/3083	0.000100109	0.000101445	8.70997e-05	962.181
transcript_HQ_OA1_4MF_transcript35219/f14p0/1381	8.93739e-05	0.000100326	9.89521e-05	962.174
transcript_HQ_OA1_4MF_transcript17903/f4p0/2898	8.97381e-05	9.24009e-05	0.000106436	961.917
transcript_HQ_OA1_4MF_transcript37673/f2p0/683	9.79136e-05	9.21589e-05	9.84167e-05	961.631
transcript_HQ_OA1_4MF_transcript32637/f2p0/1735	8.95054e-05	9.39738e-05	0.000104926	961.352
transcript_HQ_OA1_4MF_transcript36789/f5p0/984	9.23082e-05	9.92271e-05	9.64146e-05	959.833
transcript_HQ_OA1_4MF_transcript19504/f67p0/2677	8.94144e-05	0.00010448	9.38449e-05	959.132
transcript_HQ_OA1_4MF_transcript22642/f3p0/2494	9.56472e-05	9.5819e-05	9.61041e-05	958.568
transcript_HQ_OA1_4MF_transcript31741/f18p0/1814	8.7846e-05	9.89145e-05	0.000100772	958.443
transcript_HQ_OA1_4MF_transcript32773/f20p0/1700	9.32896e-05	9.50729e-05	9.9102e-05	958.215
transcript_HQ_OA1_4MF_transcript34838/f2p0/1456	9.73268e-05	9.61921e-05	9.39199e-05	958.129
transcript_HQ_OA1_4MF_transcript24602/f8p0/2315	9.31379e-05	9.12918e-05	0.000102989	958.06
transcript_HQ_OA1_4MF_transcript18760/f2p0/2783	8.92626e-05	9.9943e-05	9.80634e-05	957.563
transcript_HQ_OA1_4MF_transcript17363/f2p0/2933	9.7347e-05	8.73493e-05	0.000102496	957.308
transcript_HQ_OA1_4MF_transcript37932/f6p0/577	8.78056e-05	8.56553e-05	0.000113642	957.009
transcript_HQ_OA1_4MF_transcript38075/f5p0/510	9.60215e-05	9.97615e-05	9.10398e-05	956.076
transcript_HQ_OA1_4MF_transcript27641/f15p0/1937	9.89457e-05	9.42461e-05	9.35773e-05	955.897
transcript_HQ_OA1_4MF_transcript36079/f11p0/1115	9.52728e-05	9.27135e-05	9.83418e-05	954.427
transcript_HQ_OA1_4MF_transcript14384/f2p0/3289	0.000100716	9.1685e-05	9.38021e-05	954.012
transcript_HQ_OA1_4MF_transcript38023/f13p0/538	9.91076e-05	8.82467e-05	9.86951e-05	953.498
transcript_HQ_OA1_4MF_transcript25355/f158p0/2104	9.50704e-05	9.32882e-05	9.69713e-05	951.1
transcript_HQ_OA1_4MF_transcript16712/f4p0/2996	9.31379e-05	9.17556e-05	0.000100408	951.005
transcript_HQ_OA1_4MF_transcript36353/f11p0/1141	9.86826e-05	9.09489e-05	9.54081e-05	950.132
transcript_HQ_OA1_4MF_transcript21691/f319p0/2328	9.13166e-05	9.51737e-05	9.84274e-05	949.726
transcript_HQ_OA1_4MF_transcript27783/f2p0/2119	9.01429e-05	9.66257e-05	9.80848e-05	949.511
transcript_HQ_OA1_4MF_transcript30380/f19p0/1877	9.62037e-05	9.30865e-05	9.54403e-05	949.101
transcript_HQ_OA1_4MF_transcript18558/f71p0/2608	9.3836e-05	9.32781e-05	9.69499e-05	946.88
transcript_HQ_OA1_4MF_transcript27149/f3p0/2159	9.1094e-05	9.45385e-05	9.8406e-05	946.795
transcript_HQ_OA1_4MF_transcript36966/f5p0/903	9.16505e-05	9.55972e-05	9.67358e-05	946.612
transcript_HQ_OA1_4MF_transcript36744/f2p0/1006	9.40788e-05	9.38932e-05	9.59006e-05	946.242
transcript_HQ_OA1_4MF_transcript34132/f2p0/1561	9.34313e-05	9.38024e-05	9.65109e-05	945.815
transcript_HQ_OA1_4MF_transcript37098/f6p0/885	9.24701e-05	9.2411e-05	9.88557e-05	945.789
transcript_HQ_OA1_4MF_transcript37788/f2p0/643	8.72288e-05	8.71174e-05	0.000109316	945.542
transcript_HQ_OA1_4MF_transcript37962/f2p0/562	9.94516e-05	9.51334e-05	8.89734e-05	945.194
transcript_HQ_OA1_4MF_transcript36665/f4p0/1029	9.61531e-05	9.28647e-05	9.44552e-05	944.91
transcript_HQ_OA1_4MF_transcript8091/f12p0/5685	9.16404e-05	9.68273e-05	9.48835e-05	944.504
transcript_HQ_OA1_4MF_transcript27032/f100p0/2031	8.83823e-05	9.02129e-05	0.000104712	944.358
transcript_HQ_OA1_4MF_transcript35644/f10p0/1196	9.51615e-05	9.27135e-05	9.53011e-05	943.92
transcript_HQ_OA1_4MF_transcript35323/f17p0/1378	9.70738e-05	9.11405e-05	9.4937e-05	943.838
transcript_HQ_OA1_4MF_transcript13465/f6p0/3444	9.39878e-05	8.76417e-05	0.000101243	942.909
transcript_HQ_OA1_4MF_transcript36992/f6p0/902	9.15999e-05	8.9991e-05	0.000100772	941.211
transcript_HQ_OA1_4MF_transcript17585/f35p0/2842	9.13065e-05	9.53754e-05	9.52796e-05	939.872
transcript_HQ_OA1_4MF_transcript16062/f124p0/2848	9.39372e-05	9.04649e-05	9.73996e-05	939.339
transcript_HQ_OA1_4MF_transcript19291/f3p0/2743	9.1782e-05	9.06263e-05	9.88771e-05	937.618
transcript_HQ_OA1_4MF_transcript10823/f4p0/4334	9.28748e-05	9.06565e-05	9.7603e-05	937.114
transcript_HQ_OA1_4MF_transcript23365/f2p0/2430	9.1185e-05	9.16951e-05	9.81062e-05	936.621
transcript_HQ_OA1_4MF_transcript36641/f5p0/1032	8.98899e-05	9.05859e-05	0.000100312	935.959
transcript_HQ_OA1_4MF_transcript38036/f2p0/525	9.05476e-05	9.15035e-05	9.86844e-05	935.785
transcript_HQ_OA1_4MF_transcript36340/f2p0/1127	9.2976e-05	9.29756e-05	9.47657e-05	935.724
transcript_HQ_OA1_4MF_transcript36852/f3p0/980	9.11648e-05	8.95373e-05	9.96908e-05	934.643
transcript_HQ_OA1_4MF_transcript21017/f16p0/2604	9.31277e-05	8.85895e-05	9.83418e-05	933.53
transcript_HQ_OA1_4MF_transcript21365/f11p0/2563	8.95763e-05	8.96482e-05	0.000100547	932.573
transcript_HQ_OA1_4MF_transcript30062/f28p0/1922	9.22879e-05	8.96381e-05	9.76244e-05	931.835
transcript_HQ_OA1_4MF_transcript37163/f2p0/884	9.25611e-05	9.44477e-05	9.2089e-05	930.326
transcript_HQ_OA1_4MF_transcript36566/f11p0/1055	9.30164e-05	9.72004e-05	8.85344e-05	929.171
transcript_HQ_OA1_4MF_transcript19293/f20p0/2669	8.96977e-05	9.21589e-05	9.68321e-05	928.962
transcript_HQ_OA1_4MF_transcript35100/f12p0/1397	9.74583e-05	8.83576e-05	9.24424e-05	927.528
transcript_HQ_OA1_4MF_transcript10177/f16p0/4888	9.43318e-05	8.91945e-05	9.41983e-05	925.748
transcript_HQ_OA1_4MF_transcript25154/f2p0/2279	9.18731e-05	8.78736e-05	9.76137e-05	924.535
transcript_HQ_OA1_4MF_transcript32808/f7p0/1711	8.66217e-05	8.9497e-05	0.000101008	923.755
transcript_HQ_OA1_4MF_transcript36373/f4p0/1116	8.78359e-05	9.22597e-05	9.65109e-05	922.022
transcript_HQ_OA1_4MF_transcript37171/f4p0/858	8.17954e-05	9.5688e-05	9.89092e-05	921.309
transcript_HQ_OA1_4MF_transcript35726/f24p0/1258	9.49085e-05	8.88617e-05	9.23781e-05	920.495
transcript_HQ_OA1_4MF_transcript36006/f9p0/1216	9.92796e-05	7.42716e-05	0.000102293	919.479
transcript_HQ_OA1_4MF_transcript27230/f3p0/2160	8.55087e-05	7.82645e-05	0.000111864	918.792
transcript_HQ_OA1_4MF_transcript22727/f5p0/2442	8.91108e-05	9.11808e-05	9.49049e-05	917.322
transcript_HQ_OA1_4MF_transcript37391/f2p0/807	9.45848e-05	8.94163e-05	9.1179e-05	917.267
transcript_HQ_OA1_4MF_transcript11529/f43p0/3718	9.11243e-05	8.84181e-05	9.54831e-05	916.752
transcript_HQ_OA1_4MF_transcript28982/f38p0/1867	8.95661e-05	9.28244e-05	9.2346e-05	915.788
transcript_HQ_OA1_4MF_transcript16456/f2p0/3066	9.2804e-05	8.74098e-05	9.43803e-05	915.313
transcript_HQ_OA1_4MF_transcript14259/f2p0/3322	9.18933e-05	8.72989e-05	9.51619e-05	914.514
transcript_HQ_OA1_4MF_transcript36603/f4p0/1047	9.13874e-05	9.40041e-05	8.89198e-05	914.371
transcript_HQ_OA1_4MF_transcript27082/f180p0/1873	8.94042e-05	9.25219e-05	9.23674e-05	914.312
transcript_HQ_OA1_4MF_transcript36587/f3p0/1052	9.18225e-05	9.88036e-05	8.35878e-05	914.046
transcript_HQ_OA1_4MF_transcript35978/f5p0/1077	9.42306e-05	8.58368e-05	9.41447e-05	914.041
transcript_HQ_OA1_4MF_transcript31201/f21p0/1816	8.57212e-05	9.03439e-05	9.81169e-05	913.94
transcript_HQ_OA1_4MF_transcript36599/f3p0/1056	8.74008e-05	9.16346e-05	9.5012e-05	913.491
transcript_HQ_OA1_4MF_transcript37414/f4p0/794	9.47568e-05	8.865e-05	9.05687e-05	913.251
transcript_HQ_OA1_4MF_transcript36345/f16p0/1090	8.86049e-05	8.64418e-05	9.87915e-05	912.794
transcript_HQ_OA1_4MF_transcript37367/f5p0/813	9.05577e-05	9.36512e-05	8.95943e-05	912.677
transcript_HQ_OA1_4MF_transcript33723/f12p0/1485	9.15189e-05	9.10598e-05	9.12111e-05	912.633
transcript_HQ_OA1_4MF_transcript36465/f5p0/967	8.78764e-05	9.33991e-05	9.20676e-05	911.144
transcript_HQ_OA1_4MF_transcript23682/f5p0/2412	0.000102851	8.33262e-05	8.70461e-05	910.745
transcript_HQ_OA1_4MF_transcript33905/f2p0/1583	9.10434e-05	9.19774e-05	8.95622e-05	908.61
transcript_HQ_OA1_4MF_transcript34670/f24p0/1405	8.71782e-05	8.6341e-05	9.88236e-05	907.809
transcript_HQ_OA1_4MF_transcript37876/f2p0/608	8.51141e-05	8.5131e-05	0.000102025	907.567
transcript_HQ_OA1_4MF_transcript23107/f2p0/2448	8.92525e-05	8.58368e-05	9.68857e-05	906.583
transcript_HQ_OA1_4MF_transcript37728/f3p0/663	8.79877e-05	8.75812e-05	9.55259e-05	903.649
transcript_HQ_OA1_4MF_transcript27247/f2p0/2153	8.9728e-05	8.49193e-05	9.64467e-05	903.647
transcript_HQ_OA1_4MF_transcript18230/f2p0/2792	8.68747e-05	9.29454e-05	9.06543e-05	901.581
transcript_HQ_OA1_4MF_transcript36226/f4p0/1156	9.01833e-05	8.27918e-05	9.73889e-05	901.213
transcript_HQ_OA1_4MF_transcript38146/f5p0/454	8.91412e-05	8.15717e-05	9.95195e-05	900.775
transcript_HQ_OA1_4MF_transcript36504/f6p0/1063	0.000104339	7.04905e-05	9.52582e-05	900.291
transcript_HQ_OA1_4MF_transcript37839/f2p0/609	9.03857e-05	8.83273e-05	9.0665e-05	897.927
transcript_HQ_OA1_4MF_transcript31668/f4p0/1840	9.11446e-05	8.67947e-05	9.12967e-05	897.453
transcript_HQ_OA1_4MF_transcript37851/f3p0/580	8.94346e-05	8.13297e-05	9.80741e-05	896.128
transcript_HQ_OA1_4MF_transcript34500/f15p0/1502	8.55492e-05	8.71275e-05	9.61255e-05	896.007
transcript_HQ_OA1_4MF_transcript17587/f3p0/2811	9.15189e-05	8.83072e-05	8.87913e-05	895.392
transcript_HQ_OA1_4MF_transcript36991/f2p0/919	9.09523e-05	8.56755e-05	9.19284e-05	895.188
transcript_HQ_OA1_4MF_transcript29566/f4p0/1986	9.01226e-05	9.41049e-05	8.4241e-05	894.895
transcript_HQ_OA1_4MF_transcript35569/f8p0/1294	8.44362e-05	8.89122e-05	9.50976e-05	894.82
transcript_HQ_OA1_4MF_transcript31623/f23p0/1797	8.87668e-05	9.03339e-05	8.91875e-05	894.294
transcript_HQ_OA1_4MF_transcript36970/f2p0/952	8.87162e-05	8.65124e-05	9.24959e-05	892.415
transcript_HQ_OA1_4MF_transcript26430/f44p0/1985	8.19775e-05	8.83878e-05	9.73354e-05	892.336
transcript_HQ_OA1_4MF_transcript36648/f8p0/1032	8.73503e-05	9.08783e-05	8.9316e-05	891.815
transcript_HQ_OA1_4MF_transcript35668/f2p0/1235	8.70164e-05	9.11304e-05	8.9316e-05	891.543
transcript_HQ_OA1_4MF_transcript37433/f6p0/797	9.02339e-05	8.17129e-05	9.51512e-05	890.327
transcript_HQ_OA1_4MF_transcript37278/f4p0/842	8.60754e-05	8.52419e-05	9.54188e-05	889.12
transcript_HQ_OA1_4MF_transcript36296/f4p0/1129	8.60855e-05	8.87206e-05	9.18642e-05	888.901
transcript_HQ_OA1_4MF_transcript18416/f9p0/2805	9.27331e-05	8.66536e-05	8.70997e-05	888.288
transcript_HQ_OA1_4MF_transcript34821/f3p0/1454	9.03351e-05	8.58872e-05	9.02046e-05	888.09
transcript_HQ_OA1_4MF_transcript36732/f6p0/971	8.91007e-05	9.30462e-05	8.37484e-05	886.318
transcript_HQ_OA1_4MF_transcript19682/f4p0/2703	8.73098e-05	8.58167e-05	9.23032e-05	884.765
transcript_HQ_OA1_4MF_transcript34961/f13p0/1285	9.22677e-05	8.47479e-05	8.83631e-05	884.595
transcript_HQ_OA1_4MF_transcript23024/f15p0/2379	8.80181e-05	8.5373e-05	9.19391e-05	884.434
transcript_HQ_OA1_4MF_transcript37332/f3p0/823	8.53974e-05	8.87307e-05	9.08899e-05	883.393
transcript_HQ_OA1_4MF_transcript26681/f2p0/2210	8.67836e-05	8.79845e-05	9.00976e-05	882.886
transcript_HQ_OA1_4MF_transcript36044/f4p0/1203	8.26959e-05	8.45664e-05	9.69713e-05	880.779
transcript_HQ_OA1_4MF_transcript32103/f18p0/1742	8.52254e-05	8.52823e-05	9.34809e-05	879.962
transcript_HQ_OA1_4MF_transcript25632/f4p0/2247	9.11041e-05	8.33564e-05	8.95194e-05	879.933
transcript_HQ_OA1_4MF_transcript37559/f9p0/743	8.41833e-05	8.72686e-05	9.20355e-05	878.291
transcript_HQ_OA1_4MF_transcript20901/f4p0/2610	8.58831e-05	8.25094e-05	9.49263e-05	877.73
transcript_HQ_OA1_4MF_transcript27320/f2p0/2163	8.71175e-05	8.75207e-05	8.83524e-05	876.635
transcript_HQ_OA1_4MF_transcript35275/f3p0/1393	8.562e-05	8.68149e-05	9.02903e-05	875.751
transcript_HQ_OA1_4MF_transcript37424/f3p0/795	8.31613e-05	8.02408e-05	9.91448e-05	875.156
transcript_HQ_OA1_4MF_transcript37803/f2p0/623	8.66217e-05	9.52241e-05	8.03865e-05	874.108
transcript_HQ_OA1_4MF_transcript28024/f22p0/2084	8.44463e-05	8.51411e-05	9.21961e-05	872.612
transcript_HQ_OA1_4MF_transcript35660/f2p0/1293	8.49927e-05	9.00112e-05	8.6468e-05	871.573
transcript_HQ_OA1_4MF_transcript26997/f47p0/2037	8.79371e-05	7.96559e-05	9.32025e-05	869.319
transcript_HQ_OA1_4MF_transcript36460/f6p0/1079	8.38696e-05	8.78534e-05	8.89305e-05	868.845
transcript_HQ_OA1_4MF_transcript34478/f2p0/1510	8.27364e-05	8.32757e-05	9.46265e-05	868.795
transcript_HQ_OA1_4MF_transcript34917/f2p0/1434	8.15829e-05	8.75711e-05	9.12218e-05	867.919
transcript_HQ_OA1_4MF_transcript26632/f3p0/2206	8.92221e-05	8.501e-05	8.59862e-05	867.394
transcript_HQ_OA1_4MF_transcript28812/f7p0/2024	8.59742e-05	8.66334e-05	8.7271e-05	866.262
transcript_HQ_OA1_4MF_transcript15436/f40p0/3155	8.36976e-05	8.379e-05	9.19605e-05	864.827
transcript_HQ_OA1_4MF_transcript38248/f3p0/409	8.80383e-05	7.85468e-05	9.28278e-05	864.71
transcript_HQ_OA1_4MF_transcript23216/f47p0/2351	8.0733e-05	8.5736e-05	9.29349e-05	864.679
transcript_HQ_OA1_4MF_transcript35854/f10p0/1261	8.84329e-05	8.35278e-05	8.73031e-05	864.213
transcript_HQ_OA1_4MF_transcript22595/f33p0/2469	8.5276e-05	8.36891e-05	9.01511e-05	863.721
transcript_HQ_OA1_4MF_transcript36396/f11p0/950	7.90533e-05	8.57663e-05	9.38985e-05	862.394
transcript_HQ_OA1_4MF_transcript36523/f16p0/1052	8.70973e-05	8.44958e-05	8.6832e-05	861.417
transcript_HQ_OA1_4MF_transcript37813/f5p0/624	9.27635e-05	8.43143e-05	8.12752e-05	861.177
transcript_HQ_OA1_4MF_transcript37514/f2p0/773	8.66015e-05	8.64519e-05	8.51296e-05	860.61
transcript_HQ_OA1_4MF_transcript20970/f2p0/2557	8.30197e-05	8.70266e-05	8.81168e-05	860.544
transcript_HQ_OA1_4MF_transcript31484/f9p0/1826	8.04598e-05	9.04347e-05	8.71318e-05	860.088
transcript_HQ_OA1_4MF_transcript38123/f2p0/486	8.45475e-05	8.51814e-05	8.79562e-05	858.951
transcript_HQ_OA1_4MF_transcript36466/f7p0/1084	8.23013e-05	8.64116e-05	8.86629e-05	857.919
transcript_HQ_OA1_4MF_transcript10395/f15p0/4645	8.48612e-05	8.20859e-05	9.03652e-05	857.708
transcript_HQ_OA1_4MF_transcript25873/f2p0/2252	8.59843e-05	8.60788e-05	8.45515e-05	855.382
transcript_HQ_OA1_4MF_transcript37385/f2p0/806	8.36065e-05	8.39715e-05	8.8695e-05	854.243
transcript_HQ_OA1_4MF_transcript31154/f2p0/1610	9.32795e-05	7.93534e-05	8.34701e-05	853.677
transcript_HQ_OA1_4MF_transcript37885/f2p0/592	9.01226e-05	8.62906e-05	7.95193e-05	853.108
transcript_HQ_OA1_4MF_transcript19071/f46p0/2574	8.35053e-05	7.97467e-05	9.26351e-05	852.957
transcript_HQ_OA1_4MF_transcript37459/f2p0/787	8.30703e-05	8.72787e-05	8.53973e-05	852.488
transcript_HQ_OA1_4MF_transcript37274/f5p0/839	8.89793e-05	7.90207e-05	8.77314e-05	852.438
transcript_HQ_OA1_4MF_transcript34722/f2p0/1435	8.72491e-05	8.74098e-05	8.10503e-05	852.364
transcript_HQ_OA1_4MF_transcript38330/f2p0/319	8.82103e-05	9.46796e-05	7.23029e-05	850.643
transcript_HQ_OA1_4MF_transcript18990/f36p0/2575	8.2878e-05	8.5373e-05	8.63823e-05	848.778
transcript_HQ_OA1_4MF_transcript33842/f27p0/1574	8.29488e-05	8.2822e-05	8.88235e-05	848.648
transcript_HQ_OA1_4MF_transcript36357/f3p0/1121	8.19067e-05	8.36488e-05	8.85451e-05	847.002
transcript_HQ_OA1_4MF_transcript36341/f6p0/1126	8.24227e-05	7.8567e-05	9.2892e-05	846.272
transcript_HQ_OA1_4MF_transcript21928/f154p0/2359	8.05508e-05	8.58368e-05	8.7453e-05	846.136
transcript_HQ_OA1_4MF_transcript35295/f4p0/1363	8.42237e-05	8.76114e-05	8.19497e-05	845.95
transcript_HQ_OA1_4MF_transcript37964/f2p0/562	7.64833e-05	8.83778e-05	8.89198e-05	845.936
transcript_HQ_OA1_4MF_transcript15925/f254p0/2722	8.14109e-05	8.19952e-05	9.00869e-05	844.976
transcript_HQ_OA1_4MF_transcript25499/f6p0/2281	8.7239e-05	8.28119e-05	8.31703e-05	844.071
transcript_HQ_OA1_4MF_transcript15669/f83p0/3008	7.62101e-05	8.36085e-05	9.32454e-05	843.547
transcript_HQ_OA1_4MF_transcript35433/f3p0/1328	8.10567e-05	8.03617e-05	9.16179e-05	843.455
transcript_HQ_OA1_4MF_transcript35127/f5p0/1394	8.08139e-05	8.24086e-05	8.91018e-05	841.081
transcript_HQ_OA1_4MF_transcript22895/f267p0/2181	8.83418e-05	7.93736e-05	8.44658e-05	840.604
transcript_HQ_OA1_4MF_transcript35927/f5p0/1207	8.3991e-05	8.43748e-05	8.35557e-05	839.738
transcript_HQ_OA1_4MF_transcript33895/f3p0/1592	8.29994e-05	8.35782e-05	8.5226e-05	839.346
transcript_HQ_OA1_4MF_transcript27108/f2p0/2178	8.38696e-05	8.22876e-05	8.49262e-05	836.945
transcript_HQ_OA1_4MF_transcript15341/f77p0/2832	8.22203e-05	8.16826e-05	8.70568e-05	836.533
transcript_HQ_OA1_4MF_transcript34752/f2p0/1495	8.22912e-05	8.11986e-05	8.7453e-05	836.476
transcript_HQ_OA1_4MF_transcript27734/f16p0/2075	8.20483e-05	8.04626e-05	8.83738e-05	836.282
transcript_HQ_OA1_4MF_transcript25801/f2p0/2249	8.21495e-05	8.39916e-05	8.47228e-05	836.213
transcript_HQ_OA1_4MF_transcript17491/f8p0/2871	8.01259e-05	8.03113e-05	9.03652e-05	836.008
transcript_HQ_OA1_4MF_transcript13239/f11p0/3507	7.9448e-05	8.4274e-05	8.7014e-05	835.786
transcript_HQ_OA1_4MF_transcript35105/f9p0/1414	7.68172e-05	8.98902e-05	8.40054e-05	835.709
transcript_HQ_OA1_4MF_transcript31720/f33p0/1730	8.78966e-05	8.02004e-05	8.25493e-05	835.488
transcript_HQ_OA1_4MF_transcript27909/f11p0/2100	8.06621e-05	7.60765e-05	9.33738e-05	833.708
transcript_HQ_OA1_4MF_transcript28136/f5p0/2097	7.80314e-05	8.16322e-05	9.03224e-05	833.287
transcript_HQ_OA1_4MF_transcript37920/f2p0/575	8.58426e-05	8.42639e-05	7.97869e-05	832.978
transcript_HQ_OA1_4MF_transcript36186/f11p0/1141	8.53064e-05	7.98273e-05	8.47335e-05	832.891
transcript_HQ_OA1_4MF_transcript16424/f7p0/3042	7.90837e-05	7.91921e-05	9.07186e-05	829.981
transcript_LQ_OA1_4MF_transcript30578/f2p0/1882	8.54076e-05	8.14305e-05	8.20782e-05	829.721
transcript_HQ_OA1_4MF_transcript35853/f3p0/1246	7.8679e-05	8.48991e-05	8.52474e-05	829.418
transcript_HQ_OA1_4MF_transcript36982/f2p0/933	7.72827e-05	7.82746e-05	9.32025e-05	829.199
transcript_HQ_OA1_4MF_transcript34834/f2p0/1450	8.54379e-05	8.46067e-05	7.87056e-05	829.167
transcript_HQ_OA1_4MF_transcript35070/f4p0/1417	8.35357e-05	8.05029e-05	8.45729e-05	828.705
transcript_HQ_OA1_4MF_transcript27815/f49p0/2076	7.92557e-05	8.08457e-05	8.83524e-05	828.179
transcript_HQ_OA1_4MF_transcript35694/f9p0/1233	8.41023e-05	7.77099e-05	8.65536e-05	827.886
transcript_HQ_OA1_4MF_transcript19058/f14p0/2691	8.06318e-05	8.12087e-05	8.63181e-05	827.195
transcript_HQ_OA1_4MF_transcript34800/f2p0/1473	8.26251e-05	7.84258e-05	8.70568e-05	827.026
transcript_HQ_OA1_4MF_transcript33268/f19p0/1615	8.18662e-05	8.07348e-05	8.54722e-05	826.911
transcript_HQ_OA1_4MF_transcript34765/f20p0/1462	8.12895e-05	8.4516e-05	8.21424e-05	826.493
transcript_HQ_OA1_4MF_transcript34107/f2p0/1597	8.18864e-05	8.54638e-05	8.00332e-05	824.611
transcript_HQ_OA1_4MF_transcript18912/f174p0/2507	7.92152e-05	8.36286e-05	8.43587e-05	824.009
transcript_HQ_OA1_4MF_transcript27808/f2p0/2128	8.10163e-05	8.05432e-05	8.55793e-05	823.796
transcript_HQ_OA1_4MF_transcript28713/f3p0/2051	8.05104e-05	8.29632e-05	8.362e-05	823.645
transcript_HQ_OA1_4MF_transcript27472/f2p0/2171	8.1249e-05	8.15515e-05	8.40161e-05	822.722
transcript_HQ_OA1_4MF_transcript35490/f11p0/1338	8.13502e-05	7.99584e-05	8.51939e-05	821.675
transcript_HQ_OA1_4MF_transcript35485/f3p0/1332	8.23114e-05	8.14507e-05	8.25814e-05	821.145
transcript_HQ_OA1_4MF_transcript19475/f2p0/2721	8.27971e-05	7.98576e-05	8.36521e-05	821.023
transcript_HQ_OA1_4MF_transcript22603/f11p0/2453	8.03586e-05	7.65302e-05	8.88877e-05	819.255
transcript_HQ_OA1_4MF_transcript33100/f36p0/1629	8.11782e-05	7.80527e-05	8.63502e-05	818.604
transcript_HQ_OA1_4MF_transcript18918/f23p0/2758	8.0824e-05	7.78612e-05	8.67785e-05	818.212
transcript_HQ_OA1_4MF_transcript26226/f88p0/2149	8.28679e-05	7.88695e-05	8.34701e-05	817.358
transcript_HQ_OA1_4MF_transcript19358/f41p0/2706	8.07937e-05	7.99786e-05	8.34594e-05	814.105
transcript_HQ_OA1_4MF_transcript18864/f22p0/2727	8.25036e-05	8.0634e-05	8.0954e-05	813.639
transcript_HQ_OA1_4MF_transcript34666/f7p0/1481	7.77076e-05	8.41227e-05	8.21638e-05	813.314
transcript_HQ_OA1_4MF_transcript23688/f2p0/2405	7.46823e-05	8.55243e-05	8.31382e-05	811.149
transcript_HQ_OA1_4MF_transcript36378/f2p0/1125	8.64194e-05	8.01198e-05	7.67569e-05	810.987
transcript_HQ_OA1_4MF_transcript35425/f4p0/1350	8.47094e-05	7.8325e-05	7.99797e-05	810.047
transcript_HQ_OA1_4MF_transcript32915/f9p0/1672	7.92254e-05	8.0755e-05	8.27955e-05	809.253
transcript_HQ_OA1_4MF_transcript19279/f2p0/2750	7.79909e-05	7.73469e-05	8.7378e-05	809.053
transcript_HQ_OA1_4MF_transcript32477/f15p0/1675	8.07836e-05	7.84964e-05	8.33737e-05	808.846
transcript_HQ_OA1_4MF_transcript32371/f3p0/1763	7.94075e-05	7.54715e-05	8.76671e-05	808.487
transcript_HQ_OA1_4MF_transcript36809/f6p0/991	7.57751e-05	8.2217e-05	8.45193e-05	808.371
transcript_HQ_OA1_4MF_transcript36196/f9p0/1170	7.8598e-05	8.32757e-05	8.02687e-05	807.142
transcript_HQ_OA1_4MF_transcript34064/f6p0/1569	8.1077e-05	8.09163e-05	8.00546e-05	806.826
transcript_HQ_OA1_4MF_transcript38191/f3p0/444	7.48442e-05	8.3548e-05	8.36307e-05	806.743
transcript_HQ_OA1_4MF_transcript36349/f6p0/1125	7.95896e-05	8.04525e-05	8.19283e-05	806.568
transcript_HQ_OA1_4MF_transcript34651/f18p0/1477	8.42035e-05	8.13096e-05	7.58575e-05	804.569
transcript_HQ_OA1_4MF_transcript33884/f32p0/1518	7.99943e-05	8.11583e-05	8.00653e-05	804.06
transcript_HQ_OA1_4MF_transcript36451/f8p0/1082	7.78898e-05	7.66613e-05	8.6468e-05	803.397
transcript_HQ_OA1_4MF_transcript14394/f10p0/3280	7.92557e-05	7.7478e-05	8.40804e-05	802.714
transcript_HQ_OA1_4MF_transcript29776/f14p0/1958	7.96402e-05	8.03214e-05	8.04079e-05	801.232
transcript_HQ_OA1_4MF_transcript27682/f11p0/2116	7.54917e-05	7.6752e-05	8.80205e-05	800.881
transcript_HQ_OA1_4MF_transcript14518/f12p0/3241	7.86891e-05	8.04122e-05	8.10718e-05	800.577
transcript_HQ_OA1_4MF_transcript38069/f2p0/512	7.90028e-05	8.1844e-05	7.92516e-05	800.328
transcript_HQ_OA1_4MF_transcript32425/f2p0/1753	8.18662e-05	7.76696e-05	8.00653e-05	798.67
transcript_HQ_OA1_4MF_transcript37819/f2p0/569	7.40954e-05	8.76114e-05	7.76135e-05	797.734
transcript_HQ_OA1_4MF_transcript34350/f20p0/1499	8.07026e-05	7.95954e-05	7.85985e-05	796.322
transcript_HQ_OA1_4MF_transcript30691/f45p0/1624	8.12186e-05	7.43321e-05	8.32131e-05	795.879
transcript_HQ_OA1_4MF_transcript37122/f8p0/853	7.96402e-05	8.04323e-05	7.79132e-05	793.286
transcript_HQ_OA1_4MF_transcript30805/f31p0/1834	7.96402e-05	7.72158e-05	8.10182e-05	792.914
transcript_HQ_OA1_4MF_transcript37320/f7p0/829	7.73231e-05	8.16725e-05	7.88447e-05	792.801
transcript_HQ_OA1_4MF_transcript35233/f11p0/1378	7.82338e-05	7.81233e-05	8.14572e-05	792.714
transcript_HQ_OA1_4MF_transcript37784/f4p0/644	7.80314e-05	6.84839e-05	9.1179e-05	792.314
transcript_HQ_OA1_4MF_transcript16869/f4p0/2959	7.85677e-05	7.75284e-05	8.15428e-05	792.13
transcript_HQ_OA1_4MF_transcript18519/f25p0/2558	7.93063e-05	7.50379e-05	8.32452e-05	791.965
transcript_HQ_OA1_4MF_transcript35475/f2p0/1338	7.13129e-05	8.02508e-05	8.58898e-05	791.512
transcript_HQ_OA1_4MF_transcript22180/f2p0/2501	7.80618e-05	7.6389e-05	8.23137e-05	789.215
transcript_HQ_OA1_4MF_transcript35456/f3p0/1339	7.55626e-05	7.7478e-05	8.34594e-05	788.333
transcript_HQ_OA1_4MF_transcript35342/f11p0/1357	7.64934e-05	7.64394e-05	8.34379e-05	787.903
transcript_HQ_OA1_4MF_transcript27879/f10p0/2078	7.65845e-05	7.91518e-05	8.05899e-05	787.754
transcript_HQ_OA1_4MF_transcript26791/f18p0/2153	7.95997e-05	7.68226e-05	7.97441e-05	787.221
transcript_HQ_OA1_4MF_transcript19035/f2p0/2677	7.14849e-05	7.83653e-05	8.59647e-05	786.05
transcript_HQ_OA1_4MF_transcript33762/f65p0/1508	7.48745e-05	7.96055e-05	8.10075e-05	784.959
transcript_HQ_OA1_4MF_transcript37779/f5p0/634	7.12623e-05	7.13879e-05	9.16179e-05	780.894
transcript_HQ_OA1_4MF_transcript36010/f13p0/1212	8.16132e-05	7.46245e-05	7.7849e-05	780.289
transcript_HQ_OA1_4MF_transcript34276/f14p0/1506	7.81326e-05	7.91417e-05	7.6425e-05	778.998
transcript_HQ_OA1_4MF_transcript10712/f91p0/4363	7.37008e-05	7.55925e-05	8.43373e-05	778.769
transcript_HQ_OA1_4MF_transcript20245/f48p0/2558	7.67363e-05	7.28398e-05	8.36521e-05	777.427
transcript_HQ_OA1_4MF_transcript37956/f3p0/545	7.13939e-05	8.38101e-05	7.78811e-05	776.951
transcript_HQ_OA1_4MF_transcript14646/f3p0/3271	7.63417e-05	7.45438e-05	8.20247e-05	776.367
transcript_HQ_OA1_4MF_transcript18711/f5p0/2728	7.60786e-05	7.57941e-05	8.08897e-05	775.875
transcript_HQ_OA1_4MF_transcript35390/f4p0/1352	7.30634e-05	7.67319e-05	8.27527e-05	775.16
transcript_HQ_OA1_4MF_transcript28859/f7p0/2052	7.53906e-05	8.10272e-05	7.59325e-05	774.501
transcript_HQ_OA1_4MF_transcript20496/f2p0/2642	7.55828e-05	7.83149e-05	7.83951e-05	774.309
transcript_HQ_OA1_4MF_transcript33351/f16p0/1649	7.52691e-05	7.63285e-05	8.06756e-05	774.244
transcript_HQ_OA1_4MF_transcript7722/f5p0/5825	6.27125e-05	9.69685e-05	7.24207e-05	773.672
transcript_HQ_OA1_4MF_transcript37046/f5p0/921	7.33973e-05	8.05634e-05	7.81274e-05	773.627
transcript_HQ_OA1_4MF_transcript37170/f2p0/876	7.93872e-05	7.31625e-05	7.93908e-05	773.135
transcript_HQ_OA1_4MF_transcript37381/f3p0/812	7.59774e-05	7.47455e-05	8.11574e-05	772.934
transcript_HQ_OA1_4MF_transcript20375/f35p0/2489	7.48644e-05	7.13979e-05	8.51724e-05	771.449
transcript_HQ_OA1_4MF_transcript31275/f2p0/1852	7.55423e-05	7.53404e-05	8.0515e-05	771.326
transcript_HQ_OA1_4MF_transcript29881/f5p0/1970	7.29318e-05	7.88795e-05	7.8909e-05	769.068
transcript_HQ_OA1_4MF_transcript34926/f20p0/1374	7.46115e-05	7.5169e-05	8.06007e-05	767.937
transcript_HQ_OA1_4MF_transcript29201/f2p0/1915	7.61899e-05	7.63689e-05	7.77526e-05	767.705
transcript_HQ_OA1_4MF_transcript22698/f36p0/2374	7.26485e-05	7.47858e-05	8.28598e-05	767.647
transcript_HQ_OA1_4MF_transcript37866/f3p0/602	8.14918e-05	7.82645e-05	7.04935e-05	767.499
transcript_HQ_OA1_4MF_transcript24311/f7p0/2360	7.46722e-05	7.62882e-05	7.91981e-05	767.195
transcript_HQ_OA1_4MF_transcript13282/f45p0/3229	7.41561e-05	7.39489e-05	8.16285e-05	765.779
transcript_HQ_OA1_4MF_transcript16963/f39p0/2871	7.60887e-05	7.51287e-05	7.83843e-05	765.339
transcript_HQ_OA1_4MF_transcript29899/f7p0/1950	6.47766e-05	8.22876e-05	8.24743e-05	765.128
transcript_HQ_OA1_4MF_transcript21915/f10p0/2531	7.47531e-05	7.28701e-05	8.1393e-05	763.387
transcript_HQ_OA1_4MF_transcript23989/f19p0/2326	7.52186e-05	7.38985e-05	7.97762e-05	762.978
transcript_HQ_OA1_4MF_transcript31508/f2p0/1836	7.49251e-05	7.4806e-05	7.87805e-05	761.705
transcript_HQ_OA1_4MF_transcript26751/f4p0/2195	7.44496e-05	7.51892e-05	7.87805e-05	761.397
transcript_HQ_OA1_4MF_transcript30901/f4p0/1925	7.86689e-05	7.38683e-05	7.57291e-05	760.887
transcript_HQ_OA1_4MF_transcript35061/f3p0/1413	7.36401e-05	7.2981e-05	8.08362e-05	758.191
transcript_HQ_OA1_4MF_transcript17703/f8p0/2904	7.43282e-05	7.11055e-05	8.20139e-05	758.159
transcript_LQ_OA1_4MF_transcript17083/f2p0/2971	7.56638e-05	7.56227e-05	7.5804e-05	756.968
transcript_HQ_OA1_4MF_transcript36811/f5p0/977	7.35187e-05	7.54916e-05	7.78062e-05	756.055
transcript_HQ_OA1_4MF_transcript26919/f14p0/2158	7.30027e-05	7.34851e-05	8.02902e-05	755.927
transcript_HQ_OA1_4MF_transcript31310/f69p0/1828	7.50465e-05	7.25071e-05	7.90803e-05	755.446
transcript_HQ_OA1_4MF_transcript35259/f2p0/1342	7.86183e-05	7.16399e-05	7.62858e-05	755.147
transcript_HQ_OA1_4MF_transcript37912/f2p0/577	7.96402e-05	7.00569e-05	7.67141e-05	754.704
transcript_HQ_OA1_4MF_transcript38155/f2p0/465	6.38457e-05	6.8978e-05	9.32668e-05	753.635
transcript_HQ_OA1_4MF_transcript35831/f4p0/1254	6.97446e-05	7.4201e-05	8.20782e-05	753.413
transcript_HQ_OA1_4MF_transcript34082/f4p0/1542	7.6969e-05	7.14988e-05	7.74314e-05	752.997
transcript_HQ_OA1_4MF_transcript38187/f2p0/448	7.7657e-05	7.0561e-05	7.73779e-05	751.987
transcript_HQ_OA1_4MF_transcript37785/f5p0/603	7.67565e-05	8.27716e-05	6.6018e-05	751.82
transcript_HQ_OA1_4MF_transcript34481/f18p0/1467	7.82135e-05	7.1408e-05	7.59111e-05	751.775
transcript_HQ_OA1_4MF_transcript31957/f6p0/1746	7.38222e-05	7.42313e-05	7.74743e-05	751.759
transcript_HQ_OA1_4MF_transcript37917/f3p0/578	7.03719e-05	7.42514e-05	8.02902e-05	749.712
transcript_HQ_OA1_4MF_transcript27289/f12p0/2158	7.35288e-05	7.50883e-05	7.60824e-05	748.998
transcript_HQ_OA1_4MF_transcript33761/f22p0/1575	7.44799e-05	6.98351e-05	8.02687e-05	748.612
transcript_HQ_OA1_4MF_transcript31114/f2p0/1865	7.95593e-05	7.60462e-05	6.87697e-05	747.917
transcript_HQ_OA1_4MF_transcript21697/f7p0/2550	7.30836e-05	7.21542e-05	7.85985e-05	746.121
transcript_HQ_OA1_4MF_transcript32028/f2p0/1803	7.59369e-05	7.48665e-05	7.29881e-05	745.972
transcript_HQ_OA1_4MF_transcript4943/f2p0/6114	7.24866e-05	7.20634e-05	7.89411e-05	744.971
transcript_HQ_OA1_4MF_transcript33978/f15p0/1556	6.99672e-05	7.3223e-05	8.00439e-05	744.114
transcript_HQ_OA1_4MF_transcript20260/f6p0/2656	7.35187e-05	7.13979e-05	7.79454e-05	742.873
transcript_HQ_OA1_4MF_transcript14964/f4p0/3181	6.97547e-05	7.80729e-05	7.49903e-05	742.726
transcript_HQ_OA1_4MF_transcript30752/f2p0/1907	7.67565e-05	7.01678e-05	7.5804e-05	742.428
transcript_HQ_OA1_4MF_transcript22340/f4p0/2513	6.82775e-05	7.34246e-05	8.0879e-05	741.937
transcript_HQ_OA1_4MF_transcript32314/f26p0/1751	7.73434e-05	6.81915e-05	7.7046e-05	741.936
transcript_HQ_OA1_4MF_transcript37891/f2p0/592	7.75255e-05	7.33641e-05	7.16819e-05	741.905
transcript_HQ_OA1_4MF_transcript27904/f66p0/1877	7.1576e-05	6.9099e-05	8.1393e-05	740.227
transcript_HQ_OA1_4MF_transcript10479/f5p0/4594	7.33568e-05	6.89377e-05	7.96049e-05	739.665
transcript_HQ_OA1_4MF_transcript25006/f3p0/2403	7.40044e-05	7.62781e-05	7.11037e-05	737.954
transcript_LQ_OA1_4MF_transcript18312/f2p0/2874	7.33568e-05	7.02888e-05	7.70674e-05	735.71
transcript_HQ_OA1_4MF_transcript35466/f2p0/1347	7.37818e-05	6.97645e-05	7.71102e-05	735.522
transcript_HQ_OA1_4MF_transcript22534/f93p0/2391	7.04327e-05	7.3112e-05	7.70674e-05	735.374
transcript_HQ_OA1_4MF_transcript33607/f3p0/1631	7.21224e-05	7.11156e-05	7.71424e-05	734.601
transcript_HQ_OA1_4MF_transcript26914/f2p0/2108	7.31949e-05	7.19424e-05	7.52044e-05	734.473
transcript_HQ_OA1_4MF_transcript36399/f6p0/1102	7.63821e-05	6.96334e-05	7.4123e-05	733.795
transcript_HQ_OA1_4MF_transcript36696/f4p0/1039	7.24765e-05	7.4201e-05	7.31916e-05	732.897
transcript_HQ_OA1_4MF_transcript21347/f35p0/2238	6.88745e-05	6.96737e-05	8.13073e-05	732.852
transcript_HQ_OA1_4MF_transcript20515/f2p0/2634	6.94107e-05	7.60966e-05	7.42408e-05	732.494
transcript_HQ_OA1_4MF_transcript37537/f2p0/750	7.18897e-05	6.87461e-05	7.91017e-05	732.458
transcript_HQ_OA1_4MF_transcript19258/f50p0/2633	7.18897e-05	6.81008e-05	7.96049e-05	731.985
transcript_HQ_OA1_4MF_transcript37490/f5p0/770	7.00279e-05	7.16097e-05	7.7849e-05	731.622
transcript_HQ_OA1_4MF_transcript35574/f2p0/1318	6.7205e-05	7.70243e-05	7.51723e-05	731.338
transcript_HQ_OA1_4MF_transcript35056/f14p0/1354	7.11713e-05	7.24466e-05	7.57719e-05	731.299
transcript_HQ_OA1_4MF_transcript36499/f2p0/1071	7.74243e-05	7.07829e-05	7.10609e-05	730.894
transcript_HQ_OA1_4MF_transcript24300/f70p0/2247	6.97952e-05	7.39086e-05	7.54293e-05	730.444
transcript_HQ_OA1_4MF_transcript19470/f201p0/2660	7.35288e-05	7.05913e-05	7.49903e-05	730.368
transcript_HQ_OA1_4MF_transcript36323/f6p0/1123	7.45406e-05	7.06619e-05	7.38768e-05	730.264
transcript_HQ_OA1_4MF_transcript36298/f8p0/1138	7.40954e-05	7.38985e-05	7.09645e-05	729.862
transcript_HQ_OA1_4MF_transcript36561/f2p0/1067	7.51174e-05	6.85444e-05	7.52901e-05	729.84
transcript_HQ_OA1_4MF_transcript19947/f169p0/2602	7.24765e-05	7.15693e-05	7.46263e-05	728.907
transcript_HQ_OA1_4MF_transcript18235/f48p0/2772	7.40448e-05	7.18819e-05	7.25706e-05	728.324
transcript_HQ_OA1_4MF_transcript31218/f5p0/1871	7.56536e-05	7.07022e-05	7.21209e-05	728.256
transcript_HQ_OA1_4MF_transcript24793/f4p0/2325	7.40954e-05	7.15895e-05	7.27205e-05	728.018
transcript_HQ_OA1_4MF_transcript32922/f43p0/1632	7.15355e-05	6.87461e-05	7.77848e-05	726.888
transcript_HQ_OA1_4MF_transcript34070/f3p0/1565	7.21932e-05	6.88167e-05	7.70353e-05	726.817
transcript_HQ_OA1_4MF_transcript34751/f14p0/1383	7.43383e-05	7.38078e-05	6.98832e-05	726.764
transcript_HQ_OA1_4MF_transcript32924/f8p0/1682	7.11814e-05	7.23256e-05	7.45192e-05	726.754
transcript_HQ_OA1_4MF_transcript34810/f6p0/1475	7.12522e-05	7.4927e-05	7.12108e-05	724.633
transcript_HQ_OA1_4MF_transcript14003/f8p0/3428	6.59908e-05	7.50177e-05	7.61573e-05	723.886
transcript_HQ_OA1_4MF_transcript38203/f9p0/435	8.58831e-05	6.61346e-05	6.50544e-05	723.574
transcript_HQ_OA1_4MF_transcript37892/f2p0/588	7.58762e-05	7.26886e-05	6.81273e-05	722.307
transcript_HQ_OA1_4MF_transcript36248/f5p0/1136	6.95119e-05	6.68202e-05	8.03437e-05	722.253
transcript_HQ_OA1_4MF_transcript13501/f35p0/3452	6.9178e-05	7.15794e-05	7.57398e-05	721.657
transcript_HQ_OA1_4MF_transcript32694/f21p0/1681	6.89048e-05	7.56328e-05	7.1896e-05	721.446
transcript_HQ_OA1_4MF_transcript16961/f2p0/2870	7.06957e-05	7.15492e-05	7.40053e-05	720.834
transcript_HQ_OA1_4MF_transcript10505/f8p0/4571	7.15153e-05	7.01779e-05	7.45085e-05	720.672
transcript_HQ_OA1_4MF_transcript21218/f2p0/2588	7.10094e-05	7.24567e-05	7.27098e-05	720.586
transcript_HQ_OA1_4MF_transcript37116/f5p0/895	6.84798e-05	6.88671e-05	7.87591e-05	720.353
transcript_HQ_OA1_4MF_transcript14294/f17p0/3294	7.03112e-05	6.97544e-05	7.59539e-05	720.065
transcript_HQ_OA1_4MF_transcript34486/f27p0/1483	7.29217e-05	6.99561e-05	7.31166e-05	719.981
transcript_HQ_OA1_4MF_transcript13699/f10p0/3389	7.11915e-05	7.37775e-05	7.05042e-05	718.244
transcript_HQ_OA1_4MF_transcript36117/f11p0/1176	7.1151e-05	6.88873e-05	7.53222e-05	717.868
transcript_HQ_OA1_4MF_transcript37435/f2p0/784	7.22843e-05	6.922e-05	7.35342e-05	716.795
transcript_HQ_OA1_4MF_transcript30754/f49p0/1866	6.92691e-05	7.08534e-05	7.48725e-05	716.65
transcript_HQ_OA1_4MF_transcript36501/f4p0/1074	7.80314e-05	6.55094e-05	7.14035e-05	716.481
transcript_HQ_OA1_4MF_transcript20796/f6p0/2623	7.32556e-05	7.08232e-05	7.07611e-05	716.133
transcript_HQ_OA1_4MF_transcript37684/f5p0/681	7.2517e-05	6.55699e-05	7.65749e-05	715.539
transcript_HQ_OA1_4MF_transcript37234/f5p0/858	7.53804e-05	6.46826e-05	7.44228e-05	714.953
transcript_HQ_OA1_4MF_transcript36679/f6p0/1019	7.38222e-05	6.65682e-05	7.39732e-05	714.545
transcript_HQ_OA1_4MF_transcript36115/f5p0/1179	7.09892e-05	6.79395e-05	7.54186e-05	714.491
transcript_HQ_OA1_4MF_transcript32597/f8p0/1750	7.34782e-05	6.74656e-05	7.33522e-05	714.32
transcript_HQ_OA1_4MF_transcript21020/f103p0/2454	6.82977e-05	7.02283e-05	7.57398e-05	714.219
transcript_HQ_OA1_4MF_transcript36391/f5p0/1102	7.22438e-05	6.99863e-05	7.19389e-05	713.897
transcript_HQ_OA1_4MF_transcript36727/f6p0/1009	7.63923e-05	6.558e-05	7.21851e-05	713.858
transcript_HQ_OA1_4MF_transcript34424/f13p0/1513	6.78019e-05	7.23558e-05	7.38982e-05	713.52
transcript_HQ_OA1_4MF_transcript35531/f2p0/1322	6.82067e-05	7.37069e-05	7.20995e-05	713.377
transcript_HQ_OA1_4MF_transcript37251/f2p0/852	7.56941e-05	6.51465e-05	7.31594e-05	713.333
transcript_HQ_OA1_4MF_transcript36168/f3p0/1173	7.65946e-05	6.85142e-05	6.86305e-05	712.464
transcript_HQ_OA1_4MF_transcript20938/f225p0/2313	6.678e-05	7.19424e-05	7.48939e-05	712.054
transcript_HQ_OA1_4MF_transcript35627/f6p0/1315	7.13838e-05	6.95427e-05	7.25492e-05	711.585
transcript_HQ_OA1_4MF_transcript37219/f3p0/866	7.00482e-05	6.62253e-05	7.70139e-05	710.958
transcript_HQ_OA1_4MF_transcript16944/f4p0/2971	6.89048e-05	6.66589e-05	7.76456e-05	710.698
transcript_HQ_OA1_4MF_transcript33624/f5p0/1624	7.14445e-05	7.01174e-05	7.16391e-05	710.67
transcript_HQ_OA1_4MF_transcript22496/f4p0/2259	7.12522e-05	6.83529e-05	7.35021e-05	710.357
transcript_HQ_OA1_4MF_transcript29716/f3p0/1976	7.04225e-05	7.04905e-05	7.2153e-05	710.22
transcript_HQ_OA1_4MF_transcript30051/f24p0/1937	6.80346e-05	6.83629e-05	7.61466e-05	708.481
transcript_HQ_OA1_4MF_transcript33072/f30p0/1658	6.88846e-05	7.25373e-05	7.10181e-05	708.133
transcript_HQ_OA1_4MF_transcript17056/f92p0/2816	6.81055e-05	6.91595e-05	7.51509e-05	708.053
transcript_HQ_OA1_4MF_transcript26431/f2p0/2199	6.69014e-05	7.17307e-05	7.37162e-05	707.828
transcript_HQ_OA1_4MF_transcript36394/f12p0/1093	6.56872e-05	7.165e-05	7.4819e-05	707.187
transcript_HQ_OA1_4MF_transcript36484/f2p0/1078	7.45204e-05	6.6669e-05	7.09324e-05	707.073
transcript_HQ_OA1_4MF_transcript29922/f12p0/1870	6.83787e-05	7.21239e-05	7.15213e-05	706.746
transcript_HQ_OA1_4MF_transcript35395/f2p0/1342	7.38121e-05	7.00972e-05	6.81058e-05	706.717
transcript_HQ_OA1_4MF_transcript11806/f3p0/3891	6.99166e-05	6.62657e-05	7.57291e-05	706.371
transcript_HQ_OA1_4MF_transcript36987/f3p0/934	7.1748e-05	6.16376e-05	7.84807e-05	706.221
transcript_HQ_OA1_4MF_transcript30229/f3p0/1941	6.79233e-05	6.81714e-05	7.56862e-05	705.937
transcript_HQ_OA1_4MF_transcript35467/f2p0/1308	7.192e-05	6.97342e-05	6.99902e-05	705.482
transcript_HQ_OA1_4MF_transcript34691/f6p0/1462	6.85102e-05	7.01779e-05	7.27098e-05	704.659
transcript_HQ_OA1_4MF_transcript35995/f2p0/1214	8.46689e-05	7.78007e-05	4.86623e-05	703.773
transcript_HQ_OA1_4MF_transcript27004/f3p0/2162	7.11814e-05	6.38962e-05	7.58897e-05	703.224
transcript_HQ_OA1_4MF_transcript30836/f57p0/1869	6.88036e-05	6.82117e-05	7.37483e-05	702.545
transcript_HQ_OA1_4MF_transcript18507/f39p0/2587	6.90566e-05	6.95023e-05	7.21958e-05	702.516
transcript_HQ_OA1_4MF_transcript35438/f6p0/1338	7.30027e-05	6.76773e-05	6.99153e-05	701.984
transcript_HQ_OA1_4MF_transcript36014/f4p0/1165	6.91274e-05	6.57313e-05	7.57184e-05	701.923
transcript_HQ_OA1_4MF_transcript28353/f18p0/2065	6.43719e-05	7.58546e-05	7.00973e-05	701.079
transcript_HQ_OA1_4MF_transcript20845/f109p0/2390	6.55759e-05	6.83125e-05	7.62644e-05	700.51
transcript_HQ_OA1_4MF_transcript30265/f13p0/1917	7.21123e-05	6.79092e-05	6.97547e-05	699.254
transcript_HQ_OA1_4MF_transcript37958/f7p0/560	6.98559e-05	6.31097e-05	7.67997e-05	699.218
transcript_HQ_OA1_4MF_transcript11420/f2p0/4044	6.94411e-05	6.61548e-05	7.39196e-05	698.385
transcript_HQ_OA1_4MF_transcript32391/f2p0/1695	6.73567e-05	6.96637e-05	7.23457e-05	697.887
transcript_HQ_OA1_4MF_transcript27566/f2p0/2130	7.04327e-05	6.26358e-05	7.58254e-05	696.313
transcript_HQ_OA1_4MF_transcript36277/f2p0/1144	6.6264e-05	7.23861e-05	7.0108e-05	695.86
transcript_HQ_OA1_4MF_transcript34815/f3p0/1459	6.81662e-05	6.68505e-05	7.37162e-05	695.776
transcript_HQ_OA1_4MF_transcript30369/f33p0/1860	7.13433e-05	6.50557e-05	7.22601e-05	695.53
transcript_HQ_OA1_4MF_transcript35039/f2p0/1426	7.20313e-05	7.11559e-05	6.53542e-05	695.138
transcript_HQ_OA1_4MF_transcript22097/f13p0/2502	7.3883e-05	6.1688e-05	7.28704e-05	694.804
transcript_HQ_OA1_4MF_transcript36907/f2p0/955	6.81459e-05	6.82419e-05	7.20245e-05	694.708
transcript_HQ_OA1_4MF_transcript25886/f87p0/1931	6.80549e-05	6.68202e-05	7.34164e-05	694.305
transcript_HQ_OA1_4MF_transcript28610/f2p0/2061	6.82977e-05	6.65782e-05	7.33522e-05	694.094
transcript_HQ_OA1_4MF_transcript16087/f4p0/2852	7.02101e-05	6.89276e-05	6.9048e-05	693.952
transcript_HQ_OA1_4MF_transcript30555/f2p0/1920	6.74377e-05	6.8e-05	7.26134e-05	693.503
transcript_HQ_OA1_4MF_transcript11493/f2p0/4007	7.01089e-05	6.94519e-05	6.84163e-05	693.257
transcript_HQ_OA1_4MF_transcript24078/f4p0/2370	6.70127e-05	6.61447e-05	7.47762e-05	693.112
transcript_HQ_OA1_4MF_transcript35759/f8p0/1273	6.5586e-05	6.72236e-05	7.49903e-05	692.666
transcript_HQ_OA1_4MF_transcript37128/f4p0/884	6.85001e-05	6.74151e-05	7.16712e-05	691.955
transcript_HQ_OA1_4MF_transcript19908/f3p0/2696	6.86417e-05	7.08938e-05	6.80309e-05	691.888
transcript_HQ_OA1_4MF_transcript37649/f2p0/697	5.94848e-05	7.56832e-05	7.22494e-05	691.391
transcript_HQ_OA1_4MF_transcript36695/f8p0/1009	7.17581e-05	6.73042e-05	6.83414e-05	691.346
transcript_HQ_OA1_4MF_transcript21571/f2p0/2592	6.99571e-05	6.76975e-05	6.97011e-05	691.186
transcript_HQ_OA1_4MF_transcript37492/f2p0/780	6.8065e-05	6.78285e-05	7.12215e-05	690.384
transcript_HQ_OA1_4MF_transcript35011/f14p0/1394	7.07767e-05	6.17384e-05	7.45299e-05	690.15
transcript_HQ_OA1_4MF_transcript36761/f3p0/992	6.59402e-05	7.04501e-05	7.06112e-05	690.005
transcript_HQ_OA1_4MF_transcript35301/f7p0/1349	6.68508e-05	7.3233e-05	6.67996e-05	689.612
transcript_LQ_OA1_4MF_transcript17949/f2p0/2818	6.68913e-05	6.90688e-05	7.08361e-05	689.32
transcript_HQ_OA1_4MF_transcript22789/f4p0/2451	6.95423e-05	6.67396e-05	7.01294e-05	688.038
transcript_HQ_OA1_4MF_transcript34279/f5p0/1513	6.8237e-05	6.96435e-05	6.79131e-05	685.979
transcript_HQ_OA1_4MF_transcript32638/f17p0/1665	6.52117e-05	6.77882e-05	7.27526e-05	685.842
transcript_HQ_OA1_4MF_transcript36123/f3p0/1181	6.48474e-05	6.01453e-05	8.07398e-05	685.775
transcript_HQ_OA1_4MF_transcript36030/f21p0/1171	6.16197e-05	7.07224e-05	7.32451e-05	685.291
transcript_HQ_OA1_4MF_transcript33741/f3p0/1615	6.49688e-05	6.95124e-05	7.10823e-05	685.212
transcript_HQ_OA1_4MF_transcript34283/f7p0/1493	6.13769e-05	7.02787e-05	7.38018e-05	684.858
transcript_HQ_OA1_4MF_transcript27380/f2p0/2141	6.48069e-05	6.60237e-05	7.45299e-05	684.535
transcript_HQ_OA1_4MF_transcript33554/f2p0/1637	6.54646e-05	6.82319e-05	7.15962e-05	684.309
transcript_HQ_OA1_4MF_transcript31792/f2p0/1805	6.24798e-05	6.22425e-05	8.05043e-05	684.089
transcript_HQ_OA1_4MF_transcript36792/f3p0/1002	7.26688e-05	6.70824e-05	6.5397e-05	683.827
transcript_HQ_OA1_4MF_transcript34572/f8p0/1499	6.53027e-05	6.94116e-05	7.04185e-05	683.776
transcript_HQ_OA1_4MF_transcript33783/f2p0/1612	6.55759e-05	6.88368e-05	7.06219e-05	683.449
transcript_HQ_OA1_4MF_transcript34249/f19p0/1488	6.79233e-05	6.89276e-05	6.80095e-05	682.868
transcript_HQ_OA1_4MF_transcript37140/f8p0/911	6.78222e-05	6.46221e-05	7.22601e-05	682.348
transcript_HQ_OA1_4MF_transcript36447/f2p0/1086	7.04832e-05	6.59934e-05	6.81058e-05	681.942
transcript_HQ_OA1_4MF_transcript37689/f3p0/679	6.48069e-05	7.24768e-05	6.71529e-05	681.456
transcript_HQ_OA1_4MF_transcript35516/f2p0/1325	6.51105e-05	6.7637e-05	7.15427e-05	680.967
transcript_HQ_OA1_4MF_transcript37347/f7p0/805	6.4898e-05	6.87663e-05	7.03971e-05	680.205
transcript_HQ_OA1_4MF_transcript10207/f2p0/4730	6.46046e-05	6.82823e-05	7.11144e-05	680.004
transcript_HQ_OA1_4MF_transcript29859/f21p0/1960	6.79233e-05	6.52775e-05	7.07076e-05	679.695
transcript_HQ_OA1_4MF_transcript37480/f2p0/773	6.70127e-05	6.54489e-05	7.14035e-05	679.551
transcript_LQ_OA1_4MF_transcript22351/f2p0/2516	6.64461e-05	6.67799e-05	7.05898e-05	679.386
transcript_HQ_OA1_4MF_transcript37427/f4p0/793	6.32487e-05	7.01376e-05	7.03543e-05	679.135
transcript_HQ_OA1_4MF_transcript30844/f2p0/1887	6.75793e-05	6.3755e-05	7.2335e-05	678.898
transcript_HQ_OA1_4MF_transcript35976/f5p0/1223	6.88846e-05	6.06091e-05	7.41659e-05	678.865
transcript_HQ_OA1_4MF_transcript23980/f3p0/2199	6.82067e-05	6.4118e-05	7.11359e-05	678.202
transcript_HQ_OA1_4MF_transcript14016/f3p0/3359	6.42201e-05	6.52473e-05	7.39732e-05	678.135
transcript_HQ_OA1_4MF_transcript28078/f63p0/1897	7.04124e-05	6.25954e-05	7.029e-05	677.66
transcript_HQ_OA1_4MF_transcript33550/f14p0/1488	7.16266e-05	6.58119e-05	6.57932e-05	677.439
transcript_HQ_OA1_4MF_transcript15433/f20p0/3026	6.32386e-05	6.90183e-05	7.08896e-05	677.155
transcript_HQ_OA1_4MF_transcript27908/f3p0/2116	6.37445e-05	6.85142e-05	7.07076e-05	676.554
transcript_HQ_OA1_4MF_transcript19344/f10p0/2763	6.42606e-05	6.6548e-05	7.20673e-05	676.253
transcript_HQ_OA1_4MF_transcript14111/f323p0/3041	6.50801e-05	6.76571e-05	7.00759e-05	676.044
transcript_HQ_OA1_4MF_transcript32045/f3p0/1788	6.65574e-05	6.52977e-05	7.07504e-05	675.352
transcript_HQ_OA1_4MF_transcript36506/f5p0/1066	6.26922e-05	6.9704e-05	7.02044e-05	675.335
transcript_HQ_OA1_4MF_transcript35336/f2p0/1386	6.53938e-05	6.38558e-05	7.3213e-05	674.875
transcript_HQ_OA1_4MF_transcript37547/f3p0/762	6.99672e-05	6.80504e-05	6.43585e-05	674.587
transcript_HQ_OA1_4MF_transcript13967/f2p0/3337	6.52319e-05	6.69816e-05	7.01187e-05	674.441
transcript_HQ_OA1_4MF_transcript24157/f5p0/2326	6.55051e-05	6.70118e-05	6.96904e-05	674.025
transcript_HQ_OA1_4MF_transcript33199/f48p0/1647	6.75692e-05	6.37147e-05	7.09003e-05	673.947
transcript_HQ_OA1_4MF_transcript34154/f8p0/1563	6.50903e-05	6.71832e-05	6.97547e-05	673.427
transcript_HQ_OA1_4MF_transcript32631/f23p0/1583	6.4038e-05	6.93511e-05	6.86305e-05	673.398
transcript_HQ_OA1_4MF_transcript16736/f4p0/3003	6.43314e-05	6.74151e-05	7.02579e-05	673.348
transcript_HQ_OA1_4MF_transcript34843/f2p0/1447	6.61425e-05	6.80403e-05	6.75812e-05	672.547
transcript_HQ_OA1_4MF_transcript35534/f3p0/1326	6.51611e-05	6.83932e-05	6.77846e-05	671.13
transcript_HQ_OA1_4MF_transcript34874/f3p0/1445	6.46248e-05	6.64472e-05	7.00224e-05	670.314
transcript_HQ_OA1_4MF_transcript36346/f4p0/1126	6.79335e-05	6.45112e-05	6.86305e-05	670.251
transcript_HQ_OA1_4MF_transcript29796/f4p0/1992	6.81055e-05	6.96737e-05	6.31058e-05	669.617
transcript_HQ_OA1_4MF_transcript36281/f3p0/1146	6.77615e-05	6.52876e-05	6.76669e-05	669.053
transcript_HQ_OA1_4MF_transcript32007/f2p0/1735	6.57783e-05	6.55094e-05	6.8866e-05	667.179
transcript_HQ_OA1_4MF_transcript32573/f6p0/1738	6.77716e-05	6.32912e-05	6.89624e-05	666.75
transcript_HQ_OA1_4MF_transcript37599/f6p0/719	6.65979e-05	6.3029e-05	7.03114e-05	666.461
transcript_HQ_OA1_4MF_transcript37714/f4p0/633	6.87328e-05	5.70699e-05	7.40588e-05	666.205
transcript_HQ_OA1_4MF_transcript26678/f11p0/2195	6.83787e-05	6.17888e-05	6.96155e-05	665.943
transcript_HQ_OA1_4MF_transcript36406/f4p0/1100	6.38862e-05	7.09341e-05	6.4776e-05	665.321
transcript_HQ_OA1_4MF_transcript28685/f5p0/2056	6.421e-05	6.57716e-05	6.95405e-05	665.074
transcript_HQ_OA1_4MF_transcript16537/f3p0/3017	6.6264e-05	6.49145e-05	6.83307e-05	665.031
transcript_HQ_OA1_4MF_transcript19072/f2p0/2758	6.70026e-05	6.53784e-05	6.69816e-05	664.542
transcript_HQ_OA1_4MF_transcript30956/f2p0/1879	6.6092e-05	6.49448e-05	6.832e-05	664.522
transcript_HQ_OA1_4MF_transcript35942/f3p0/1242	6.77918e-05	6.53481e-05	6.62107e-05	664.502
transcript_HQ_OA1_4MF_transcript16340/f6p0/3028	6.5586e-05	6.16779e-05	7.20459e-05	664.366
transcript_HQ_OA1_4MF_transcript30801/f2p0/1892	6.3097e-05	6.64875e-05	6.96797e-05	664.214
transcript_HQ_OA1_4MF_transcript36189/f2p0/1161	6.53634e-05	6.25551e-05	7.11787e-05	663.657
transcript_HQ_OA1_4MF_transcript36496/f6p0/1076	6.77109e-05	6.70118e-05	6.43478e-05	663.568
transcript_HQ_OA1_4MF_transcript24137/f5p0/2302	6.14679e-05	7.03795e-05	6.71958e-05	663.478
transcript_HQ_OA1_4MF_transcript37957/f2p0/562	6.41493e-05	6.89074e-05	6.59217e-05	663.261
transcript_HQ_OA1_4MF_transcript37191/f2p0/874	7.13939e-05	6.22829e-05	6.52043e-05	662.937
transcript_HQ_OA1_4MF_transcript35327/f13p0/1375	6.5495e-05	6.1083e-05	7.22708e-05	662.829
transcript_HQ_OA1_4MF_transcript35855/f3p0/1249	6.79233e-05	6.42087e-05	6.65641e-05	662.32
transcript_HQ_OA1_4MF_transcript34575/f2p0/1500	6.83685e-05	6.31803e-05	6.70994e-05	662.161
transcript_HQ_OA1_4MF_transcript37669/f3p0/615	6.99369e-05	6.89982e-05	5.95939e-05	661.763
transcript_HQ_OA1_4MF_transcript27914/f2p0/2112	6.45843e-05	6.3997e-05	6.97011e-05	660.942
transcript_HQ_OA1_4MF_transcript35045/f2p0/1404	6.68205e-05	6.55498e-05	6.58146e-05	660.616
transcript_HQ_OA1_4MF_transcript24249/f2p0/2356	6.65574e-05	6.19098e-05	6.96155e-05	660.276
transcript_HQ_OA1_4MF_transcript13151/f20p0/3513	6.46754e-05	6.5943e-05	6.74206e-05	660.13
transcript_HQ_OA1_4MF_transcript12951/f2p0/3569	6.56771e-05	6.26459e-05	6.95941e-05	659.724
transcript_HQ_OA1_4MF_transcript36485/f2p0/1082	6.5586e-05	6.75563e-05	6.47225e-05	659.549
transcript_HQ_OA1_4MF_transcript20119/f2p0/2672	6.31476e-05	6.26761e-05	7.19496e-05	659.244
transcript_HQ_OA1_4MF_transcript36794/f2p0/992	6.88036e-05	6.28173e-05	6.61251e-05	659.153
transcript_HQ_OA1_4MF_transcript36141/f2p0/1090	6.64461e-05	6.70723e-05	6.40158e-05	658.448
transcript_HQ_OA1_4MF_transcript31557/f39p0/1749	6.40987e-05	6.66287e-05	6.6639e-05	657.888
transcript_HQ_OA1_4MF_transcript37781/f2p0/642	6.5242e-05	6.00646e-05	7.20459e-05	657.842
transcript_HQ_OA1_4MF_transcript10206/f15p0/4811	6.59807e-05	6.73143e-05	6.39837e-05	657.596
transcript_HQ_OA1_4MF_transcript27148/f2p0/2165	6.38457e-05	6.36441e-05	6.97119e-05	657.339
transcript_HQ_OA1_4MF_transcript17950/f2p0/2875	6.50903e-05	6.22123e-05	6.94763e-05	655.93
transcript_HQ_OA1_4MF_transcript30725/f28p0/1841	6.76198e-05	6.28072e-05	6.63285e-05	655.852
transcript_HQ_OA1_4MF_transcript37149/f2p0/891	6.13465e-05	6.43902e-05	7.09967e-05	655.778
transcript_HQ_OA1_4MF_transcript26309/f159p0/1994	6.07091e-05	6.66186e-05	6.93907e-05	655.728
transcript_HQ_OA1_4MF_transcript36177/f5p0/1167	6.36838e-05	6.47633e-05	6.82022e-05	655.498
transcript_HQ_OA1_4MF_transcript10320/f12p0/4691	6.53736e-05	6.36038e-05	6.73992e-05	654.588
transcript_HQ_OA1_4MF_transcript23782/f2p0/2381	6.3097e-05	6.12342e-05	7.20245e-05	654.519
transcript_HQ_OA1_4MF_transcript29588/f32p0/1710	6.64461e-05	6.44709e-05	6.49902e-05	653.024
transcript_HQ_OA1_4MF_transcript31630/f5p0/1764	6.19739e-05	6.74958e-05	6.63178e-05	652.625
transcript_HQ_OA1_4MF_transcript36061/f18p0/1194	6.36636e-05	6.78185e-05	6.39195e-05	651.338
transcript_HQ_OA1_4MF_transcript37864/f2p0/607	7.13736e-05	6.1567e-05	6.24312e-05	651.24
transcript_HQ_OA1_4MF_transcript22328/f2p0/2499	6.24089e-05	6.19199e-05	7.08361e-05	650.55
transcript_HQ_OA1_4MF_transcript17370/f3p0/2939	6.20649e-05	6.34928e-05	6.95405e-05	650.328
transcript_HQ_OA1_4MF_transcript26760/f6p0/2182	6.27327e-05	6.46322e-05	6.77311e-05	650.32
transcript_HQ_OA1_4MF_transcript16925/f14p0/2962	6.5151e-05	6.09015e-05	6.89838e-05	650.121
transcript_HQ_OA1_4MF_transcript37107/f5p0/891	6.30261e-05	6.5207e-05	6.66711e-05	649.681
transcript_HQ_OA1_4MF_transcript33825/f3p0/1620	6.25101e-05	6.59027e-05	6.62643e-05	648.924
transcript_HQ_OA1_4MF_transcript36098/f9p0/1199	6.67699e-05	6.28677e-05	6.49473e-05	648.616
transcript_HQ_OA1_4MF_transcript36050/f2p0/1174	6.15185e-05	6.48944e-05	6.8138e-05	648.503
transcript_HQ_OA1_4MF_transcript19416/f73p0/2369	6.33095e-05	6.45516e-05	6.65962e-05	648.191
transcript_HQ_OA1_4MF_transcript37497/f2p0/764	6.62437e-05	6.75966e-05	6.04077e-05	647.493
transcript_HQ_OA1_4MF_transcript28050/f20p0/2082	6.66485e-05	5.91067e-05	6.84485e-05	647.345
transcript_HQ_OA1_4MF_transcript15501/f11p0/3147	6.13668e-05	6.46726e-05	6.79559e-05	646.651
transcript_HQ_OA1_4MF_transcript11737/f2p0/3899	6.31982e-05	6.29584e-05	6.77204e-05	646.257
transcript_HQ_OA1_4MF_transcript15521/f4p0/3136	6.45439e-05	6.2545e-05	6.6714e-05	646.01
transcript_HQ_OA1_4MF_transcript37735/f2p0/578	6.73668e-05	6.01856e-05	6.62322e-05	645.949
transcript_HQ_OA1_4MF_transcript37270/f3p0/848	6.84596e-05	6.17686e-05	6.31272e-05	644.518
transcript_HQ_OA1_4MF_transcript32921/f6p0/1706	6.21459e-05	6.27669e-05	6.83307e-05	644.145
transcript_HQ_OA1_4MF_transcript31827/f2p0/1813	6.34309e-05	6.14762e-05	6.83093e-05	644.055
transcript_HQ_OA1_4MF_transcript36872/f3p0/965	6.7468e-05	5.64549e-05	6.91337e-05	643.522
transcript_HQ_OA1_4MF_transcript36535/f7p0/1077	6.336e-05	6.2535e-05	6.71101e-05	643.35
transcript_HQ_OA1_4MF_transcript37933/f2p0/576	6.66586e-05	5.85017e-05	6.78382e-05	643.328
transcript_HQ_OA1_4MF_transcript31192/f5p0/1844	6.14781e-05	6.48137e-05	6.67032e-05	643.317
transcript_HQ_OA1_4MF_transcript36193/f2p0/1160	6.43415e-05	6.23131e-05	6.62536e-05	643.027
transcript_HQ_OA1_4MF_transcript37241/f2p0/863	5.60142e-05	6.64472e-05	7.04399e-05	643.004
transcript_HQ_OA1_4MF_transcript18526/f8p0/2810	6.37547e-05	6.40676e-05	6.50758e-05	642.993
transcript_HQ_OA1_4MF_transcript17634/f2p0/2873	6.25101e-05	6.49145e-05	6.53756e-05	642.668
transcript_HQ_OA1_4MF_transcript11055/f5p0/4211	6.12858e-05	6.28173e-05	6.82986e-05	641.339
transcript_HQ_OA1_4MF_transcript35059/f27p0/1399	6.5839e-05	6.31198e-05	6.31058e-05	640.215
transcript_HQ_OA1_4MF_transcript14780/f4p0/3202	6.1903e-05	6.47633e-05	6.5215e-05	639.604
transcript_HQ_OA1_4MF_transcript18591/f3p0/2802	6.25708e-05	6.26559e-05	6.63285e-05	638.518
transcript_HQ_OA1_4MF_transcript27889/f3p0/2106	6.15792e-05	6.20207e-05	6.78382e-05	638.127
transcript_HQ_OA1_4MF_transcript21426/f2p0/2563	6.2844e-05	6.10023e-05	6.73457e-05	637.307
transcript_HQ_OA1_4MF_transcript31631/f30p0/1725	6.28541e-05	6.41281e-05	6.4155e-05	637.124
transcript_HQ_OA1_4MF_transcript18997/f27p0/2611	5.84325e-05	5.89857e-05	7.36948e-05	637.043
transcript_HQ_OA1_4MF_transcript31979/f2p0/1792	6.12555e-05	6.19602e-05	6.75277e-05	635.811
transcript_HQ_OA1_4MF_transcript17038/f2p0/2950	6.03347e-05	6.06696e-05	6.94763e-05	634.935
transcript_HQ_OA1_4MF_transcript34758/f2p0/1471	6.72555e-05	6.37852e-05	5.92192e-05	634.2
transcript_HQ_OA1_4MF_transcript32287/f18p0/1761	6.11442e-05	5.95504e-05	6.95298e-05	634.081
transcript_HQ_OA1_4MF_transcript15217/f8p0/3085	6.23685e-05	6.03671e-05	6.74741e-05	634.032
transcript_HQ_OA1_4MF_transcript37496/f2p0/787	6.46855e-05	6.48137e-05	6.06325e-05	633.773
transcript_HQ_OA1_4MF_transcript36771/f5p0/996	5.96973e-05	6.61648e-05	6.42193e-05	633.605
transcript_HQ_OA1_4MF_transcript32639/f11p0/1700	6.39671e-05	6.29484e-05	6.30844e-05	633.333
transcript_HQ_OA1_4MF_transcript14988/f8p0/3204	6.05978e-05	6.36038e-05	6.57718e-05	633.244
transcript_HQ_OA1_4MF_transcript33287/f16p0/1652	6.44933e-05	6.05788e-05	6.48831e-05	633.184
transcript_HQ_OA1_4MF_transcript13499/f104p0/3352	5.96264e-05	6.558e-05	6.43478e-05	631.847
transcript_HQ_OA1_4MF_transcript34184/f23p0/1456	6.47665e-05	5.98428e-05	6.49045e-05	631.713
transcript_LQ_OA1_4MF_transcript26234/f2p0/2205	6.4129e-05	6.31803e-05	6.21957e-05	631.683
transcript_HQ_OA1_4MF_transcript24989/f3p0/2315	6.22673e-05	6.16275e-05	6.52471e-05	630.473
transcript_HQ_OA1_4MF_transcript36231/f6p0/1157	6.08507e-05	6.11233e-05	6.71636e-05	630.459
transcript_HQ_OA1_4MF_transcript10491/f8p0/4554	6.0962e-05	6.22022e-05	6.59324e-05	630.322
transcript_HQ_OA1_4MF_transcript35985/f2p0/1222	6.92387e-05	5.60717e-05	6.37696e-05	630.267
transcript_HQ_OA1_4MF_transcript35669/f9p0/1291	6.01829e-05	6.20711e-05	6.67782e-05	630.108
transcript_HQ_OA1_4MF_transcript38271/f3p0/391	6.61729e-05	5.55172e-05	6.7003e-05	628.977
transcript_HQ_OA1_4MF_transcript32641/f3p0/1731	6.31374e-05	6.18796e-05	6.36518e-05	628.896
transcript_HQ_OA1_4MF_transcript34528/f8p0/1494	5.95455e-05	6.3876e-05	6.50544e-05	628.253
transcript_HQ_OA1_4MF_transcript24895/f42p0/2285	6.00716e-05	6.2666e-05	6.55683e-05	627.687
transcript_HQ_OA1_4MF_transcript9415/f3p0/5455	6.9431e-05	6.2908e-05	5.59108e-05	627.499
transcript_HQ_OA1_4MF_transcript26786/f28p0/2125	6.37547e-05	6.28374e-05	6.13713e-05	626.545
transcript_HQ_OA1_4MF_transcript11448/f2p0/4025	6.07192e-05	5.951e-05	6.76669e-05	626.32
transcript_HQ_OA1_4MF_transcript34606/f2p0/1489	6.04157e-05	6.29988e-05	6.44441e-05	626.195
transcript_HQ_OA1_4MF_transcript34695/f7p0/1429	6.21661e-05	6.00444e-05	6.55148e-05	625.751
transcript_HQ_OA1_4MF_transcript23212/f3p0/2439	6.1731e-05	6.27769e-05	6.31593e-05	625.558
transcript_HQ_OA1_4MF_transcript34362/f21p0/1451	6.2328e-05	5.84009e-05	6.69174e-05	625.488
transcript_HQ_OA1_4MF_transcript32679/f22p0/1686	6.06686e-05	6.35533e-05	6.33092e-05	625.104
transcript_HQ_OA1_4MF_transcript21616/f2p0/2550	6.19941e-05	6.07503e-05	6.46797e-05	624.747
transcript_HQ_OA1_4MF_transcript35083/f5p0/1407	5.85236e-05	6.01352e-05	6.87375e-05	624.654
transcript_HQ_OA1_4MF_transcript36913/f3p0/955	6.21256e-05	6.82419e-05	5.67566e-05	623.747
transcript_HQ_OA1_4MF_transcript18038/f17p0/2852	6.29958e-05	6.21215e-05	6.18103e-05	623.092
transcript_HQ_OA1_4MF_transcript30246/f36p0/1802	6.09722e-05	6.25148e-05	6.34377e-05	623.082
transcript_HQ_OA1_4MF_transcript11273/f9p0/4080	6.34916e-05	6.0478e-05	6.26775e-05	622.157
transcript_HQ_OA1_4MF_transcript29045/f38p0/1953	6.10126e-05	6.09217e-05	6.46261e-05	621.868
transcript_HQ_OA1_4MF_transcript16792/f13p0/2973	6.10632e-05	5.91773e-05	6.62e-05	621.469
transcript_HQ_OA1_4MF_transcript37528/f3p0/749	6.38963e-05	5.98428e-05	6.26882e-05	621.424
transcript_HQ_OA1_4MF_transcript24013/f6p0/2140	6.24798e-05	6.24039e-05	6.13499e-05	620.778
transcript_HQ_OA1_4MF_transcript27860/f2p0/2086	6.25607e-05	6.02965e-05	6.3352e-05	620.698
transcript_HQ_OA1_4MF_transcript36149/f23p0/1113	6.11846e-05	5.79573e-05	6.70352e-05	620.59
transcript_HQ_OA1_4MF_transcript36602/f6p0/1013	6.12959e-05	6.24341e-05	6.2442e-05	620.573
transcript_HQ_OA1_4MF_transcript36024/f2p0/1206	5.86956e-05	6.17586e-05	6.56968e-05	620.503
transcript_HQ_OA1_4MF_transcript34970/f8p0/1450	6.17209e-05	6.27265e-05	6.16711e-05	620.395
transcript_HQ_OA1_4MF_transcript15388/f118p0/2772	6.05978e-05	6.17485e-05	6.37696e-05	620.386
transcript_HQ_OA1_4MF_transcript35749/f2p0/1296	6.05472e-05	5.83505e-05	6.72065e-05	620.347
transcript_HQ_OA1_4MF_transcript37484/f2p0/774	6.41999e-05	5.72716e-05	6.46154e-05	620.29
transcript_HQ_OA1_4MF_transcript10416/f5p0/4616	6.0102e-05	6.06797e-05	6.529e-05	620.239
transcript_HQ_OA1_4MF_transcript36621/f5p0/1040	5.99401e-05	6.17888e-05	6.42621e-05	619.97
transcript_HQ_OA1_4MF_transcript37502/f2p0/761	5.41019e-05	6.69614e-05	6.49045e-05	619.893
transcript_HQ_OA1_4MF_transcript34069/f2p0/1568	6.5151e-05	5.86127e-05	6.2185e-05	619.829
transcript_HQ_OA1_4MF_transcript37634/f2p0/692	5.45673e-05	6.04276e-05	7.08575e-05	619.508
transcript_HQ_OA1_4MF_transcript35104/f2p0/1407	6.33904e-05	5.79371e-05	6.42835e-05	618.703
transcript_HQ_OA1_4MF_transcript20886/f10p0/2601	6.25202e-05	6.18695e-05	6.12e-05	618.632
transcript_HQ_OA1_4MF_transcript27307/f21p0/1917	6.02032e-05	5.89756e-05	6.6275e-05	618.179
transcript_HQ_OA1_4MF_transcript11194/f6p0/4153	5.96366e-05	6.00646e-05	6.56433e-05	617.815
transcript_HQ_OA1_4MF_transcript32084/f2p0/1786	6.1559e-05	5.9742e-05	6.38338e-05	617.116
transcript_HQ_OA1_4MF_transcript34966/f5p0/1429	5.93431e-05	6.00848e-05	6.55897e-05	616.725
transcript_HQ_OA1_4MF_transcript35404/f2p0/1362	5.94038e-05	5.80783e-05	6.75063e-05	616.628
transcript_HQ_OA1_4MF_transcript34317/f28p0/1490	6.19637e-05	6.17384e-05	6.12642e-05	616.554
transcript_HQ_OA1_4MF_transcript10943/f10p0/4279	6.04966e-05	6.05688e-05	6.38445e-05	616.366
transcript_HQ_OA1_4MF_transcript36963/f2p0/941	6.00716e-05	6.04074e-05	6.43263e-05	616.018
transcript_HQ_OA1_4MF_transcript33113/f12p0/1658	6.17614e-05	6.13149e-05	6.16818e-05	615.86
transcript_HQ_OA1_4MF_transcript22910/f16p0/2364	5.69552e-05	5.8048e-05	6.94549e-05	614.86
transcript_HQ_OA1_4MF_transcript35556/f2p0/1266	6.22774e-05	6.22224e-05	5.99473e-05	614.824
transcript_HQ_OA1_4MF_transcript19300/f2p0/2736	5.993e-05	6.10931e-05	6.34056e-05	614.762
transcript_HQ_OA1_4MF_transcript35080/f25p0/1400	5.67124e-05	6.24845e-05	6.52043e-05	614.671
transcript_HQ_OA1_4MF_transcript26548/f14p0/2104	6.41189e-05	6.03167e-05	5.99473e-05	614.61
transcript_HQ_OA1_4MF_transcript16780/f2p0/2998	6.08001e-05	6.10326e-05	6.2549e-05	614.606
transcript_HQ_OA1_4MF_transcript33210/f7p0/1586	6.04055e-05	5.8532e-05	6.52257e-05	613.877
transcript_HQ_OA1_4MF_transcript17037/f8p0/2934	5.88271e-05	5.77556e-05	6.7517e-05	613.666
transcript_HQ_OA1_4MF_transcript13006/f28p0/3554	5.99401e-05	6.05284e-05	6.3427e-05	612.985
transcript_HQ_OA1_4MF_transcript14022/f34p0/3288	6.06281e-05	5.81892e-05	6.50758e-05	612.977
transcript_HQ_OA1_4MF_transcript36021/f3p0/1205	6.04055e-05	5.99839e-05	6.34912e-05	612.936
transcript_HQ_OA1_4MF_transcript35575/f10p0/1315	6.10733e-05	6.06797e-05	6.20672e-05	612.734
transcript_HQ_OA1_4MF_transcript36363/f6p0/1118	5.86146e-05	6.30895e-05	6.2003e-05	612.357
transcript_HQ_OA1_4MF_transcript28477/f3p0/2081	5.47191e-05	6.52473e-05	6.36197e-05	611.954
transcript_HQ_OA1_4MF_transcript32776/f15p0/1720	5.70159e-05	6.04982e-05	6.60608e-05	611.917
transcript_HQ_OA1_4MF_transcript35167/f3p0/1403	6.08001e-05	6.62253e-05	5.65318e-05	611.858
transcript_HQ_OA1_4MF_transcript35158/f4p0/1390	5.70058e-05	6.15569e-05	6.48617e-05	611.415
transcript_HQ_OA1_4MF_transcript29406/f17p0/1994	6.01931e-05	5.83707e-05	6.47867e-05	611.168
transcript_HQ_OA1_4MF_transcript17351/f14p0/2921	5.88271e-05	5.85723e-05	6.58574e-05	610.856
transcript_HQ_OA1_4MF_transcript18524/f160p0/2596	5.76028e-05	5.97319e-05	6.59217e-05	610.854
transcript_HQ_OA1_4MF_transcript35002/f5p0/1424	5.86045e-05	5.76346e-05	6.69602e-05	610.664
transcript_HQ_OA1_4MF_transcript12635/f2p0/3630	5.88473e-05	6.03772e-05	6.38231e-05	610.159
transcript_HQ_OA1_4MF_transcript33356/f5p0/1675	5.55792e-05	5.90765e-05	6.82986e-05	609.847
transcript_HQ_OA1_4MF_transcript18261/f2p0/2872	5.71374e-05	6.05183e-05	6.51936e-05	609.498
transcript_HQ_OA1_4MF_transcript21092/f45p0/2525	5.94848e-05	6.01554e-05	6.317e-05	609.367
transcript_HQ_OA1_4MF_transcript32736/f34p0/1692	6.08912e-05	5.97621e-05	6.21529e-05	609.354
transcript_HQ_OA1_4MF_transcript36787/f8p0/961	5.87765e-05	5.83707e-05	6.56433e-05	609.302
transcript_HQ_OA1_4MF_transcript35948/f8p0/1197	5.68541e-05	5.54768e-05	7.029e-05	608.736
transcript_HQ_OA1_4MF_transcript33202/f26p0/1584	6.04258e-05	6.00646e-05	6.211e-05	608.668
transcript_HQ_OA1_4MF_transcript11557/f120p0/3564	6.22976e-05	5.83606e-05	6.1821e-05	608.264
transcript_HQ_OA1_4MF_transcript29873/f8p0/1975	6.01323e-05	6.00747e-05	6.22278e-05	608.116
transcript_HQ_OA1_4MF_transcript37927/f2p0/574	5.32419e-05	5.586e-05	7.3213e-05	607.716
transcript_HQ_OA1_4MF_transcript28634/f33p0/2046	5.78456e-05	5.92781e-05	6.51829e-05	607.689
transcript_HQ_OA1_4MF_transcript22347/f2p0/2495	5.80986e-05	6.26156e-05	6.15212e-05	607.451
transcript_HQ_OA1_4MF_transcript26600/f7p0/1920	6.01526e-05	5.69792e-05	6.44869e-05	605.396
transcript_HQ_OA1_4MF_transcript31111/f78p0/1818	6.38761e-05	5.94697e-05	5.80843e-05	604.767
transcript_HQ_OA1_4MF_transcript30521/f45p0/1889	5.82301e-05	5.99234e-05	6.32557e-05	604.697
transcript_HQ_OA1_4MF_transcript12653/f3p0/3636	5.81492e-05	6.04074e-05	6.26454e-05	604.007
transcript_HQ_OA1_4MF_transcript17650/f5p0/2892	5.97074e-05	5.95302e-05	6.19601e-05	603.992
transcript_HQ_OA1_4MF_transcript38207/f2p0/434	6.80144e-05	5.42467e-05	5.87588e-05	603.4
transcript_HQ_OA1_4MF_transcript22437/f30p0/2411	5.81897e-05	5.57894e-05	6.69602e-05	603.131
transcript_HQ_OA1_4MF_transcript15941/f61p0/2833	5.98895e-05	6.0599e-05	6.04184e-05	603.023
transcript_HQ_OA1_4MF_transcript29156/f2p0/2029	6.11745e-05	5.73926e-05	6.23135e-05	602.935
transcript_HQ_OA1_4MF_transcript10497/f216p0/4405	5.64291e-05	6.14863e-05	6.29452e-05	602.869
transcript_HQ_OA1_4MF_transcript8273/f5p0/5672	5.99705e-05	5.9752e-05	6.1125e-05	602.825
transcript_HQ_OA1_4MF_transcript37470/f2p0/778	5.8736e-05	6.36138e-05	5.84376e-05	602.625
transcript_HQ_OA1_4MF_transcript10993/f4p0/4243	5.84831e-05	5.78564e-05	6.44227e-05	602.541
transcript_HQ_OA1_4MF_transcript33626/f12p0/1626	6.03954e-05	5.91571e-05	6.11678e-05	602.401
transcript_HQ_OA1_4MF_transcript30970/f41p0/1854	5.86753e-05	5.92378e-05	6.26454e-05	601.862
transcript_LQ_OA1_4MF_transcript32973/f2p0/1738	6.41493e-05	5.80581e-05	5.82984e-05	601.686
transcript_HQ_OA1_4MF_transcript19750/f2p0/2710	5.9677e-05	6.07906e-05	6.00329e-05	601.668
transcript_HQ_OA1_4MF_transcript24387/f84p0/2213	6.1903e-05	5.96008e-05	5.89515e-05	601.518
transcript_HQ_OA1_4MF_transcript27726/f2p0/2112	5.96973e-05	5.73321e-05	6.33949e-05	601.414
transcript_HQ_OA1_4MF_transcript35091/f2p0/1418	6.03549e-05	5.77253e-05	6.22278e-05	601.027
transcript_HQ_OA1_4MF_transcript21852/f151p0/2453	5.58726e-05	6.14561e-05	6.29559e-05	600.948
transcript_HQ_OA1_4MF_transcript35595/f8p0/1290	6.01728e-05	6.12847e-05	5.85447e-05	600.007
transcript_HQ_OA1_4MF_transcript37351/f3p0/801	6.17917e-05	5.75741e-05	6.04826e-05	599.495
transcript_HQ_OA1_4MF_transcript21655/f3p0/2534	5.92925e-05	5.71708e-05	6.33627e-05	599.42
transcript_HQ_OA1_4MF_transcript30619/f2p0/1844	6.13061e-05	5.81287e-05	6.02364e-05	598.904
transcript_HQ_OA1_4MF_transcript36997/f4p0/926	6.12555e-05	5.74934e-05	6.05897e-05	597.795
transcript_HQ_OA1_4MF_transcript29188/f8p0/1989	5.69148e-05	5.7685e-05	6.46797e-05	597.598
transcript_HQ_OA1_4MF_transcript16849/f114p0/2816	6.04055e-05	5.70095e-05	6.18103e-05	597.417
transcript_HQ_OA1_4MF_transcript18599/f47p0/2767	5.89283e-05	5.81992e-05	6.20779e-05	597.352
transcript_HQ_OA1_4MF_transcript32108/f2p0/1777	5.92622e-05	5.99234e-05	6.00115e-05	597.324
transcript_HQ_OA1_4MF_transcript37619/f2p0/698	6.03145e-05	5.58902e-05	6.29666e-05	597.238
transcript_HQ_OA1_4MF_transcript35708/f9p0/1234	5.99806e-05	5.61423e-05	6.29987e-05	597.072
transcript_HQ_OA1_4MF_transcript27755/f6p0/2138	5.58422e-05	6.06293e-05	6.25918e-05	596.878
transcript_HQ_OA1_4MF_transcript37073/f3p0/913	6.26417e-05	5.57592e-05	6.0579e-05	596.599
transcript_HQ_OA1_4MF_transcript12764/f4p0/3608	5.76129e-05	6.16981e-05	5.95939e-05	596.35
transcript_HQ_OA1_4MF_transcript35130/f6p0/1255	5.78659e-05	6.24946e-05	5.80843e-05	594.816
transcript_HQ_OA1_4MF_transcript26326/f14p0/2209	5.8473e-05	5.76447e-05	6.22813e-05	594.663
transcript_HQ_OA1_4MF_transcript27885/f2p0/2126	5.23414e-05	6.08007e-05	6.52471e-05	594.63
transcript_HQ_OA1_4MF_transcript33691/f14p0/1522	5.50125e-05	5.54062e-05	6.79559e-05	594.582
transcript_HQ_OA1_4MF_transcript29499/f45p0/1938	5.74814e-05	5.73119e-05	6.35233e-05	594.389
transcript_HQ_OA1_4MF_transcript14393/f2p0/3242	5.63583e-05	5.64448e-05	6.52792e-05	593.608
transcript_HQ_OA1_4MF_transcript33769/f2p0/1613	5.70868e-05	5.84009e-05	6.25597e-05	593.491
transcript_HQ_OA1_4MF_transcript34900/f8p0/1439	5.87866e-05	5.7564e-05	6.16282e-05	593.263
transcript_HQ_OA1_4MF_transcript34238/f2p0/1541	6.09013e-05	5.70195e-05	6.00115e-05	593.108
transcript_HQ_OA1_4MF_transcript31980/f7p0/1781	6.10936e-05	5.71909e-05	5.95939e-05	592.928
transcript_HQ_OA1_4MF_transcript23674/f27p0/2284	5.96973e-05	5.77556e-05	6.00436e-05	591.655
transcript_HQ_OA1_4MF_transcript32323/f2p0/1760	5.71272e-05	6.10628e-05	5.91014e-05	590.972
transcript_HQ_OA1_4MF_transcript37125/f4p0/891	5.7107e-05	5.31073e-05	6.70459e-05	590.867
transcript_HQ_OA1_4MF_transcript20120/f9p0/2666	6.03347e-05	5.45089e-05	6.22278e-05	590.238
transcript_HQ_OA1_4MF_transcript21103/f5p0/2598	5.91104e-05	5.7685e-05	6.01186e-05	589.713
transcript_HQ_OA1_4MF_transcript38166/f3p0/443	6.11138e-05	5.55978e-05	6.014e-05	589.505
transcript_HQ_OA1_4MF_transcript13343/f9p0/3380	5.5569e-05	5.8169e-05	6.30844e-05	589.408
transcript_HQ_OA1_4MF_transcript37613/f2p0/716	5.28979e-05	5.89656e-05	6.47332e-05	588.655
transcript_HQ_OA1_4MF_transcript36316/f2p0/1127	5.92318e-05	5.72414e-05	6.01079e-05	588.604
transcript_HQ_OA1_4MF_transcript36166/f4p0/1162	6.05978e-05	5.89656e-05	5.69494e-05	588.376
transcript_HQ_OA1_4MF_transcript37266/f4p0/857	6.35928e-05	5.37022e-05	5.92085e-05	588.345
transcript_HQ_OA1_4MF_transcript33770/f3p0/1599	5.92318e-05	5.61625e-05	6.10929e-05	588.291
transcript_HQ_OA1_4MF_transcript32331/f17p0/1749	6.13263e-05	5.54062e-05	5.97117e-05	588.148
transcript_HQ_OA1_4MF_transcript37174/f2p0/874	6.1984e-05	5.49021e-05	5.95083e-05	587.981
transcript_HQ_OA1_4MF_transcript26890/f5p0/2175	5.76837e-05	5.72615e-05	6.14462e-05	587.972
transcript_HQ_OA1_4MF_transcript19896/f3p0/2666	5.78254e-05	5.80077e-05	6.0397e-05	587.433
transcript_HQ_OA1_4MF_transcript37468/f4p0/783	5.86854e-05	5.6223e-05	6.12642e-05	587.242
transcript_HQ_OA1_4MF_transcript37127/f2p0/909	5.75927e-05	5.80178e-05	6.05361e-05	587.155
transcript_HQ_OA1_4MF_transcript37598/f4p0/724	5.84325e-05	5.82194e-05	5.94548e-05	587.022
transcript_HQ_OA1_4MF_transcript17870/f6p0/2586	5.69046e-05	5.9258e-05	5.98616e-05	586.747
transcript_HQ_OA1_4MF_transcript26836/f155p0/2074	5.70159e-05	5.83908e-05	6.05576e-05	586.548
transcript_HQ_OA1_4MF_transcript16802/f4p0/2951	5.77445e-05	5.586e-05	6.22921e-05	586.322
transcript_HQ_OA1_4MF_transcript30417/f4p0/1926	5.93532e-05	5.74834e-05	5.90479e-05	586.282
transcript_HQ_OA1_4MF_transcript25309/f2p0/2307	5.88878e-05	5.47509e-05	6.22278e-05	586.222
transcript_HQ_OA1_4MF_transcript34852/f19p0/1452	5.86854e-05	5.68985e-05	6.00972e-05	585.604
transcript_HQ_OA1_4MF_transcript36461/f6p0/1082	5.42031e-05	6.20308e-05	5.94441e-05	585.593
transcript_HQ_OA1_4MF_transcript34711/f10p0/1469	5.94645e-05	5.88042e-05	5.73991e-05	585.559
transcript_HQ_OA1_4MF_transcript13168/f2p0/3545	5.50631e-05	5.6586e-05	6.40158e-05	585.55
transcript_HQ_OA1_4MF_transcript22734/f7p0/2466	5.96973e-05	6.22123e-05	5.36517e-05	585.204
transcript_HQ_OA1_4MF_transcript36262/f2p0/1136	5.79266e-05	5.69086e-05	6.07182e-05	585.178
transcript_HQ_OA1_4MF_transcript36567/f6p0/1060	5.49923e-05	5.9621e-05	6.06432e-05	584.188
transcript_HQ_OA1_4MF_transcript36315/f2p0/1132	5.95556e-05	5.58398e-05	5.96261e-05	583.405
transcript_HQ_OA1_4MF_transcript17594/f12p0/2885	4.64121e-05	6.56506e-05	6.2913e-05	583.253
transcript_HQ_OA1_4MF_transcript35216/f10p0/1392	6.05978e-05	5.26536e-05	6.16175e-05	582.896
transcript_HQ_OA1_4MF_transcript34607/f10p0/1490	5.45977e-05	5.83001e-05	6.18852e-05	582.61
transcript_HQ_OA1_4MF_transcript13228/f2p0/3534	5.72487e-05	5.68582e-05	6.06539e-05	582.536
transcript_HQ_OA1_4MF_transcript13509/f31p0/3136	5.72385e-05	5.6475e-05	6.09858e-05	582.331
transcript_HQ_OA1_4MF_transcript35917/f4p0/1161	6.04055e-05	5.48618e-05	5.9337e-05	582.014
transcript_HQ_OA1_4MF_transcript33096/f2p0/1676	5.85337e-05	5.47307e-05	6.11143e-05	581.262
transcript_HQ_OA1_4MF_transcript36446/f2p0/1086	5.50631e-05	5.74934e-05	6.17246e-05	580.937
transcript_HQ_OA1_4MF_transcript18573/f4p0/2801	5.61863e-05	5.73019e-05	6.07717e-05	580.866
transcript_HQ_OA1_4MF_transcript23775/f21p0/2385	5.69856e-05	5.54062e-05	6.16389e-05	580.103
transcript_HQ_OA1_4MF_transcript37285/f2p0/841	6.00818e-05	5.93689e-05	5.4369e-05	579.399
transcript_HQ_OA1_4MF_transcript36173/f2p0/1163	5.6338e-05	5.48517e-05	6.26026e-05	579.308
transcript_HQ_OA1_4MF_transcript24776/f36p0/2261	5.35859e-05	5.86832e-05	6.14998e-05	579.23
transcript_HQ_OA1_4MF_transcript37687/f2p0/668	5.9414e-05	5.39845e-05	6.02471e-05	578.819
transcript_HQ_OA1_4MF_transcript16433/f2p0/2803	5.5397e-05	5.84412e-05	5.97653e-05	578.678
transcript_HQ_OA1_4MF_transcript34103/f3p0/1570	5.57714e-05	5.76245e-05	6.0065e-05	578.203
transcript_HQ_OA1_4MF_transcript35503/f3p0/1333	6.38761e-05	5.03143e-05	5.91871e-05	577.925
transcript_HQ_OA1_4MF_transcript28535/f4p0/2059	5.84224e-05	5.47811e-05	6.01721e-05	577.919
transcript_HQ_OA1_4MF_transcript33385/f15p0/1619	5.68945e-05	5.91471e-05	5.71314e-05	577.243
transcript_HQ_OA1_4MF_transcript31928/f17p0/1741	5.94645e-05	5.36821e-05	5.99687e-05	577.051
transcript_HQ_OA1_4MF_transcript34788/f7p0/1473	5.67933e-05	5.51643e-05	6.10929e-05	576.835
transcript_HQ_OA1_4MF_transcript19318/f91p0/2539	5.8817e-05	5.28754e-05	6.13499e-05	576.808
transcript_HQ_OA1_4MF_transcript29174/f37p0/1962	5.6419e-05	5.75035e-05	5.90265e-05	576.497
transcript_HQ_OA1_4MF_transcript11776/f3p0/3883	5.6591e-05	5.62431e-05	6.00865e-05	576.402
transcript_HQ_OA1_4MF_transcript21645/f2p0/2548	5.70261e-05	5.66666e-05	5.88552e-05	575.16
transcript_HQ_OA1_4MF_transcript37507/f3p0/765	5.66618e-05	5.49424e-05	6.09216e-05	575.086
transcript_HQ_OA1_4MF_transcript17198/f22p0/2927	5.60547e-05	5.54062e-05	6.09965e-05	574.858
transcript_HQ_OA1_4MF_transcript27568/f29p0/1979	5.84426e-05	5.71809e-05	5.67781e-05	574.672
transcript_HQ_OA1_4MF_transcript37288/f3p0/837	6.0274e-05	5.52853e-05	5.68316e-05	574.636
transcript_HQ_OA1_4MF_transcript33446/f10p0/1750	5.48102e-05	5.47912e-05	6.2731e-05	574.441
transcript_HQ_OA1_4MF_transcript25815/f2p0/2254	5.53262e-05	5.82194e-05	5.83948e-05	573.135
transcript_HQ_OA1_4MF_transcript35368/f2p0/1358	5.40918e-05	5.56583e-05	6.19387e-05	572.296
transcript_HQ_OA1_4MF_transcript12487/f97p0/3546	5.70665e-05	5.46803e-05	5.98937e-05	572.135
transcript_HQ_OA1_4MF_transcript32854/f9p0/1705	5.51744e-05	5.708e-05	5.93691e-05	572.079
[truncated: 18,431 more rows]

## Sheet: 2-2 MF special genes
Gene_id	TPM1	TPM2	TPM3	TPM_MEAN
transcript_HQ_OA1_4MF_transcript37915/f144p0/494	0.0137646	0.0134592	0.0133801	135347
transcript_HQ_OA1_4MF_transcript38219/f2p0/426	0.00627934	0.00627673	0.00532898	59616.8
transcript_HQ_OA1_4MF_transcript38145/f3p0/471	0.00235611	0.00219436	0.00206192	22041.3
transcript_HQ_OA1_4MF_transcript38149/f2p0/468	0.00178954	0.00179622	0.00158763	17244.7
transcript_HQ_OA1_4MF_transcript37992/f2p0/543	0.00162186	0.00155954	0.00150274	15613.8
transcript_HQ_OA1_4MF_transcript38198/f12p0/418	0.00158666	0.00155539	0.00144747	15298.4
transcript_HQ_OA1_4MF_transcript35553/f2p0/1328	0.00148771	0.00150633	0.00144806	14807
transcript_HQ_OA1_4MF_transcript35811/f5p0/1265	0.00117588	0.00122581	0.00115357	11850.9
transcript_HQ_OA1_4MF_transcript38262/f2p0/397	0.00112066	0.00120089	0.00103107	11175.4
transcript_HQ_OA1_4MF_transcript35586/f3p0/1325	0.000974148	0.00100051	0.000980666	9851.08
transcript_HQ_OA1_4MF_transcript38184/f66p0/426	0.000861978	0.000908491	0.00087802	8828.3
transcript_HQ_OA1_4MF_transcript38048/f27p0/450	0.000563876	0.000548426	0.000539247	5505.16
transcript_HQ_OA1_4MF_transcript36425/f27p0/1026	0.000469129	0.000472481	0.000485253	4756.21
transcript_HQ_OA1_4MF_transcript37610/f2p0/719	0.000455348	0.000434316	0.000408539	4327.35
transcript_HQ_OA1_4MF_transcript37410/f2p0/821	0.000414329	0.000432673	0.00042053	4225.11
transcript_HQ_OA1_4MF_transcript37557/f2p0/743	0.000413783	0.000425786	0.000384256	4079.42
transcript_HQ_OA1_4MF_transcript37940/f2p0/567	0.000399972	0.000405862	0.000405145	4036.59
transcript_HQ_OA1_4MF_transcript38070/f12p0/519	0.000382761	0.000391242	0.000371226	3817.43
transcript_HQ_OA1_4MF_transcript33864/f2p0/1606	0.000371833	0.000390213	0.000369438	3771.61
transcript_HQ_OA1_4MF_transcript31952/f2p0/1798	0.000359954	0.000368041	0.000353645	3605.47
transcript_HQ_OA1_4MF_transcript35794/f3p0/1263	0.000334092	0.000341724	0.000319458	3317.58
transcript_HQ_OA1_4MF_transcript36945/f3p0/942	0.000292942	0.000291097	0.000374898	3196.46
transcript_HQ_OA1_4MF_transcript20679/f2p0/2549	0.000302928	0.000283878	0.000298473	2950.93
transcript_HQ_OA1_4MF_transcript34792/f2p0/1457	0.000279869	0.000288072	0.000273119	2803.53
transcript_HQ_OA1_4MF_transcript36636/f4p0/1035	0.000263993	0.000266666	0.000270336	2669.98
transcript_HQ_OA1_4MF_transcript36043/f3p0/1207	0.000262061	0.000272141	0.000249714	2613.05
transcript_HQ_OA1_4MF_transcript38321/f2p0/341	0.00023974	0.000235963	0.000272006	2492.36
transcript_HQ_OA1_4MF_transcript33720/f3p0/1649	0.000221376	0.000237062	0.000225421	2279.53
transcript_HQ_OA1_4MF_transcript36096/f2p0/1192	0.000204671	0.000212691	0.000222648	2133.37
transcript_HQ_OA1_4MF_transcript30401/f5p0/1932	0.000207332	0.000213276	0.000212583	2110.64
transcript_HQ_OA1_4MF_transcript32166/f3p0/1791	0.000204013	0.000213075	0.000199874	2056.54
transcript_HQ_OA1_4MF_transcript28774/f3p0/2055	0.00018237	0.000202215	0.000189232	1912.72
transcript_HQ_OA1_4MF_transcript38224/f2p0/420	0.000189524	0.0001894	0.000193482	1908.02
transcript_HQ_OA1_4MF_transcript37418/f2p0/792	0.000180073	0.000182321	0.000162925	1751.07
transcript_HQ_OA1_4MF_transcript36370/f2p0/1109	0.00015498	0.000156408	0.000174521	1619.7
transcript_HQ_OA1_4MF_transcript37545/f4p0/743	0.000158643	0.000154159	0.000158707	1571.7
transcript_HQ_OA1_4MF_transcript19152/f5p0/2747	0.000143334	0.000144308	0.000141715	1431.19
transcript_HQ_OA1_4MF_transcript37635/f2p0/704	0.00013443	0.000127066	0.000133085	1315.27
transcript_HQ_OA1_4MF_transcript38113/f4p0/490	0.000133509	0.000127026	0.000131758	1307.64
transcript_HQ_OA1_4MF_transcript35400/f8p0/1343	0.00012241	0.000123739	0.000127828	1246.59
transcript_HQ_OA1_4MF_transcript14694/f2p0/3239	0.000118808	0.000122267	0.000126865	1226.46
transcript_HQ_OA1_4MF_transcript37930/f2p0/578	0.000115347	0.000122045	0.000119166	1188.53
transcript_HQ_OA1_4MF_transcript37586/f2p0/725	0.00012245	0.000109663	0.000118128	1167.47
transcript_HQ_OA1_4MF_transcript37818/f3p0/632	0.000119334	0.000115027	0.00011361	1159.9
transcript_HQ_OA1_4MF_transcript35667/f2p0/1305	0.000109843	0.000116378	0.000112411	1128.77
transcript_HQ_OA1_4MF_transcript38317/f8p0/345	0.000103074	0.00012877	0.000101682	1111.76
transcript_HQ_OA1_4MF_transcript38003/f3p0/546	0.000107668	0.000106426	0.000116618	1102.37
transcript_HQ_OA1_4MF_transcript36618/f2p0/1037	0.000104693	9.61e-05	0.000117871	1062.22
transcript_HQ_OA1_4MF_transcript34409/f2p0/1554	0.000100413	0.000112022	0.000102785	1050.73
transcript_HQ_OA1_4MF_transcript30170/f3p0/1950	0.000102538	0.000107979	0.00010362	1047.12
transcript_HQ_OA1_4MF_transcript37317/f4p0/831	9.47e-05	9.38e-05	0.000110248	995.72
transcript_HQ_OA1_4MF_transcript16712/f4p0/2996	9.31e-05	9.18e-05	0.000100408	951.005
transcript_HQ_OA1_4MF_transcript35644/f10p0/1196	9.52e-05	9.27e-05	9.53e-05	943.92
transcript_HQ_OA1_4MF_transcript36587/f3p0/1052	9.18e-05	9.88e-05	8.36e-05	914.046
transcript_HQ_OA1_4MF_transcript37876/f2p0/608	8.51e-05	8.51e-05	0.000102025	907.567
transcript_HQ_OA1_4MF_transcript36396/f11p0/950	7.91e-05	8.58e-05	9.39e-05	862.394
transcript_HQ_OA1_4MF_transcript13239/f11p0/3507	7.94e-05	8.43e-05	8.7e-05	835.786
transcript_HQ_OA1_4MF_transcript19475/f2p0/2721	8.28e-05	7.99e-05	8.37e-05	821.023
transcript_HQ_OA1_4MF_transcript38187/f2p0/448	7.77e-05	7.06e-05	7.74e-05	751.987
transcript_HQ_OA1_4MF_transcript38203/f9p0/435	8.59e-05	6.61e-05	6.51e-05	723.574
transcript_HQ_OA1_4MF_transcript37116/f5p0/895	6.85e-05	6.89e-05	7.88e-05	720.353
transcript_HQ_OA1_4MF_transcript37435/f2p0/784	7.23e-05	6.92e-05	7.35e-05	716.795
transcript_HQ_OA1_4MF_transcript34843/f2p0/1447	6.61e-05	6.8e-05	6.76e-05	672.547
transcript_HQ_OA1_4MF_transcript29796/f4p0/1992	6.81e-05	6.97e-05	6.31e-05	669.617
transcript_HQ_OA1_4MF_transcript32573/f6p0/1738	6.78e-05	6.33e-05	6.9e-05	666.75
transcript_HQ_OA1_4MF_transcript24137/f5p0/2302	6.15e-05	7.04e-05	6.72e-05	663.478
transcript_HQ_OA1_4MF_transcript20119/f2p0/2672	6.31e-05	6.27e-05	7.19e-05	659.244
transcript_HQ_OA1_4MF_transcript37634/f2p0/692	5.46e-05	6.04e-05	7.09e-05	619.508
transcript_HQ_OA1_4MF_transcript18524/f160p0/2596	5.76e-05	5.97e-05	6.59e-05	610.854
transcript_HQ_OA1_4MF_transcript38207/f2p0/434	6.8e-05	5.42e-05	5.88e-05	603.4
transcript_HQ_OA1_4MF_transcript10993/f4p0/4243	5.85e-05	5.79e-05	6.44e-05	602.541
transcript_HQ_OA1_4MF_transcript32323/f2p0/1760	5.71e-05	6.11e-05	5.91e-05	590.972
transcript_HQ_OA1_4MF_transcript37174/f2p0/874	6.2e-05	5.49e-05	5.95e-05	587.981
transcript_HQ_OA1_4MF_transcript36567/f6p0/1060	5.5e-05	5.96e-05	6.06e-05	584.188
transcript_HQ_OA1_4MF_transcript11776/f3p0/3883	5.66e-05	5.62e-05	6.01e-05	576.402
transcript_HQ_OA1_4MF_transcript27884/f5p0/2127	5.48e-05	5.34e-05	5.3e-05	537.256
transcript_HQ_OA1_4MF_transcript12808/f2p0/3609	5.23e-05	5.27e-05	5.31e-05	527.005
transcript_HQ_OA1_4MF_transcript28359/f2p0/2083	5.42e-05	5.33e-05	4.74e-05	516.195
transcript_HQ_OA1_4MF_transcript30998/f6p0/1882	4.86e-05	5.02e-05	5.43e-05	510.361
transcript_HQ_OA1_4MF_transcript36513/f4p0/1060	5.04e-05	5.06e-05	4.98e-05	502.844
transcript_HQ_OA1_4MF_transcript28682/f4p0/2068	5.29e-05	5.18e-05	4.49e-05	498.351
transcript_HQ_OA1_4MF_transcript36475/f5p0/1079	4.39e-05	4.7e-05	5.58e-05	488.942
transcript_HQ_OA1_4MF_transcript13117/f26p0/3385	5.63e-05	3.72e-05	5.27e-05	487.176
transcript_HQ_OA1_4MF_transcript36136/f4p0/1187	4.75e-05	4.94e-05	4.84e-05	484.214
transcript_HQ_OA1_4MF_transcript38057/f2p0/518	4.29e-05	4.56e-05	5.04e-05	462.841
transcript_HQ_OA1_4MF_transcript29726/f2p0/1984	4.21e-05	4.94e-05	4.58e-05	457.665
transcript_HQ_OA1_4MF_transcript36745/f2p0/1003	4.53e-05	4.19e-05	4.19e-05	430.208
transcript_HQ_OA1_4MF_transcript28615/f6p0/2068	4.13e-05	4.62e-05	4e-05	424.913
transcript_HQ_OA1_4MF_transcript17040/f16p0/2939	4.16e-05	4.24e-05	4.35e-05	424.783
transcript_HQ_OA1_4MF_transcript15321/f43p0/3110	4.21e-05	4.27e-05	4.18e-05	421.668
transcript_HQ_OA1_4MF_transcript35752/f3p0/1280	4.23e-05	3.98e-05	4.22e-05	414.558
transcript_HQ_OA1_4MF_transcript15033/f3p0/3698	4.01e-05	4.12e-05	4.16e-05	409.613
transcript_HQ_OA1_4MF_transcript36911/f2p0/947	3.49e-05	3.91e-05	4.78e-05	405.976
transcript_HQ_OA1_4MF_transcript36133/f5p0/1130	3.96e-05	3.37e-05	4.58e-05	396.884
transcript_HQ_OA1_4MF_transcript13110/f11p0/3564	3.16e-05	4.22e-05	4.44e-05	393.922
transcript_HQ_OA1_4MF_transcript23633/f2p0/2342	4e-05	3.81e-05	3.96e-05	392.482
transcript_HQ_OA1_4MF_transcript11556/f7p0/3962	3.85e-05	3.66e-05	4.21e-05	390.81
transcript_HQ_OA1_4MF_transcript29464/f45p0/1942	3.73e-05	3.99e-05	3.98e-05	389.973
transcript_HQ_OA1_4MF_transcript35903/f2p0/1236	4.25e-05	3.96e-05	3.47e-05	389.138
transcript_HQ_OA1_4MF_transcript18753/f3p0/2782	4.07e-05	3.75e-05	3.65e-05	382.35
transcript_HQ_OA1_4MF_transcript38308/f3p0/352	4.23e-05	2.5e-05	4.72e-05	381.41
transcript_HQ_OA1_4MF_transcript36240/f3p0/1162	3.66e-05	3.89e-05	3.81e-05	378.815
transcript_HQ_OA1_4MF_transcript21410/f3p0/2275	3.71e-05	3.58e-05	3.83e-05	370.522
transcript_HQ_OA1_4MF_transcript19226/f11p0/2737	3.19e-05	3.54e-05	4.08e-05	360.046
transcript_HQ_OA1_4MF_transcript28805/f3p0/2065	3.61e-05	3.51e-05	3.62e-05	358.141
transcript_HQ_OA1_4MF_transcript19835/f3p0/2690	3.48e-05	3.6e-05	3.61e-05	356.316
transcript_HQ_OA1_4MF_transcript34533/f5p0/1501	3.51e-05	3.27e-05	3.71e-05	349.318
transcript_HQ_OA1_4MF_transcript29789/f2p0/1973	3.32e-05	3.47e-05	3.5e-05	342.811
transcript_HQ_OA1_4MF_transcript35944/f4p0/1221	3.39e-05	3.41e-05	3.45e-05	341.548
transcript_HQ_OA1_4MF_transcript32023/f5p0/1793	3.44e-05	3.4e-05	3.32e-05	338.914
transcript_HQ_OA1_4MF_transcript37184/f2p0/868	3.3e-05	3.27e-05	3.49e-05	335.559
transcript_HQ_OA1_4MF_transcript33911/f3p0/1517	2.83e-05	3.55e-05	3.67e-05	334.855
transcript_HQ_OA1_4MF_transcript38236/f2p0/415	5.09e-05	3e-05	1.88e-05	332.235
transcript_HQ_OA1_4MF_transcript37816/f2p0/630	3.3e-05	3.54e-05	3.08e-05	330.357
transcript_HQ_OA1_4MF_transcript23261/f27p0/2424	3.23e-05	3.19e-05	3.08e-05	316.705
transcript_HQ_OA1_4MF_transcript32892/f2p0/1711	2.95e-05	3.29e-05	3.2e-05	314.561
transcript_HQ_OA1_4MF_transcript14870/f2p0/3237	3.08e-05	2.97e-05	3.33e-05	312.849
transcript_HQ_OA1_4MF_transcript20861/f2p0/2608	3.02e-05	3.23e-05	3.07e-05	310.618
transcript_HQ_OA1_4MF_transcript35947/f2p0/1226	2.76e-05	3.17e-05	3.39e-05	310.504
transcript_HQ_OA1_4MF_transcript38025/f2p0/534	3.16e-05	2.97e-05	3.18e-05	310.101
transcript_HQ_OA1_4MF_transcript32990/f2p0/1700	3.06e-05	3.18e-05	2.9e-05	304.678
transcript_HQ_OA1_4MF_transcript36672/f2p0/1015	2.77e-05	2.87e-05	3.25e-05	296.142
transcript_HQ_OA1_4MF_transcript34851/f2p0/1459	3.19e-05	2.71e-05	2.98e-05	295.731
transcript_HQ_OA1_4MF_transcript36564/f2p0/1004	2.79e-05	2.43e-05	3.42e-05	288.255
transcript_HQ_OA1_4MF_transcript37780/f2p0/638	3.06e-05	2.66e-05	2.86e-05	285.842
transcript_HQ_OA1_4MF_transcript23665/f22p0/2396	2.82e-05	2.59e-05	3.06e-05	282.512
transcript_HQ_OA1_4MF_transcript10896/f2p0/4293	2.65e-05	2.78e-05	2.95e-05	279.386
transcript_HQ_OA1_4MF_transcript20450/f22p0/2622	2.86e-05	2.58e-05	2.93e-05	278.664
transcript_HQ_OA1_4MF_transcript34287/f2p0/1535	2.81e-05	2.65e-05	2.9e-05	278.493
transcript_HQ_OA1_4MF_transcript38375/f2p0/190	0	0	8.24e-05	274.629
transcript_HQ_OA1_4MF_transcript34371/f2p0/1521	2.49e-05	2.58e-05	3.02e-05	269.648
transcript_HQ_OA1_4MF_transcript36135/f2p0/1179	2.73e-05	2.5e-05	2.71e-05	264.334
transcript_HQ_OA1_4MF_transcript31462/f2p0/1841	2.73e-05	2.72e-05	2.43e-05	262.417
transcript_HQ_OA1_4MF_transcript22289/f2p0/2460	2.43e-05	2.66e-05	2.56e-05	254.974
transcript_HQ_OA1_4MF_transcript11720/f12p0/3911	2.41e-05	2.58e-05	2.63e-05	253.826
transcript_HQ_OA1_4MF_transcript15106/f24p0/3158	2.45e-05	2.44e-05	2.62e-05	250.282
transcript_HQ_OA1_4MF_transcript23344/f2p0/2426	2.43e-05	2.59e-05	2.47e-05	249.425
transcript_HQ_OA1_4MF_transcript30217/f2p0/1949	2.46e-05	2.53e-05	2.35e-05	244.659
transcript_HQ_OA1_4MF_transcript32741/f2p0/1546	2.59e-05	2.4e-05	2.32e-05	243.599
transcript_HQ_OA1_4MF_transcript35239/f4p0/1377	2.3e-05	2.46e-05	2.5e-05	241.864
transcript_HQ_OA1_4MF_transcript15576/f7p0/3102	2.38e-05	2.33e-05	2.54e-05	241.791
transcript_HQ_OA1_4MF_transcript37011/f2p0/925	2.34e-05	2.33e-05	2.56e-05	241.215
transcript_HQ_OA1_4MF_transcript14018/f3p0/3361	2.16e-05	3.04e-05	1.99e-05	239.998
transcript_HQ_OA1_4MF_transcript35664/f4p0/1296	2.41e-05	2.2e-05	2.54e-05	238.19
transcript_HQ_OA1_4MF_transcript32787/f2p0/1719	2.28e-05	2.23e-05	2.55e-05	235.452
transcript_HQ_OA1_4MF_transcript19471/f8p0/2732	2.19e-05	2.65e-05	2.15e-05	233.044
transcript_HQ_OA1_4MF_transcript33363/f2p0/1662	2.17e-05	2.26e-05	2.51e-05	231.43
transcript_HQ_OA1_4MF_transcript19527/f9p0/2653	2.27e-05	2.31e-05	2.27e-05	228.138
transcript_HQ_OA1_4MF_transcript34096/f2p0/1566	2.34e-05	2.24e-05	2.16e-05	224.613
transcript_HQ_OA1_4MF_transcript18800/f2p0/2789	2.15e-05	2.34e-05	2.23e-05	223.785
transcript_HQ_OA1_4MF_transcript32633/f7p0/1713	2.4e-05	2.11e-05	2.18e-05	223.084
transcript_HQ_OA1_4MF_transcript34974/f3p0/1423	2.07e-05	2.03e-05	2.57e-05	222.115
transcript_HQ_OA1_4MF_transcript27832/f2p0/1977	2.46e-05	2.01e-05	2.12e-05	219.54
transcript_HQ_OA1_4MF_transcript30612/f2p0/1911	2.12e-05	2.35e-05	2.09e-05	218.665
transcript_HQ_OA1_4MF_transcript19700/f6p0/2701	2.19e-05	2.09e-05	2.28e-05	218.644
transcript_HQ_OA1_4MF_transcript9216/f2p0/5524	2.2e-05	2.04e-05	2.31e-05	218.188
transcript_HQ_OA1_4MF_transcript32930/f2p0/1698	2.19e-05	2.11e-05	2.16e-05	215.218
transcript_HQ_OA1_4MF_transcript34452/f2p0/1514	2.13e-05	2.15e-05	2.12e-05	213.112
transcript_HQ_OA1_4MF_transcript29562/f9p0/1993	2.12e-05	2.16e-05	2.09e-05	212.594
transcript_HQ_OA1_4MF_transcript34787/f2p0/1456	1.85e-05	2.09e-05	2.36e-05	210.23
transcript_HQ_OA1_4MF_transcript31670/f2p0/1825	1.95e-05	2.09e-05	2.12e-05	205.39
transcript_HQ_OA1_4MF_transcript22335/f2p0/2498	1.93e-05	2.14e-05	2.03e-05	203.303
transcript_HQ_OA1_4MF_transcript5739/f2p0/6034	1.93e-05	1.88e-05	2.22e-05	200.781
transcript_HQ_OA1_4MF_transcript19181/f2p0/2757	2.05e-05	1.82e-05	2.11e-05	199.373
transcript_HQ_OA1_4MF_transcript37722/f3p0/668	1.99e-05	2.01e-05	1.97e-05	199.133
transcript_HQ_OA1_4MF_transcript13463/f2p0/3454	1.89e-05	1.9e-05	2.07e-05	195
transcript_HQ_OA1_4MF_transcript24488/f4p0/2339	1.9e-05	1.8e-05	2.1e-05	193.631
transcript_HQ_OA1_4MF_transcript20864/f22p0/2598	1.89e-05	1.96e-05	1.9e-05	191.518
transcript_HQ_OA1_4MF_transcript1057/f2p0/7297	1.86e-05	1.83e-05	2.04e-05	190.954
transcript_HQ_OA1_4MF_transcript38301/f2p0/374	1.84e-05	2.56e-05	1.27e-05	188.881
transcript_HQ_OA1_4MF_transcript20812/f2p0/2605	1.73e-05	1.78e-05	2.1e-05	187.121
transcript_HQ_OA1_4MF_transcript26000/f2p0/2244	1.84e-05	1.68e-05	1.99e-05	183.686
transcript_HQ_OA1_4MF_transcript33002/f3p0/1682	1.92e-05	1.8e-05	1.74e-05	182.009
transcript_HQ_OA1_4MF_transcript11956/f2p0/3828	1.84e-05	1.75e-05	1.87e-05	181.84
transcript_HQ_OA1_4MF_transcript11992/f3p0/3830	1.84e-05	1.7e-05	1.9e-05	181.163
transcript_HQ_OA1_4MF_transcript15323/f8p0/3152	1.7e-05	1.78e-05	1.94e-05	180.379
transcript_HQ_OA1_4MF_transcript10038/f6p0/5036	1.77e-05	1.73e-05	1.89e-05	179.688
transcript_HQ_OA1_4MF_transcript33040/f3p0/1691	1.87e-05	1.89e-05	1.63e-05	179.592
transcript_HQ_OA1_4MF_transcript31390/f2p0/1861	1.79e-05	1.68e-05	1.9e-05	179.383
transcript_HQ_OA1_4MF_transcript34491/f3p0/1507	1.75e-05	1.76e-05	1.85e-05	178.564
transcript_HQ_OA1_4MF_transcript34885/f3p0/1443	1.76e-05	1.67e-05	1.92e-05	178.168
transcript_HQ_OA1_4MF_transcript31622/f2p0/1841	1.79e-05	1.56e-05	1.98e-05	177.406
transcript_HQ_OA1_4MF_transcript10936/f3p0/4289	1.7e-05	1.81e-05	1.79e-05	176.73
transcript_HQ_OA1_4MF_transcript33645/f8p0/1593	1.58e-05	1.72e-05	1.92e-05	174.018
transcript_HQ_OA1_4MF_transcript28036/f10p0/2115	1.76e-05	1.68e-05	1.67e-05	170.488
transcript_HQ_OA1_4MF_transcript23044/f9p0/2443	1.58e-05	1.65e-05	1.86e-05	169.757
transcript_HQ_OA1_4MF_transcript36156/f2p0/1149	1.74e-05	1.62e-05	1.73e-05	169.73
transcript_HQ_OA1_4MF_transcript14663/f7p0/3230	1.61e-05	1.68e-05	1.79e-05	169.288
transcript_HQ_OA1_4MF_transcript32961/f4p0/1705	1.69e-05	1.54e-05	1.84e-05	169.035
transcript_HQ_OA1_4MF_transcript33303/f3p0/1662	1.52e-05	1.65e-05	1.85e-05	167.385
transcript_HQ_OA1_4MF_transcript28043/f4p0/2153	1.57e-05	1.66e-05	1.76e-05	166.51
transcript_HQ_OA1_4MF_transcript26424/f3p0/2210	1.64e-05	1.69e-05	1.65e-05	166.105
transcript_HQ_OA1_4MF_transcript23745/f3p0/2391	1.61e-05	1.38e-05	1.94e-05	164.447
transcript_HQ_OA1_4MF_transcript11546/f5p0/3986	1.69e-05	1.47e-05	1.77e-05	164.295
transcript_HQ_OA1_4MF_transcript22221/f2p0/2494	1.56e-05	1.55e-05	1.78e-05	162.851
transcript_HQ_OA1_4MF_transcript24908/f4p0/2311	1.41e-05	1.74e-05	1.71e-05	162.027
transcript_HQ_OA1_4MF_transcript32131/f10p0/1749	1.57e-05	1.67e-05	1.61e-05	161.503
transcript_HQ_OA1_4MF_transcript36824/f3p0/993	1.45e-05	1.74e-05	1.65e-05	161.274
transcript_HQ_OA1_4MF_transcript26816/f2p0/2183	1.6e-05	1.43e-05	1.76e-05	159.748
transcript_HQ_OA1_4MF_transcript15968/f2p0/3071	1.52e-05	1.7e-05	1.57e-05	159.65
transcript_HQ_OA1_4MF_transcript36823/f2p0/978	1.45e-05	2e-05	1.31e-05	158.622
transcript_HQ_OA1_4MF_transcript23705/f19p0/2391	1.47e-05	1.53e-05	1.75e-05	158.033
transcript_HQ_OA1_4MF_transcript32261/f5p0/1723	1.48e-05	1.69e-05	1.52e-05	156.518
transcript_HQ_OA1_4MF_transcript28660/f15p0/2034	1.62e-05	1.38e-05	1.69e-05	156.335
transcript_HQ_OA1_4MF_transcript33739/f4p0/1601	1.56e-05	1.49e-05	1.63e-05	156.18
transcript_HQ_OA1_4MF_transcript22583/f3p0/2487	1.52e-05	1.46e-05	1.7e-05	155.761
transcript_HQ_OA1_4MF_transcript11627/f2p0/3955	1.4e-05	1.52e-05	1.7e-05	154.207
transcript_HQ_OA1_4MF_transcript23451/f2p0/2425	1.54e-05	1.54e-05	1.53e-05	153.652
transcript_HQ_OA1_4MF_transcript15377/f23p0/3097	1.48e-05	1.53e-05	1.56e-05	152.331
transcript_HQ_OA1_4MF_transcript37135/f2p0/904	1.21e-05	1.41e-05	1.94e-05	152.124
transcript_HQ_OA1_4MF_transcript16481/f3p0/3021	1.51e-05	1.51e-05	1.51e-05	150.724
transcript_HQ_OA1_4MF_transcript37910/f3p0/576	1.24e-05	1.37e-05	1.9e-05	150.38
transcript_HQ_OA1_4MF_transcript15517/f15p0/3146	1.49e-05	1.5e-05	1.52e-05	150.295
transcript_HQ_OA1_4MF_transcript156/f2p0/8832	1.44e-05	1.52e-05	1.54e-05	149.655
transcript_HQ_OA1_4MF_transcript16400/f20p0/2860	1.35e-05	1.56e-05	1.56e-05	149.056
transcript_HQ_OA1_4MF_transcript20606/f3p0/2630	1.44e-05	1.55e-05	1.47e-05	148.343
transcript_HQ_OA1_4MF_transcript36979/f2p0/958	1.55e-05	1.29e-05	1.59e-05	147.62
transcript_HQ_OA1_4MF_transcript36610/f3p0/1028	1.28e-05	1.41e-05	1.71e-05	146.82
transcript_HQ_OA1_4MF_transcript22777/f15p0/2454	1.51e-05	1.35e-05	1.52e-05	146.144
transcript_HQ_OA1_4MF_transcript31768/f3p0/1806	1.56e-05	1.42e-05	1.39e-05	145.58
transcript_HQ_OA1_4MF_transcript25783/f2p0/2256	1.27e-05	1.43e-05	1.64e-05	144.728
transcript_HQ_OA1_4MF_transcript35646/f2p0/1297	1.51e-05	1.38e-05	1.43e-05	144.191
transcript_HQ_OA1_4MF_transcript7020/f33p0/5816	1.32e-05	1.38e-05	1.63e-05	144.102
transcript_HQ_OA1_4MF_transcript34826/f5p0/1424	1.44e-05	1.28e-05	1.6e-05	143.894
transcript_HQ_OA1_4MF_transcript20424/f4p0/2631	1.41e-05	1.37e-05	1.52e-05	143.413
transcript_HQ_OA1_4MF_transcript37053/f2p0/917	1.59e-05	1.27e-05	1.41e-05	142.306
transcript_HQ_OA1_4MF_transcript25769/f4p0/2250	1.26e-05	1.37e-05	1.63e-05	142.089
transcript_HQ_OA1_4MF_transcript15528/f10p0/3102	1.6e-05	1.43e-05	1.2e-05	140.886
transcript_HQ_OA1_4MF_transcript31101/f2p0/1872	1.37e-05	1.33e-05	1.49e-05	139.949
transcript_HQ_OA1_4MF_transcript15719/f9p0/3122	1.35e-05	1.39e-05	1.45e-05	139.804
transcript_HQ_OA1_4MF_transcript20809/f3p0/2560	1.35e-05	1.37e-05	1.48e-05	139.751
transcript_HQ_OA1_4MF_transcript20945/f3p0/2577	1.41e-05	1.24e-05	1.53e-05	139.013
transcript_HQ_OA1_4MF_transcript14221/f2p0/3337	1.35e-05	1.35e-05	1.46e-05	138.75
transcript_HQ_OA1_4MF_transcript28530/f8p0/2044	1.28e-05	1.35e-05	1.53e-05	138.597
transcript_HQ_OA1_4MF_transcript26108/f4p0/2233	1.34e-05	1.38e-05	1.37e-05	136.179
transcript_HQ_OA1_4MF_transcript28632/f2p0/2063	1.24e-05	1.43e-05	1.41e-05	135.902
transcript_HQ_OA1_4MF_transcript29487/f2p0/2006	1.23e-05	1.41e-05	1.42e-05	135.431
transcript_HQ_OA1_4MF_transcript31371/f9p0/1826	1.3e-05	1.3e-05	1.38e-05	132.696
transcript_HQ_OA1_4MF_transcript25667/f2p0/2272	1.26e-05	1.4e-05	1.31e-05	132.186
transcript_HQ_OA1_4MF_transcript32678/f3p0/1736	1.36e-05	1.23e-05	1.37e-05	131.673
transcript_HQ_OA1_4MF_transcript26135/f3p0/2235	1.35e-05	1.08e-05	1.48e-05	130.44
transcript_HQ_OA1_4MF_transcript26620/f3p0/2200	1.24e-05	1.29e-05	1.36e-05	129.902
transcript_HQ_OA1_4MF_transcript26644/f5p0/2178	1.3e-05	1.28e-05	1.28e-05	128.812
transcript_HQ_OA1_4MF_transcript11735/f3p0/3970	1.25e-05	1.12e-05	1.44e-05	127.24
transcript_HQ_OA1_4MF_transcript27390/f7p0/2140	1.2e-05	1.3e-05	1.32e-05	127.118
transcript_HQ_OA1_4MF_transcript24676/f2p0/2326	1.15e-05	1.23e-05	1.4e-05	126.171
transcript_HQ_OA1_4MF_transcript19943/f11p0/2583	1.26e-05	1.28e-05	1.23e-05	125.621
transcript_HQ_OA1_4MF_transcript32125/f2p0/1791	1.23e-05	1.23e-05	1.3e-05	125.514
transcript_HQ_OA1_4MF_transcript21299/f2p0/2578	1.15e-05	1.23e-05	1.37e-05	125.241
transcript_HQ_OA1_4MF_transcript34704/f3p0/1300	1.14e-05	1.32e-05	1.29e-05	124.873
transcript_HQ_OA1_4MF_transcript34172/f2p0/1559	1.34e-05	1.29e-05	1.1e-05	124.47
transcript_HQ_OA1_4MF_transcript25236/f2p0/2266	1.14e-05	1.24e-05	1.29e-05	122.249
transcript_HQ_OA1_4MF_transcript14179/f3p0/3340	1.12e-05	1.14e-05	1.37e-05	120.785
transcript_HQ_OA1_4MF_transcript19476/f4p0/2739	1.11e-05	1.12e-05	1.39e-05	120.423
transcript_HQ_OA1_4MF_transcript12589/f3p0/3658	1.22e-05	1.15e-05	1.24e-05	120.394
transcript_HQ_OA1_4MF_transcript28708/f7p0/2059	1.24e-05	1.04e-05	1.31e-05	119.679
transcript_HQ_OA1_4MF_transcript28612/f2p0/2062	1.12e-05	1.19e-05	1.26e-05	119.142
transcript_HQ_OA1_4MF_transcript29285/f5p0/2026	1.09e-05	9.8e-06	1.47e-05	118.06
transcript_HQ_OA1_4MF_transcript23813/f2p0/2388	1.26e-05	1.17e-05	1.1e-05	117.495
transcript_HQ_OA1_4MF_transcript27538/f7p0/2012	1.18e-05	9.61e-06	1.33e-05	115.476
transcript_HQ_OA1_4MF_transcript33062/f5p0/1694	1.06e-05	1.14e-05	1.25e-05	115.149
transcript_HQ_OA1_4MF_transcript34790/f3p0/1467	1.15e-05	1.14e-05	1.16e-05	114.871
transcript_HQ_OA1_4MF_transcript15373/f21p0/3134	1.08e-05	1.1e-05	1.26e-05	114.519
transcript_HQ_OA1_4MF_transcript10026/f3p0/5074	1.07e-05	1.08e-05	1.24e-05	113.25
transcript_HQ_OA1_4MF_transcript33293/f2p0/1664	1.09e-05	1.2e-05	1.1e-05	113.008
transcript_HQ_OA1_4MF_transcript30226/f3p0/1947	1.21e-05	1.09e-05	1.08e-05	112.919
transcript_HQ_OA1_4MF_transcript6618/f2p0/5875	1.1e-05	1.09e-05	1.18e-05	112.459
transcript_HQ_OA1_4MF_transcript29915/f6p0/1936	9.97e-06	1.04e-05	1.32e-05	111.836
transcript_HQ_OA1_4MF_transcript11508/f3p0/3993	1.16e-05	1.03e-05	1.15e-05	111.501
transcript_HQ_OA1_4MF_transcript13007/f6p0/3557	1.15e-05	1.11e-05	1.08e-05	111.298
transcript_HQ_OA1_4MF_transcript35406/f2p0/1351	9.88e-06	1.19e-05	1.13e-05	110.056
transcript_HQ_OA1_4MF_transcript21173/f3p0/2598	1.08e-05	1.08e-05	1.15e-05	110.036
transcript_HQ_OA1_4MF_transcript30485/f2p0/1927	1.01e-05	1.16e-05	1.09e-05	108.501
transcript_HQ_OA1_4MF_transcript18720/f3p0/2816	9.54e-06	1.19e-05	1.09e-05	107.689
transcript_HQ_OA1_4MF_transcript22114/f5p0/2472	1.05e-05	9.5e-06	1.21e-05	106.927
transcript_HQ_OA1_4MF_transcript34147/f3p0/1567	1.04e-05	1.17e-05	9.88e-06	106.634
transcript_HQ_OA1_4MF_transcript18342/f9p0/2699	1.04e-05	1.15e-05	1e-05	106.396
transcript_HQ_OA1_4MF_transcript11137/f2p0/4149	1.01e-05	9.33e-06	1.25e-05	106.188
transcript_HQ_OA1_4MF_transcript17222/f10p0/2935	1.08e-05	9.59e-06	1.12e-05	105.247
transcript_HQ_OA1_4MF_transcript30745/f4p0/1900	1.05e-05	1.03e-05	1.08e-05	105.097
transcript_HQ_OA1_4MF_transcript22194/f2p0/2506	1.02e-05	1.08e-05	1.04e-05	104.542
transcript_HQ_OA1_4MF_transcript15915/f8p0/3085	9.87e-06	9.86e-06	1.15e-05	103.942
transcript_HQ_OA1_4MF_transcript32327/f5p0/1754	9.29e-06	9.81e-06	1.2e-05	103.565
transcript_HQ_OA1_4MF_transcript38240/f2p0/410	1.41e-05	9.52e-06	7.22e-06	102.798
transcript_HQ_OA1_4MF_transcript34564/f2p0/1495	8.83e-06	9.27e-06	1.26e-05	102.266
transcript_HQ_OA1_4MF_transcript24428/f5p0/2353	1.04e-05	9.21e-06	1.1e-05	102.052
transcript_HQ_OA1_4MF_transcript29129/f2p0/2032	1.09e-05	9.46e-06	1.03e-05	102.013
transcript_HQ_OA1_4MF_transcript15463/f7p0/3162	9.64e-06	1.03e-05	1.06e-05	101.889
transcript_HQ_OA1_4MF_transcript10151/f8p0/4913	1.09e-05	1.01e-05	9.41e-06	101.676
transcript_HQ_OA1_4MF_transcript38306/f8p0/351	8.76e-06	8.79e-06	1.28e-05	101.307
transcript_HQ_OA1_4MF_transcript14618/f16p0/3203	9.13e-06	9.61e-06	1.13e-05	100.247
transcript_HQ_OA1_4MF_transcript14171/f2p0/3344	9.36e-06	1.05e-05	1.01e-05	99.8786
transcript_HQ_OA1_4MF_transcript35861/f2p0/1250	9.88e-06	9.76e-06	9.87e-06	98.3579
transcript_HQ_OA1_4MF_transcript25695/f2p0/2243	1.06e-05	9.59e-06	9.26e-06	98.1469
transcript_HQ_OA1_4MF_transcript25628/f5p0/2258	9.44e-06	9.87e-06	1.01e-05	98.0982
transcript_HQ_OA1_4MF_transcript31058/f3p0/1868	9.55e-06	9.47e-06	9.93e-06	96.4824
transcript_HQ_OA1_4MF_transcript32482/f2p0/1796	9.67e-06	8.84e-06	1.04e-05	96.4807
transcript_HQ_OA1_4MF_transcript32270/f2p0/1778	1.03e-05	8.93e-06	9.67e-06	96.4078
transcript_HQ_OA1_4MF_transcript21668/f2p0/2546	9.54e-06	1.1e-05	8.14e-06	95.4965
transcript_HQ_OA1_4MF_transcript22766/f3p0/2408	1.02e-05	7.49e-06	1.07e-05	94.5198
transcript_HQ_OA1_4MF_transcript30365/f3p0/1905	9.25e-06	9.42e-06	9.64e-06	94.3389
transcript_HQ_OA1_4MF_transcript37890/f2p0/551	9.69e-06	5.17e-06	1.32e-05	93.4505
transcript_HQ_OA1_4MF_transcript33368/f7p0/1656	1e-05	9.23e-06	8.74e-06	93.3331
transcript_HQ_OA1_4MF_transcript26701/f4p0/2188	8.82e-06	9.28e-06	9.86e-06	93.2013
transcript_HQ_OA1_4MF_transcript17023/f4p0/2981	9.14e-06	8.96e-06	9.75e-06	92.848
transcript_HQ_OA1_4MF_transcript28777/f4p0/2050	8.71e-06	9.03e-06	9.83e-06	91.9166
transcript_HQ_OA1_4MF_transcript25220/f2p0/2291	9.81e-06	7.98e-06	9.44e-06	90.779
transcript_HQ_OA1_4MF_transcript15240/f7p0/3140	8.82e-06	9.09e-06	9.27e-06	90.6334
transcript_HQ_OA1_4MF_transcript29516/f2p0/1966	7.91e-06	9.52e-06	9.69e-06	90.4014
transcript_HQ_OA1_4MF_transcript24246/f4p0/2383	9.03e-06	9.43e-06	8.65e-06	90.3471
transcript_HQ_OA1_4MF_transcript18648/f8p0/2798	8.34e-06	8.91e-06	9.8e-06	90.1583
transcript_HQ_OA1_4MF_transcript33612/f5p0/1633	8.85e-06	8.33e-06	9.81e-06	89.9647
transcript_HQ_OA1_4MF_transcript30628/f2p0/1911	9.89e-06	9.03e-06	8e-06	89.7261
transcript_HQ_OA1_4MF_transcript19999/f4p0/2665	9.23e-06	7.78e-06	9.86e-06	89.5761
transcript_HQ_OA1_4MF_transcript35168/f2p0/1426	7.27e-06	8.43e-06	1.12e-05	89.5362
transcript_HQ_OA1_4MF_transcript12217/f4p0/3758	7.67e-06	8.72e-06	9.74e-06	87.1152
transcript_HQ_OA1_4MF_transcript33073/f3p0/1686	8.02e-06	8.52e-06	9.56e-06	87.0168
transcript_HQ_OA1_4MF_transcript37102/f2p0/900	9.23e-06	9.61e-06	6.9e-06	85.7736
transcript_HQ_OA1_4MF_transcript19111/f12p0/2702	7.75e-06	8.65e-06	9.27e-06	85.5795
transcript_HQ_OA1_4MF_transcript6536/f2p0/5910	8.3e-06	8.06e-06	9.28e-06	85.4534
transcript_HQ_OA1_4MF_transcript2349/f2p0/6672	8.36e-06	8.85e-06	8.4e-06	85.3845
transcript_HQ_OA1_4MF_transcript27438/f2p0/2144	9.15e-06	7.55e-06	8.87e-06	85.2141
transcript_HQ_OA1_4MF_transcript21592/f2p0/2529	8.11e-06	8.13e-06	9.19e-06	84.7604
transcript_HQ_OA1_4MF_transcript19853/f2p0/2686	7.72e-06	8.75e-06	8.93e-06	84.6723
transcript_HQ_OA1_4MF_transcript12887/f4p0/3615	8.09e-06	7.81e-06	9.2e-06	83.6867
transcript_HQ_OA1_4MF_transcript21445/f3p0/2564	7.86e-06	8.65e-06	8.55e-06	83.5593
transcript_HQ_OA1_4MF_transcript20157/f4p0/2700	8.36e-06	7.63e-06	8.97e-06	83.2092
transcript_HQ_OA1_4MF_transcript18434/f2p0/2816	7.97e-06	7.86e-06	9.06e-06	82.9861
transcript_HQ_OA1_4MF_transcript12504/f2p0/3675	8.23e-06	8.01e-06	8.55e-06	82.6224
transcript_HQ_OA1_4MF_transcript18154/f7p0/2828	7.56e-06	8.29e-06	8.93e-06	82.5866
transcript_HQ_OA1_4MF_transcript17630/f9p0/2875	7.82e-06	8.45e-06	8.42e-06	82.2882
transcript_HQ_OA1_4MF_transcript16874/f2p0/2971	7.96e-06	7.87e-06	8.78e-06	82.0581
transcript_HQ_OA1_4MF_transcript18394/f2p0/2814	8.26e-06	8.03e-06	8.24e-06	81.7558
transcript_HQ_OA1_4MF_transcript10711/f4p0/4191	8.38e-06	7.87e-06	8.25e-06	81.6921
transcript_HQ_OA1_4MF_transcript20566/f6p0/2630	8.03e-06	8.34e-06	8.07e-06	81.4847
transcript_HQ_OA1_4MF_transcript27418/f2p0/2138	9.17e-06	8.15e-06	6.69e-06	80.0197
transcript_HQ_OA1_4MF_transcript16569/f2p0/3046	7.76e-06	7.16e-06	8.81e-06	79.1043
transcript_HQ_OA1_4MF_transcript11715/f2p0/3999	7.8e-06	7.63e-06	8.25e-06	78.963
transcript_HQ_OA1_4MF_transcript35963/f2p0/1220	8.72e-06	6.16e-06	8.73e-06	78.6954
transcript_HQ_OA1_4MF_transcript20694/f4p0/2600	7.38e-06	7.76e-06	8.44e-06	78.5901
transcript_HQ_OA1_4MF_transcript12620/f3p0/3638	8.57e-06	7.35e-06	7.48e-06	78.0156
transcript_HQ_OA1_4MF_transcript16464/f5p0/3020	7.97e-06	7.74e-06	7.69e-06	78.0145
transcript_HQ_OA1_4MF_transcript8368/f7p0/5662	7.4e-06	8.57e-06	7.38e-06	77.8131
transcript_HQ_OA1_4MF_transcript34267/f2p0/1538	7.75e-06	6.41e-06	9.12e-06	77.6184
transcript_HQ_OA1_4MF_transcript27507/f3p0/2135	7.51e-06	7.51e-06	8.19e-06	77.3675
transcript_HQ_OA1_4MF_transcript18439/f4p0/2827	8.06e-06	7.7e-06	7.4e-06	77.22
transcript_HQ_OA1_4MF_transcript18343/f15p0/2758	7.74e-06	7.75e-06	7.66e-06	77.1654
transcript_HQ_OA1_4MF_transcript28614/f2p0/2063	8.04e-06	7.81e-06	7.15e-06	76.7014
transcript_HQ_OA1_4MF_transcript7078/f2p0/5814	7.45e-06	8.05e-06	7.43e-06	76.4125
transcript_HQ_OA1_4MF_transcript31234/f2p0/1863	7.19e-06	7.63e-06	7.99e-06	76.0471
transcript_HQ_OA1_4MF_transcript22246/f3p0/2504	7.38e-06	6.76e-06	8.67e-06	76.0143
transcript_HQ_OA1_4MF_transcript27997/f2p0/2127	7.64e-06	8.6e-06	6.55e-06	75.9753
transcript_HQ_OA1_4MF_transcript28307/f2p0/2074	7.06e-06	7.06e-06	8.51e-06	75.4417
transcript_HQ_OA1_4MF_transcript26034/f3p0/2243	7.31e-06	7.11e-06	8.12e-06	75.0987
transcript_HQ_OA1_4MF_transcript12999/f2p0/3573	7.67e-06	6.33e-06	8.28e-06	74.2602
transcript_HQ_OA1_4MF_transcript21186/f6p0/2536	7.12e-06	7.63e-06	7.46e-06	74.0623
transcript_HQ_OA1_4MF_transcript15781/f4p0/3039	6.89e-06	7.97e-06	7.33e-06	73.9674
transcript_HQ_OA1_4MF_transcript20831/f2p0/2605	6.48e-06	6.96e-06	8.72e-06	73.8275
transcript_HQ_OA1_4MF_transcript16708/f10p0/2996	7.57e-06	6.94e-06	7.6e-06	73.6911
transcript_HQ_OA1_4MF_transcript26241/f4p0/2240	6.86e-06	7.9e-06	7.27e-06	73.4168
transcript_HQ_OA1_4MF_transcript31712/f2p0/1817	7.29e-06	7.9e-06	6.82e-06	73.3344
transcript_HQ_OA1_4MF_transcript37757/f2p0/647	7.3e-06	8.93e-06	5.64e-06	72.9042
transcript_HQ_OA1_4MF_transcript10521/f3p0/4564	7.22e-06	7.07e-06	7.44e-06	72.446
transcript_HQ_OA1_4MF_transcript31994/f3p0/1789	6.09e-06	7.18e-06	8.43e-06	72.3217
transcript_HQ_OA1_4MF_transcript16054/f2p0/3071	6.19e-06	7.58e-06	7.81e-06	71.9334
transcript_HQ_OA1_4MF_transcript12528/f2p0/3664	7.32e-06	6.92e-06	7.23e-06	71.5316
transcript_HQ_OA1_4MF_transcript30802/f3p0/1898	6.77e-06	7.65e-06	7e-06	71.4144
transcript_HQ_OA1_4MF_transcript29675/f2p0/1993	7.55e-06	7.19e-06	6.66e-06	71.3233
transcript_HQ_OA1_4MF_transcript29785/f2p0/2004	6.07e-06	7.39e-06	7.9e-06	71.2112
transcript_HQ_OA1_4MF_transcript16107/f3p0/3066	7.76e-06	6.28e-06	7.23e-06	70.8982
transcript_HQ_OA1_4MF_transcript14153/f7p0/3339	7.19e-06	6.4e-06	7.66e-06	70.8403
transcript_HQ_OA1_4MF_transcript35313/f2p0/1367	7.49e-06	5.69e-06	8.07e-06	70.824
transcript_HQ_OA1_4MF_transcript21064/f2p0/2592	6.05e-06	7.27e-06	7.74e-06	70.2051
transcript_HQ_OA1_4MF_transcript16728/f2p0/2958	7.51e-06	6.89e-06	6.53e-06	69.7518
transcript_HQ_OA1_4MF_transcript14136/f2p0/3325	7.04e-06	6.49e-06	7.31e-06	69.4949
transcript_HQ_OA1_4MF_transcript35470/f2p0/1336	8.22e-06	5.79e-06	6.68e-06	68.9488
transcript_HQ_OA1_4MF_transcript32601/f2p0/1743	5.5e-06	7.55e-06	7.57e-06	68.7539
transcript_HQ_OA1_4MF_transcript32581/f2p0/1740	6.93e-06	7.3e-06	6.33e-06	68.5293
transcript_HQ_OA1_4MF_transcript15171/f6p0/3172	6.91e-06	6.14e-06	7.34e-06	67.9871
transcript_HQ_OA1_4MF_transcript29572/f3p0/1988	7.16e-06	6.5e-06	6.6e-06	67.542
transcript_HQ_OA1_4MF_transcript18441/f2p0/2812	7.1e-06	6.63e-06	6.45e-06	67.2769
transcript_HQ_OA1_4MF_transcript10037/f3p0/5058	6.37e-06	6.61e-06	7.12e-06	67.0298
transcript_HQ_OA1_4MF_transcript35042/f2p0/1376	6.76e-06	6.47e-06	6.8e-06	66.7702
transcript_HQ_OA1_4MF_transcript30065/f6p0/1948	6.32e-06	6.29e-06	7.39e-06	66.6778
transcript_HQ_OA1_4MF_transcript12481/f2p0/3694	6.76e-06	6.6e-06	6.64e-06	66.6718
transcript_HQ_OA1_4MF_transcript34083/f2p0/1566	5.74e-06	7.39e-06	6.78e-06	66.3509
transcript_HQ_OA1_4MF_transcript16069/f8p0/3067	6.63e-06	6.32e-06	6.93e-06	66.2559
transcript_HQ_OA1_4MF_transcript11258/f4p0/4070	6.62e-06	5.43e-06	7.82e-06	66.2266
transcript_HQ_OA1_4MF_transcript37929/f2p0/599	9.04e-06	4.23e-06	6.56e-06	66.1122
transcript_HQ_OA1_4MF_transcript27769/f2p0/2137	5.58e-06	8.06e-06	6.15e-06	65.9238
transcript_HQ_OA1_4MF_transcript10734/f4p0/4390	7.27e-06	6.36e-06	6.05e-06	65.6223
transcript_HQ_OA1_4MF_transcript517/f2p0/7812	6.15e-06	6.39e-06	6.9e-06	64.7989
transcript_HQ_OA1_4MF_transcript23445/f2p0/2410	6.11e-06	6.4e-06	6.91e-06	64.7333
transcript_HQ_OA1_4MF_transcript23742/f3p0/2391	5.77e-06	6.08e-06	7.49e-06	64.4739
transcript_HQ_OA1_4MF_transcript25219/f2p0/2292	6.64e-06	6.31e-06	6.36e-06	64.3644
transcript_HQ_OA1_4MF_transcript28848/f2p0/2040	5.7e-06	6.48e-06	7.12e-06	64.3331
transcript_HQ_OA1_4MF_transcript18667/f2p0/2812	6.34e-06	6.58e-06	6.35e-06	64.2581
transcript_HQ_OA1_4MF_transcript5349/f9p0/6055	6.32e-06	6.24e-06	6.56e-06	63.7617
transcript_HQ_OA1_4MF_transcript26879/f2p0/2186	5.18e-06	5.82e-06	7.98e-06	63.2499
transcript_HQ_OA1_4MF_transcript4328/f2p0/6247	6.61e-06	6.38e-06	5.85e-06	62.7854
transcript_HQ_OA1_4MF_transcript13750/f2p0/3410	6.62e-06	6.42e-06	5.73e-06	62.561
transcript_HQ_OA1_4MF_transcript13060/f2p0/3580	6.12e-06	5.27e-06	7.37e-06	62.5373
transcript_HQ_OA1_4MF_transcript12923/f3p0/3593	6.57e-06	6.37e-06	5.81e-06	62.5099
transcript_HQ_OA1_4MF_transcript3889/f6p0/6139	6.17e-06	6.17e-06	6.36e-06	62.3424
transcript_HQ_OA1_4MF_transcript27497/f2p0/2136	5.66e-06	7.15e-06	5.81e-06	62.0624
transcript_HQ_OA1_4MF_transcript35593/f2p0/1274	7.1e-06	5.44e-06	6.07e-06	62.0618
transcript_HQ_OA1_4MF_transcript32375/f2p0/1743	6.45e-06	6.64e-06	5.34e-06	61.4423
transcript_HQ_OA1_4MF_transcript14158/f2p0/3332	5.73e-06	6.24e-06	6.39e-06	61.2008
transcript_HQ_OA1_4MF_transcript29301/f2p0/2014	5.81e-06	6.28e-06	6.26e-06	61.1768
transcript_HQ_OA1_4MF_transcript16647/f2p0/3028	6.12e-06	6.01e-06	6.11e-06	60.8152
transcript_HQ_OA1_4MF_transcript24761/f3p0/2342	5.84e-06	5.44e-06	6.79e-06	60.2371
transcript_HQ_OA1_4MF_transcript17615/f14p0/2878	5.88e-06	5.36e-06	6.69e-06	59.7819
transcript_HQ_OA1_4MF_transcript27505/f2p0/2144	6e-06	6.43e-06	5.45e-06	59.6094
transcript_HQ_OA1_4MF_transcript24288/f2p0/2355	6.81e-06	4.7e-06	6.26e-06	59.239
transcript_HQ_OA1_4MF_transcript16256/f4p0/3042	6.54e-06	5.49e-06	5.73e-06	59.1655
transcript_HQ_OA1_4MF_transcript32866/f2p0/1723	6.45e-06	4.54e-06	6.72e-06	59.0217
transcript_HQ_OA1_4MF_transcript12929/f7p0/3599	5.75e-06	6e-06	5.9e-06	58.8199
transcript_HQ_OA1_4MF_transcript21732/f2p0/2476	5.73e-06	6.11e-06	5.78e-06	58.7296
transcript_HQ_OA1_4MF_transcript10512/f4p0/4581	5.58e-06	5.84e-06	6.2e-06	58.7081
transcript_HQ_OA1_4MF_transcript23121/f2p0/2444	5.31e-06	6.04e-06	6.22e-06	58.5747
transcript_HQ_OA1_4MF_transcript21148/f3p0/2595	4.79e-06	5.31e-06	7.42e-06	58.3982
transcript_HQ_OA1_4MF_transcript22401/f2p0/2495	5.67e-06	5.74e-06	6.05e-06	58.1759
transcript_HQ_OA1_4MF_transcript34386/f2p0/1529	5.7e-06	6.64e-06	5.09e-06	58.0899
transcript_HQ_OA1_4MF_transcript26706/f2p0/2192	6.15e-06	5.88e-06	5.4e-06	58.0883
transcript_HQ_OA1_4MF_transcript19086/f2p0/2766	5.01e-06	5.39e-06	6.98e-06	57.9458
transcript_HQ_OA1_4MF_transcript18791/f4p0/2788	5.81e-06	6.04e-06	5.54e-06	57.9433
transcript_HQ_OA1_4MF_transcript35321/f2p0/1361	6.46e-06	5.19e-06	5.73e-06	57.921
transcript_HQ_OA1_4MF_transcript22593/f2p0/2496	6.43e-06	5.45e-06	5.49e-06	57.9085
transcript_HQ_OA1_4MF_transcript25716/f2p0/2267	5.41e-06	6.54e-06	5.34e-06	57.666
transcript_HQ_OA1_4MF_transcript12569/f2p0/3652	5.4e-06	5.73e-06	6.09e-06	57.4081
transcript_HQ_OA1_4MF_transcript25987/f4p0/2251	6.06e-06	4.95e-06	6.21e-06	57.405
transcript_HQ_OA1_4MF_transcript18031/f2p0/2833	5.41e-06	5.42e-06	6.33e-06	57.2187
transcript_HQ_OA1_4MF_transcript29655/f5p0/1963	5.77e-06	5.87e-06	5.41e-06	56.8087
transcript_HQ_OA1_4MF_transcript33006/f7p0/1696	5.12e-06	5.56e-06	6.36e-06	56.7846
transcript_HQ_OA1_4MF_transcript25977/f2p0/2238	6.01e-06	5.6e-06	5.31e-06	56.3895
transcript_HQ_OA1_4MF_transcript13222/f2p0/3523	5.39e-06	5.7e-06	5.72e-06	56.0244
transcript_HQ_OA1_4MF_transcript33539/f2p0/1626	5.59e-06	5.64e-06	5.41e-06	55.4286
transcript_HQ_OA1_4MF_transcript22672/f2p0/2472	5.28e-06	5.27e-06	5.97e-06	55.0983
transcript_HQ_OA1_4MF_transcript14874/f7p0/3193	5.17e-06	4.67e-06	6.56e-06	54.6736
transcript_HQ_OA1_4MF_transcript34646/f2p0/1483	5.01e-06	4.99e-06	6.33e-06	54.4244
transcript_HQ_OA1_4MF_transcript34197/f4p0/1552	5.38e-06	4.91e-06	5.99e-06	54.2613
transcript_HQ_OA1_4MF_transcript23188/f4p0/2437	5.36e-06	5.15e-06	5.69e-06	54.0012
transcript_HQ_OA1_4MF_transcript28599/f2p0/2061	5.16e-06	5.68e-06	5.3e-06	53.7896
transcript_HQ_OA1_4MF_transcript2136/f2p0/6858	5.3e-06	5.33e-06	5.49e-06	53.7614
transcript_HQ_OA1_4MF_transcript26171/f6p0/2214	5.52e-06	4.86e-06	5.74e-06	53.7446
transcript_HQ_OA1_4MF_transcript27723/f3p0/2122	4.78e-06	5.28e-06	6.06e-06	53.7311
transcript_HQ_OA1_4MF_transcript17669/f2p0/2869	4.83e-06	5.42e-06	5.85e-06	53.6565
transcript_HQ_OA1_4MF_transcript16706/f3p0/2997	6.34e-06	4.07e-06	5.67e-06	53.6408
transcript_HQ_OA1_4MF_transcript36604/f2p0/1044	4.81e-06	4.31e-06	6.95e-06	53.5343
transcript_HQ_OA1_4MF_transcript25085/f6p0/2308	5.38e-06	6.55e-06	4.03e-06	53.2086
transcript_HQ_OA1_4MF_transcript24740/f6p0/2335	4.96e-06	5.47e-06	5.47e-06	52.9803
transcript_HQ_OA1_4MF_transcript33623/f2p0/1629	4.73e-06	5.15e-06	5.94e-06	52.7329
transcript_HQ_OA1_4MF_transcript36097/f2p0/1192	4.84e-06	6.09e-06	4.89e-06	52.7321
transcript_HQ_OA1_4MF_transcript8901/f3p0/5576	5.47e-06	4.72e-06	5.61e-06	52.6772
transcript_HQ_OA1_4MF_transcript32344/f4p0/1687	6.09e-06	4.87e-06	4.84e-06	52.669
transcript_HQ_OA1_4MF_transcript25315/f2p0/2283	5.46e-06	5.14e-06	5.19e-06	52.6632
transcript_HQ_OA1_4MF_transcript29139/f4p0/1956	4.91e-06	4.42e-06	6.42e-06	52.4925
transcript_HQ_OA1_4MF_transcript36583/f2p0/1059	5.73e-06	4.57e-06	5.43e-06	52.4095
transcript_HQ_OA1_4MF_transcript19603/f2p0/2706	5.55e-06	4.62e-06	5.55e-06	52.3967
transcript_HQ_OA1_4MF_transcript13200/f2p0/3561	4.65e-06	5.02e-06	5.87e-06	51.8101
transcript_HQ_OA1_4MF_transcript31244/f2p0/1865	4.75e-06	5.27e-06	5.33e-06	51.1694
transcript_HQ_OA1_4MF_transcript8299/f2p0/5671	5.31e-06	5.04e-06	4.99e-06	51.1431
transcript_HQ_OA1_4MF_transcript9127/f2p0/5550	4.8e-06	4.88e-06	5.49e-06	50.5626
transcript_HQ_OA1_4MF_transcript8287/f3p0/5774	4.75e-06	5.16e-06	5.26e-06	50.5499
transcript_HQ_OA1_4MF_transcript12604/f4p0/3665	4.29e-06	4.81e-06	6.04e-06	50.4611
transcript_HQ_OA1_4MF_transcript9996/f2p0/5041	5.5e-06	4.33e-06	5.28e-06	50.3612
transcript_HQ_OA1_4MF_transcript28822/f2p0/2043	4.68e-06	5.01e-06	5.22e-06	49.7363
transcript_HQ_OA1_4MF_transcript22134/f2p0/2509	3.96e-06	4.9e-06	6.05e-06	49.6863
transcript_HQ_OA1_4MF_transcript7535/f7p0/5716	4.93e-06	4.76e-06	5.14e-06	49.42
transcript_HQ_OA1_4MF_transcript28932/f2p0/2044	5.4e-06	5.62e-06	3.75e-06	49.2224
transcript_HQ_OA1_4MF_transcript36668/f2p0/1037	4.77e-06	4.53e-06	5.46e-06	49.178
transcript_HQ_OA1_4MF_transcript31990/f4p0/1754	5.19e-06	5.47e-06	4.09e-06	49.1521
transcript_HQ_OA1_4MF_transcript28742/f2p0/2043	4.52e-06	4.97e-06	5.18e-06	48.9195
transcript_HQ_OA1_4MF_transcript10172/f2p0/4803	4.78e-06	3.9e-06	5.81e-06	48.3057
transcript_HQ_OA1_4MF_transcript38141/f3p0/479	6.5e-06	3.65e-06	4.27e-06	48.0598
transcript_HQ_OA1_4MF_transcript15399/f6p0/3098	4.76e-06	4.45e-06	5.21e-06	48.0545
transcript_HQ_OA1_4MF_transcript5902/f7p0/5956	4.86e-06	4.53e-06	5e-06	47.9469
transcript_HQ_OA1_4MF_transcript19988/f2p0/2676	4.68e-06	5.09e-06	4.51e-06	47.614
transcript_HQ_OA1_4MF_transcript22920/f3p0/2454	5.61e-06	4.99e-06	3.68e-06	47.599
transcript_HQ_OA1_4MF_transcript12797/f2p0/3602	5.53e-06	4.34e-06	4.39e-06	47.5338
transcript_HQ_OA1_4MF_transcript8122/f3p0/5701	4.6e-06	4.29e-06	5.35e-06	47.4748
transcript_HQ_OA1_4MF_transcript1177/f4p0/7229	4.32e-06	5.15e-06	4.75e-06	47.4223
transcript_HQ_OA1_4MF_transcript26636/f3p0/2197	4.41e-06	4.4e-06	5.41e-06	47.3822
transcript_HQ_OA1_4MF_transcript14911/f2p0/3220	5.19e-06	4.15e-06	4.84e-06	47.281
transcript_HQ_OA1_4MF_transcript19649/f7p0/2671	3.76e-06	5.28e-06	5.11e-06	47.182
transcript_HQ_OA1_4MF_transcript30891/f3p0/1884	5.19e-06	4.37e-06	4.56e-06	47.0589
transcript_HQ_OA1_4MF_transcript27787/f4p0/2089	4.31e-06	4.87e-06	4.81e-06	46.626
transcript_HQ_OA1_4MF_transcript25436/f2p0/2301	4.67e-06	4.96e-06	4.1e-06	45.7872
transcript_HQ_OA1_4MF_transcript29025/f2p0/2059	4.34e-06	4.58e-06	4.79e-06	45.6811
transcript_HQ_OA1_4MF_transcript33321/f6p0/1628	4.01e-06	4.21e-06	5.48e-06	45.6779
transcript_HQ_OA1_4MF_transcript15061/f9p0/3190	4.18e-06	4.56e-06	4.96e-06	45.6453
transcript_HQ_OA1_4MF_transcript31052/f2p0/1884	3.79e-06	4.64e-06	5.25e-06	45.5961
transcript_HQ_OA1_4MF_transcript25380/f4p0/2272	4.34e-06	4.33e-06	4.98e-06	45.4832
transcript_HQ_OA1_4MF_transcript18534/f2p0/2829	4.11e-06	5.01e-06	4.52e-06	45.4584
transcript_HQ_OA1_4MF_transcript2771/f15p0/6511	4.69e-06	3.84e-06	5.1e-06	45.443
transcript_HQ_OA1_4MF_transcript1315/f2p0/7190	4.67e-06	4.47e-06	4.43e-06	45.2466
transcript_HQ_OA1_4MF_transcript7213/f17p0/5796	3.96e-06	5.56e-06	4e-06	45.0543
transcript_HQ_OA1_4MF_transcript7523/f17p0/5755	6.36e-06	6.01e-06	1.05e-06	44.7436
transcript_HQ_OA1_4MF_transcript26433/f2p0/2181	3.68e-06	4.5e-06	4.89e-06	43.5768
transcript_HQ_OA1_4MF_transcript27359/f2p0/2157	5.2e-06	4.95e-06	2.89e-06	43.4745
transcript_HQ_OA1_4MF_transcript24262/f4p0/2352	4.02e-06	4.76e-06	4.24e-06	43.3866
transcript_HQ_OA1_4MF_transcript15524/f2p0/3131	4.4e-06	3.81e-06	4.73e-06	43.1506
transcript_HQ_OA1_4MF_transcript16870/f9p0/2966	4.5e-06	4.95e-06	3.33e-06	42.6106
transcript_HQ_OA1_4MF_transcript28483/f2p0/2071	3.89e-06	4.9e-06	3.95e-06	42.4551
transcript_HQ_OA1_4MF_transcript22780/f2p0/2474	3.84e-06	4.61e-06	4.24e-06	42.3091
transcript_HQ_OA1_4MF_transcript2129/f9p0/6726	4.22e-06	4.23e-06	4.23e-06	42.2778
transcript_HQ_OA1_4MF_transcript31382/f6p0/1842	4.29e-06	3.44e-06	4.78e-06	41.6788
transcript_HQ_OA1_4MF_transcript20642/f4p0/2613	3.63e-06	3.66e-06	5.2e-06	41.6535
transcript_HQ_OA1_4MF_transcript23129/f4p0/2441	4.38e-06	3.37e-06	4.71e-06	41.533
transcript_HQ_OA1_4MF_transcript25550/f8p0/2265	3.54e-06	4.2e-06	4.65e-06	41.3091
transcript_HQ_OA1_4MF_transcript19831/f4p0/2683	4.15e-06	3.98e-06	4.19e-06	41.0587
transcript_HQ_OA1_4MF_transcript34744/f2p0/1470	3.73e-06	4.32e-06	4.22e-06	40.8921
transcript_HQ_OA1_4MF_transcript17138/f2p0/2945	3.76e-06	4.18e-06	4.24e-06	40.6277
transcript_HQ_OA1_4MF_transcript30395/f6p0/1901	3.71e-06	4.93e-06	3.39e-06	40.1267
transcript_HQ_OA1_4MF_transcript6414/f2p0/5910	3.78e-06	4.16e-06	3.99e-06	39.8071
transcript_HQ_OA1_4MF_transcript28253/f2p0/2123	2.72e-06	4.79e-06	4.38e-06	39.6343
transcript_HQ_OA1_4MF_transcript25058/f2p0/2300	3.26e-06	3.78e-06	4.83e-06	39.5598
transcript_HQ_OA1_4MF_transcript34201/f2p0/1549	3.86e-06	2.92e-06	4.96e-06	39.1212
transcript_HQ_OA1_4MF_transcript23450/f2p0/2368	3.63e-06	3.99e-06	3.92e-06	38.48
transcript_HQ_OA1_4MF_transcript5350/f6p0/6048	4.19e-06	3.5e-06	3.7e-06	37.9743
transcript_HQ_OA1_4MF_transcript6941/f2p0/5667	3.75e-06	3.8e-06	3.81e-06	37.8892
transcript_HQ_OA1_4MF_transcript18936/f2p0/2613	3.53e-06	4.11e-06	3.72e-06	37.8679
transcript_HQ_OA1_4MF_transcript16001/f2p0/3070	3.41e-06	3.66e-06	4.21e-06	37.5924
transcript_HQ_OA1_4MF_transcript7267/f2p0/5825	3.76e-06	3.68e-06	3.83e-06	37.591
transcript_HQ_OA1_4MF_transcript12108/f2p0/3783	4.18e-06	3.31e-06	3.73e-06	37.3733
transcript_HQ_OA1_4MF_transcript16566/f2p0/2969	3.15e-06	4.3e-06	3.77e-06	37.3697
transcript_HQ_OA1_4MF_transcript31485/f2p0/1836	3.64e-06	3.63e-06	3.89e-06	37.1967
transcript_HQ_OA1_4MF_transcript17281/f5p0/2936	3.97e-06	3.69e-06	3.5e-06	37.1928
transcript_HQ_OA1_4MF_transcript25136/f3p0/2242	4.07e-06	3.05e-06	4.02e-06	37.0921
transcript_HQ_OA1_4MF_transcript24612/f2p0/2333	4.3e-06	3.65e-06	3.17e-06	37.065
transcript_HQ_OA1_4MF_transcript22577/f2p0/2468	3.37e-06	3.49e-06	4.14e-06	36.672
transcript_HQ_OA1_4MF_transcript28621/f3p0/2068	2.62e-06	4.18e-06	4.03e-06	36.1027
transcript_HQ_OA1_4MF_transcript24280/f5p0/2354	3.46e-06	3.5e-06	3.85e-06	36.0456
transcript_HQ_OA1_4MF_transcript4176/f2p0/6246	3.24e-06	3.92e-06	3.48e-06	35.4661
transcript_HQ_OA1_4MF_transcript20374/f3p0/2647	3.71e-06	3.08e-06	3.76e-06	35.1559
transcript_HQ_OA1_4MF_transcript1145/f2p0/7160	3.38e-06	3.18e-06	3.98e-06	35.1285
transcript_HQ_OA1_4MF_transcript25542/f2p0/2270	4.21e-06	2.91e-06	3.4e-06	35.0931
transcript_HQ_OA1_4MF_transcript21911/f4p0/2514	3.66e-06	3.07e-06	3.7e-06	34.7752
transcript_HQ_OA1_4MF_transcript3046/f52p0/6350	3.59e-06	3.21e-06	3.59e-06	34.6171
transcript_HQ_OA1_4MF_transcript14077/f3p0/3347	3.67e-06	3.6e-06	3.09e-06	34.556
transcript_HQ_OA1_4MF_transcript14064/f7p0/3363	3.22e-06	3.35e-06	3.78e-06	34.4821
transcript_HQ_OA1_4MF_transcript9342/f6p0/5480	3.34e-06	3.24e-06	3.69e-06	34.2316
transcript_HQ_OA1_4MF_transcript30743/f4p0/1893	3.4e-06	3.6e-06	3.27e-06	34.2164
transcript_LQ_OA1_4MF_transcript13439/f2p0/3454	3.57e-06	2.15e-06	4.51e-06	34.0899
transcript_HQ_OA1_4MF_transcript25399/f2p0/2271	3.56e-06	3.46e-06	3.15e-06	33.8929
transcript_HQ_OA1_4MF_transcript17981/f2p0/2860	3.3e-06	2.78e-06	4.06e-06	33.7977
transcript_HQ_OA1_4MF_transcript23864/f2p0/2386	3.47e-06	3.19e-06	3.48e-06	33.7883
transcript_HQ_OA1_4MF_transcript25720/f3p0/2252	2.95e-06	3.45e-06	3.73e-06	33.7629
transcript_HQ_OA1_4MF_transcript6257/f2p0/5913	3.46e-06	3.23e-06	3.36e-06	33.4964
transcript_HQ_OA1_4MF_transcript23022/f6p0/2440	2.85e-06	3.59e-06	3.52e-06	33.2181
transcript_HQ_OA1_4MF_transcript18065/f7p0/2857	2.87e-06	3.09e-06	3.93e-06	32.9612
transcript_HQ_OA1_4MF_transcript35728/f2p0/1281	3.26e-06	3.77e-06	2.82e-06	32.8166
transcript_HQ_OA1_4MF_transcript1369/f2p0/7111	3.17e-06	3.13e-06	3.38e-06	32.2536
transcript_HQ_OA1_4MF_transcript9898/f2p0/5222	2.81e-06	3.91e-06	2.94e-06	32.2314
transcript_HQ_OA1_4MF_transcript8232/f3p0/5679	7.39e-07	1.55e-06	7.31e-06	32.0138
transcript_HQ_OA1_4MF_transcript6349/f2p0/5832	3.49e-06	3.03e-06	3.07e-06	31.9954
transcript_HQ_OA1_4MF_transcript28442/f3p0/1990	3.15e-06	3.02e-06	3.43e-06	31.9928
transcript_HQ_OA1_4MF_transcript33394/f2p0/1654	3.35e-06	3.66e-06	2.57e-06	31.9296
transcript_HQ_OA1_4MF_transcript22582/f2p0/2481	3.2e-06	3.4e-06	2.98e-06	31.906
transcript_HQ_OA1_4MF_transcript5374/f2p0/6047	3.97e-06	2.89e-06	2.69e-06	31.8252
transcript_HQ_OA1_4MF_transcript26330/f6p0/2210	3.09e-06	3.34e-06	3.1e-06	31.7616
transcript_HQ_OA1_4MF_transcript254/f2p0/8314	3.52e-06	3.67e-06	2.24e-06	31.4302
transcript_HQ_OA1_4MF_transcript33735/f2p0/1606	3.12e-06	2.57e-06	3.67e-06	31.2
transcript_HQ_OA1_4MF_transcript399/f2p0/7825	2.92e-06	2.97e-06	3.4e-06	31.0113
transcript_HQ_OA1_4MF_transcript23860/f5p0/2248	2.45e-06	2.11e-06	4.74e-06	30.9969
transcript_HQ_OA1_4MF_transcript32140/f2p0/1782	3.11e-06	3.3e-06	2.88e-06	30.9452
transcript_HQ_OA1_4MF_transcript1459/f2p0/7045	2.63e-06	3.36e-06	3.25e-06	30.8108
transcript_HQ_OA1_4MF_transcript16702/f3p0/2971	4.51e-06	2.89e-06	1.79e-06	30.6486
transcript_HQ_OA1_4MF_transcript11368/f2p0/4065	3.04e-06	3.05e-06	3.03e-06	30.3685
transcript_HQ_OA1_4MF_transcript34480/f3p0/1468	2.85e-06	2.81e-06	3.44e-06	30.3446
transcript_HQ_OA1_4MF_transcript6510/f3p0/5892	3.07e-06	3.15e-06	2.89e-06	30.3418
transcript_HQ_OA1_4MF_transcript5631/f22p0/5991	3.14e-06	3.43e-06	2.52e-06	30.2699
transcript_HQ_OA1_4MF_transcript27017/f2p0/2164	3.57e-06	2.11e-06	3.2e-06	29.6013
transcript_HQ_OA1_4MF_transcript23922/f2p0/2385	3.09e-06	2.45e-06	3.3e-06	29.4464
transcript_HQ_OA1_4MF_transcript24095/f2p0/2388	2.76e-06	2.65e-06	3.4e-06	29.3962
transcript_HQ_OA1_4MF_transcript7509/f3p0/5769	2.73e-06	2.74e-06	3.3e-06	29.2406
transcript_HQ_OA1_4MF_transcript2997/f2p0/6484	2.9e-06	2.99e-06	2.82e-06	29.0482
transcript_HQ_OA1_4MF_transcript710/f11p0/7572	2.99e-06	2.63e-06	3.06e-06	28.9626
transcript_HQ_OA1_4MF_transcript10309/f2p0/4747	2.55e-06	2.99e-06	3.14e-06	28.9384
transcript_HQ_OA1_4MF_transcript12135/f2p0/3782	2.65e-06	2.82e-06	3.15e-06	28.74
transcript_HQ_OA1_4MF_transcript21373/f3p0/2570	3.11e-06	2.95e-06	2.55e-06	28.6961
transcript_HQ_OA1_4MF_transcript4723/f2p0/6179	2.92e-06	3e-06	2.68e-06	28.6853
transcript_HQ_OA1_4MF_transcript26359/f3p0/2205	2.18e-06	3.13e-06	3.28e-06	28.5914
transcript_HQ_OA1_4MF_transcript26954/f3p0/2159	2.73e-06	2.78e-06	3.06e-06	28.5899
transcript_HQ_OA1_4MF_transcript31262/f2p0/1871	2.06e-06	2.94e-06	3.51e-06	28.4006
transcript_HQ_OA1_4MF_transcript9759/f2p0/5336	2.76e-06	3.01e-06	2.72e-06	28.322
transcript_HQ_OA1_4MF_transcript16633/f2p0/2809	3.32e-06	2.65e-06	2.51e-06	28.2533
transcript_HQ_OA1_4MF_transcript31217/f2p0/1860	3.25e-06	2.41e-06	2.75e-06	28.0314
transcript_HQ_OA1_4MF_transcript7242/f2p0/5773	2.67e-06	2.86e-06	2.79e-06	27.7642
transcript_HQ_OA1_4MF_transcript33294/f2p0/1668	2.3e-06	3.28e-06	2.72e-06	27.6444
transcript_HQ_OA1_4MF_transcript32048/f2p0/1744	2.68e-06	2.52e-06	3.06e-06	27.5474
transcript_HQ_OA1_4MF_transcript29423/f2p0/2043	2.49e-06	2.96e-06	2.76e-06	27.3861
transcript_HQ_OA1_4MF_transcript7849/f2p0/5819	2.43e-06	2.94e-06	2.84e-06	27.3664
transcript_HQ_OA1_4MF_transcript23581/f3p0/2398	2.94e-06	2.54e-06	2.72e-06	27.3495
transcript_HQ_OA1_4MF_transcript9037/f4p0/5522	3.95e-06	2.53e-06	1.71e-06	27.3001
transcript_HQ_OA1_4MF_transcript35356/f3p0/1359	2.7e-06	2.18e-06	3.27e-06	27.1502
transcript_HQ_OA1_4MF_transcript11030/f2p0/4242	2.19e-06	2.98e-06	2.97e-06	27.1196
transcript_HQ_OA1_4MF_transcript28936/f3p0/2037	2.69e-06	2.5e-06	2.91e-06	27.0142
transcript_HQ_OA1_4MF_transcript4434/f2p0/6206	2.52e-06	2.85e-06	2.61e-06	26.6179
transcript_HQ_OA1_4MF_transcript1335/f2p0/7098	2.29e-06	2.74e-06	2.92e-06	26.5075
transcript_HQ_OA1_4MF_transcript9467/f2p0/5448	2.28e-06	2.99e-06	2.66e-06	26.4218
transcript_HQ_OA1_4MF_transcript15036/f2p0/3161	2.74e-06	2.1e-06	3.05e-06	26.3024
transcript_HQ_OA1_4MF_transcript4379/f2p0/6232	2.49e-06	2.58e-06	2.79e-06	26.216
transcript_HQ_OA1_4MF_transcript31951/f2p0/1808	2.7e-06	2.64e-06	2.52e-06	26.198
transcript_HQ_OA1_4MF_transcript2955/f2p0/6505	2.61e-06	2.16e-06	3.06e-06	26.1013
transcript_LQ_OA1_4MF_transcript33405/f2p0/1661	3.16e-06	1.87e-06	2.74e-06	25.8772
transcript_HQ_OA1_4MF_transcript10448/f3p0/4364	2.33e-06	2.39e-06	3.01e-06	25.7516
transcript_HQ_OA1_4MF_transcript11842/f2p0/3880	2.76e-06	2.59e-06	2.37e-06	25.7327
transcript_HQ_OA1_4MF_transcript7940/f2p0/5744	2.89e-06	2.06e-06	2.71e-06	25.5318
transcript_HQ_OA1_4MF_transcript27429/f6p0/2137	2.55e-06	2.4e-06	2.71e-06	25.5279
transcript_HQ_OA1_4MF_transcript33206/f2p0/1669	2.34e-06	2.1e-06	3.22e-06	25.5244
transcript_HQ_OA1_4MF_transcript30694/f2p0/1910	2.9e-06	2.41e-06	2.32e-06	25.4571
transcript_HQ_OA1_4MF_transcript25021/f3p0/2308	2.57e-06	2.55e-06	2.45e-06	25.2429
transcript_HQ_OA1_4MF_transcript29099/f2p0/2031	2.42e-06	2.82e-06	2.32e-06	25.2162
transcript_HQ_OA1_4MF_transcript4317/f112p0/5985	2.62e-06	2.29e-06	2.66e-06	25.2158
transcript_HQ_OA1_4MF_transcript11080/f2p0/4186	2.54e-06	1.86e-06	3.15e-06	25.1424
transcript_HQ_OA1_4MF_transcript2815/f3p0/6540	2.18e-06	2.76e-06	2.6e-06	25.133
transcript_HQ_OA1_4MF_transcript2741/f6p0/6550	2.69e-06	2.65e-06	2.19e-06	25.1272
transcript_HQ_OA1_4MF_transcript2685/f13p0/6558	3.07e-06	1.71e-06	2.72e-06	24.9982
transcript_HQ_OA1_4MF_transcript6578/f2p0/5868	2.63e-06	2.35e-06	2.51e-06	24.9515
transcript_HQ_OA1_4MF_transcript34126/f5p0/1573	1.88e-06	2.25e-06	3.33e-06	24.8677
transcript_HQ_OA1_4MF_transcript15103/f7p0/3189	2.9e-06	2.21e-06	2.28e-06	24.6422
transcript_HQ_OA1_4MF_transcript10249/f2p0/4727	2.25e-06	2.47e-06	2.64e-06	24.5372
transcript_HQ_OA1_4MF_transcript25556/f8p0/2269	1.9e-06	2.75e-06	2.66e-06	24.3672
transcript_HQ_OA1_4MF_transcript13309/f2p0/3487	2.01e-06	2.58e-06	2.69e-06	24.2739
transcript_HQ_OA1_4MF_transcript16757/f2p0/2954	1.96e-06	2.32e-06	2.99e-06	24.2307
transcript_HQ_OA1_4MF_transcript33827/f5p0/1605	2.17e-06	2.21e-06	2.87e-06	24.143
transcript_HQ_OA1_4MF_transcript23752/f3p0/2212	3.29e-06	1.5e-06	2.37e-06	23.8566
transcript_HQ_OA1_4MF_transcript4315/f2p0/6213	2.67e-06	2.01e-06	2.46e-06	23.8009
transcript_HQ_OA1_4MF_transcript19442/f3p0/2660	2.39e-06	2.08e-06	2.64e-06	23.6986
transcript_HQ_OA1_4MF_transcript6392/f10p0/5912	2.28e-06	2.17e-06	2.62e-06	23.5587
transcript_HQ_OA1_4MF_transcript9386/f2p0/5529	2.62e-06	2.19e-06	2.24e-06	23.4878
transcript_HQ_OA1_4MF_transcript8762/f12p0/5547	2.38e-06	2.07e-06	2.58e-06	23.4171
transcript_HQ_OA1_4MF_transcript33183/f4p0/1658	2.46e-06	2.72e-06	1.82e-06	23.3376
transcript_HQ_OA1_4MF_transcript2873/f2p0/6567	2.15e-06	2.22e-06	2.63e-06	23.324
transcript_HQ_OA1_4MF_transcript24970/f2p0/2307	1.5e-06	2.65e-06	2.84e-06	23.2887
transcript_HQ_OA1_4MF_transcript18879/f3p0/2796	2.19e-06	1.67e-06	3.09e-06	23.1786
transcript_HQ_OA1_4MF_transcript11984/f2p0/3840	2.07e-06	3.08e-06	1.8e-06	23.161
transcript_HQ_OA1_4MF_transcript28617/f6p0/2072	2e-06	1.54e-06	3.34e-06	22.9554
transcript_HQ_OA1_4MF_transcript9686/f2p0/5358	2.55e-06	2.22e-06	2.03e-06	22.6745
transcript_HQ_OA1_4MF_transcript8381/f2p0/5664	2.23e-06	2.22e-06	2.3e-06	22.4874
transcript_HQ_OA1_4MF_transcript4285/f2p0/6159	1.9e-06	2.35e-06	2.46e-06	22.3804
transcript_HQ_OA1_4MF_transcript18971/f3p0/2775	1.87e-06	2.27e-06	2.56e-06	22.3316
transcript_HQ_OA1_4MF_transcript10606/f3p0/4500	2.26e-06	2.21e-06	2.19e-06	22.1981
transcript_HQ_OA1_4MF_transcript23010/f3p0/2447	3.2e-06	1.37e-06	2.02e-06	21.9741
transcript_HQ_OA1_4MF_transcript2028/f2p0/6810	2.04e-06	2.18e-06	2.37e-06	21.96
transcript_HQ_OA1_4MF_transcript25712/f2p0/2266	1.73e-06	2.45e-06	2.38e-06	21.8576
transcript_HQ_OA1_4MF_transcript7418/f2p0/5744	2.05e-06	2.15e-06	2.33e-06	21.7858
transcript_HQ_OA1_4MF_transcript4724/f2p0/6142	2.07e-06	2.46e-06	1.96e-06	21.6461
transcript_HQ_OA1_4MF_transcript10425/f4p0/4590	2.06e-06	2.28e-06	2.13e-06	21.5784
transcript_HQ_OA1_4MF_transcript25322/f2p0/2303	2.18e-06	2.27e-06	2.02e-06	21.5589
transcript_HQ_OA1_4MF_transcript15070/f2p0/3197	2.45e-06	3.08e-06	8.35e-07	21.1968
transcript_HQ_OA1_4MF_transcript31358/f2p0/1888	1.88e-06	1.93e-06	2.44e-06	20.83
transcript_HQ_OA1_4MF_transcript35906/f2p0/1224	1.94e-06	1.73e-06	2.57e-06	20.822
transcript_HQ_OA1_4MF_transcript1382/f2p0/7101	1.64e-06	1.93e-06	2.67e-06	20.77
transcript_HQ_OA1_4MF_transcript14549/f2p0/3269	2e-06	2.23e-06	1.98e-06	20.7083
transcript_HQ_OA1_4MF_transcript20663/f3p0/2634	1.86e-06	2.22e-06	2.11e-06	20.6308
transcript_HQ_OA1_4MF_transcript733/f17p0/7528	1.76e-06	1.58e-06	2.83e-06	20.5673
transcript_HQ_OA1_4MF_transcript33806/f2p0/1595	1.71e-06	2.45e-06	1.94e-06	20.3269
transcript_HQ_OA1_4MF_transcript7305/f3p0/5840	2.2e-06	1.94e-06	1.96e-06	20.3031
transcript_HQ_OA1_4MF_transcript25055/f4p0/2301	1.61e-06	1.66e-06	2.81e-06	20.2589
transcript_HQ_OA1_4MF_transcript28292/f2p0/2086	9.61e-07	1.23e-06	3.88e-06	20.224
transcript_HQ_OA1_4MF_transcript6958/f2p0/5836	2.03e-06	1.63e-06	2.38e-06	20.147
transcript_HQ_OA1_4MF_transcript8281/f2p0/5673	9.92e-07	2.46e-06	2.59e-06	20.1429
transcript_HQ_OA1_4MF_transcript26725/f2p0/2197	1.81e-06	2.16e-06	2e-06	19.9036
transcript_HQ_OA1_4MF_transcript30599/f2p0/1901	2.19e-06	2.2e-06	1.55e-06	19.787
transcript_HQ_OA1_4MF_transcript29019/f2p0/2034	2.66e-06	1.53e-06	1.7e-06	19.6536
transcript_HQ_OA1_4MF_transcript4633/f2p0/6154	1.8e-06	2.07e-06	2.02e-06	19.6388
transcript_HQ_OA1_4MF_transcript26572/f4p0/2196	1.01e-06	2.76e-06	2.09e-06	19.5413
transcript_HQ_OA1_4MF_transcript37373/f2p0/808	1.16e-06	2.32e-06	2.34e-06	19.4249
transcript_HQ_OA1_4MF_transcript20448/f2p0/2646	1.66e-06	1.85e-06	2.3e-06	19.3551
transcript_HQ_OA1_4MF_transcript23730/f4p0/2387	1.93e-06	2e-06	1.85e-06	19.271
transcript_HQ_OA1_4MF_transcript36790/f2p0/988	1.83e-06	1.83e-06	2.1e-06	19.1832
transcript_HQ_OA1_4MF_transcript27139/f2p0/2166	1.61e-06	2.06e-06	2.09e-06	19.1785
transcript_HQ_OA1_4MF_transcript4695/f3p0/6244	1.7e-06	1.87e-06	2.16e-06	19.0933
transcript_HQ_OA1_4MF_transcript2290/f3p0/6714	1.93e-06	1.63e-06	2.11e-06	18.9175
transcript_HQ_OA1_4MF_transcript12099/f2p0/3797	1.15e-06	2.01e-06	2.49e-06	18.8489
transcript_HQ_OA1_4MF_transcript26123/f2p0/2227	1.94e-06	2.22e-06	1.46e-06	18.7236
transcript_HQ_OA1_4MF_transcript28510/f2p0/2078	5.97e-07	2.3e-06	2.69e-06	18.611
transcript_HQ_OA1_4MF_transcript24848/f4p0/2322	1.92e-06	2.05e-06	1.61e-06	18.5844
transcript_HQ_OA1_4MF_transcript4610/f2p0/6174	1.7e-06	1.91e-06	1.96e-06	18.5496
transcript_HQ_OA1_4MF_transcript26804/f2p0/2194	1.95e-06	1.31e-06	2.29e-06	18.5162
transcript_HQ_OA1_4MF_transcript36803/f2p0/988	2.21e-06	2.23e-06	1.1e-06	18.4564
transcript_HQ_OA1_4MF_transcript25978/f2p0/2243	1.79e-06	1.15e-06	2.59e-06	18.4381
transcript_HQ_OA1_4MF_transcript1449/f2p0/6985	1.72e-06	2e-06	1.76e-06	18.2415
transcript_HQ_OA1_4MF_transcript6826/f2p0/5862	1.98e-06	1.91e-06	1.54e-06	18.1021
transcript_HQ_OA1_4MF_transcript31530/f2p0/1837	1.98e-06	1.54e-06	1.9e-06	18.0699
transcript_HQ_OA1_4MF_transcript21223/f2p0/2582	1.51e-06	1.9e-06	2e-06	18.018
transcript_HQ_OA1_4MF_transcript11293/f2p0/4115	1.83e-06	1.86e-06	1.66e-06	17.8207
transcript_HQ_OA1_4MF_transcript11681/f2p0/3931	1.13e-06	2.66e-06	1.54e-06	17.7898
transcript_HQ_OA1_4MF_transcript8503/f3p0/5663	1.68e-06	1.84e-06	1.82e-06	17.7829
transcript_HQ_OA1_4MF_transcript22922/f2p0/2466	3.13e-06	1.56e-06	6.42e-07	17.7726
transcript_HQ_OA1_4MF_transcript3043/f2p0/6479	1.73e-06	1.81e-06	1.75e-06	17.6345
transcript_HQ_OA1_4MF_transcript21771/f2p0/2534	1.74e-06	1.41e-06	2.1e-06	17.5016
transcript_HQ_OA1_4MF_transcript19920/f5p0/2688	1.92e-06	1.76e-06	1.55e-06	17.4649
transcript_HQ_OA1_4MF_transcript28769/f9p0/2029	1.97e-06	1.77e-06	1.49e-06	17.453
transcript_HQ_OA1_4MF_transcript1386/f2p0/7085	1.72e-06	1.77e-06	1.7e-06	17.3236
transcript_HQ_OA1_4MF_transcript21466/f3p0/2556	1.6e-06	1.79e-06	1.77e-06	17.2002
transcript_HQ_OA1_4MF_transcript27114/f3p0/2159	1.41e-06	2e-06	1.71e-06	17.0532
transcript_HQ_OA1_4MF_transcript13985/f2p0/3385	1.4e-06	1.98e-06	1.63e-06	16.6667
transcript_HQ_OA1_4MF_transcript19221/f2p0/2752	2.07e-06	1.43e-06	1.43e-06	16.4691
transcript_HQ_OA1_4MF_transcript28855/f4p0/1833	1.82e-06	1.28e-06	1.83e-06	16.4423
transcript_HQ_OA1_4MF_transcript29519/f2p0/1990	1.3e-06	1.9e-06	1.73e-06	16.4175
transcript_HQ_OA1_4MF_transcript24847/f2p0/2326	1.55e-06	2.14e-06	1.21e-06	16.3185
transcript_HQ_OA1_4MF_transcript7559/f2p0/5762	1.43e-06	1.87e-06	1.58e-06	16.2554
transcript_HQ_OA1_4MF_transcript4205/f6p0/6232	1.43e-06	1.73e-06	1.7e-06	16.2111
transcript_HQ_OA1_4MF_transcript11794/f2p0/3887	1.85e-06	1.84e-06	1.16e-06	16.1436
transcript_HQ_OA1_4MF_transcript12658/f3p0/3470	1.22e-06	2.41e-06	1.18e-06	16.0396
transcript_HQ_OA1_4MF_transcript4180/f3p0/6236	1.24e-06	9.98e-07	2.53e-06	15.8985
transcript_HQ_OA1_4MF_transcript19242/f8p0/2743	0	1.89e-06	2.79e-06	15.6
transcript_HQ_OA1_4MF_transcript12938/f2p0/3582	1.3e-06	1.57e-06	1.79e-06	15.5204
transcript_HQ_OA1_4MF_transcript21298/f5p0/2554	1.9e-06	1.36e-06	1.38e-06	15.482
transcript_HQ_OA1_4MF_transcript9989/f2p0/5124	2.06e-06	7.26e-07	1.85e-06	15.4745
transcript_HQ_OA1_4MF_transcript18789/f2p0/2793	1.45e-06	1.29e-06	1.88e-06	15.4064
transcript_HQ_OA1_4MF_transcript29467/f2p0/2018	1.14e-06	1.03e-06	2.43e-06	15.3409
transcript_HQ_OA1_4MF_transcript20317/f4p0/2625	1.15e-06	1.28e-06	2.14e-06	15.2512
transcript_HQ_OA1_4MF_transcript31919/f2p0/1806	1.42e-06	1.43e-06	1.7e-06	15.169
transcript_HQ_OA1_4MF_transcript4704/f2p0/6137	1.57e-06	1.3e-06	1.66e-06	15.0953
transcript_HQ_OA1_4MF_transcript3715/f12p0/6267	2e-06	7.97e-07	1.7e-06	15.0078
transcript_HQ_OA1_4MF_transcript14088/f2p0/3353	1.34e-06	1.26e-06	1.87e-06	14.8989
transcript_HQ_OA1_4MF_transcript32353/f2p0/1758	1.38e-06	1.58e-06	1.49e-06	14.8245
transcript_HQ_OA1_4MF_transcript36753/f2p0/1005	1.13e-06	1.89e-06	1.4e-06	14.7378
transcript_HQ_OA1_4MF_transcript2841/f3p0/6532	1.55e-06	1.48e-06	1.38e-06	14.7049
transcript_HQ_OA1_4MF_transcript19223/f2p0/2758	1.22e-06	1.65e-06	1.53e-06	14.6966
transcript_HQ_OA1_4MF_transcript2555/f11p0/6595	1.42e-06	2.15e-06	8.35e-07	14.6645
transcript_HQ_OA1_4MF_transcript30489/f2p0/1916	1.37e-06	1.71e-06	1.3e-06	14.5853
transcript_HQ_OA1_4MF_transcript29168/f4p0/2017	7.99e-07	2.02e-06	1.53e-06	14.49
transcript_HQ_OA1_4MF_transcript20208/f2p0/2659	1.42e-06	1.33e-06	1.6e-06	14.4761
transcript_HQ_OA1_4MF_transcript791/f2p0/7483	1.49e-06	1.35e-06	1.5e-06	14.4582
transcript_HQ_OA1_4MF_transcript23051/f2p0/2445	1.31e-06	1.13e-06	1.87e-06	14.3608
transcript_HQ_OA1_4MF_transcript31815/f2p0/1808	1.95e-06	1.06e-06	1.3e-06	14.3568
transcript_HQ_OA1_4MF_transcript3144/f3p0/6488	1.11e-06	1.53e-06	1.61e-06	14.1721
transcript_HQ_OA1_4MF_transcript1686/f4p0/6948	1.7e-06	1.13e-06	1.38e-06	14.0344
transcript_HQ_OA1_4MF_transcript19654/f2p0/2697	1.19e-06	1.39e-06	1.61e-06	13.9714
transcript_HQ_OA1_4MF_transcript26795/f3p0/2182	1.27e-06	1.08e-06	1.82e-06	13.9131
transcript_HQ_OA1_4MF_transcript16733/f2p0/2499	1.34e-06	1.46e-06	1.35e-06	13.8223
transcript_HQ_OA1_4MF_transcript17509/f2p0/2902	1.1e-06	1.73e-06	1.28e-06	13.7399
transcript_HQ_OA1_4MF_transcript4390/f7p0/6170	1.58e-06	1.25e-06	1.28e-06	13.7118
transcript_HQ_OA1_4MF_transcript7673/f4p0/5754	1.51e-06	1.32e-06	1.28e-06	13.711
transcript_HQ_OA1_4MF_transcript4371/f2p0/6204	1.27e-06	1.31e-06	1.48e-06	13.5441
transcript_HQ_OA1_4MF_transcript17959/f3p0/2794	1.51e-06	9.48e-07	1.57e-06	13.431
transcript_HQ_OA1_4MF_transcript17932/f11p0/2770	7.49e-07	1.26e-06	2.01e-06	13.4067
transcript_HQ_OA1_4MF_transcript9592/f2p0/5505	6.58e-07	1.96e-06	1.36e-06	13.2452
transcript_HQ_OA1_4MF_transcript16003/f2p0/3055	1.12e-06	1.22e-06	1.6e-06	13.1283
transcript_HQ_OA1_4MF_transcript23795/f3p0/2395	1.24e-06	1.5e-06	1.19e-06	13.1179
transcript_HQ_OA1_4MF_transcript16163/f2p0/3080	1.15e-06	1.43e-06	1.35e-06	13.1144
transcript_HQ_OA1_4MF_transcript5419/f6p0/6035	1.26e-06	1.05e-06	1.52e-06	12.7792
transcript_HQ_OA1_4MF_transcript8821/f2p0/5628	1.45e-06	8.47e-07	1.47e-06	12.5357
transcript_HQ_OA1_4MF_transcript18814/f2p0/2780	1.1e-06	1.21e-06	1.39e-06	12.3491
transcript_HQ_OA1_4MF_transcript3264/f2p0/6469	1.08e-06	1.26e-06	1.27e-06	12.0571
transcript_HQ_OA1_4MF_transcript14363/f2p0/3312	7.69e-07	4.23e-07	2.37e-06	11.8622
transcript_HQ_OA1_4MF_transcript31220/f4p0/1861	9.81e-07	1.66e-06	8.99e-07	11.8151
transcript_HQ_OA1_4MF_transcript2344/f155p0/6554	1.32e-06	1.35e-06	8.35e-07	11.6721
transcript_HQ_OA1_4MF_transcript9901/f2p0/5234	1.27e-06	1.17e-06	1.05e-06	11.646
transcript_HQ_OA1_4MF_transcript2922/f2p0/6506	1.09e-06	1.21e-06	1.19e-06	11.6373
transcript_HQ_OA1_4MF_transcript27189/f2p0/2175	7.39e-07	9.58e-07	1.78e-06	11.5795
transcript_HQ_OA1_4MF_transcript16960/f2p0/2971	1.1e-06	1.02e-06	1.32e-06	11.4607
transcript_HQ_OA1_4MF_transcript3543/f5p0/6374	1.62e-06	6.35e-07	1.15e-06	11.3326
transcript_HQ_OA1_4MF_transcript4188/f2p0/6232	1.13e-06	1.11e-06	1.15e-06	11.2933
transcript_HQ_OA1_4MF_transcript192/f2p0/8551	7.99e-07	1.2e-06	1.37e-06	11.2323
transcript_HQ_OA1_4MF_transcript26325/f3p0/2214	1.4e-06	8.37e-07	1.13e-06	11.2271
transcript_HQ_OA1_4MF_transcript642/f2p0/7700	9.21e-07	1.21e-06	1.21e-06	11.1353
transcript_HQ_OA1_4MF_transcript4502/f2p0/6183	1.12e-06	1.05e-06	1.15e-06	11.0579
transcript_HQ_OA1_4MF_transcript5425/f5p0/6018	1.06e-06	8.37e-07	1.4e-06	11.0063
transcript_HQ_OA1_4MF_transcript20358/f3p0/2645	2.06e-06	0	1.23e-06	10.9846
transcript_HQ_OA1_4MF_transcript4813/f2p0/6118	1e-06	1.04e-06	1.25e-06	10.9765
transcript_HQ_OA1_4MF_transcript23174/f3p0/2454	1.08e-06	1.03e-06	1.18e-06	10.9629
transcript_HQ_OA1_4MF_transcript27276/f3p0/2163	1.3e-06	9.78e-07	1.01e-06	10.9321
transcript_HQ_OA1_4MF_transcript12058/f2p0/3840	1.04e-06	1.08e-06	1.16e-06	10.9246
transcript_HQ_OA1_4MF_transcript27224/f3p0/2162	1.02e-06	1.32e-06	9.1e-07	10.843
transcript_HQ_OA1_4MF_transcript17506/f3p0/2910	9.61e-07	7.16e-07	1.51e-06	10.6226
transcript_HQ_OA1_4MF_transcript27875/f4p0/2107	1.11e-06	9.28e-07	1.08e-06	10.4067
transcript_HQ_OA1_4MF_transcript29047/f3p0/2031	8.09e-07	1.1e-06	1.21e-06	10.3946
transcript_HQ_OA1_4MF_transcript5152/f6p0/6076	1.11e-06	9.07e-07	1.09e-06	10.3752
transcript_HQ_OA1_4MF_transcript5878/f2p0/5987	1.01e-06	1.16e-06	8.99e-07	10.2358
transcript_HQ_OA1_4MF_transcript8354/f2p0/5657	1.05e-06	1.34e-06	6.64e-07	10.1905
transcript_HQ_OA1_4MF_transcript6155/f2p0/5955	1.01e-06	1.03e-06	9.53e-07	9.9773
transcript_HQ_OA1_4MF_transcript921/f19p0/7377	9.51e-07	9.48e-07	1.05e-06	9.82726
transcript_HQ_OA1_4MF_transcript26394/f2p0/2217	1.03e-06	1.27e-06	6.21e-07	9.74503
transcript_HQ_OA1_4MF_transcript31832/f2p0/1774	8.6e-07	1.04e-06	9.96e-07	9.64776
transcript_HQ_OA1_4MF_transcript24995/f5p0/2298	7.99e-07	1.02e-06	1.05e-06	9.55662
transcript_HQ_OA1_4MF_transcript21555/f3p0/2578	1.1e-06	6.25e-07	1.12e-06	9.50747
transcript_HQ_OA1_4MF_transcript4948/f2p0/6225	6.88e-07	1.23e-06	8.99e-07	9.39179
transcript_HQ_OA1_4MF_transcript2593/f2p0/6620	8.9e-07	8.07e-07	1.1e-06	9.3328
transcript_HQ_OA1_4MF_transcript29910/f2p0/1961	1.12e-06	8.87e-07	7.49e-07	9.19966
transcript_HQ_OA1_4MF_transcript7746/f2p0/5723	1.05e-06	6.55e-07	9.85e-07	8.97571
transcript_HQ_OA1_4MF_transcript6381/f2p0/5890	7.69e-07	8.87e-07	1.02e-06	8.91144
transcript_HQ_OA1_4MF_transcript4942/f3p0/6100	9.71e-07	7.26e-07	9.74e-07	8.90547
transcript_HQ_OA1_4MF_transcript6184/f2p0/5985	9.21e-07	6.55e-07	1.09e-06	8.89414
transcript_HQ_OA1_4MF_transcript6804/f2p0/5850	8.4e-07	9.98e-07	7.82e-07	8.73208
transcript_HQ_OA1_4MF_transcript2667/f3p0/6589	7.29e-07	7.86e-07	1.1e-06	8.72595
transcript_HQ_OA1_4MF_transcript25165/f2p0/2278	6.07e-07	7.46e-07	1.22e-06	8.57936
transcript_HQ_OA1_4MF_transcript16872/f5p0/2993	9.51e-07	5.95e-07	1.02e-06	8.54384
transcript_HQ_OA1_4MF_transcript8937/f2p0/5566	8.7e-07	6.55e-07	9.31e-07	8.19017
transcript_HQ_OA1_4MF_transcript34562/f3p0/1487	9.01e-07	8.27e-07	7.17e-07	8.14894
transcript_HQ_OA1_4MF_transcript5036/f2p0/6109	8.4e-07	7.86e-07	7.82e-07	8.02627
transcript_HQ_OA1_4MF_transcript11173/f4p0/4140	7.39e-07	7.66e-07	8.78e-07	7.94298
transcript_HQ_OA1_4MF_transcript1678/f8p0/6952	6.88e-07	9.18e-07	7.6e-07	7.88591
transcript_HQ_OA1_4MF_transcript22705/f2p0/2479	8.3e-07	1.06e-06	4.5e-07	7.79365
transcript_HQ_OA1_4MF_transcript2082/f2p0/6765	1.71e-06	5.75e-07	0	7.61568
transcript_HQ_OA1_4MF_transcript634/f11p0/7659	9.31e-07	2.82e-07	1.07e-06	7.61292
transcript_HQ_OA1_4MF_transcript30914/f2p0/1882	6.78e-07	7.06e-07	8.35e-07	7.3962
transcript_HQ_OA1_4MF_transcript4413/f2p0/6230	6.68e-07	9.38e-07	6e-07	7.35034
transcript_HQ_OA1_4MF_transcript24718/f2p0/2341	5.26e-07	1.1e-06	5.35e-07	7.20178
transcript_HQ_OA1_4MF_transcript20242/f3p0/2688	6.17e-07	5.55e-07	9.85e-07	7.18933
transcript_HQ_OA1_4MF_transcript3898/f2p0/6323	6.88e-07	6.65e-07	7.82e-07	7.11704
transcript_HQ_OA1_4MF_transcript21453/f2p0/2558	7.69e-07	5.24e-07	8.24e-07	7.05907
transcript_HQ_OA1_4MF_transcript19025/f2p0/2756	6.27e-07	1.06e-06	4.18e-07	7.01203
transcript_HQ_OA1_4MF_transcript3137/f2p0/6477	7.39e-07	5.34e-07	8.03e-07	6.92012
transcript_HQ_OA1_4MF_transcript5783/f2p0/5913	1.06e-06	5.75e-07	4.28e-07	6.88471
transcript_HQ_OA1_4MF_transcript6082/f3p0/5905	6.48e-07	6.86e-07	7.28e-07	6.8709
transcript_HQ_OA1_4MF_transcript27738/f4p0/2043	9.41e-07	5.95e-07	5.25e-07	6.86841
transcript_HQ_OA1_4MF_transcript30176/f2p0/1946	8.9e-07	5.14e-07	6.1e-07	6.7164
transcript_HQ_OA1_4MF_transcript19836/f2p0/2691	6.48e-07	4.94e-07	8.46e-07	6.62489
transcript_HQ_OA1_4MF_transcript27191/f2p0/2189	1.19e-06	7.66e-07	0	6.53419
transcript_HQ_OA1_4MF_transcript5123/f7p0/6098	5.97e-07	6.76e-07	6.42e-07	6.38314
transcript_HQ_OA1_4MF_transcript6792/f2p0/5846	6.37e-07	6.35e-07	5.25e-07	5.99103
transcript_HQ_OA1_4MF_transcript15520/f6p0/3145	4.05e-07	5.44e-07	8.03e-07	5.84073
transcript_HQ_OA1_4MF_transcript4079/f2p0/6331	5.36e-07	4.54e-07	7.6e-07	5.83394
transcript_HQ_OA1_4MF_transcript20039/f2p0/2684	4.76e-07	4.74e-07	7.92e-07	5.80586
transcript_HQ_OA1_4MF_transcript1993/f2p0/6796	5.97e-07	6.25e-07	5.14e-07	5.78682
transcript_HQ_OA1_4MF_transcript1899/f2p0/6848	6.07e-07	5.75e-07	5.46e-07	5.75956
transcript_HQ_OA1_4MF_transcript1958/f2p0/6854	0	0	1.72e-06	5.74597
transcript_HQ_OA1_4MF_transcript11927/f3p0/3844	7.39e-07	6.35e-07	3.32e-07	5.68589
transcript_HQ_OA1_4MF_transcript23964/f2p0/2371	7.49e-07	6.45e-07	3e-07	5.64616
transcript_HQ_OA1_4MF_transcript33737/f2p0/1612	4.55e-07	5.85e-07	6.53e-07	5.64416
transcript_HQ_OA1_4MF_transcript8963/f2p0/5609	5.36e-07	4.74e-07	6.64e-07	5.57995
transcript_HQ_OA1_4MF_transcript23293/f2p0/2375	7.79e-07	4.44e-07	4.18e-07	5.46773
transcript_HQ_OA1_4MF_transcript7261/f2p0/5900	4.96e-07	4.54e-07	6.85e-07	5.4492
transcript_HQ_OA1_4MF_transcript18007/f4p0/2811	3.74e-07	5.04e-07	7.49e-07	5.42666
transcript_HQ_OA1_4MF_transcript7142/f2p0/5950	5.57e-07	5.04e-07	5.57e-07	5.39135
transcript_HQ_OA1_4MF_transcript2775/f10p0/6531	0	9.58e-07	6.21e-07	5.26294
transcript_HQ_OA1_4MF_transcript19529/f2p0/2713	5.26e-07	4.64e-07	5.57e-07	5.15572
transcript_HQ_OA1_4MF_transcript1157/f7p0/7257	2.23e-07	4.13e-07	9.1e-07	5.1536
transcript_HQ_OA1_4MF_transcript31627/f3p0/1837	6.07e-07	4.13e-07	5.03e-07	5.07905
transcript_HQ_OA1_4MF_transcript27487/f2p0/2155	3.64e-07	3.73e-07	7.6e-07	4.99169
transcript_HQ_OA1_4MF_transcript33501/f5p0/1606	4.55e-07	4.84e-07	5.35e-07	4.91548
transcript_HQ_OA1_4MF_transcript9578/f2p0/5413	3.74e-07	4.23e-07	6.64e-07	4.87227
transcript_HQ_OA1_4MF_transcript12172/f2p0/3765	4.45e-07	5.65e-07	4.5e-07	4.86511
transcript_HQ_OA1_4MF_transcript24042/f2p0/2327	3.95e-07	4.84e-07	5.78e-07	4.85587
transcript_HQ_OA1_4MF_transcript7516/f2p0/5774	5.16e-07	3.73e-07	5.67e-07	4.8552
transcript_HQ_OA1_4MF_transcript5340/f2p0/6078	4.76e-07	5.34e-07	4.39e-07	4.82978
transcript_HQ_OA1_4MF_transcript13593/f3p0/3426	3.44e-07	4.94e-07	5.57e-07	4.64946
transcript_HQ_OA1_4MF_transcript7176/f2p0/5810	6.37e-07	3.83e-07	3.43e-07	4.54406
transcript_HQ_OA1_4MF_transcript4754/f2p0/6161	5.36e-07	3.02e-07	5.14e-07	4.50893
transcript_HQ_OA1_4MF_transcript19642/f2p0/2702	8.6e-07	3.02e-08	4.6e-07	4.50229
transcript_HQ_OA1_4MF_transcript14435/f2p0/3275	4.25e-07	5.65e-07	3.43e-07	4.44077
transcript_HQ_OA1_4MF_transcript2367/f2p0/6680	5.46e-07	3.43e-07	4.28e-07	4.39159
transcript_HQ_OA1_4MF_transcript5373/f14p0/6029	3.04e-07	0	1.01e-06	4.36661
transcript_HQ_OA1_4MF_transcript28445/f2p0/2034	2.33e-07	6.15e-07	4.5e-07	4.32489
transcript_HQ_OA1_4MF_transcript8184/f3p0/5677	4.25e-07	4.84e-07	3.85e-07	4.31464
transcript_HQ_OA1_4MF_transcript2590/f2p0/6592	4.25e-07	4.94e-07	3.75e-07	4.31256
transcript_HQ_OA1_4MF_transcript6005/f2p0/5975	5.36e-07	4.84e-07	2.36e-07	4.18599
transcript_HQ_OA1_4MF_transcript25091/f2p0/2283	6.88e-07	4.13e-07	1.39e-07	4.13543
transcript_HQ_OA1_4MF_transcript4891/f2p0/6109	4.65e-07	3.43e-07	4.18e-07	4.08608
transcript_HQ_OA1_4MF_transcript10821/f2p0/4273	4.45e-07	3.33e-07	4.39e-07	4.05639
transcript_HQ_OA1_4MF_transcript30096/f2p0/1946	5.26e-07	5.14e-07	1.39e-07	3.93189
transcript_HQ_OA1_4MF_transcript33145/f2p0/1654	3.44e-07	3.13e-07	5.14e-07	3.90173
transcript_HQ_OA1_4MF_transcript7934/f2p0/5723	3.04e-07	4.54e-07	3.85e-07	3.80909
transcript_HQ_OA1_4MF_transcript18506/f2p0/2824	3.74e-07	4.13e-07	3.43e-07	3.76798
transcript_HQ_OA1_4MF_transcript5828/f2p0/5968	4.55e-07	3.73e-07	2.89e-07	3.72491
transcript_HQ_OA1_4MF_transcript6425/f6p0/5915	3.74e-07	5.44e-07	1.93e-07	3.70526
transcript_HQ_OA1_4MF_transcript27526/f3p0/2132	4.76e-07	4.94e-07	1.28e-07	3.66035
transcript_HQ_OA1_4MF_transcript7512/f8p0/5752	2.63e-07	3.43e-07	4.71e-07	3.58998
transcript_HQ_OA1_4MF_transcript8837/f3p0/5589	2.93e-07	3.93e-07	3.85e-07	3.5737
transcript_HQ_OA1_4MF_transcript15116/f2p0/3201	4.35e-07	3.13e-07	2.46e-07	3.31304
transcript_HQ_OA1_4MF_transcript30274/f2p0/1917	2.53e-07	3.02e-07	4.28e-07	3.27906
transcript_HQ_OA1_4MF_transcript17541/f2p0/2907	2.02e-07	2.92e-07	4.82e-07	3.25526
transcript_HQ_OA1_4MF_transcript6728/f2p0/5853	3.74e-07	1.71e-07	4.07e-07	3.17547
transcript_HQ_OA1_4MF_transcript7669/f2p0/5737	3.74e-07	2.32e-07	3.43e-07	3.163
transcript_HQ_OA1_4MF_transcript2572/f64p0/6420	2.53e-07	4.13e-07	2.78e-07	3.14912
transcript_HQ_OA1_4MF_transcript13615/f2p0/3432	4.05e-07	2.92e-07	2.25e-07	3.07326
transcript_HQ_OA1_4MF_transcript329/f2p0/8137	2.73e-07	3.33e-07	3.1e-07	3.05476
transcript_HQ_OA1_4MF_transcript27932/f2p0/2080	2.23e-07	8.07e-08	6.1e-07	3.04517
transcript_HQ_OA1_4MF_transcript5616/f23p0/5906	2.53e-07	4.74e-07	1.82e-07	3.02957
transcript_HQ_OA1_4MF_transcript5880/f2p0/5988	2.53e-07	3.43e-07	3e-07	2.98522
transcript_HQ_OA1_4MF_transcript21066/f3p0/2584	2.93e-07	1.51e-07	4.5e-07	2.98119
transcript_HQ_OA1_4MF_transcript37449/f2p0/802	8.8e-07	0	0	2.93427
transcript_HQ_OA1_4MF_transcript21518/f2p0/2563	3.24e-07	1.81e-07	3.75e-07	2.93338
transcript_HQ_OA1_4MF_transcript25849/f2p0/2306	3.34e-07	1.71e-07	3.53e-07	2.86212
transcript_HQ_OA1_4MF_transcript21311/f2p0/2569	2.93e-07	2.72e-07	2.68e-07	2.7778
transcript_HQ_OA1_4MF_transcript2351/f2p0/6749	2.93e-07	2.72e-07	2.68e-07	2.7778
transcript_HQ_OA1_4MF_transcript11475/f2p0/3993	1.42e-07	2.62e-07	4.28e-07	2.77362
transcript_HQ_OA1_4MF_transcript773/f2p0/7517	2.02e-08	8.07e-07	0	2.75626
transcript_HQ_OA1_4MF_transcript29767/f2p0/1990	2.33e-07	2.52e-07	3.21e-07	2.68666
transcript_HQ_OA1_4MF_transcript22086/f2p0/2507	3.34e-07	2.22e-07	2.46e-07	2.67328
transcript_HQ_OA1_4MF_transcript25938/f2p0/2239	2.02e-07	3.93e-07	2.03e-07	2.66344
transcript_HQ_OA1_4MF_transcript21333/f3p0/2572	2.33e-07	2.62e-07	2.89e-07	2.6132
transcript_HQ_OA1_4MF_transcript17195/f3p0/2937	2.33e-07	2.12e-07	3.21e-07	2.55222
transcript_HQ_OA1_4MF_transcript8010/f3p0/5704	2.12e-07	1.92e-07	3.53e-07	2.52461
transcript_HQ_OA1_4MF_transcript6815/f2p0/5874	2.33e-07	2.52e-07	2.57e-07	2.47252
transcript_HQ_OA1_4MF_transcript18332/f3p0/2807	4.05e-07	1.71e-07	1.61e-07	2.4558
transcript_HQ_OA1_4MF_transcript23316/f2p0/2432	2.83e-07	2.62e-07	1.82e-07	2.42494
transcript_HQ_OA1_4MF_transcript5183/f4p0/6057	0	7.26e-07	0	2.41993
transcript_HQ_OA1_4MF_transcript1564/f2p0/7007	2.53e-07	2.32e-07	2.36e-07	2.40138
transcript_HQ_OA1_4MF_transcript5455/f13p0/5983	2.23e-07	2.12e-07	2.68e-07	2.34004
transcript_HQ_OA1_4MF_transcript4182/f14p0/6226	1.82e-07	1.81e-07	3.32e-07	2.31844
transcript_HQ_OA1_4MF_transcript21106/f4p0/2586	2.63e-07	1.51e-07	2.78e-07	2.30898
transcript_HQ_OA1_4MF_transcript7448/f2p0/5783	6.07e-08	2.52e-07	3.75e-07	2.29174
transcript_HQ_OA1_4MF_transcript23698/f2p0/2401	2.33e-07	2.52e-07	1.93e-07	2.25839
transcript_HQ_OA1_4MF_transcript3986/f2p0/6218	1.92e-07	2.92e-07	1.82e-07	2.22223
transcript_HQ_OA1_4MF_transcript25557/f2p0/2268	2.02e-07	1.81e-07	2.78e-07	2.20745
transcript_HQ_OA1_4MF_transcript5540/f2p0/6015	3.04e-07	1.61e-07	1.93e-07	2.19199
transcript_HQ_OA1_4MF_transcript21934/f2p0/2514	2.43e-07	1.92e-07	2.14e-07	2.16183
transcript_HQ_OA1_4MF_transcript7404/f2p0/5776	3.14e-07	9.07e-08	2.36e-07	2.1332
transcript_HQ_OA1_4MF_transcript25701/f2p0/2258	1.42e-07	2.52e-07	2.36e-07	2.0976
transcript_HQ_OA1_4MF_transcript6057/f3p0/5867	1.62e-07	1.71e-07	2.78e-07	2.03893
transcript_HQ_OA1_4MF_transcript7942/f4p0/5722	2.02e-07	1.92e-07	2.03e-07	1.99123
transcript_HQ_OA1_4MF_transcript5005/f4p0/6107	1.72e-07	1.61e-07	2.57e-07	1.96767
transcript_HQ_OA1_4MF_transcript996/f2p0/7326	1.62e-07	2.42e-07	1.61e-07	1.88162
transcript_HQ_OA1_4MF_transcript980/f2p0/7287	2.33e-07	1.92e-07	1.18e-07	1.8069
transcript_HQ_OA1_4MF_transcript16428/f2p0/3044	2.02e-08	4.03e-07	1.18e-07	1.80444
transcript_HQ_OA1_4MF_transcript6966/f5p0/5864	1.92e-07	1.61e-07	1.61e-07	1.71392
transcript_HQ_OA1_4MF_transcript21990/f2p0/2535	0	8.07e-08	4.28e-07	1.69645
transcript_HQ_OA1_4MF_transcript8136/f3p0/5686	1.01e-07	2.92e-07	1.07e-07	1.66886
transcript_HQ_OA1_4MF_transcript24406/f2p0/2351	1.32e-07	1.01e-07	2.68e-07	1.66679
transcript_HQ_OA1_4MF_transcript8103/f11p0/5699	1.82e-07	1.81e-07	1.28e-07	1.64034
transcript_HQ_OA1_4MF_transcript15876/f2p0/3089	1.72e-07	1.71e-07	1.39e-07	1.6087
transcript_HQ_OA1_4MF_transcript28640/f2p0/2061	1.52e-07	2.02e-07	1.28e-07	1.60638
transcript_HQ_OA1_4MF_transcript5299/f2p0/6072	6.07e-08	2.02e-07	2.03e-07	1.55266
transcript_HQ_OA1_4MF_transcript21292/f2p0/2608	2.02e-07	1.21e-07	1.39e-07	1.54183
transcript_HQ_OA1_4MF_transcript4642/f2p0/6139	2.02e-07	1.21e-07	1.39e-07	1.54183
transcript_HQ_OA1_4MF_transcript22250/f2p0/2502	1.21e-07	9.07e-08	2.46e-07	1.52807
transcript_HQ_OA1_4MF_transcript3577/f6p0/6378	1.42e-07	1.81e-07	1.28e-07	1.50543
transcript_HQ_OA1_4MF_transcript9469/f2p0/5463	1.62e-07	1.41e-07	1.39e-07	1.47414
transcript_HQ_OA1_4MF_transcript9567/f2p0/5525	2.02e-07	2.32e-07	0	1.44758
transcript_HQ_OA1_4MF_transcript6903/f2p0/5848	1.72e-07	1.61e-07	7.49e-08	1.36095
transcript_HQ_OA1_4MF_transcript25512/f2p0/2275	1.72e-07	7.06e-08	1.61e-07	1.34397
transcript_HQ_OA1_4MF_transcript9096/f2p0/5552	4.05e-08	1.01e-07	2.57e-07	1.32755
transcript_HQ_OA1_4MF_transcript20850/f2p0/2595	9.11e-08	3.02e-08	2.68e-07	1.29661
transcript_HQ_OA1_4MF_transcript13758/f2p0/3416	1.92e-07	2.02e-08	1.71e-07	1.27907
transcript_HQ_OA1_4MF_transcript8349/f2p0/5648	9.11e-08	1.21e-07	1.61e-07	1.24221
transcript_HQ_OA1_4MF_transcript25816/f2p0/2239	7.08e-08	1.41e-07	1.61e-07	1.24197
transcript_HQ_OA1_4MF_transcript32268/f2p0/1814	0	1.41e-07	2.25e-07	1.22002
transcript_HQ_OA1_4MF_transcript16239/f2p0/3041	1.42e-07	1.01e-07	1.18e-07	1.20086
transcript_HQ_OA1_4MF_transcript6049/f7p0/5949	0	0	3.43e-07	1.14206
transcript_HQ_OA1_4MF_transcript30097/f2p0/1955	1.21e-07	8.07e-08	1.39e-07	1.13757
transcript_HQ_OA1_4MF_transcript16358/f3p0/3033	0	3.33e-07	0	1.10913
transcript_HQ_OA1_4MF_transcript1068/f2p0/7266	1.01e-07	8.07e-08	1.5e-07	1.1058
transcript_HQ_OA1_4MF_transcript2101/f2p0/6786	1.11e-07	1.01e-07	1.18e-07	1.09968
transcript_HQ_OA1_4MF_transcript12975/f2p0/3559	1.82e-07	9.07e-08	5.35e-08	1.08803
transcript_HQ_OA1_4MF_transcript4342/f2p0/6203	1.01e-07	9.07e-08	1.28e-07	1.06803
transcript_HQ_OA1_4MF_transcript11567/f2p0/3946	4.05e-08	2.12e-07	6.42e-08	1.05486
transcript_HQ_OA1_4MF_transcript6801/f5p0/5856	7.08e-08	9.07e-08	1.39e-07	1.00254
transcript_HQ_OA1_4MF_transcript19608/f6p0/2706	0	2.92e-07	0	0.974693
transcript_HQ_OA1_4MF_transcript1629/f6p0/6615	7.08e-08	4.03e-08	1.71e-07	0.94156
transcript_HQ_OA1_4MF_transcript18310/f2p0/2836	1.01e-07	5.04e-08	1.28e-07	0.933594
transcript_HQ_OA1_4MF_transcript7637/f16p0/5665	6.07e-08	1.01e-07	1.18e-07	0.931047
transcript_HQ_OA1_4MF_transcript27842/f2p0/2116	9.11e-08	1.11e-07	7.49e-08	0.923081
transcript_HQ_OA1_4MF_transcript4262/f3p0/6265	3.04e-08	1.92e-07	5.35e-08	0.91822
transcript_HQ_OA1_4MF_transcript17186/f2p0/2937	1.01e-07	8.07e-08	8.57e-08	0.891668
transcript_HQ_OA1_4MF_transcript1366/f4p0/7100	8.09e-08	1.21e-07	6.42e-08	0.887275
transcript_HQ_OA1_4MF_transcript8276/f4p0/5688	1.42e-07	8.07e-08	4.28e-08	0.88382
transcript_HQ_OA1_4MF_transcript6603/f2p0/5878	8.09e-08	6.05e-08	1.18e-07	0.864061
transcript_HQ_OA1_4MF_transcript816/f2p0/7480	1.32e-07	5.04e-08	7.49e-08	0.85633
transcript_HQ_OA1_4MF_transcript8171/f3p0/5681	6.07e-08	1.01e-07	8.57e-08	0.823979
transcript_HQ_OA1_4MF_transcript3255/f3p0/6394	5.06e-08	9.07e-08	9.64e-08	0.792331
transcript_HQ_OA1_4MF_transcript7881/f2p0/5727	6.07e-08	1.01e-07	7.49e-08	0.78829
transcript_HQ_OA1_4MF_transcript27113/f2p0/2168	4.05e-08	1.51e-07	4.28e-08	0.781818
transcript_HQ_OA1_4MF_transcript14475/f2p0/3322	0	1.21e-07	1.07e-07	0.760214
transcript_HQ_OA1_4MF_transcript1446/f3p0/6960	3.04e-08	1.31e-07	6.42e-08	0.752249
transcript_HQ_OA1_4MF_transcript3027/f3p0/6485	1.42e-07	3.02e-08	5.35e-08	0.751458
transcript_HQ_OA1_4MF_transcript1724/f2p0/6926	9.11e-08	6.05e-08	6.42e-08	0.719342
transcript_HQ_OA1_4MF_transcript8511/f2p0/5632	1.01e-07	8.07e-08	3.21e-08	0.713221
transcript_HQ_OA1_4MF_transcript3298/f2p0/6417	7.08e-08	0	1.39e-07	0.700051
transcript_HQ_OA1_4MF_transcript6449/f3p0/5906	5.06e-08	1.11e-07	4.28e-08	0.681105
transcript_HQ_OA1_4MF_transcript5826/f10p0/5892	5.06e-08	2.02e-08	1.28e-07	0.664128
transcript_HQ_OA1_4MF_transcript32472/f2p0/1749	9.11e-08	5.04e-08	5.35e-08	0.650042
transcript_HQ_OA1_4MF_transcript18747/f2p0/2786	7.08e-08	1.21e-07	0	0.639412
transcript_HQ_OA1_4MF_transcript4418/f2p0/6202	6.07e-08	5.04e-08	7.49e-08	0.620239
transcript_HQ_OA1_4MF_transcript4858/f2p0/6141	1.01e-08	5.04e-08	1.18e-07	0.59436
transcript_HQ_OA1_4MF_transcript2538/f3p0/6659	5.06e-08	3.02e-08	9.64e-08	0.59067
transcript_HQ_OA1_4MF_transcript23440/f2p0/2382	6.07e-08	7.06e-08	4.28e-08	0.580391
transcript_HQ_OA1_4MF_transcript5460/f2p0/6035	7.08e-08	7.06e-08	3.21e-08	0.578429
transcript_HQ_OA1_4MF_transcript7132/f2p0/5830	7.08e-08	1.01e-08	8.57e-08	0.555215
transcript_HQ_OA1_4MF_transcript5514/f2p0/6035	2.02e-08	6.05e-08	6.42e-08	0.483251
transcript_HQ_OA1_4MF_transcript4368/f2p0/6192	8.09e-08	1.01e-08	5.35e-08	0.481875
transcript_HQ_OA1_4MF_transcript11251/f2p0/4108	1.01e-07	0	4.28e-08	0.48003
transcript_HQ_OA1_4MF_transcript9048/f2p0/5560	7.08e-08	7.06e-08	0	0.471362
transcript_HQ_OA1_4MF_transcript4575/f2p0/6160	4.05e-08	5.04e-08	4.28e-08	0.445717
transcript_HQ_OA1_4MF_transcript4620/f2p0/6173	0	9.07e-08	4.28e-08	0.445248
transcript_HQ_OA1_4MF_transcript5493/f2p0/6003	9.11e-08	1.01e-08	3.21e-08	0.444223
transcript_HQ_OA1_4MF_transcript3221/f2p0/6456	1.01e-08	7.06e-08	4.28e-08	0.411755
transcript_HQ_OA1_4MF_transcript20263/f2p0/2658	6.07e-08	3.02e-08	3.21e-08	0.410262
transcript_HQ_OA1_4MF_transcript6083/f2p0/5963	5.06e-08	0	6.42e-08	0.382772
transcript_HQ_OA1_4MF_transcript18491/f2p0/2812	8.09e-08	0	3.21e-08	0.376886
transcript_HQ_OA1_4MF_transcript15593/f3p0/3127	0	0	1.07e-07	0.356893
transcript_HQ_OA1_4MF_transcript6774/f2p0/5856	0	1.01e-08	9.64e-08	0.354814
transcript_HQ_OA1_4MF_transcript3611/f2p0/6350	5.06e-08	0	5.35e-08	0.347083
transcript_HQ_OA1_4MF_transcript2053/f2p0/6782	3.04e-08	2.02e-08	5.35e-08	0.346848
transcript_HQ_OA1_4MF_transcript3683/f2p0/6301	7.08e-08	1.01e-08	2.14e-08	0.34108
transcript_HQ_OA1_4MF_transcript2504/f2p0/6659	5.06e-08	3.02e-08	2.14e-08	0.340845
transcript_HQ_OA1_4MF_transcript25008/f2p0/2321	7.08e-08	3.02e-08	0	0.336921
transcript_HQ_OA1_4MF_transcript5365/f2p0/6052	1.01e-08	0	8.57e-08	0.319241
transcript_HQ_OA1_4MF_transcript6464/f2p0/5898	0	2.02e-08	7.49e-08	0.317045
transcript_HQ_OA1_4MF_transcript4457/f2p0/6127	3.04e-08	0	6.42e-08	0.315317
transcript_HQ_OA1_4MF_transcript2976/f2p0/6494	2.02e-08	2.02e-08	5.35e-08	0.313121
transcript_HQ_OA1_4MF_transcript5930/f5p0/5971	1.01e-08	4.03e-08	4.28e-08	0.310925
transcript_HQ_OA1_4MF_transcript13300/f2p0/3477	0	7.06e-08	2.14e-08	0.306649
transcript_HQ_OA1_4MF_transcript2181/f2p0/6733	7.08e-08	1.01e-08	1.07e-08	0.30539
transcript_HQ_OA1_4MF_transcript8715/f2p0/5560	4.05e-08	4.03e-08	1.07e-08	0.305039
transcript_HQ_OA1_4MF_transcript6471/f2p0/5908	9.11e-08	0	0	0.303545
transcript_HQ_OA1_4MF_transcript4260/f2p0/6226	4.05e-08	5.04e-08	0	0.30296
transcript_HQ_OA1_4MF_transcript6964/f2p0/5837	4.05e-08	5.04e-08	0	0.30296
transcript_HQ_OA1_4MF_transcript5404/f2p0/6038	3.04e-08	1.01e-08	4.28e-08	0.277549
transcript_HQ_OA1_4MF_transcript8032/f2p0/5694	1.01e-08	3.02e-08	4.28e-08	0.277315
transcript_HQ_OA1_4MF_transcript7799/f5p0/5633	0	4.03e-08	4.28e-08	0.277197
transcript_HQ_OA1_4MF_transcript8717/f2p0/5609	4.05e-08	1.01e-08	3.21e-08	0.275587
transcript_HQ_OA1_4MF_transcript8365/f2p0/5662	1.01e-08	4.03e-08	3.21e-08	0.275235
transcript_HQ_OA1_4MF_transcript3029/f2p0/6488	5.06e-08	2.02e-08	1.07e-08	0.271546
transcript_HQ_OA1_4MF_transcript8231/f2p0/5661	2.02e-08	5.04e-08	1.07e-08	0.271194
transcript_HQ_OA1_4MF_transcript5636/f2p0/5998	1.01e-08	0	6.42e-08	0.247863
transcript_HQ_OA1_4MF_transcript4298/f3p0/6206	3.04e-08	0	4.28e-08	0.243939
transcript_HQ_OA1_4MF_transcript7316/f2p0/5798	0	1.01e-08	5.35e-08	0.212056
transcript_HQ_OA1_4MF_transcript4056/f2p0/6267	2.02e-08	0	4.28e-08	0.210212
transcript_HQ_OA1_4MF_transcript4608/f2p0/6163	1.01e-08	1.01e-08	4.28e-08	0.210094
transcript_HQ_OA1_4MF_transcript1873/f2p0/6848	1.01e-08	2.02e-08	3.21e-08	0.208015
transcript_HQ_OA1_4MF_transcript8473/f5p0/5631	4.05e-08	1.01e-08	1.07e-08	0.204208
transcript_HQ_OA1_4MF_transcript4412/f2p0/6135	1.01e-08	4.03e-08	1.07e-08	0.203857
transcript_HQ_OA1_4MF_transcript3884/f2p0/6291	0	5.04e-08	1.07e-08	0.20374
transcript_HQ_OA1_4MF_transcript10007/f2p0/5081	3.04e-08	3.02e-08	0	0.202012
transcript_HQ_OA1_4MF_transcript21723/f2p0/2542	3.04e-08	3.02e-08	0	0.202012
transcript_HQ_OA1_4MF_transcript5528/f2p0/6087	0	0	5.35e-08	0.178446
transcript_HQ_OA1_4MF_transcript7148/f2p0/5776	0	1.01e-08	4.28e-08	0.176367
transcript_HQ_OA1_4MF_transcript2421/f2p0/6656	1.01e-08	1.01e-08	3.21e-08	0.174405
transcript_HQ_OA1_4MF_transcript4750/f2p0/6118	2.02e-08	2.02e-08	1.07e-08	0.170364
transcript_HQ_OA1_4MF_transcript5976/f2p0/5806	5.06e-08	0	0	0.168636
transcript_HQ_OA1_4MF_transcript5816/f5p0/5839	1.01e-08	0	3.21e-08	0.140795
transcript_HQ_OA1_4MF_transcript6502/f2p0/5862	0	1.01e-08	3.21e-08	0.140678
transcript_HQ_OA1_4MF_transcript2822/f3p0/6388	2.02e-08	0	2.14e-08	0.138833
transcript_HQ_OA1_4MF_transcript1631/f2p0/6952	2.02e-08	2.02e-08	0	0.134675
transcript_HQ_OA1_4MF_transcript6454/f2p0/5869	0	0	3.21e-08	0.107068
transcript_HQ_OA1_4MF_transcript3635/f2p0/6331	2.02e-08	0	1.07e-08	0.103144
transcript_HQ_OA1_4MF_transcript1395/f2p0/7100	3.04e-08	0	0	0.101182
transcript_HQ_OA1_4MF_transcript8768/f2p0/5595	3.04e-08	0	0	0.101182
transcript_HQ_OA1_4MF_transcript7047/f2p0/5826	3.04e-08	0	0	0.101182
transcript_HQ_OA1_4MF_transcript2038/f2p0/6828	2.02e-08	1.01e-08	0	0.101065
transcript_HQ_OA1_4MF_transcript4275/f3p0/6175	2.02e-08	1.01e-08	0	0.101065
transcript_HQ_OA1_4MF_transcript5061/f4p0/6091	2.02e-08	1.01e-08	0	0.101065
transcript_HQ_OA1_4MF_transcript3583/f4p0/6389	1.01e-08	2.02e-08	0	0.100947
transcript_HQ_OA1_4MF_transcript7577/f2p0/5754	0	3.02e-08	0	0.10083
transcript_HQ_OA1_4MF_transcript6970/f3p0/5817	0	3.02e-08	0	0.10083
transcript_HQ_OA1_4MF_transcript2380/f2p0/6674	0	0	2.14e-08	0.0713785
transcript_HQ_OA1_4MF_transcript8959/f2p0/5611	1.01e-08	0	1.07e-08	0.0694165
transcript_HQ_OA1_4MF_transcript7928/f2p0/5649	2.02e-08	0	0	0.0674545
transcript_HQ_OA1_4MF_transcript7477/f2p0/5782	1.01e-08	1.01e-08	0	0.0673374
transcript_HQ_OA1_4MF_transcript9025/f2p0/5553	1.01e-08	1.01e-08	0	0.0673374
transcript_HQ_OA1_4MF_transcript5140/f2p0/6089	0	2.02e-08	0	0.0672202
transcript_HQ_OA1_4MF_transcript6237/f2p0/5926	0	2.02e-08	0	0.0672202
transcript_HQ_OA1_4MF_transcript8406/f2p0/5657	0	0	1.07e-08	0.0356893
transcript_HQ_OA1_4MF_transcript9799/f2p0/5306	0	0	1.07e-08	0.0356893
transcript_HQ_OA1_4MF_transcript3945/f2p0/6269	1.01e-08	0	0	0.0337273
transcript_HQ_OA1_4MF_transcript5806/f2p0/5979	1.01e-08	0	0	0.0337273
transcript_HQ_OA1_4MF_transcript16417/f3p0/3030	0	0	0	0
transcript_HQ_OA1_4MF_transcript1575/f2p0/7048	0	0	0	0
transcript_HQ_OA1_4MF_transcript1956/f2p0/6820	0	0	0	0
transcript_HQ_OA1_4MF_transcript18948/f2p0/2772	0	0	0	0
transcript_HQ_OA1_4MF_transcript2850/f2p0/6523	0	0	0	0
transcript_HQ_OA1_4MF_transcript30765/f2p0/1890	0	0	0	0
transcript_HQ_OA1_4MF_transcript3287/f2p0/6441	0	0	0	0
transcript_HQ_OA1_4MF_transcript3212/f2p0/6439	0	0	0	0
transcript_HQ_OA1_4MF_transcript33534/f3p0/1658	0	0	0	0
transcript_HQ_OA1_4MF_transcript32656/f2p0/1728	0	0	0	0
transcript_HQ_OA1_4MF_transcript38386/f2p0/99	0	0	0	0
transcript_HQ_OA1_4MF_transcript6328/f2p0/5919	0	0	0	0
transcript_HQ_OA1_4MF_transcript6331/f4p0/5902	0	0	0	0
transcript_HQ_OA1_4MF_transcript6343/f5p0/5929	0	0	0	0
transcript_HQ_OA1_4MF_transcript5520/f2p0/6057	0	0	0	0
transcript_HQ_OA1_4MF_transcript5565/f2p0/6007	0	0	0	0
transcript_HQ_OA1_4MF_transcript4001/f2p0/6271	0	0	0	0
transcript_HQ_OA1_4MF_transcript8282/f2p0/5665	0	0	0	0
transcript_HQ_OA1_4MF_transcript6597/f2p0/5860	0	0	0	0
transcript_HQ_OA1_4MF_transcript6638/f2p0/5904	0	0	0	0
transcript_HQ_OA1_4MF_transcript8380/f2p0/5679	0	0	0	0
transcript_HQ_OA1_4MF_transcript6692/f2p0/5856	0	0	0	0
transcript_HQ_OA1_4MF_transcript6710/f2p0/5827	0	0	0	0
transcript_HQ_OA1_4MF_transcript5882/f2p0/5990	0	0	0	0
transcript_HQ_OA1_4MF_transcript6778/f3p0/5871	0	0	0	0
transcript_HQ_OA1_4MF_transcript4351/f2p0/6213	0	0	0	0
transcript_HQ_OA1_4MF_transcript7867/f2p0/5721	0	0	0	0
transcript_HQ_OA1_4MF_transcript7888/f2p0/5734	0	0	0	0
transcript_HQ_OA1_4MF_transcript8930/f2p0/5557	0	0	0	0

## Sheet: 2-3 MF genus
Gene_id	TPM1	TPM2	TPM3	TPM_MEAN
transcript_HQ_OA1_4MF_transcript38164/f281p0/417	0.019899	0.0201222	0.0181143	193785
transcript_HQ_OA1_4MF_transcript37093/f2p0/910	0.0129883	0.0132011	0.0130109	130668
transcript_HQ_OA1_4MF_transcript38304/f41p0/353	0.0126387	0.0128981	0.0103093	119487
transcript_HQ_OA1_4MF_transcript38285/f29p0/376	0.00898251	0.00906395	0.00752193	85228
transcript_HQ_OA1_4MF_transcript36826/f47p0/947	0.00842522	0.00817273	0.00815054	82494.9
transcript_HQ_OA1_4MF_transcript38263/f16p0/387	0.00845946	0.00846475	0.00686463	79296.1
transcript_HQ_OA1_4MF_transcript38326/f5p0/332	0.00785349	0.00765504	0.00682261	74437.1
transcript_HQ_OA1_4MF_transcript38325/f6p0/331	0.00769871	0.00784764	0.00666183	74027.3
transcript_LQ_OA1_4MF_transcript37405/f3p0/832	0.00669922	0.00741927	0.0076763	72649.3
transcript_HQ_OA1_4MF_transcript37031/f4p0/926	0.00697431	0.00708337	0.00723771	70984.6
transcript_HQ_OA1_4MF_transcript32734/f2p0/1730	0.00714671	0.00718516	0.00690501	70789.6
transcript_HQ_OA1_4MF_transcript37192/f117p0/783	0.00636818	0.00643546	0.00656723	64569.6
transcript_HQ_OA1_4MF_transcript37212/f76p0/809	0.0063912	0.0064397	0.00625954	63634.8
transcript_HQ_OA1_4MF_transcript38327/f2p0/329	0.00623588	0.00628047	0.00623025	62488.7
transcript_HQ_OA1_4MF_transcript38134/f20p0/424	0.0065544	0.00661639	0.00552756	62327.8
transcript_HQ_OA1_4MF_transcript38059/f31p0/504	0.00627502	0.00633699	0.0058862	61660.7
transcript_HQ_OA1_4MF_transcript37991/f46p0/467	0.00619142	0.00618683	0.00606387	61473.7
transcript_HQ_OA1_4MF_transcript37861/f46p0/543	0.00609627	0.0058785	0.00629896	60912.4
transcript_HQ_OA1_4MF_transcript38247/f8p0/395	0.00584333	0.00611416	0.00507016	56758.8
transcript_HQ_OA1_4MF_transcript38174/f33p0/407	0.00523843	0.00531736	0.00462804	50612.8
transcript_HQ_OA1_4MF_transcript37708/f10p0/658	0.00493248	0.00503608	0.0051542	50409.2
transcript_HQ_OA1_4MF_transcript37077/f2p0/914	0.0049548	0.00481793	0.00520731	49933.5
transcript_HQ_OA1_4MF_transcript37083/f6p0/909	0.00499545	0.00501343	0.00492484	49779.1
transcript_HQ_OA1_4MF_transcript38167/f14p0/459	0.00498241	0.00507725	0.00461247	48907.1
transcript_HQ_OA1_4MF_transcript38313/f6p0/344	0.00507848	0.00483431	0.00426106	47246.2
transcript_HQ_OA1_4MF_transcript37199/f3p0/875	0.00414429	0.0041042	0.0042464	41649.6
transcript_HQ_OA1_4MF_transcript37693/f33p0/676	0.00409889	0.00410013	0.00411612	41050.4
transcript_HQ_OA1_4MF_transcript37985/f18p0/534	0.00398815	0.0041462	0.00385378	39960.4
transcript_HQ_OA1_4MF_transcript38093/f22p0/483	0.00400745	0.00404426	0.00371523	39223.1
transcript_HQ_OA1_4MF_transcript38063/f17p0/511	0.00407469	0.00389655	0.00368425	38851.6
transcript_HQ_OA1_4MF_transcript37526/f69p0/681	0.00393835	0.00390044	0.00375342	38640.7
transcript_HQ_OA1_4MF_transcript37881/f41p0/584	0.00362788	0.00368576	0.00374456	36860.7
transcript_HQ_OA1_4MF_transcript37921/f57p0/513	0.00364597	0.00361733	0.00360718	36234.9
transcript_HQ_OA1_4MF_transcript37782/f82p0/537	0.00344396	0.00351839	0.00332961	34306.5
transcript_HQ_OA1_4MF_transcript38015/f66p0/474	0.00343132	0.00353867	0.0032701	34133.6
transcript_HQ_OA1_4MF_transcript38077/f19p0/504	0.00345506	0.00327791	0.00330727	33467.5
transcript_HQ_OA1_4MF_transcript37719/f36p0/629	0.00347144	0.00336223	0.00316166	33317.7
transcript_HQ_OA1_4MF_transcript37877/f23p0/565	0.00326203	0.0032601	0.00318972	32372.8
transcript_HQ_OA1_4MF_transcript38016/f17p0/514	0.00327547	0.00319198	0.00306225	31765.6
transcript_HQ_OA1_4MF_transcript38243/f4p0/357	0.00307612	0.00325305	0.00314761	31589.3
transcript_HQ_OA1_4MF_transcript38006/f30p0/531	0.00304343	0.00297327	0.00300286	30065.2
transcript_HQ_OA1_4MF_transcript38039/f8p0/540	0.00309935	0.00298765	0.00286255	29831.9
transcript_HQ_OA1_4MF_transcript37886/f26p0/557	0.0030507	0.00305181	0.00283966	29807.3
transcript_HQ_OA1_4MF_transcript38080/f30p0/496	0.00290007	0.00301514	0.00295037	29551.9
transcript_HQ_OA1_4MF_transcript37826/f58p0/569	0.0029337	0.00314128	0.00277575	29502.4
transcript_HQ_OA1_4MF_transcript37980/f17p0/494	0.00296081	0.00296532	0.00289857	29415.7
transcript_HQ_OA1_4MF_transcript38078/f26p0/495	0.00300975	0.00305019	0.00273783	29325.9
transcript_HQ_OA1_4MF_transcript36838/f3p0/981	0.00305819	0.00279129	0.00294021	29299
transcript_HQ_OA1_4MF_transcript36531/f367p0/906	0.0029021	0.00301228	0.00283513	29165.1
transcript_HQ_OA1_4MF_transcript37978/f8p0/489	0.00290054	0.00295067	0.00274687	28660.2
transcript_HQ_OA1_4MF_transcript32528/f23p0/1676	0.00274257	0.00286357	0.00295934	28551.6
transcript_HQ_OA1_4MF_transcript37893/f18p0/576	0.00285828	0.00269491	0.00282594	27930.4
transcript_HQ_OA1_4MF_transcript38008/f14p0/535	0.00275927	0.00273736	0.00256955	26887.3
transcript_HQ_OA1_4MF_transcript37795/f47p0/584	0.00270243	0.00267928	0.00264555	26757.6
transcript_HQ_OA1_4MF_transcript37701/f91p0/624	0.00270897	0.00263478	0.00255548	26330.8
transcript_HQ_OA1_4MF_transcript37033/f62p0/809	0.00258602	0.00265043	0.00263126	26225.7
transcript_HQ_OA1_4MF_transcript37509/f43p0/675	0.00263116	0.00260417	0.00249483	25767.2
transcript_HQ_OA1_4MF_transcript36129/f36p0/1083	0.00254873	0.00257847	0.00255145	25595.5
transcript_HQ_OA1_4MF_transcript37549/f16p0/658	0.00254267	0.00253065	0.0025794	25509.1
transcript_HQ_OA1_4MF_transcript36758/f82p0/850	0.0025051	0.00248488	0.00249206	24940.1
transcript_HQ_OA1_4MF_transcript37704/f36p0/614	0.00253866	0.00248912	0.00244159	24897.9
transcript_HQ_OA1_4MF_transcript34832/f367p0/1352	0.00238253	0.00247536	0.00256458	24741.6
transcript_HQ_OA1_4MF_transcript37849/f16p0/603	0.00240596	0.00243338	0.00237438	24045.7
transcript_HQ_OA1_4MF_transcript38282/f10p0/375	0.00246203	0.00260578	0.00212288	23968.9
transcript_HQ_OA1_4MF_transcript38139/f9p0/477	0.00244549	0.00234343	0.0023038	23642.4
transcript_HQ_OA1_4MF_transcript37655/f47p0/589	0.00245361	0.00230221	0.00229319	23496.7
transcript_HQ_OA1_4MF_transcript37596/f19p0/698	0.00230492	0.00236192	0.00234256	23364.7
transcript_HQ_OA1_4MF_transcript37631/f23p0/707	0.00239045	0.00230119	0.00229506	23289
transcript_HQ_OA1_4MF_transcript38156/f14p0/466	0.00245564	0.00227053	0.00218535	23038.4
transcript_HQ_OA1_4MF_transcript38294/f23p0/362	0.00233423	0.00232303	0.00219029	22825.2
transcript_HQ_OA1_4MF_transcript31673/f34p0/1790	0.00236913	0.00215612	0.00219894	22413.9
transcript_HQ_OA1_4MF_transcript37699/f25p0/638	0.00219834	0.00227797	0.00224649	22409.3
transcript_HQ_OA1_4MF_transcript35774/f6p0/1316	0.00219481	0.00216642	0.00225521	22054.8
transcript_HQ_OA1_4MF_transcript37328/f47p0/733	0.0021807	0.00220087	0.00219807	21932.1
transcript_HQ_OA1_4MF_transcript37213/f3p0/869	0.0021538	0.00213226	0.0022278	21712.9
transcript_HQ_OA1_4MF_transcript38298/f8p0/379	0.0022424	0.00223114	0.00200736	21603
transcript_HQ_OA1_4MF_transcript37643/f127p0/670	0.00206563	0.00205177	0.00209282	20700.7
transcript_HQ_OA1_4MF_transcript37841/f29p0/610	0.00213208	0.00206087	0.0020042	20657.2
transcript_HQ_OA1_4MF_transcript37761/f16p0/642	0.00202239	0.00210411	0.00205027	20589.2
transcript_HQ_OA1_4MF_transcript37766/f3p0/598	0.00207539	0.00205534	0.00199402	20415.8
transcript_HQ_OA1_4MF_transcript34755/f33p0/1431	0.00195003	0.00195508	0.00209717	20007.6
transcript_HQ_OA1_4MF_transcript37859/f55p0/552	0.00197909	0.00200296	0.00201935	20004.7
transcript_HQ_OA1_4MF_transcript37137/f66p0/859	0.00196474	0.00193155	0.00190407	19334.5
transcript_HQ_OA1_4MF_transcript37156/f35p0/842	0.00186224	0.0019088	0.00200675	19259.3
transcript_HQ_OA1_4MF_transcript37494/f17p0/764	0.00190916	0.00192323	0.00192705	19198.1
transcript_HQ_OA1_4MF_transcript34001/f2p0/1567	0.00187169	0.00183581	0.00196809	18918.6
transcript_HQ_OA1_4MF_transcript37983/f17p0/501	0.00187466	0.00193773	0.00185769	18900.2
transcript_HQ_OA1_4MF_transcript37748/f84p0/635	0.00184971	0.00193323	0.00185221	18783.8
transcript_HQ_OA1_4MF_transcript37091/f66p0/862	0.00184139	0.0018972	0.00186416	18675.8
transcript_HQ_OA1_4MF_transcript36888/f102p0/835	0.0018591	0.00182405	0.00190599	18630.5
transcript_HQ_OA1_4MF_transcript38073/f15p0/509	0.00190903	0.00191274	0.00176531	18623.6
transcript_HQ_OA1_4MF_transcript37488/f51p0/749	0.00189692	0.00186619	0.00180737	18568.2
transcript_HQ_OA1_4MF_transcript36703/f37p0/987	0.00174857	0.00186018	0.0018949	18345.5
transcript_HQ_OA1_4MF_transcript38111/f5p0/494	0.00186905	0.00181644	0.00178587	18237.9
transcript_HQ_OA1_4MF_transcript34855/f28p0/1375	0.00180007	0.0017825	0.00188596	18228.4
transcript_HQ_OA1_4MF_transcript38172/f36p0/397	0.00188911	0.00182767	0.00174366	18201.5
transcript_HQ_OA1_4MF_transcript38127/f26p0/460	0.00180701	0.00177092	0.00175403	17773.2
transcript_HQ_OA1_4MF_transcript38314/f24p0/346	0.00182161	0.00181526	0.00157171	17361.9
transcript_HQ_OA1_4MF_transcript29197/f29p0/1809	0.00175962	0.00166965	0.00168449	17045.9
transcript_HQ_OA1_4MF_transcript38095/f16p0/462	0.00176582	0.00169784	0.00157196	16785.4
transcript_HQ_OA1_4MF_transcript37223/f18p0/864	0.00168286	0.00164973	0.00168381	16721.3
transcript_HQ_OA1_4MF_transcript32090/f43p0/1623	0.00158934	0.00165672	0.00166685	16376.4
transcript_HQ_OA1_4MF_transcript37880/f20p0/570	0.00163318	0.00164441	0.00162109	16328.9
transcript_HQ_OA1_4MF_transcript37686/f17p0/605	0.00165145	0.00159578	0.00163272	16266.5
transcript_HQ_OA1_4MF_transcript36588/f125p0/941	0.00157423	0.00162114	0.00164923	16148.7
transcript_HQ_OA1_4MF_transcript36894/f47p0/946	0.00160135	0.00162012	0.00158402	16018.3
transcript_HQ_OA1_4MF_transcript38087/f17p0/487	0.00151867	0.00148413	0.00154956	15174.5
transcript_HQ_OA1_4MF_transcript38205/f30p0/435	0.00143447	0.00162839	0.00146379	15088.8
transcript_HQ_OA1_4MF_transcript36807/f23p0/966	0.00149558	0.00150729	0.0015235	15087.9
transcript_HQ_OA1_4MF_transcript36249/f233p0/1049	0.00147852	0.00150966	0.00153697	15083.8
transcript_HQ_OA1_4MF_transcript35413/f328p0/1215	0.00150061	0.00149108	0.00153191	15078.6
transcript_HQ_OA1_4MF_transcript38085/f12p0/507	0.00159745	0.0014875	0.00143615	15070.3
transcript_HQ_OA1_4MF_transcript37154/f23p0/848	0.00151169	0.00147413	0.00151504	15002.9
transcript_HQ_OA1_4MF_transcript24822/f2p0/2246	0.00147395	0.00149738	0.00137254	14479.6
transcript_HQ_OA1_4MF_transcript36375/f65p0/1098	0.00142561	0.00144884	0.00143399	14361.5
transcript_HQ_OA1_4MF_transcript31349/f9p0/1838	0.00146272	0.00140482	0.00143002	14325.2
transcript_HQ_OA1_4MF_transcript36317/f11p0/1121	0.00136795	0.00139676	0.00139419	13863
transcript_HQ_OA1_4MF_transcript36486/f38p0/1039	0.0013525	0.00139826	0.00140058	13837.8
transcript_HQ_OA1_4MF_transcript37525/f13p0/739	0.0013189	0.00135415	0.00134704	13400.3
transcript_HQ_OA1_4MF_transcript38053/f11p0/450	0.00138458	0.00131569	0.00127603	13254.4
transcript_HQ_OA1_4MF_transcript36638/f41p0/942	0.00132184	0.00130144	0.00134964	13243.1
transcript_HQ_OA1_4MF_transcript37558/f8p0/735	0.00126679	0.00124127	0.00128528	12644.5
transcript_HQ_OA1_4MF_transcript38112/f13p0/477	0.00124895	0.00130551	0.00123794	12641.3
transcript_HQ_OA1_4MF_transcript38083/f25p0/472	0.00125519	0.00121304	0.00124835	12388.6
transcript_HQ_OA1_4MF_transcript36684/f2p0/1018	0.00126069	0.00120387	0.00124159	12353.8
transcript_HQ_OA1_4MF_transcript36062/f18p0/1184	0.00118955	0.0012314	0.00122585	12156
transcript_HQ_OA1_4MF_transcript37464/f2p0/782	0.00120356	0.00124543	0.00119533	12147.7
transcript_HQ_OA1_4MF_transcript38284/f5p0/389	0.00129001	0.00123623	0.0010651	11971.1
transcript_HQ_OA1_4MF_transcript37560/f10p0/738	0.00121518	0.00120146	0.00113541	11840.2
transcript_HQ_OA1_4MF_transcript38338/f2p0/309	0.00111457	0.00122349	0.00121389	11839.8
transcript_HQ_OA1_4MF_transcript38221/f2p0/424	0.00123974	0.00123286	0.00105751	11767
transcript_HQ_OA1_4MF_transcript38104/f26p0/485	0.00119709	0.00116214	0.0011618	11736.8
transcript_HQ_OA1_4MF_transcript38274/f9p0/386	0.00124169	0.00117174	0.0010916	11683.4
transcript_HQ_OA1_4MF_transcript37700/f15p0/632	0.00111881	0.00113641	0.00111069	11219.7
transcript_HQ_OA1_4MF_transcript37141/f24p0/839	0.00111024	0.00110116	0.0011215	11109.7
transcript_HQ_OA1_4MF_transcript37581/f16p0/734	0.00111587	0.00110527	0.00107456	10985.7
transcript_HQ_OA1_4MF_transcript37928/f27p0/553	0.00111777	0.00110673	0.00105801	10941.7
transcript_HQ_OA1_4MF_transcript17746/f250p0/2795	0.0010462	0.00109858	0.00111969	10881.6
transcript_HQ_OA1_4MF_transcript37746/f23p0/580	0.00110615	0.00105236	0.00105364	10707.2
transcript_HQ_OA1_4MF_transcript34657/f96p0/1281	0.00103553	0.00104743	0.00111029	10644.2
transcript_HQ_OA1_4MF_transcript37639/f24p0/678	0.00104141	0.00104807	0.00109236	10606.1
transcript_HQ_OA1_4MF_transcript37096/f83p0/805	0.00100439	0.00101921	0.00113263	10520.8
transcript_HQ_OA1_4MF_transcript37954/f9p0/560	0.001048	0.00096791	0.00110973	10418.8
transcript_HQ_OA1_4MF_transcript37190/f66p0/767	0.000999707	0.00103611	0.00107512	10369.8
transcript_LQ_OA1_4MF_transcript36861/f2p0/1038	0.00100924	0.00103933	0.00105124	10332.7
transcript_HQ_OA1_4MF_transcript36238/f36p0/1009	0.0010113	0.0010256	0.00104777	10282.2
transcript_HQ_OA1_4MF_transcript32979/f112p0/1496	0.00101187	0.00100434	0.00106777	10279.9
transcript_HQ_OA1_4MF_transcript37258/f38p0/813	0.00101941	0.00102945	0.00101653	10218
transcript_HQ_OA1_4MF_transcript31215/f3p0/1871	0.00102009	0.00100373	0.00103447	10194.3
transcript_HQ_OA1_4MF_transcript36681/f68p0/884	0.00103328	0.00104797	0.000948653	10099.7
transcript_HQ_OA1_4MF_transcript38132/f13p0/479	0.000999828	0.000987552	0.00102425	10038.8
transcript_HQ_OA1_4MF_transcript38244/f8p0/395	0.00108453	0.00103799	0.000884948	10024.9
transcript_HQ_OA1_4MF_transcript33578/f177p0/1460	0.000962543	0.000964452	0.00102719	9847.27
transcript_HQ_OA1_4MF_transcript38140/f32p0/464	0.00104521	0.00100406	0.000883149	9774.72
transcript_HQ_OA1_4MF_transcript33081/f59p0/1503	0.000967359	0.000963343	0.000998986	9765.62
transcript_HQ_OA1_4MF_transcript37112/f2p0/897	0.00097432	0.000965964	0.00098572	9753.35
transcript_HQ_OA1_4MF_transcript37510/f64p0/733	0.000930326	0.00101097	0.000969253	9701.85
transcript_HQ_OA1_4MF_transcript29959/f109p0/1664	0.000947578	0.000972236	0.000956126	9586.47
transcript_HQ_OA1_4MF_transcript38223/f4p0/426	0.000911426	0.00100533	0.000889819	9355.24
transcript_HQ_OA1_4MF_transcript35021/f2p0/1411	0.000928333	0.000912565	0.000936297	9257.32
transcript_HQ_OA1_4MF_transcript28955/f8p0/1973	0.000913935	0.000914601	0.000945045	9245.27
transcript_HQ_OA1_4MF_transcript35707/f19p0/1208	0.000904242	0.000924533	0.00093907	9226.15
transcript_HQ_OA1_4MF_transcript35222/f107p0/1295	0.000911213	0.000897027	0.000947015	9184.18
transcript_HQ_OA1_4MF_transcript34094/f171p0/1404	0.00091784	0.000924594	0.000912796	9184.1
transcript_HQ_OA1_4MF_transcript38065/f16p0/516	0.000894214	0.000906222	0.000943396	9146.11
transcript_HQ_OA1_4MF_transcript38204/f4p0/418	0.000965366	0.000900455	0.000859358	9083.93
transcript_HQ_OA1_4MF_transcript30846/f2p0/1865	0.000858295	0.000902784	0.000915087	8920.55
transcript_HQ_OA1_4MF_transcript29954/f11p0/1924	0.000871266	0.000843193	0.000926147	8802.02
transcript_HQ_OA1_4MF_transcript38148/f8p0/466	0.000838473	0.00081612	0.000963139	8725.78
transcript_HQ_OA1_4MF_transcript37035/f44p0/874	0.000867543	0.000873069	0.0008709	8705.04
transcript_HQ_OA1_4MF_transcript37456/f36p0/780	0.000855128	0.000842326	0.000911575	8696.77
transcript_HQ_OA1_4MF_transcript33177/f252p0/1549	0.000867361	0.000878131	0.000860536	8686.76
transcript_HQ_OA1_4MF_transcript36934/f45p0/923	0.000841104	0.000861857	0.000880633	8611.98
transcript_HQ_OA1_4MF_transcript27705/f2p0/2117	0.000852426	0.000855888	0.000870076	8594.63
transcript_HQ_OA1_4MF_transcript38028/f10p0/533	0.000879391	0.000822705	0.000855665	8525.87
transcript_HQ_OA1_4MF_transcript38277/f4p0/387	0.000868514	0.000923737	0.000763394	8518.81
transcript_HQ_OA1_4MF_transcript36278/f9p0/1139	0.000842167	0.000817472	0.000855375	8383.38
transcript_HQ_OA1_4MF_transcript37869/f9p0/594	0.000831462	0.000810434	0.000857645	8331.8
transcript_HQ_OA1_4MF_transcript37524/f2p0/776	0.000842217	0.000809798	0.00083348	8284.99
transcript_HQ_OA1_4MF_transcript38216/f7p0/427	0.000824065	0.000809173	0.000789325	8075.21
transcript_HQ_OA1_4MF_transcript31618/f23p0/1762	0.000755525	0.000759998	0.000769293	7616.05
transcript_HQ_OA1_4MF_transcript38328/f7p0/338	0.000796109	0.000685535	0.000749453	7436.99
transcript_HQ_OA1_4MF_transcript11658/f2p0/3889	0.000745437	0.000731241	0.000744368	7403.49
transcript_HQ_OA1_4MF_transcript37909/f20p0/565	0.000733244	0.000747243	0.000728907	7364.65
transcript_HQ_OA1_4MF_transcript37764/f11p0/593	0.000724998	0.00070796	0.000767591	7335.16
transcript_HQ_OA1_4MF_transcript37970/f2p0/553	0.000725757	0.000725474	0.000729539	7269.23
transcript_HQ_OA1_4MF_transcript37366/f32p0/812	0.000697254	0.000707072	0.000764539	7229.55
transcript_HQ_OA1_4MF_transcript37268/f24p0/823	0.000711794	0.000729154	0.000724689	7218.79
transcript_HQ_OA1_4MF_transcript35201/f23p0/1372	0.000714728	0.00069583	0.000738682	7164.13
transcript_HQ_OA1_4MF_transcript37820/f15p0/600	0.000719767	0.000752718	0.000659484	7106.56
transcript_HQ_OA1_4MF_transcript37981/f27p0/517	0.000725797	0.00065334	0.000743864	7076.67
transcript_HQ_OA1_4MF_transcript31400/f242p0/1588	0.000687288	0.000707839	0.000725898	7070.08
transcript_HQ_OA1_4MF_transcript38159/f41p0/432	0.000676056	0.000699228	0.000733779	7030.21
transcript_HQ_OA1_4MF_transcript37853/f3p0/613	0.000701048	0.000710511	0.000697086	7028.82
transcript_HQ_OA1_4MF_transcript36705/f16p0/986	0.000708617	0.000697312	0.00069684	7009.23
transcript_HQ_OA1_4MF_transcript32201/f6p0/1761	0.000734307	0.000658402	0.000695727	6961.45
transcript_HQ_OA1_4MF_transcript37080/f30p0/865	0.000673173	0.000696768	0.000708586	6928.42
transcript_HQ_OA1_4MF_transcript38195/f4p0/441	0.000683028	0.000730566	0.000663253	6922.82
transcript_HQ_OA1_4MF_transcript35962/f120p0/1142	0.000667436	0.000684255	0.000699099	6835.97
transcript_HQ_OA1_4MF_transcript30986/f5p0/1879	0.000696768	0.000644084	0.000700363	6804.05
transcript_HQ_OA1_4MF_transcript38287/f2p0/379	0.000687611	0.000718648	0.000621978	6760.79
transcript_HQ_OA1_4MF_transcript38258/f10p0/399	0.000696009	0.000707335	0.000624023	6757.89
transcript_HQ_OA1_4MF_transcript35881/f123p0/1207	0.000650781	0.000685586	0.000685106	6738.24
transcript_HQ_OA1_4MF_transcript37694/f4p0/678	0.000683068	0.000649065	0.000680577	6709.03
transcript_HQ_OA1_4MF_transcript38150/f7p0/440	0.000701888	0.000666236	0.000625993	6647.06
transcript_HQ_OA1_4MF_transcript38103/f2p0/493	0.000654383	0.000670542	0.000656893	6606.06
transcript_HQ_OA1_4MF_transcript37546/f5p0/746	0.000666576	0.000635634	0.000659859	6540.23
transcript_HQ_OA1_4MF_transcript38211/f5p0/459	0.000633681	0.000642178	0.000645105	6403.22
transcript_HQ_OA1_4MF_transcript37360/f34p0/741	0.000614315	0.000615498	0.000665362	6317.25
transcript_HQ_OA1_4MF_transcript37070/f17p0/885	0.000616622	0.000618725	0.000659666	6316.71
transcript_HQ_OA1_4MF_transcript34492/f39p0/1427	0.000615641	0.000619048	0.000645747	6268.12
transcript_HQ_OA1_4MF_transcript23497/f12p0/2376	0.00060787	0.000597742	0.000659035	6215.49
transcript_HQ_OA1_4MF_transcript38359/f6p0/293	0.000565505	0.000572363	0.000716294	6180.54
transcript_HQ_OA1_4MF_transcript37838/f18p0/587	0.000609459	0.000611455	0.000627706	6162.07
transcript_HQ_OA1_4MF_transcript37228/f4p0/840	0.000604106	0.000601927	0.000636208	6140.8
transcript_HQ_OA1_4MF_transcript37731/f12p0/639	0.000621874	0.000587992	0.000631829	6138.98
transcript_HQ_OA1_4MF_transcript20840/f20p0/2399	0.000623583	0.000613865	0.000598006	6118.18
transcript_HQ_OA1_4MF_transcript37948/f13p0/540	0.000613911	0.000605667	0.000615169	6115.82
transcript_HQ_OA1_4MF_transcript37563/f21p0/637	0.000602325	0.000586298	0.000644709	6111.11
transcript_HQ_OA1_4MF_transcript37016/f31p0/860	0.000621196	0.000592993	0.000603713	6059.67
transcript_HQ_OA1_4MF_transcript32985/f2p0/1612	0.000590558	0.000586701	0.000609826	5956.95
transcript_HQ_OA1_4MF_transcript36817/f50p0/946	0.000595394	0.000608713	0.000580104	5947.37
transcript_HQ_OA1_4MF_transcript36926/f43p0/930	0.000574035	0.00059621	0.000613338	5945.27
transcript_HQ_OA1_4MF_transcript37809/f12p0/576	0.000574824	0.000576598	0.000618467	5899.63
transcript_HQ_OA1_4MF_transcript33962/f3p0/1588	0.000574925	0.000582426	0.000600458	5859.36
transcript_HQ_OA1_4MF_transcript36871/f11p0/958	0.000584467	0.000596109	0.000573584	5847.2
transcript_HQ_OA1_4MF_transcript37999/f6p0/534	0.000557653	0.000586227	0.000607835	5839.05
transcript_HQ_OA1_4MF_transcript36896/f31p0/891	0.000548193	0.000593114	0.000609923	5837.43
transcript_HQ_OA1_4MF_transcript22522/f3p0/2501	0.000563208	0.000574955	0.000580393	5728.52
transcript_HQ_OA1_4MF_transcript37611/f2p0/710	0.000590912	0.000553568	0.000569686	5713.89
transcript_LQ_OA1_4MF_transcript35307/f2p0/1443	0.000587947	0.000573462	0.000547106	5695.05
transcript_HQ_OA1_4MF_transcript12988/f1499p0/3223	0.000563218	0.000558015	0.000578723	5666.52
transcript_HQ_OA1_4MF_transcript35171/f26p0/1320	0.000558028	0.000555877	0.000576453	5634.53
transcript_HQ_OA1_4MF_transcript37465/f23p0/666	0.00057279	0.000533523	0.000577417	5612.43
transcript_HQ_OA1_4MF_transcript25092/f28p0/2290	0.000543012	0.000560838	0.000578648	5608.33
transcript_HQ_OA1_4MF_transcript38110/f19p0/457	0.000555518	0.000547216	0.000570158	5576.31
transcript_HQ_OA1_4MF_transcript35391/f2p0/1349	0.000553839	0.000543112	0.00056171	5528.87
transcript_HQ_OA1_4MF_transcript32537/f2p0/1740	0.000527349	0.00053921	0.000559558	5420.39
transcript_HQ_OA1_4MF_transcript37791/f12p0/642	0.000533491	0.000525729	0.000566774	5419.98
transcript_HQ_OA1_4MF_transcript37609/f2p0/717	0.000552807	0.000543072	0.00052823	5413.7
transcript_HQ_OA1_4MF_transcript35697/f5p0/1191	0.000519174	0.000509939	0.000590897	5400.03
transcript_HQ_OA1_4MF_transcript38190/f11p0/429	0.000570139	0.000560516	0.000486559	5390.71
transcript_HQ_OA1_4MF_transcript37844/f6p0/607	0.000543184	0.000509576	0.000521228	5246.63
transcript_HQ_OA1_4MF_transcript38342/f3p0/307	0.00049569	0.000525951	0.000551538	5243.93
transcript_HQ_OA1_4MF_transcript36230/f65p0/1063	0.000509784	0.000510514	0.000552288	5241.95
transcript_HQ_OA1_4MF_transcript35551/f2p0/1323	0.00051709	0.00051123	0.000540478	5229.33
transcript_LQ_OA1_4MF_transcript37806/f9p0/681	0.000512162	0.000501651	0.000547609	5204.74
transcript_HQ_OA1_4MF_transcript19863/f7p0/2664	0.000491794	0.000518933	0.000538647	5164.58
transcript_HQ_OA1_4MF_transcript35568/f62p0/1300	0.00051115	0.000513398	0.000524129	5162.26
transcript_HQ_OA1_4MF_transcript32562/f2p0/1772	0.000502732	0.000493302	0.000551838	5159.57
transcript_HQ_OA1_4MF_transcript27464/f2p0/2151	0.00044434	0.000454109	0.000640876	5131.08
transcript_HQ_OA1_4MF_transcript37316/f2p0/834	0.00050517	0.000496549	0.000524215	5086.45
transcript_HQ_OA1_4MF_transcript37798/f12p0/637	0.000521865	0.000486365	0.000499054	5024.28
transcript_HQ_OA1_4MF_transcript33563/f266p0/1426	0.000498239	0.000513186	0.000493433	5016.19
transcript_HQ_OA1_4MF_transcript37743/f41p0/629	0.000502742	0.000478944	0.000522105	5012.64
transcript_HQ_OA1_4MF_transcript34097/f78p0/1362	0.000494597	0.000496327	0.000512341	5010.88
transcript_HQ_OA1_4MF_transcript35196/f3p0/1395	0.000504391	0.00047846	0.000516731	4998.61
transcript_HQ_OA1_4MF_transcript34243/f3p0/1537	0.000506769	0.000478399	0.000512919	4993.63
transcript_HQ_OA1_4MF_transcript29988/f2p0/1959	0.000485693	0.000489077	0.000513711	4961.61
transcript_HQ_OA1_4MF_transcript25394/f4p0/2287	0.000471011	0.000486748	0.000522759	4935.06
transcript_HQ_OA1_4MF_transcript37279/f9p0/833	0.000494334	0.000483693	0.000499578	4925.35
transcript_HQ_OA1_4MF_transcript22158/f2p0/2501	0.000473966	0.000470111	0.000504075	4827.17
transcript_HQ_OA1_4MF_transcript37009/f28p0/908	0.00049744	0.000468296	0.000480906	4822.14
transcript_HQ_OA1_4MF_transcript38265/f3p0/400	0.000500617	0.000463789	0.000472587	4789.98
transcript_HQ_OA1_4MF_transcript34466/f2p0/1459	0.00046836	0.000500169	0.000467212	4785.8
transcript_HQ_OA1_4MF_transcript35733/f2p0/1278	0.000479501	0.000458042	0.000495488	4776.77
transcript_HQ_OA1_4MF_transcript37585/f20p0/658	0.000479258	0.000468579	0.000484578	4774.72
transcript_HQ_OA1_4MF_transcript37894/f2p0/589	0.00046578	0.000451982	0.000502298	4733.53
transcript_HQ_OA1_4MF_transcript24415/f2p0/2361	0.000447274	0.000475677	0.000495007	4726.53
transcript_HQ_OA1_4MF_transcript27514/f16p0/2055	0.000475453	0.000465594	0.000475467	4721.71
transcript_HQ_OA1_4MF_transcript31539/f8p0/1826	0.000448084	0.000461773	0.000504975	4716.1
transcript_HQ_OA1_4MF_transcript38153/f2p0/469	0.000483386	0.000483532	0.00044568	4708.66
transcript_HQ_OA1_4MF_transcript21692/f25p0/2496	0.000458374	0.000467782	0.00048354	4698.99
transcript_HQ_OA1_4MF_transcript36342/f57p0/1067	0.000472023	0.000458627	0.00047491	4685.2
transcript_HQ_OA1_4MF_transcript38136/f3p0/476	0.000427169	0.000493564	0.000480638	4671.24
transcript_HQ_OA1_4MF_transcript37217/f13p0/865	0.000469413	0.000454271	0.000472522	4654.02
transcript_HQ_OA1_4MF_transcript38335/f2p0/312	0.000469271	0.0004931	0.000424599	4623.23
transcript_HQ_OA1_4MF_transcript38199/f6p0/427	0.000491551	0.000459837	0.000434139	4618.42
transcript_HQ_OA1_4MF_transcript37150/f2p0/885	0.000457301	0.000454755	0.00047128	4611.12
transcript_HQ_OA1_4MF_transcript25296/f18p0/2117	0.000456634	0.000453625	0.000468411	4595.57
transcript_HQ_OA1_4MF_transcript37015/f14p0/929	0.000445807	0.000466249	0.000459246	4571.01
transcript_HQ_OA1_4MF_transcript35991/f3p0/1222	0.000458657	0.000444319	0.000462533	4551.7
transcript_HQ_OA1_4MF_transcript13672/f3p0/3415	0.000450472	0.000446154	0.000464118	4535.81
transcript_HQ_OA1_4MF_transcript35738/f11p0/1248	0.000441244	0.000458899	0.000455574	4519.05
transcript_HQ_OA1_4MF_transcript36404/f42p0/994	0.000448822	0.000441153	0.000462769	4509.15
transcript_HQ_OA1_4MF_transcript37001/f70p0/827	0.000462765	0.000436525	0.0004481	4491.3
transcript_HQ_OA1_4MF_transcript37443/f26p0/757	0.000442256	0.000442282	0.000461505	4486.81
transcript_HQ_OA1_4MF_transcript37415/f17p0/776	0.000452485	0.000432149	0.000431141	4385.91
transcript_HQ_OA1_4MF_transcript37335/f25p0/826	0.000429314	0.000430071	0.000453721	4377.02
transcript_HQ_OA1_4MF_transcript36702/f9p0/1050	0.000429294	0.000411367	0.00047127	4373.1
transcript_HQ_OA1_4MF_transcript37977/f4p0/566	0.000438229	0.000456721	0.000416258	4370.69
transcript_HQ_OA1_4MF_transcript37129/f9p0/858	0.000422292	0.000440991	0.000438389	4338.91
transcript_HQ_OA1_4MF_transcript35600/f9p0/1310	0.000447709	0.000410954	0.000437147	4319.37
transcript_HQ_OA1_4MF_transcript37995/f5p0/544	0.000432481	0.000416933	0.000442083	4304.99
transcript_HQ_OA1_4MF_transcript22591/f3p0/2402	0.000431045	0.000418799	0.000429438	4264.27
transcript_HQ_OA1_4MF_transcript38268/f9p0/394	0.000460306	0.00038745	0.000431505	4264.21
transcript_HQ_OA1_4MF_transcript37796/f4p0/635	0.000435608	0.000415007	0.000424877	4251.64
transcript_HQ_OA1_4MF_transcript36767/f6p0/959	0.000412923	0.000414503	0.000446805	4247.44
transcript_HQ_OA1_4MF_transcript38264/f6p0/397	0.000382659	0.000357726	0.000516934	4191.06
transcript_HQ_OA1_4MF_transcript35410/f64p0/1229	0.000406619	0.000409855	0.000440274	4189.16
transcript_HQ_OA1_4MF_transcript33305/f102p0/1607	0.000412134	0.000422398	0.000416312	4169.48
transcript_HQ_OA1_4MF_transcript37758/f13p0/630	0.000412083	0.000411186	0.000414931	4127.33
transcript_HQ_OA1_4MF_transcript20858/f14p0/2608	0.000397169	0.000414886	0.000423346	4118.01
transcript_HQ_OA1_4MF_transcript38094/f10p0/470	0.000436286	0.000368545	0.000420744	4085.25
transcript_HQ_OA1_4MF_transcript38288/f4p0/383	0.000436832	0.000415885	0.000364737	4058.18
transcript_HQ_OA1_4MF_transcript37769/f8p0/640	0.000410171	0.00040923	0.000396365	4052.55
transcript_HQ_OA1_4MF_transcript34334/f2p0/1532	0.000399446	0.000395819	0.000409128	4014.64
transcript_HQ_OA1_4MF_transcript28295/f464p0/1769	0.000390319	0.000410712	0.000401579	4008.7
transcript_HQ_OA1_4MF_transcript34384/f12p0/1519	0.000396329	0.00039225	0.000403185	3972.55
transcript_HQ_OA1_4MF_transcript38173/f4p0/460	0.000430954	0.000387854	0.000369341	3960.5
transcript_HQ_OA1_4MF_transcript34098/f4p0/1569	0.000379604	0.000390869	0.000409192	3932.21
transcript_HQ_OA1_4MF_transcript11460/f4p0/4027	0.000390005	0.000373506	0.00041037	3912.93
transcript_HQ_OA1_4MF_transcript38037/f6p0/456	0.000406852	0.000377499	0.00038871	3910.2
transcript_HQ_OA1_4MF_transcript30187/f7p0/1941	0.000396329	0.000374786	0.000400498	3905.38
transcript_HQ_OA1_4MF_transcript38068/f8p0/443	0.000391219	0.000396182	0.000377543	3883.15
transcript_HQ_OA1_4MF_transcript13340/f8p0/3498	0.000376133	0.0003825	0.000404213	3876.15
transcript_HQ_OA1_4MF_transcript27123/f285p0/1811	0.000360845	0.000385988	0.000405669	3841.67
transcript_HQ_OA1_4MF_transcript38206/f3p0/435	0.000397027	0.000373203	0.000376011	3820.81
transcript_HQ_OA1_4MF_transcript32974/f2p0/1679	0.000377024	0.000373506	0.000385273	3786.01
transcript_HQ_OA1_4MF_transcript36307/f22p0/1079	0.000370781	0.000364542	0.000399299	3782.07
transcript_HQ_OA1_4MF_transcript35253/f2p0/1476	0.00035875	0.00038866	0.000387114	3781.75
transcript_HQ_OA1_4MF_transcript36430/f9p0/1097	0.00037239	0.000376389	0.00038492	3778.99
transcript_HQ_OA1_4MF_transcript37783/f11p0/636	0.000369111	0.000388388	0.000375037	3775.12
transcript_HQ_OA1_4MF_transcript38214/f2p0/389	0.000363486	0.000411125	0.000356547	3770.53
transcript_HQ_OA1_4MF_transcript26257/f2p0/2142	0.000372147	0.000365167	0.000386879	3747.31
transcript_HQ_OA1_4MF_transcript37186/f26p0/816	0.000359448	0.000371993	0.000392543	3746.61
transcript_HQ_OA1_4MF_transcript38161/f4p0/464	0.000388052	0.000372961	0.000359213	3734.09
transcript_HQ_OA1_4MF_transcript32811/f101p0/1516	0.000369708	0.000365046	0.000384695	3731.5
transcript_HQ_OA1_4MF_transcript18581/f4p0/2813	0.000358305	0.000369331	0.000383057	3702.31
transcript_HQ_OA1_4MF_transcript37845/f16p0/604	0.000376052	0.000360075	0.000369073	3684
transcript_HQ_OA1_4MF_transcript20912/f2p0/2536	0.000364194	0.000349649	0.000388956	3676
transcript_HQ_OA1_4MF_transcript36459/f16p0/1076	0.00036642	0.000352029	0.000383699	3673.83
transcript_HQ_OA1_4MF_transcript38107/f6p0/513	0.000387031	0.000376369	0.000338045	3671.48
transcript_HQ_OA1_4MF_transcript36372/f8p0/1109	0.000377105	0.000351898	0.000370005	3663.36
transcript_HQ_OA1_4MF_transcript38218/f3p0/427	0.000332595	0.000374585	0.000390187	3657.89
transcript_HQ_OA1_4MF_transcript37878/f5p0/589	0.000370083	0.00035223	0.000371418	3645.77
transcript_HQ_OA1_4MF_transcript32874/f64p0/1490	0.000357334	0.000353995	0.000382082	3644.7
transcript_HQ_OA1_4MF_transcript14659/f99p0/3107	0.000373482	0.000347441	0.000372211	3643.78
transcript_HQ_OA1_4MF_transcript30074/f2p0/1954	0.000353256	0.000359883	0.00037932	3641.53
transcript_HQ_OA1_4MF_transcript37734/f24p0/643	0.000364912	0.000377549	0.000341482	3613.14
transcript_HQ_OA1_4MF_transcript37951/f8p0/568	0.000333586	0.000366901	0.000374513	3583.33
transcript_HQ_OA1_4MF_transcript13400/f6p0/3452	0.000329114	0.000345314	0.000400391	3582.73
transcript_HQ_OA1_4MF_transcript36977/f7p0/931	0.000328284	0.000349911	0.000390969	3563.88
transcript_HQ_OA1_4MF_transcript31497/f316p0/1653	0.000344686	0.000367224	0.000356964	3562.91
transcript_HQ_OA1_4MF_transcript31300/f8p0/1854	0.000370093	0.000326499	0.000359866	3521.52
transcript_HQ_OA1_4MF_transcript38119/f5p0/490	0.000361421	0.000347592	0.000342596	3505.36
transcript_HQ_OA1_4MF_transcript35023/f25p0/1380	0.000343158	0.000348974	0.000358517	3502.16
transcript_HQ_OA1_4MF_transcript38041/f9p0/526	0.000367007	0.000354812	0.000328452	3500.9
transcript_HQ_OA1_4MF_transcript26985/f5p0/2110	0.00034592	0.000333456	0.000369727	3497.01
transcript_HQ_OA1_4MF_transcript33034/f23p0/1624	0.000349846	0.000346876	0.000347756	3481.6
transcript_HQ_OA1_4MF_transcript37294/f11p0/840	0.000337492	0.000335977	0.000348677	3407.15
transcript_HQ_OA1_4MF_transcript34582/f107p0/1340	0.000354126	0.000326257	0.000340347	3402.43
transcript_HQ_OA1_4MF_transcript34352/f2p0/1530	0.000325937	0.000333789	0.000355551	3384.25
transcript_HQ_OA1_4MF_transcript36175/f12p0/1180	0.00032962	0.000332165	0.000348302	3366.96
transcript_HQ_OA1_4MF_transcript37589/f11p0/733	0.000343836	0.000333375	0.000330379	3358.63
transcript_HQ_OA1_4MF_transcript37481/f20p0/760	0.000341731	0.00032913	0.000326578	3324.8
transcript_HQ_OA1_4MF_transcript32279/f87p0/1596	0.000322031	0.000330996	0.000337788	3302.72
transcript_LQ_OA1_4MF_transcript31738/f2p0/1751	0.000317873	0.000317878	0.000353613	3297.88
transcript_HQ_OA1_4MF_transcript27837/f2p0/2114	0.000327343	0.000328041	0.000333109	3294.98
transcript_HQ_OA1_4MF_transcript37353/f7p0/821	0.000333981	0.000326609	0.000325379	3286.57
transcript_HQ_OA1_4MF_transcript37713/f8p0/673	0.000326645	0.000335916	0.000322863	3284.75
transcript_HQ_OA1_4MF_transcript37842/f3p0/608	0.000349866	0.000336783	0.000294469	3270.39
transcript_HQ_OA1_4MF_transcript34529/f47p0/1424	0.000314058	0.000313441	0.000348163	3252.21
transcript_HQ_OA1_4MF_transcript37903/f8p0/605	0.000320777	0.000310547	0.000338377	3232.34
transcript_HQ_OA1_4MF_transcript37873/f4p0/595	0.000328537	0.000321024	0.000314662	3214.07
transcript_HQ_OA1_4MF_transcript13017/f136p0/3176	0.00031332	0.000320318	0.000330358	3213.32
transcript_HQ_OA1_4MF_transcript36881/f18p0/848	0.000309859	0.000326912	0.000326621	3211.31
transcript_HQ_OA1_4MF_transcript38019/f7p0/533	0.000321971	0.000339778	0.000300004	3205.84
transcript_HQ_OA1_4MF_transcript37193/f2p0/811	0.000316436	0.000345767	0.000298944	3203.82
transcript_HQ_OA1_4MF_transcript37744/f4p0/658	0.000317084	0.000324129	0.000314854	3186.89
transcript_HQ_OA1_4MF_transcript35701/f34p0/1238	0.000317701	0.00031698	0.000321161	3186.14
transcript_HQ_OA1_4MF_transcript37512/f2p0/765	0.000301188	0.000298387	0.000354555	3180.43
transcript_HQ_OA1_4MF_transcript37658/f5p0/689	0.000294985	0.000323948	0.000331771	3169.01
transcript_HQ_OA1_4MF_transcript29140/f7p0/2029	0.000313937	0.000300656	0.000334758	3164.5
transcript_HQ_OA1_4MF_transcript22331/f4p0/2445	0.000297798	0.000306282	0.000340304	3147.95
transcript_HQ_OA1_4MF_transcript34574/f14p0/1465	0.000304861	0.000310063	0.000327285	3140.7
transcript_HQ_OA1_4MF_transcript37284/f9p0/839	0.000301117	0.000330502	0.000310539	3140.53
transcript_HQ_OA1_4MF_transcript38281/f5p0/383	0.000317994	0.00028414	0.000335454	3125.29
transcript_HQ_OA1_4MF_transcript37550/f6p0/750	0.000304962	0.00030118	0.000314244	3067.95
transcript_HQ_OA1_4MF_transcript34985/f22p0/1351	0.000307309	0.000295584	0.000315807	3062.34
transcript_HQ_OA1_4MF_transcript37606/f29p0/703	0.000300115	0.000313905	0.000303966	3059.95
transcript_HQ_OA1_4MF_transcript37907/f4p0/579	0.000341215	0.000284654	0.00028904	3049.7
transcript_HQ_OA1_4MF_transcript37797/f6p0/628	0.00029538	0.000313723	0.00029903	3027.11
transcript_HQ_OA1_4MF_transcript28895/f71p0/1863	0.000306854	0.000295191	0.000304265	3021.03
transcript_HQ_OA1_4MF_transcript35393/f40p0/1262	0.000309596	0.000292529	0.000303751	3019.59
transcript_HQ_OA1_4MF_transcript35311/f17p0/1361	0.000301056	0.000301725	0.000302231	3016.71
transcript_HQ_OA1_4MF_transcript37326/f9p0/839	0.000312591	0.000284684	0.000305818	3010.31
transcript_HQ_OA1_4MF_transcript38089/f11p0/497	0.000286092	0.000317404	0.000298237	3005.78
transcript_HQ_OA1_4MF_transcript21546/f5p0/2561	0.000301765	0.000291339	0.000308602	3005.68
transcript_HQ_OA1_4MF_transcript36208/f32p0/1001	0.000299154	0.00029029	0.0003113	3002.48
transcript_HQ_OA1_4MF_transcript38250/f2p0/406	0.00031596	0.000293245	0.000290111	2997.72
transcript_HQ_OA1_4MF_transcript37923/f4p0/540	0.000297606	0.00027318	0.000325657	2988.14
transcript_HQ_OA1_4MF_transcript22116/f264p0/2349	0.000289016	0.000297076	0.000308719	2982.7
transcript_HQ_OA1_4MF_transcript37979/f6p0/565	0.000300874	0.000297439	0.000292381	2968.98
transcript_HQ_OA1_4MF_transcript36660/f28p0/986	0.000282692	0.000295503	0.000311182	2964.59
transcript_HQ_OA1_4MF_transcript35472/f18p0/1238	0.000287377	0.000292085	0.000306289	2952.5
transcript_HQ_OA1_4MF_transcript36613/f12p0/901	0.000293822	0.000294213	0.000296792	2949.42
transcript_HQ_OA1_4MF_transcript38046/f6p0/491	0.000287518	0.000315407	0.000278173	2936.99
transcript_HQ_OA1_4MF_transcript15631/f3p0/3103	0.000279849	0.000295282	0.000305304	2934.78
transcript_HQ_OA1_4MF_transcript35656/f46p0/1182	0.000300247	0.000283797	0.000295496	2931.8
transcript_LQ_OA1_4MF_transcript37350/f2p0/773	0.000270651	0.000301936	0.000304951	2925.13
transcript_HQ_OA1_4MF_transcript34399/f11p0/1540	0.000288348	0.000292105	0.00029631	2922.54
transcript_HQ_OA1_4MF_transcript38084/f2p0/502	0.000274931	0.000296249	0.000304458	2918.8
transcript_HQ_OA1_4MF_transcript35901/f36p0/1215	0.000292911	0.000281246	0.000301257	2918.05
transcript_HQ_OA1_4MF_transcript35561/f42p0/1313	0.000288166	0.000287044	0.000298013	2910.74
transcript_HQ_OA1_4MF_transcript37768/f10p0/620	0.000284948	0.000297349	0.000290582	2909.6
transcript_HQ_OA1_4MF_transcript36834/f9p0/978	0.00027738	0.000292599	0.000298944	2896.41
transcript_HQ_OA1_4MF_transcript18502/f6p0/2807	0.00028165	0.00029023	0.000294501	2887.93
transcript_HQ_OA1_4MF_transcript25348/f2p0/2285	0.000286537	0.000284946	0.000294533	2886.72
transcript_HQ_OA1_4MF_transcript16952/f5p0/2965	0.000276044	0.000291077	0.000297167	2880.96
transcript_HQ_OA1_4MF_transcript18080/f11p0/2850	0.000287872	0.000294525	0.000277241	2865.46
transcript_HQ_OA1_4MF_transcript33571/f160p0/1477	0.000274182	0.000267926	0.000314844	2856.51
transcript_HQ_OA1_4MF_transcript37993/f12p0/539	0.00029534	0.000279774	0.000280496	2852.03
transcript_HQ_OA1_4MF_transcript33515/f6p0/1639	0.000284432	0.000275287	0.000292574	2840.98
transcript_HQ_OA1_4MF_transcript37626/f3p0/708	0.000270145	0.000276245	0.000305197	2838.62
transcript_HQ_OA1_4MF_transcript37565/f8p0/733	0.00027827	0.000283373	0.000289458	2837.01
transcript_HQ_OA1_4MF_transcript38154/f7p0/452	0.000293609	0.000282325	0.000274918	2836.17
transcript_HQ_OA1_4MF_transcript15703/f3p0/3111	0.000270408	0.000279502	0.000297659	2825.23
transcript_HQ_OA1_4MF_transcript26727/f91p0/2144	0.000278695	0.000274571	0.000287863	2803.76
transcript_HQ_OA1_4MF_transcript38345/f2p0/297	0.00027655	0.000307542	0.000256352	2801.48
transcript_HQ_OA1_4MF_transcript37938/f5p0/574	0.00029364	0.000271455	0.000275111	2800.69
transcript_HQ_OA1_4MF_transcript31734/f5p0/1796	0.000285505	0.000264932	0.000289265	2799
transcript_HQ_OA1_4MF_transcript36241/f32p0/1122	0.000267697	0.000271052	0.000297145	2786.31
transcript_HQ_OA1_4MF_transcript37375/f12p0/797	0.000271096	0.000266716	0.000297702	2785.05
transcript_HQ_OA1_4MF_transcript36622/f23p0/1017	0.000245305	0.000277969	0.000309083	2774.53
transcript_HQ_OA1_4MF_transcript37495/f12p0/763	0.000275953	0.000277989	0.000277659	2772
transcript_HQ_OA1_4MF_transcript33048/f2p0/1685	0.000278129	0.000271738	0.000280903	2769.23
transcript_HQ_OA1_4MF_transcript37702/f7p0/645	0.000273454	0.000288778	0.000263258	2751.63
transcript_HQ_OA1_4MF_transcript37413/f8p0/796	0.000274405	0.000293396	0.000254318	2740.4
transcript_HQ_OA1_4MF_transcript38130/f6p0/480	0.000276125	0.000266706	0.000269811	2708.81
transcript_HQ_OA1_4MF_transcript35064/f2p0/1403	0.000259734	0.00027445	0.000277038	2704.07
transcript_HQ_OA1_4MF_transcript33115/f16p0/1669	0.000259096	0.000270558	0.000277852	2691.69
transcript_HQ_OA1_4MF_transcript25726/f3p0/2266	0.000275306	0.000270286	0.000260453	2686.81
transcript_HQ_OA1_4MF_transcript35179/f6p0/1370	0.000267727	0.000268632	0.000268665	2683.41
transcript_HQ_OA1_4MF_transcript30250/f3p0/1930	0.000261373	0.000265698	0.000277948	2683.4
transcript_HQ_OA1_4MF_transcript33152/f68p0/1647	0.000257498	0.000258973	0.000287755	2680.75
transcript_HQ_OA1_4MF_transcript29521/f235p0/1753	0.00026802	0.000259315	0.00027585	2677.28
transcript_HQ_OA1_4MF_transcript36686/f2p0/1016	0.000265875	0.000255151	0.000281524	2675.17
transcript_HQ_OA1_4MF_transcript38035/f4p0/524	0.000276763	0.000265658	0.000258215	2668.79
transcript_HQ_OA1_4MF_transcript13137/f3p0/3546	0.000259633	0.000258983	0.000279029	2658.82
transcript_HQ_OA1_4MF_transcript34615/f31p0/1445	0.00026112	0.000268824	0.00026767	2658.71
transcript_HQ_OA1_4MF_transcript34357/f27p0/1485	0.00025684	0.000267452	0.000272263	2655.18
transcript_HQ_OA1_4MF_transcript36407/f16p0/1026	0.000266574	0.000265143	0.000263815	2651.77
transcript_HQ_OA1_4MF_transcript37076/f17p0/906	0.000271511	0.000247407	0.000274008	2643.09
transcript_HQ_OA1_4MF_transcript37196/f15p0/863	0.000261666	0.000267634	0.000259768	2630.23
transcript_HQ_OA1_4MF_transcript38102/f12p0/465	0.000273525	0.000242033	0.000272563	2627.07
transcript_HQ_OA1_4MF_transcript38033/f2p0/560	0.000266978	0.000274894	0.000245678	2625.17
transcript_HQ_OA1_4MF_transcript14368/f6p0/3287	0.000258732	0.000259154	0.000268194	2620.27
transcript_HQ_OA1_4MF_transcript33205/f82p0/1549	0.000258115	0.000257722	0.000270228	2620.22
transcript_HQ_OA1_4MF_transcript38117/f4p0/502	0.00025771	0.000241105	0.000286845	2618.87
transcript_HQ_OA1_4MF_transcript37342/f4p0/819	0.000254816	0.000266797	0.000262541	2613.85
transcript_HQ_OA1_4MF_transcript37679/f6p0/687	0.000273049	0.000257793	0.000252573	2611.38
transcript_HQ_OA1_4MF_transcript35185/f3p0/1385	0.000269467	0.00025743	0.000256245	2610.48
transcript_HQ_OA1_4MF_transcript38181/f13p0/411	0.000259481	0.000253064	0.000269704	2607.49
transcript_HQ_OA1_4MF_transcript37883/f3p0/591	0.000264155	0.000256684	0.000261374	2607.38
transcript_HQ_OA1_4MF_transcript16416/f6p0/3009	0.000262	0.000256764	0.000254329	2576.98
transcript_HQ_OA1_4MF_transcript37756/f3p0/644	0.000255464	0.000269217	0.000247519	2574
transcript_HQ_OA1_4MF_transcript26863/f2p0/2163	0.000253815	0.000252852	0.000261138	2559.35
transcript_HQ_OA1_4MF_transcript36848/f2p0/935	0.000250668	0.000259588	0.000256909	2557.22
transcript_HQ_OA1_4MF_transcript37148/f9p0/811	0.000254432	0.000251733	0.000260025	2553.97
transcript_HQ_OA1_4MF_transcript27613/f227p0/1849	0.00024319	0.000248022	0.000270282	2538.32
transcript_HQ_OA1_4MF_transcript34285/f26p0/1489	0.000248381	0.000255443	0.000257113	2536.46
transcript_HQ_OA1_4MF_transcript36280/f2p0/1142	0.000245669	0.000252247	0.000257155	2516.91
transcript_HQ_OA1_4MF_transcript33107/f2p0/1685	0.000248341	0.000224015	0.00028116	2511.72
transcript_HQ_OA1_4MF_transcript36667/f6p0/1015	0.000251993	0.000246268	0.000253472	2505.78
transcript_HQ_OA1_4MF_transcript22833/f7p0/2313	0.000246125	0.000244544	0.000258558	2497.42
transcript_HQ_OA1_4MF_transcript38071/f2p0/509	0.000252044	0.000257067	0.000238087	2490.66
transcript_HQ_OA1_4MF_transcript34228/f34p0/1486	0.000242482	0.000249222	0.000254639	2487.81
transcript_HQ_OA1_4MF_transcript33618/f5p0/1626	0.000241865	0.0002441	0.000255699	2472.21
transcript_HQ_OA1_4MF_transcript36720/f3p0/1020	0.000245022	0.000241287	0.000254479	2469.29
transcript_HQ_OA1_4MF_transcript19212/f124p0/2371	0.000243474	0.000239522	0.000255988	2463.28
transcript_HQ_OA1_4MF_transcript36749/f2p0/500	0.000245811	0.000242356	0.000249725	2459.64
transcript_HQ_OA1_4MF_transcript31176/f21p0/1837	0.00024483	0.000239038	0.000253537	2458.02
transcript_HQ_OA1_4MF_transcript33779/f2p0/1612	0.000243362	0.000245451	0.000247958	2455.91
transcript_HQ_OA1_4MF_transcript33264/f106p0/1582	0.000243868	0.000243364	0.000248108	2451.14
transcript_HQ_OA1_4MF_transcript37555/f21p0/681	0.000256678	0.000245663	0.000232637	2449.93
transcript_HQ_OA1_4MF_transcript32478/f2p0/1751	0.000235319	0.000247125	0.000249811	2440.85
transcript_HQ_OA1_4MF_transcript37934/f3p0/518	0.000248664	0.000236497	0.000243793	2429.85
transcript_HQ_OA1_4MF_transcript38004/f4p0/518	0.00023716	0.000238413	0.000253162	2429.12
transcript_HQ_OA1_4MF_transcript36219/f2p0/1151	0.000245872	0.000233664	0.000248826	2427.87
transcript_HQ_OA1_4MF_transcript38055/f2p0/523	0.000249686	0.000223107	0.000255185	2426.6
transcript_HQ_OA1_4MF_transcript37522/f7p0/752	0.000250526	0.000239633	0.000237648	2426.02
transcript_HQ_OA1_4MF_transcript36489/f6p0/1071	0.000225615	0.000234521	0.000264308	2414.81
transcript_HQ_OA1_4MF_transcript37617/f3p0/714	0.000243636	0.00024893	0.000229104	2405.56
transcript_HQ_OA1_4MF_transcript36229/f22p0/1142	0.000222823	0.000238847	0.000258515	2400.62
transcript_HQ_OA1_4MF_transcript29653/f3p0/1993	0.000239467	0.00023312	0.000246599	2397.28
transcript_HQ_OA1_4MF_transcript36369/f12p0/1064	0.000233426	0.000242981	0.000242348	2395.85
transcript_HQ_OA1_4MF_transcript37829/f6p0/621	0.000239629	0.000224408	0.000250881	2383.06
transcript_HQ_OA1_4MF_transcript37095/f3p0/904	0.00024318	0.000237697	0.000233676	2381.84
transcript_HQ_OA1_4MF_transcript27550/f2p0/2129	0.00023547	0.000235076	0.000243472	2380.06
transcript_HQ_OA1_4MF_transcript33598/f38p0/1577	0.000231291	0.000232716	0.000245603	2365.37
transcript_HQ_OA1_4MF_transcript37041/f4p0/924	0.000232202	0.000234753	0.000241288	2360.81
transcript_HQ_OA1_4MF_transcript32666/f24p0/1718	0.000227345	0.000232162	0.000248055	2358.54
transcript_HQ_OA1_4MF_transcript26839/f3p0/2186	0.000230624	0.000233432	0.000241127	2350.61
transcript_HQ_OA1_4MF_transcript32696/f70p0/1652	0.00022863	0.000226374	0.000249297	2347.67
transcript_HQ_OA1_4MF_transcript37325/f11p0/833	0.000223956	0.000252227	0.00022798	2347.21
transcript_HQ_OA1_4MF_transcript13074/f15p0/3535	0.00022599	0.000231607	0.000244811	2341.36
transcript_HQ_OA1_4MF_transcript36500/f11p0/1049	0.000227022	0.00022949	0.000243751	2334.21
transcript_HQ_OA1_4MF_transcript37794/f4p0/634	0.00023202	0.000239764	0.000227423	2330.69
transcript_HQ_OA1_4MF_transcript37445/f8p0/771	0.000232475	0.000232747	0.000233237	2328.19
transcript_HQ_OA1_4MF_transcript37963/f3p0/561	0.000220283	0.000240027	0.000237808	2327.06
transcript_HQ_OA1_4MF_transcript37161/f5p0/880	0.000239052	0.000215101	0.000242316	2321.56
transcript_HQ_OA1_4MF_transcript38020/f2p0/537	0.000231312	0.000227826	0.000233386	2308.41
transcript_HQ_OA1_4MF_transcript32486/f3p0/1743	0.00022863	0.000226606	0.000237123	2307.87
transcript_HQ_OA1_4MF_transcript37203/f8p0/866	0.00022773	0.000227846	0.000234607	2300.61
transcript_HQ_OA1_4MF_transcript33490/f66p0/1566	0.000222509	0.000231395	0.000235228	2297.11
transcript_HQ_OA1_4MF_transcript35816/f9p0/1226	0.000221325	0.000224852	0.000242787	2296.55
transcript_HQ_OA1_4MF_transcript37600/f4p0/729	0.000226789	0.000235298	0.000226652	2295.79
transcript_HQ_OA1_4MF_transcript35554/f2p0/1301	0.000230856	0.000221766	0.000235742	2294.55
transcript_HQ_OA1_4MF_transcript34587/f5p0/1451	0.000229743	0.000218923	0.000237798	2288.21
transcript_HQ_OA1_4MF_transcript21917/f11p0/2537	0.000247835	0.000239593	0.000195292	2275.73
transcript_HQ_OA1_4MF_transcript38049/f4p0/517	0.000236856	0.000230327	0.000214853	2273.45
transcript_HQ_OA1_4MF_transcript38266/f4p0/402	0.000241885	0.000249938	0.000188536	2267.86
transcript_HQ_OA1_4MF_transcript18568/f88p0/2494	0.000216468	0.000225194	0.00023829	2266.51
transcript_HQ_OA1_4MF_transcript36785/f2p0/1014	0.00021918	0.000222885	0.000236941	2263.35
transcript_HQ_OA1_4MF_transcript26214/f20p0/2018	0.000218846	0.00022219	0.000234853	2252.96
transcript_HQ_OA1_4MF_transcript36837/f4p0/968	0.0002226	0.000232615	0.00021981	2250.09
transcript_HQ_OA1_4MF_transcript14654/f4p0/3264	0.000217885	0.000220223	0.000235967	2246.92
transcript_HQ_OA1_4MF_transcript28466/f2p0/2087	0.000226991	0.000213458	0.00023041	2236.2
transcript_HQ_OA1_4MF_transcript37695/f13p0/673	0.000221507	0.000225305	0.000223718	2235.1
transcript_HQ_OA1_4MF_transcript29016/f39p0/1832	0.000218553	0.000223047	0.00022875	2234.5
transcript_HQ_OA1_4MF_transcript37833/f2p0/615	0.000234064	0.000218761	0.000216962	2232.63
transcript_HQ_OA1_4MF_transcript34873/f2p0/1449	0.00021403	0.00023555	0.000216909	2221.63
transcript_HQ_OA1_4MF_transcript37952/f3p0/564	0.000232	0.000215837	0.000216652	2214.96
transcript_HQ_OA1_4MF_transcript35862/f14p0/1238	0.000217298	0.000213911	0.000232412	2212.07
transcript_HQ_OA1_4MF_transcript24301/f2p0/2371	0.000214222	0.000221806	0.000227562	2211.97
transcript_HQ_OA1_4MF_transcript37570/f3p0/734	0.000222175	0.000217551	0.000223857	2211.95
transcript_HQ_OA1_4MF_transcript37908/f6p0/586	0.000219909	0.000215948	0.000226352	2207.36
transcript_HQ_OA1_4MF_transcript37377/f5p0/766	0.000223551	0.000205099	0.000232905	2205.18
transcript_HQ_OA1_4MF_transcript38082/f2p0/503	0.000215689	0.000213851	0.000232005	2205.15
transcript_HQ_OA1_4MF_transcript36691/f2p0/1014	0.00021743	0.000206894	0.000235132	2198.18
transcript_HQ_OA1_4MF_transcript29819/f2p0/1975	0.000210984	0.000219397	0.000228322	2195.68
transcript_HQ_OA1_4MF_transcript37961/f13p0/527	0.000212988	0.000207287	0.000238397	2195.57
transcript_HQ_OA1_4MF_transcript36742/f3p0/1007	0.000214182	0.000215374	0.000229082	2195.46
transcript_HQ_OA1_4MF_transcript37463/f4p0/791	0.000233811	0.00020645	0.000217947	2194.03
transcript_HQ_OA1_4MF_transcript37318/f7p0/834	0.00020976	0.000214708	0.000230228	2182.32
transcript_HQ_OA1_4MF_transcript37982/f5p0/547	0.00023458	0.000205351	0.000214703	2182.11
transcript_HQ_OA1_4MF_transcript36908/f3p0/957	0.000214384	0.000200612	0.000237541	2175.12
transcript_HQ_OA1_4MF_transcript17060/f5p0/2941	0.00021059	0.000217652	0.000220913	2163.85
transcript_HQ_OA1_4MF_transcript36850/f20p0/945	0.000217268	0.0002125	0.000218814	2161.94
transcript_HQ_OA1_4MF_transcript37392/f8p0/803	0.000210225	0.000219145	0.00021602	2151.3
transcript_HQ_OA1_4MF_transcript37717/f10p0/658	0.000212118	0.000214164	0.000217283	2145.22
transcript_HQ_OA1_4MF_transcript38163/f2p0/463	0.00021408	0.000208799	0.000220281	2143.87
transcript_HQ_OA1_4MF_transcript13056/f19p0/3180	0.000207676	0.000217128	0.000218011	2142.72
transcript_HQ_OA1_4MF_transcript37370/f2p0/815	0.000217693	0.000219165	0.000204906	2139.21
transcript_HQ_OA1_4MF_transcript37732/f3p0/660	0.000216215	0.000213952	0.000210517	2135.61
transcript_HQ_OA1_4MF_transcript35383/f10p0/1350	0.000213817	0.000207438	0.000218483	2132.46
transcript_HQ_OA1_4MF_transcript29039/f159p0/1875	0.000209325	0.00020642	0.000219714	2118.2
transcript_HQ_OA1_4MF_transcript17909/f2p0/2873	0.000209355	0.000199644	0.000223493	2108.31
transcript_HQ_OA1_4MF_transcript32246/f18p0/1722	0.00020804	0.000203133	0.000220934	2107.02
transcript_HQ_OA1_4MF_transcript37986/f8p0/546	0.000198428	0.000205351	0.000225827	2098.69
transcript_HQ_OA1_4MF_transcript33067/f2p0/1671	0.000211733	0.000205623	0.000211266	2095.41
transcript_HQ_OA1_4MF_transcript10368/f22p0/4612	0.000199743	0.000210624	0.000214885	2084.18
transcript_HQ_OA1_4MF_transcript36880/f3p0/967	0.000205581	0.000205966	0.000213054	2082
transcript_HQ_OA1_4MF_transcript36801/f9p0/924	0.00020976	0.000197375	0.000216448	2078.61
transcript_HQ_OA1_4MF_transcript34897/f67p0/1399	0.000204084	0.00020642	0.000210592	2070.32
transcript_HQ_OA1_4MF_transcript32054/f9p0/1791	0.000200461	0.000205301	0.000213472	2064.11
transcript_HQ_OA1_4MF_transcript34120/f4p0/1522	0.000209669	0.000204262	0.000204296	2060.76
transcript_HQ_OA1_4MF_transcript36780/f8p0/987	0.000200188	0.000210352	0.000206352	2056.31
transcript_HQ_OA1_4MF_transcript36956/f12p0/943	0.000200269	0.000204282	0.000211705	2054.19
transcript_HQ_OA1_4MF_transcript38209/f3p0/430	0.000212806	0.000215978	0.000186416	2050.67
transcript_HQ_OA1_4MF_transcript37707/f12p0/615	0.000208728	0.000193856	0.000211941	2048.42
transcript_HQ_OA1_4MF_transcript37142/f11p0/839	0.000196515	0.000202961	0.000214468	2046.48
transcript_HQ_OA1_4MF_transcript37747/f5p0/655	0.000200117	0.000206632	0.000204928	2038.92
transcript_HQ_OA1_4MF_transcript12612/f26p0/3606	0.000198266	0.000206248	0.000204746	2030.87
transcript_HQ_OA1_4MF_transcript36221/f2p0/1154	0.000195423	0.000201822	0.000207969	2017.38
transcript_HQ_OA1_4MF_transcript24358/f24p0/2325	0.000195959	0.000199876	0.000209028	2016.21
transcript_HQ_OA1_4MF_transcript38007/f3p0/539	0.000207939	0.000201761	0.000195088	2015.96
transcript_HQ_OA1_4MF_transcript23375/f183p0/2340	0.000200482	0.000198162	0.000204831	2011.58
transcript_HQ_OA1_4MF_transcript36916/f6p0/951	0.000197294	0.000195732	0.000209842	2009.56
transcript_HQ_OA1_4MF_transcript37931/f8p0/570	0.000202566	0.000197456	0.000202637	2008.86
transcript_HQ_OA1_4MF_transcript34884/f75p0/1404	0.000190171	0.000205442	0.000205645	2004.19
transcript_HQ_OA1_4MF_transcript26904/f41p0/2059	0.000199298	0.00019679	0.000205099	2003.96
transcript_HQ_OA1_4MF_transcript12729/f7p0/3609	0.000194573	0.00019677	0.000207872	1997.38
transcript_HQ_OA1_4MF_transcript36869/f15p0/928	0.000196212	0.000198827	0.000202915	1993.18
transcript_HQ_OA1_4MF_transcript18041/f127p0/2724	0.000198377	0.000190922	0.000208408	1992.36
transcript_HQ_OA1_4MF_transcript37221/f9p0/839	0.000215689	0.000179367	0.000202401	1991.52
transcript_HQ_OA1_4MF_transcript34610/f34p0/1448	0.000196869	0.000203264	0.000196662	1989.32
transcript_HQ_OA1_4MF_transcript23550/f4p0/2406	0.000194563	0.000200088	0.000200752	1984.67
transcript_HQ_OA1_4MF_transcript37860/f6p0/605	0.00020806	0.000196145	0.000190163	1981.23
transcript_HQ_OA1_4MF_transcript38092/f2p0/497	0.000204063	0.000197375	0.000190431	1972.9
transcript_HQ_OA1_4MF_transcript29500/f64p0/1951	0.000192245	0.000196075	0.000203386	1972.35
transcript_HQ_OA1_4MF_transcript35800/f4p0/1261	0.000198013	0.000196337	0.000194885	1964.11
transcript_HQ_OA1_4MF_transcript37523/f25p0/732	0.00019517	0.000202528	0.000191512	1964.03
transcript_HQ_OA1_4MF_transcript14586/f6p0/3269	0.000196718	0.000188865	0.000202647	1960.77
transcript_HQ_OA1_4MF_transcript17004/f8p0/2966	0.000189311	0.000189299	0.000206566	1950.59
transcript_HQ_OA1_4MF_transcript37265/f7p0/834	0.000186235	0.000193927	0.000204746	1949.69
transcript_HQ_OA1_4MF_transcript18746/f3p0/2647	0.000187035	0.000195873	0.000200945	1946.17
transcript_HQ_OA1_4MF_transcript36806/f11p0/917	0.00019859	0.000188603	0.000194671	1939.54
transcript_HQ_OA1_4MF_transcript36948/f7p0/952	0.000195048	0.000186455	0.000199917	1938.07
transcript_HQ_OA1_4MF_transcript37106/f5p0/901	0.000183139	0.000194149	0.0002036	1936.29
transcript_HQ_OA1_4MF_transcript31472/f2p0/1832	0.000188785	0.000195026	0.000196759	1935.23
transcript_HQ_OA1_4MF_transcript35614/f55p0/1272	0.000192863	0.000193977	0.000193536	1934.59
transcript_HQ_OA1_4MF_transcript35271/f5p0/1378	0.000191021	0.000192868	0.000195784	1932.25
transcript_HQ_OA1_4MF_transcript36005/f30p0/1168	0.000181166	0.000190287	0.000208033	1931.62
transcript_HQ_OA1_4MF_transcript35598/f4p0/1305	0.000187095	0.000191477	0.0001986	1923.91
transcript_HQ_OA1_4MF_transcript26834/f14p0/2179	0.000188016	0.000188714	0.000198878	1918.69
transcript_HQ_OA1_4MF_transcript37431/f3p0/793	0.000188684	0.000184409	0.000198696	1905.96
transcript_HQ_OA1_4MF_transcript37754/f6p0/645	0.000193844	0.000188724	0.000189039	1905.36
transcript_HQ_OA1_4MF_transcript33957/f7p0/1565	0.000196606	0.000175062	0.000196598	1894.22
transcript_HQ_OA1_4MF_transcript36426/f15p0/1080	0.000183817	0.000181868	0.000198964	1882.16
transcript_HQ_OA1_4MF_transcript18647/f4p0/2788	0.000198853	0.000179801	0.000184906	1878.53
transcript_HQ_OA1_4MF_transcript38125/f5p0/484	0.000195402	0.000192001	0.000176062	1878.22
transcript_HQ_OA1_4MF_transcript33535/f11p0/1603	0.000184515	0.000183874	0.00019284	1870.76
transcript_HQ_OA1_4MF_transcript38047/f2p0/519	0.000185476	0.000159866	0.000212829	1860.57
transcript_HQ_OA1_4MF_transcript37622/f10p0/699	0.000188198	0.000180153	0.000189328	1858.93
transcript_HQ_OA1_4MF_transcript11601/f7p0/3952	0.000183352	0.000178954	0.000195356	1858.87
transcript_HQ_OA1_4MF_transcript37061/f2p0/913	0.000182421	0.000190358	0.000183375	1853.84
transcript_HQ_OA1_4MF_transcript36279/f15p0/1138	0.00018836	0.00018221	0.000185281	1852.84
transcript_HQ_OA1_4MF_transcript37752/f4p0/649	0.000183696	0.000181071	0.00018996	1849.09
transcript_HQ_OA1_4MF_transcript34905/f4p0/1436	0.000184728	0.000187393	0.000181619	1845.8
transcript_HQ_OA1_4MF_transcript12825/f2p0/3599	0.000187045	0.000183975	0.000182058	1843.59
transcript_HQ_OA1_4MF_transcript20926/f3p0/2474	0.000185851	0.000179377	0.000187262	1841.63
transcript_HQ_OA1_4MF_transcript35584/f25p0/1290	0.000178495	0.000178399	0.000193579	1834.91
transcript_HQ_OA1_4MF_transcript38142/f2p0/474	0.00017808	0.000175767	0.000195731	1831.93
transcript_HQ_OA1_4MF_transcript36698/f9p0/1015	0.000177311	0.000180688	0.000191405	1831.35
transcript_HQ_OA1_4MF_transcript33910/f4p0/1598	0.000176087	0.00017977	0.00019345	1831.02
transcript_HQ_OA1_4MF_transcript37925/f14p0/568	0.000173082	0.000191225	0.00018391	1827.39
transcript_HQ_OA1_4MF_transcript36858/f2p0/905	0.000196677	0.000173075	0.000177133	1822.95
transcript_HQ_OA1_4MF_transcript32785/f41p0/1679	0.000178798	0.00017727	0.000187958	1813.42
transcript_HQ_OA1_4MF_transcript32383/f93p0/1640	0.000176593	0.00018091	0.000186277	1812.6
transcript_HQ_OA1_4MF_transcript37515/f13p0/759	0.000193257	0.000182352	0.000167797	1811.35
transcript_HQ_OA1_4MF_transcript30680/f4p0/1882	0.000178586	0.000179791	0.00018497	1811.16
transcript_HQ_OA1_4MF_transcript35098/f3p0/1413	0.000176886	0.000180143	0.000183878	1803.03
transcript_HQ_OA1_4MF_transcript20975/f2p0/2622	0.000161759	0.000144268	0.000234864	1802.97
transcript_HQ_OA1_4MF_transcript36433/f4p0/1102	0.000175601	0.000177542	0.000187444	1801.96
transcript_HQ_OA1_4MF_transcript36533/f7p0/1071	0.000178303	0.000178318	0.000183482	1800.34
transcript_HQ_OA1_4MF_transcript36863/f9p0/936	0.000181874	0.000168921	0.000189253	1800.16
transcript_HQ_OA1_4MF_transcript37832/f2p0/614	0.000183989	0.000181121	0.000172979	1793.63
transcript_HQ_OA1_4MF_transcript36202/f11p0/1137	0.000170643	0.00019674	0.000170088	1791.57
transcript_HQ_OA1_4MF_transcript16216/f10p0/3063	0.00017377	0.000174336	0.000188236	1787.8
transcript_HQ_OA1_4MF_transcript36891/f7p0/952	0.000184384	0.000181968	0.000168717	1783.57
transcript_HQ_OA1_4MF_transcript12334/f96p0/3629	0.000176137	0.000176816	0.000181127	1780.27
transcript_HQ_OA1_4MF_transcript34325/f4p0/1529	0.00017552	0.000174124	0.000183182	1776.09
transcript_HQ_OA1_4MF_transcript37724/f3p0/670	0.000189463	0.000168366	0.000173921	1772.5
transcript_HQ_OA1_4MF_transcript37403/f6p0/802	0.000172434	0.000175344	0.000183022	1769.33
transcript_HQ_OA1_4MF_transcript35618/f39p0/1292	0.000170957	0.000183078	0.000175077	1763.71
transcript_HQ_OA1_4MF_transcript22432/f2p0/2483	0.000173385	0.00016758	0.000187369	1761.11
transcript_HQ_OA1_4MF_transcript37461/f9p0/760	0.000172363	0.000178933	0.000176416	1759.04
transcript_HQ_OA1_4MF_transcript30270/f3p0/1881	0.000177604	0.000176998	0.000171501	1753.68
transcript_HQ_OA1_4MF_transcript35634/f3p0/1307	0.000174276	0.000184691	0.000166233	1750.67
transcript_HQ_OA1_4MF_transcript37556/f6p0/737	0.000170127	0.000175152	0.000178889	1747.23
transcript_HQ_OA1_4MF_transcript36443/f11p0/1086	0.000178667	0.000168659	0.000176812	1747.12
transcript_HQ_OA1_4MF_transcript37257/f7p0/850	0.000165007	0.000187081	0.000172047	1747.12
transcript_HQ_OA1_4MF_transcript37343/f9p0/779	0.000159402	0.000168467	0.000192037	1733.02
transcript_HQ_OA1_4MF_transcript37573/f8p0/742	0.000187024	0.000165452	0.000167401	1732.92
transcript_HQ_OA1_4MF_transcript35576/f8p0/1304	0.000175702	0.000169355	0.000174735	1732.64
transcript_HQ_OA1_4MF_transcript31969/f94p0/1645	0.000172748	0.000173176	0.000173568	1731.64
transcript_HQ_OA1_4MF_transcript28538/f7p0/2130	0.000171483	0.000166178	0.000181748	1731.36
transcript_HQ_OA1_4MF_transcript38200/f2p0/437	0.000186529	0.000165826	0.000166619	1729.91
transcript_HQ_OA1_4MF_transcript38143/f2p0/473	0.000166454	0.000182644	0.000168193	1724.3
transcript_HQ_OA1_4MF_transcript36864/f11p0/943	0.000168225	0.000170242	0.000178364	1722.77
transcript_HQ_OA1_4MF_transcript36821/f4p0/989	0.000165726	0.000163164	0.000187893	1722.61
transcript_HQ_OA1_4MF_transcript35362/f2p0/1356	0.000167365	0.000160602	0.000186748	1715.72
transcript_HQ_OA1_4MF_transcript17089/f2p0/2968	0.00017213	0.000164182	0.000175623	1706.45
transcript_HQ_OA1_4MF_transcript22585/f2p0/2470	0.000166616	0.000169334	0.000175591	1705.14
transcript_HQ_OA1_4MF_transcript37152/f10p0/881	0.000173092	0.00015786	0.000179863	1702.72
transcript_HQ_OA1_4MF_transcript38269/f3p0/395	0.000176249	0.000180789	0.00015285	1699.62
transcript_HQ_OA1_4MF_transcript21612/f152p0/2206	0.000168872	0.000165069	0.000175484	1698.09
transcript_HQ_OA1_4MF_transcript37771/f3p0/643	0.000169196	0.000164091	0.000176094	1697.94
transcript_HQ_OA1_4MF_transcript25381/f39p0/2228	0.000166717	0.000166289	0.000176276	1697.61
transcript_HQ_OA1_4MF_transcript36783/f2p0/986	0.000164906	0.000168286	0.000175623	1696.05
transcript_HQ_OA1_4MF_transcript33289/f49p0/1633	0.00016955	0.00016638	0.000172529	1694.87
transcript_HQ_OA1_4MF_transcript34434/f23p0/1481	0.000165189	0.000168225	0.000174488	1693.01
transcript_HQ_OA1_4MF_transcript24429/f2p0/2343	0.000166748	0.000160784	0.000180195	1692.42
transcript_HQ_OA1_4MF_transcript37828/f9p0/619	0.000182927	0.000171845	0.000152871	1692.14
transcript_HQ_OA1_4MF_transcript37133/f8p0/892	0.000174245	0.000170312	0.000162872	1691.43
transcript_HQ_OA1_4MF_transcript35112/f13p0/1296	0.000163075	0.000171129	0.000172807	1690.04
transcript_HQ_OA1_4MF_transcript36267/f3p0/1137	0.000168103	0.000158535	0.000180302	1689.8
transcript_HQ_OA1_4MF_transcript37323/f2p0/825	0.000162427	0.000171845	0.000172615	1689.62
transcript_HQ_OA1_4MF_transcript19926/f50p0/2580	0.000167233	0.00016024	0.000177743	1684.05
transcript_HQ_OA1_4MF_transcript34980/f10p0/1363	0.000166252	0.000162881	0.000175259	1681.31
transcript_HQ_OA1_4MF_transcript33416/f5p0/1621	0.00016436	0.000169365	0.000170666	1681.3
transcript_HQ_OA1_4MF_transcript37814/f8p0/625	0.000165442	0.000167913	0.000170762	1680.39
transcript_HQ_OA1_4MF_transcript27667/f37p0/2059	0.000166667	0.000162498	0.000172679	1672.81
transcript_HQ_OA1_4MF_transcript20026/f7p0/2692	0.000157206	0.000161681	0.000182154	1670.14
transcript_HQ_OA1_4MF_transcript28938/f64p0/1823	0.000168619	0.000162518	0.000168728	1666.22
transcript_HQ_OA1_4MF_transcript38121/f4p0/485	0.000154747	0.000187958	0.00015663	1664.45
transcript_HQ_OA1_4MF_transcript36145/f10p0/1166	0.000166313	0.00015423	0.000178182	1662.42
transcript_HQ_OA1_4MF_transcript32000/f2p0/1798	0.000165432	0.000160119	0.000172668	1660.73
transcript_HQ_OA1_4MF_transcript33383/f71p0/1535	0.000167982	0.000168326	0.000161822	1660.43
transcript_HQ_OA1_4MF_transcript37569/f4p0/731	0.000163044	0.000167106	0.000165923	1653.58
transcript_HQ_OA1_4MF_transcript30167/f2p0/1953	0.000164451	0.000156721	0.000173718	1649.63
transcript_HQ_OA1_4MF_transcript36623/f12p0/1039	0.000156063	0.000164979	0.000172797	1646.13
transcript_HQ_OA1_4MF_transcript38222/f2p0/410	0.000145945	0.000190902	0.000156051	1642.99
transcript_HQ_OA1_4MF_transcript16859/f91p0/2618	0.000162275	0.000162044	0.000167925	1640.82
transcript_HQ_OA1_4MF_transcript35220/f12p0/1321	0.000164856	0.000160492	0.00016618	1638.42
transcript_HQ_OA1_4MF_transcript37458/f7p0/726	0.000160849	0.000167358	0.00016269	1636.32
transcript_HQ_OA1_4MF_transcript36819/f5p0/979	0.000166252	0.000161177	0.000163086	1635.05
transcript_HQ_OA1_4MF_transcript34898/f15p0/1414	0.000158967	0.000160169	0.000170688	1632.74
transcript_HQ_OA1_4MF_transcript36065/f13p0/1105	0.000167476	0.000162428	0.000158225	1627.09
transcript_HQ_OA1_4MF_transcript34629/f34p0/1288	0.000161689	0.000152909	0.0001733	1626.33
transcript_HQ_OA1_4MF_transcript36227/f17p0/1145	0.000159857	0.000164142	0.000163289	1624.29
transcript_HQ_OA1_4MF_transcript33984/f17p0/1528	0.000161648	0.000159009	0.000166576	1624.11
transcript_HQ_OA1_4MF_transcript27811/f3p0/2110	0.000164491	0.000153323	0.000165869	1612.28
transcript_HQ_OA1_4MF_transcript15141/f73p0/2911	0.000160545	0.000152919	0.000169081	1608.49
transcript_HQ_OA1_4MF_transcript31023/f21p0/1865	0.000159614	0.000151346	0.000170227	1603.96
transcript_HQ_OA1_4MF_transcript36027/f14p0/1067	0.00015751	0.000161691	0.000161983	1603.95
transcript_HQ_OA1_4MF_transcript36985/f4p0/919	0.000156781	0.000157104	0.000166266	1600.5
transcript_HQ_OA1_4MF_transcript12965/f5p0/3586	0.00015322	0.000156287	0.000169917	1598.08
transcript_HQ_OA1_4MF_transcript32271/f98p0/1511	0.000153209	0.000164273	0.000161351	1596.11
transcript_HQ_OA1_4MF_transcript37968/f2p0/555	0.000154828	0.000161268	0.000162679	1595.92
transcript_HQ_OA1_4MF_transcript36728/f4p0/981	0.0001558	0.000150046	0.000172765	1595.37
transcript_HQ_OA1_4MF_transcript32580/f15p0/1730	0.000153189	0.000160754	0.000164574	1595.06
transcript_HQ_OA1_4MF_transcript36330/f19p0/1121	0.000161547	0.000162296	0.000154103	1593.15
transcript_HQ_OA1_4MF_transcript36538/f6p0/1067	0.000154343	0.000159372	0.000164156	1592.9
transcript_HQ_OA1_4MF_transcript14949/f2p0/3195	0.000161517	0.000168124	0.000148128	1592.56
transcript_HQ_OA1_4MF_transcript36395/f13p0/1107	0.000154454	0.000158697	0.000164456	1592.02
transcript_HQ_OA1_4MF_transcript30726/f5p0/1788	0.000157095	0.000151266	0.000168921	1590.94
transcript_HQ_OA1_4MF_transcript25037/f6p0/2298	0.000154667	0.000157991	0.000163803	1588.2
transcript_HQ_OA1_4MF_transcript37914/f5p0/578	0.000157651	0.000164293	0.000153685	1585.43
transcript_HQ_OA1_4MF_transcript14729/f2p0/3248	0.000148292	0.000163577	0.000163278	1583.82
transcript_HQ_OA1_4MF_transcript34924/f11p0/1448	0.000154495	0.000156307	0.000163985	1582.62
transcript_HQ_OA1_4MF_transcript31203/f49p0/1742	0.000156801	0.00015298	0.000164874	1582.18
transcript_HQ_OA1_4MF_transcript37884/f2p0/588	0.000147048	0.000161107	0.000164981	1577.12
transcript_HQ_OA1_4MF_transcript13256/f3p0/3512	0.00015329	0.000149491	0.000169103	1572.95
transcript_HQ_OA1_4MF_transcript20668/f2p0/2621	0.000155891	0.000152465	0.000163514	1572.9
transcript_HQ_OA1_4MF_transcript36312/f10p0/1118	0.000148029	0.000154704	0.00016876	1571.64
transcript_HQ_OA1_4MF_transcript35819/f2p0/1251	0.000156113	0.000155642	0.000159467	1570.74
transcript_HQ_OA1_4MF_transcript27614/f2p0/2150	0.000161142	0.000152929	0.000156533	1568.68
transcript_HQ_OA1_4MF_transcript32252/f30p0/1710	0.000153088	0.000152032	0.000164852	1566.57
transcript_HQ_OA1_4MF_transcript32646/f10p0/1725	0.000151631	0.000147545	0.00017072	1566.32
transcript_HQ_OA1_4MF_transcript36295/f6p0/1050	0.000143476	0.00015905	0.000166619	1563.81
transcript_HQ_OA1_4MF_transcript34109/f22p0/1413	0.000150639	0.000159201	0.000159178	1563.39
transcript_HQ_OA1_4MF_transcript36805/f7p0/981	0.000156872	0.000158172	0.000153846	1562.97
transcript_HQ_OA1_4MF_transcript37246/f9p0/858	0.000152279	0.000149521	0.000166619	1561.4
transcript_HQ_OA1_4MF_transcript32565/f23p0/1692	0.000147756	0.000154442	0.000165548	1559.15
transcript_HQ_OA1_4MF_transcript18699/f12p0/2599	0.000151459	0.000151518	0.000164274	1557.5
transcript_HQ_OA1_4MF_transcript37379/f8p0/820	0.000147908	0.000173206	0.000145933	1556.82
transcript_HQ_OA1_4MF_transcript33685/f87p0/1550	0.000154201	0.000143401	0.000168707	1554.36
transcript_HQ_OA1_4MF_transcript37681/f7p0/684	0.000155456	0.0001555	0.000154927	1552.94
transcript_HQ_OA1_4MF_transcript38064/f2p0/513	0.000164036	0.000147918	0.000151083	1543.46
transcript_HQ_OA1_4MF_transcript38114/f4p0/506	0.00016694	0.000145186	0.000150837	1543.21
transcript_HQ_OA1_4MF_transcript23917/f2p0/2387	0.000152582	0.000155208	0.00015361	1538
transcript_HQ_OA1_4MF_transcript19939/f6p0/2667	0.000148717	0.000147091	0.00016421	1533.39
transcript_HQ_OA1_4MF_transcript35960/f8p0/1131	0.000153088	0.00014576	0.00016043	1530.93
transcript_HQ_OA1_4MF_transcript37535/f2p0/750	0.000154292	0.000148422	0.000156394	1530.36
transcript_HQ_OA1_4MF_transcript34364/f2p0/1470	0.000149587	0.000147928	0.000161383	1529.66
transcript_HQ_OA1_4MF_transcript22412/f16p0/2406	0.000155132	0.000143774	0.000159338	1527.48
transcript_HQ_OA1_4MF_transcript24439/f14p0/2357	0.000150427	0.000156055	0.000151126	1525.36
transcript_HQ_OA1_4MF_transcript26763/f2p0/2193	0.000154616	0.000148826	0.000153856	1524.33
transcript_HQ_OA1_4MF_transcript38090/f6p0/492	0.000158592	0.00014936	0.000149274	1524.09
transcript_HQ_OA1_4MF_transcript36441/f6p0/1083	0.000153189	0.000148936	0.000153931	1520.19
transcript_HQ_OA1_4MF_transcript34631/f15p0/1454	0.000149091	0.000147343	0.000159349	1519.28
transcript_HQ_OA1_4MF_transcript32752/f2p0/1561	0.000146268	0.000150207	0.000157358	1512.78
transcript_HQ_OA1_4MF_transcript15262/f136p0/2989	0.000142697	0.000152879	0.000157111	1508.96
transcript_HQ_OA1_4MF_transcript29347/f2p0/1999	0.000148231	0.000150106	0.000154167	1508.35
transcript_HQ_OA1_4MF_transcript37831/f7p0/611	0.000147634	0.000160723	0.000143985	1507.81
transcript_HQ_OA1_4MF_transcript36518/f4p0/1066	0.000143648	0.000144308	0.000164071	1506.76
transcript_HQ_OA1_4MF_transcript37349/f7p0/804	0.000148424	0.000151508	0.000151854	1505.95
transcript_HQ_OA1_4MF_transcript37400/f8p0/806	0.000144751	0.000150277	0.000156619	1505.49
transcript_HQ_OA1_4MF_transcript33976/f17p0/1587	0.000148049	0.000143482	0.000160045	1505.25
transcript_HQ_OA1_4MF_transcript34314/f2p0/1533	0.000144508	0.000143199	0.000163471	1503.93
transcript_HQ_OA1_4MF_transcript30950/f8p0/1880	0.000153634	0.00014335	0.000154178	1503.88
transcript_HQ_OA1_4MF_transcript37511/f3p0/760	0.000154272	0.00014568	0.000150323	1500.92
transcript_HQ_OA1_4MF_transcript16505/f12p0/2994	0.000149962	0.000139378	0.000160902	1500.8
transcript_HQ_OA1_4MF_transcript37647/f3p0/699	0.00014898	0.000152002	0.000148792	1499.25
transcript_HQ_OA1_4MF_transcript37904/f4p0/608	0.000157692	0.000148886	0.000143107	1498.95
transcript_HQ_OA1_4MF_transcript36246/f10p0/1120	0.000145166	0.000154664	0.000149756	1498.62
transcript_HQ_OA1_4MF_transcript18202/f12p0/2717	0.000145732	0.000144107	0.000159531	1497.9
transcript_HQ_OA1_4MF_transcript36715/f2p0/1020	0.000153017	0.000143219	0.000153118	1497.85
transcript_HQ_OA1_4MF_transcript37988/f4p0/533	0.000157975	0.000144117	0.000147154	1497.49
transcript_HQ_OA1_4MF_transcript37158/f3p0/876	0.00014811	0.000153161	0.00014785	1497.07
transcript_HQ_OA1_4MF_transcript36876/f6p0/970	0.000150235	0.000150469	0.000147903	1495.36
transcript_HQ_OA1_4MF_transcript32745/f13p0/1719	0.000145044	0.000146678	0.00015573	1491.51
transcript_HQ_OA1_4MF_transcript26209/f3p0/2239	0.000142029	0.000143713	0.000160902	1488.81
transcript_HQ_OA1_4MF_transcript34043/f3p0/1581	0.000154606	0.000142836	0.000149071	1488.38
transcript_HQ_OA1_4MF_transcript36815/f16p0/988	0.000151176	0.00014326	0.000151769	1487.35
transcript_HQ_OA1_4MF_transcript33989/f2p0/1581	0.000144862	0.000150973	0.000145837	1472.24
transcript_HQ_OA1_4MF_transcript36842/f19p0/969	0.000145924	0.000133106	0.000161587	1468.72
transcript_HQ_OA1_4MF_transcript36252/f5p0/1101	0.000151783	0.000137704	0.000150987	1468.25
transcript_HQ_OA1_4MF_transcript35846/f12p0/1239	0.00014301	0.000147888	0.000148053	1463.17
transcript_HQ_OA1_4MF_transcript37767/f5p0/645	0.000156184	0.000134598	0.000147711	1461.64
transcript_HQ_OA1_4MF_transcript37239/f8p0/858	0.000136373	0.000155803	0.000145591	1459.22
transcript_HQ_OA1_4MF_transcript37055/f2p0/914	0.000146764	0.000140507	0.000149745	1456.72
transcript_HQ_OA1_4MF_transcript36336/f5p0/1120	0.000141533	0.000147363	0.000147807	1455.68
transcript_HQ_OA1_4MF_transcript31748/f112p0/1663	0.000140258	0.00014448	0.000151608	1454.49
transcript_HQ_OA1_4MF_transcript34436/f2p0/1489	0.000140106	0.000143441	0.000152582	1453.77
transcript_HQ_OA1_4MF_transcript37282/f11p0/822	0.000144133	0.000138107	0.000153642	1452.94
transcript_HQ_OA1_4MF_transcript36032/f12p0/1210	0.000137941	0.000146416	0.000151233	1451.97
transcript_HQ_OA1_4MF_transcript38147/f3p0/470	0.000154737	0.000132501	0.000147829	1450.22
transcript_HQ_OA1_4MF_transcript32096/f54p0/1694	0.000143577	0.0001469	0.000144531	1450.02
transcript_HQ_OA1_4MF_transcript34642/f5p0/1492	0.000143617	0.000141011	0.000150355	1449.95
transcript_HQ_OA1_4MF_transcript37703/f5p0/672	0.000143638	0.000148886	0.000141961	1448.28
transcript_HQ_OA1_4MF_transcript37406/f5p0/796	0.000145742	0.000145307	0.000143075	1447.08
transcript_HQ_OA1_4MF_transcript22552/f35p0/2368	0.000144558	0.000138995	0.00015043	1446.61
transcript_HQ_OA1_4MF_transcript36644/f7p0/997	0.000140147	0.000145196	0.000147968	1444.37
transcript_HQ_OA1_4MF_transcript36973/f6p0/937	0.000142727	0.000138984	0.000151051	1442.54
transcript_HQ_OA1_4MF_transcript37953/f5p0/564	0.000157226	0.000140951	0.000134413	1441.97
transcript_HQ_OA1_4MF_transcript16083/f103p0/2752	0.000140086	0.000141969	0.000150527	1441.94
transcript_HQ_OA1_4MF_transcript24401/f85p0/2296	0.000141483	0.000141183	0.00014936	1440.08
transcript_HQ_OA1_4MF_transcript26882/f74p0/2134	0.00014125	0.000142322	0.000148439	1440.04
transcript_HQ_OA1_4MF_transcript23763/f3p0/2406	0.000143992	0.000137321	0.000150666	1439.93
transcript_HQ_OA1_4MF_transcript37453/f7p0/792	0.00013867	0.000137845	0.000154938	1438.18
transcript_HQ_OA1_4MF_transcript11560/f5p0/3926	0.000140278	0.000137089	0.000153235	1435.34
transcript_HQ_OA1_4MF_transcript23384/f3p0/2449	0.00013701	0.00013847	0.000152925	1428.02
transcript_HQ_OA1_4MF_transcript36764/f5p0/953	0.00013616	0.00013849	0.000153546	1427.32
transcript_HQ_OA1_4MF_transcript22287/f3p0/2497	0.000140289	0.000144278	0.00014301	1425.26
transcript_HQ_OA1_4MF_transcript32956/f86p0/1636	0.000139722	0.000142272	0.000145484	1424.92
transcript_HQ_OA1_4MF_transcript37562/f3p0/754	0.000143678	0.000140104	0.000143396	1423.93
transcript_HQ_OA1_4MF_transcript17484/f3p0/2897	0.000126487	0.000133409	0.000167047	1423.14
transcript_HQ_OA1_4MF_transcript34700/f42p0/1448	0.00013786	0.00013966	0.000149156	1422.25
transcript_HQ_OA1_4MF_transcript29880/f4p0/2003	0.000149375	0.00013359	0.000143674	1422.13
transcript_HQ_OA1_4MF_transcript38252/f3p0/406	0.000144488	0.000143855	0.000137614	1419.85
transcript_HQ_OA1_4MF_transcript37206/f8p0/866	0.000139762	0.00014213	0.00014406	1419.84
transcript_HQ_OA1_4MF_transcript38254/f2p0/403	0.000135594	0.000132289	0.000157347	1417.43
transcript_HQ_OA1_4MF_transcript38183/f3p0/452	0.000145378	0.000140719	0.000138963	1416.87
transcript_HQ_OA1_4MF_transcript35443/f3p0/1347	0.00014552	0.000124898	0.000154445	1416.21
transcript_HQ_OA1_4MF_transcript21048/f491p0/2409	0.000149102	0.000138259	0.000136961	1414.4
transcript_HQ_OA1_4MF_transcript35186/f13p0/1402	0.000132487	0.00014331	0.000148053	1412.84
transcript_HQ_OA1_4MF_transcript37237/f19p0/766	0.000131668	0.00014454	0.000147218	1411.42
transcript_HQ_OA1_4MF_transcript37222/f5p0/872	0.00013874	0.00013605	0.000146844	1405.45
transcript_HQ_OA1_4MF_transcript37576/f12p0/734	0.000137273	0.000140215	0.000142978	1401.55
transcript_HQ_OA1_4MF_transcript10269/f49p0/4748	0.000129584	0.000138037	0.000152015	1398.78
transcript_HQ_OA1_4MF_transcript34387/f2p0/1519	0.000143688	0.000135234	0.000140173	1396.98
transcript_HQ_OA1_4MF_transcript37164/f8p0/798	0.000136595	0.00013359	0.000148814	1396.66
transcript_HQ_OA1_4MF_transcript33262/f9p0/1661	0.000141361	0.00013968	0.000137432	1394.91
transcript_HQ_OA1_4MF_transcript37936/f3p0/561	0.000134228	0.00013116	0.000152582	1393.23
transcript_HQ_OA1_4MF_transcript29057/f115p0/1841	0.000137182	0.0001396	0.000140377	1390.53
transcript_HQ_OA1_4MF_transcript36076/f9p0/1168	0.000134369	0.00013968	0.000143085	1390.45
transcript_HQ_OA1_4MF_transcript31789/f2p0/1806	0.000138892	0.000129194	0.000147486	1385.24
transcript_HQ_OA1_4MF_transcript34303/f26p0/1503	0.000139489	0.000138642	0.000136865	1383.32
transcript_HQ_OA1_4MF_transcript37210/f2p0/867	0.000140491	0.000134034	0.000139392	1379.72
transcript_HQ_OA1_4MF_transcript31022/f4p0/1880	0.000132639	0.000137059	0.000143664	1377.87
transcript_HQ_OA1_4MF_transcript19689/f2p0/2697	0.000138063	0.000134548	0.000140237	1376.16
transcript_HQ_OA1_4MF_transcript37352/f6p0/816	0.000134056	0.000135808	0.000141533	1371.32
transcript_HQ_OA1_4MF_transcript28427/f17p0/2038	0.000139641	0.000133267	0.000137925	1369.44
transcript_HQ_OA1_4MF_transcript25169/f5p0/2297	0.000138629	0.000137825	0.000133128	1365.27
transcript_HQ_OA1_4MF_transcript35727/f9p0/1147	0.000131678	0.000135707	0.000141736	1363.74
transcript_HQ_OA1_4MF_transcript25606/f8p0/2281	0.000136545	0.00013114	0.000141394	1363.59
transcript_HQ_OA1_4MF_transcript35706/f50p0/1274	0.000131516	0.000135092	0.000142025	1362.11
transcript_HQ_OA1_4MF_transcript37605/f7p0/714	0.000135229	0.000135395	0.000137743	1361.22
transcript_HQ_OA1_4MF_transcript34772/f11p0/1424	0.000132831	0.000138339	0.000136479	1358.83
transcript_HQ_OA1_4MF_transcript36505/f4p0/1038	0.000132052	0.000130595	0.000144306	1356.51
transcript_HQ_OA1_4MF_transcript36995/f13p0/894	0.000134319	0.000139136	0.00013331	1355.88
transcript_HQ_OA1_4MF_transcript37422/f11p0/790	0.000132983	0.000120664	0.000152936	1355.28
transcript_HQ_OA1_4MF_transcript37072/f8p0/912	0.000134208	0.000134629	0.000137261	1353.66
transcript_HQ_OA1_4MF_transcript34363/f59p0/1396	0.000133449	0.000135234	0.000136918	1352
transcript_HQ_OA1_4MF_transcript36938/f3p0/946	0.000131162	0.000141556	0.000132786	1351.68
transcript_HQ_OA1_4MF_transcript37602/f3p0/718	0.000138821	0.000136444	0.000129477	1349.14
transcript_HQ_OA1_4MF_transcript35715/f11p0/1176	0.000129958	0.000134266	0.000140409	1348.77
transcript_HQ_OA1_4MF_transcript36652/f3p0/1028	0.000137172	0.000134346	0.0001324	1346.4
transcript_HQ_OA1_4MF_transcript36103/f12p0/1178	0.000138133	0.000124203	0.000141522	1346.19
transcript_HQ_OA1_4MF_transcript37698/f2p0/674	0.00014294	0.000135788	0.000124573	1344.34
transcript_HQ_OA1_4MF_transcript37111/f6p0/837	0.000123705	0.00013847	0.000139691	1339.56
transcript_HQ_OA1_4MF_transcript36078/f24p0/1128	0.000131243	0.000136444	0.000133428	1337.05
transcript_HQ_OA1_4MF_transcript37620/f3p0/719	0.000136312	0.000132985	0.000131469	1335.89
transcript_HQ_OA1_4MF_transcript37289/f2p0/840	0.000130059	0.000128428	0.000141886	1334.58
transcript_HQ_OA1_4MF_transcript36592/f14p0/1035	0.000131587	0.000133489	0.000135055	1333.77
transcript_HQ_OA1_4MF_transcript34169/f34p0/1523	0.000128511	0.00013474	0.000136019	1330.9
transcript_HQ_OA1_4MF_transcript36663/f9p0/956	0.000138781	0.000130747	0.00012967	1330.66
transcript_HQ_OA1_4MF_transcript19687/f26p0/2606	0.000132487	0.000130142	0.000136158	1329.29
transcript_HQ_OA1_4MF_transcript36570/f4p0/1055	0.000136666	0.000122146	0.000139274	1326.95
transcript_HQ_OA1_4MF_transcript36906/f6p0/938	0.000123503	0.000132128	0.000142432	1326.88
transcript_HQ_OA1_4MF_transcript32456/f6p0/1741	0.00013185	0.000124868	0.000141212	1326.43
transcript_HQ_OA1_4MF_transcript34222/f2p0/1545	0.000129047	0.000126955	0.000141158	1323.87
transcript_HQ_OA1_4MF_transcript11960/f28p0/3752	0.000129594	0.000126411	0.00014013	1320.45
transcript_HQ_OA1_4MF_transcript18681/f3p0/2738	0.000131799	0.000132471	0.000131779	1320.16
transcript_HQ_OA1_4MF_transcript21417/f125p0/2253	0.000130019	0.000131634	0.000133749	1318.01
transcript_HQ_OA1_4MF_transcript13741/f16p0/3073	0.000124352	0.000133439	0.000137475	1317.55
transcript_HQ_OA1_4MF_transcript26340/f9p0/2227	0.000129604	0.000129839	0.000135162	1315.35
transcript_HQ_OA1_4MF_transcript35544/f3p0/1324	0.000136353	0.000120301	0.000137775	1314.76
transcript_HQ_OA1_4MF_transcript38232/f2p0/414	0.000141513	0.000128992	0.00012377	1314.25
transcript_HQ_OA1_4MF_transcript29247/f51p0/1966	0.000135118	0.000129012	0.000130055	1313.95
transcript_HQ_OA1_4MF_transcript30750/f55p0/1785	0.000126336	0.000128317	0.000138535	1310.62
transcript_HQ_OA1_4MF_transcript33698/f2p0/1523	0.000123735	0.00012878	0.000140002	1308.39
transcript_HQ_OA1_4MF_transcript34558/f11p0/1367	0.000130474	0.000130424	0.000131308	1307.35
transcript_HQ_OA1_4MF_transcript34488/f62p0/1401	0.000127337	0.000131442	0.000132657	1304.79
transcript_HQ_OA1_4MF_transcript37454/f4p0/705	0.000132983	0.000130858	0.000126618	1301.53
transcript_HQ_OA1_4MF_transcript37017/f3p0/928	0.000132973	0.000128397	0.000128706	1300.26
transcript_HQ_OA1_4MF_transcript36522/f10p0/1068	0.000125081	0.000131059	0.00013315	1297.63
transcript_HQ_OA1_4MF_transcript25064/f28p0/2184	0.000129917	0.000124566	0.000134627	1297.03
transcript_HQ_OA1_4MF_transcript36870/f7p0/965	0.00013613	0.000126502	0.000125537	1293.9
transcript_HQ_OA1_4MF_transcript36951/f5p0/945	0.000129938	0.000124354	0.000133578	1292.9
transcript_HQ_OA1_4MF_transcript34227/f2p0/1551	0.000129847	0.000133348	0.000124241	1291.45
transcript_HQ_OA1_4MF_transcript17323/f2p0/2933	0.000123705	0.000134679	0.000128899	1290.94
transcript_HQ_OA1_4MF_transcript27893/f161p0/1965	0.000122642	0.000132168	0.000131436	1287.49
transcript_HQ_OA1_4MF_transcript28222/f25p0/2045	0.00012498	0.000126431	0.000134531	1286.47
transcript_HQ_OA1_4MF_transcript32448/f35p0/1668	0.000123199	0.000127248	0.00013497	1284.72
transcript_HQ_OA1_4MF_transcript25924/f2p0/2256	0.000125546	0.000126149	0.000133535	1284.1
transcript_HQ_OA1_4MF_transcript37401/f3p0/801	0.000136464	0.000121359	0.000126576	1281.33
transcript_HQ_OA1_4MF_transcript37650/f3p0/702	0.000123877	0.00013353	0.000126758	1280.55
transcript_HQ_OA1_4MF_transcript37947/f3p0/568	0.000141705	0.000125665	0.000116629	1280
transcript_HQ_OA1_4MF_transcript19359/f4p0/2671	0.000122663	0.000130303	0.000130837	1279.34
transcript_HQ_OA1_4MF_transcript36721/f7p0/937	0.000126113	0.000129638	0.000127625	1277.92
transcript_HQ_OA1_4MF_transcript30529/f2p0/1899	0.000123644	0.000131684	0.000127871	1277.33
transcript_HQ_OA1_4MF_transcript20827/f36p0/2572	0.000122005	0.000125403	0.000135666	1276.91
transcript_HQ_OA1_4MF_transcript19628/f140p0/2558	0.000126073	0.000121652	0.000135259	1276.61
transcript_HQ_OA1_4MF_transcript35832/f3p0/1271	0.000124393	0.000131059	0.000126651	1273.68
transcript_HQ_OA1_4MF_transcript10674/f5p0/4444	0.000123877	0.000123215	0.000134788	1272.93
transcript_HQ_OA1_4MF_transcript36234/f8p0/1138	0.000119617	0.000131089	0.000130537	1270.81
transcript_HQ_OA1_4MF_transcript37974/f4p0/551	0.000131405	0.000116903	0.000132764	1270.24
transcript_HQ_OA1_4MF_transcript20579/f2p0/2632	0.000124464	0.000123789	0.0001321	1267.84
transcript_HQ_OA1_4MF_transcript37238/f10p0/861	0.000120295	0.000131019	0.000128331	1265.48
transcript_HQ_OA1_4MF_transcript26959/f34p0/2084	0.000127287	0.000124415	0.000127871	1265.24
transcript_HQ_OA1_4MF_transcript36093/f14p0/1172	0.000127732	0.000125937	0.000125708	1264.59
transcript_HQ_OA1_4MF_transcript38032/f2p0/525	0.000122804	0.000126653	0.000129841	1264.33
transcript_HQ_OA1_4MF_transcript31786/f16p0/1653	0.000123503	0.000123517	0.000132218	1264.13
transcript_HQ_OA1_4MF_transcript35825/f8p0/1221	0.000122885	0.000128347	0.0001277	1263.11
transcript_HQ_OA1_4MF_transcript37712/f7p0/659	0.000121894	0.000124838	0.000132186	1263.06
transcript_HQ_OA1_4MF_transcript37959/f2p0/562	0.000133499	0.000109764	0.000135355	1262.06
transcript_HQ_OA1_4MF_transcript25186/f7p0/2300	0.000118798	0.00012878	0.000129948	1258.42
transcript_HQ_OA1_4MF_transcript35288/f10p0/1369	0.000124201	0.00012747	0.000125526	1257.32
transcript_HQ_OA1_4MF_transcript37160/f6p0/843	0.000132902	0.000123749	0.000119841	1254.97
transcript_HQ_OA1_4MF_transcript32770/f20p0/1699	0.000130474	0.000117114	0.000128685	1254.24
transcript_HQ_OA1_4MF_transcript38363/f2p0/256	8.11e-05	0.000102665	0.000192358	1253.87
transcript_HQ_OA1_4MF_transcript37359/f9p0/820	0.000117917	0.000134951	0.000123203	1253.57
transcript_HQ_OA1_4MF_transcript29065/f5p0/2033	0.000124646	0.000118597	0.000132379	1252.07
transcript_HQ_OA1_4MF_transcript33163/f2p0/1673	0.000118676	0.00012507	0.000131576	1251.07
transcript_HQ_OA1_4MF_transcript36983/f2p0/947	0.000130636	0.000111206	0.000133139	1249.93
transcript_HQ_OA1_4MF_transcript31060/f23p0/1837	0.000125708	0.000121964	0.000126811	1248.28
transcript_HQ_OA1_4MF_transcript15893/f2p0/3096	0.000120568	0.000127097	0.000126715	1247.93
transcript_LQ_OA1_4MF_transcript26240/f2p0/2265	0.000119567	0.000126098	0.000128128	1245.98
transcript_HQ_OA1_4MF_transcript15840/f2p0/3114	0.000123513	0.000121732	0.000128342	1245.29
transcript_HQ_OA1_4MF_transcript24072/f3p0/2401	0.000124433	0.00013112	0.00011801	1245.21
transcript_HQ_OA1_4MF_transcript37436/f4p0/781	0.000124251	0.000123991	0.00012392	1240.54
transcript_HQ_OA1_4MF_transcript28750/f82p0/2022	0.000121287	0.000129012	0.000121747	1240.15
transcript_HQ_OA1_4MF_transcript35747/f18p0/1216	0.000122258	0.000119998	0.000129745	1240
transcript_HQ_OA1_4MF_transcript37248/f14p0/852	0.000131142	0.000118395	0.000122143	1238.93
transcript_HQ_OA1_4MF_transcript14346/f137p0/3214	0.000119384	0.000123104	0.000128588	1236.92
transcript_HQ_OA1_4MF_transcript36810/f4p0/991	0.000120973	0.00011897	0.000130773	1235.72
transcript_HQ_OA1_4MF_transcript22557/f3p0/2480	0.000122329	0.000121662	0.000126297	1234.29
transcript_HQ_OA1_4MF_transcript15770/f15p0/3105	0.000123179	0.000117145	0.000129531	1232.85
transcript_HQ_OA1_4MF_transcript37955/f2p0/564	0.000117219	0.000121672	0.000130687	1231.93
transcript_HQ_OA1_4MF_transcript29514/f14p0/1973	0.000121175	0.00011531	0.000132025	1228.37
transcript_HQ_OA1_4MF_transcript35244/f10p0/1376	0.000116066	0.000117397	0.000134991	1228.18
transcript_HQ_OA1_4MF_transcript11111/f39p0/4028	0.000117249	0.000123084	0.00012725	1225.28
transcript_HQ_OA1_4MF_transcript37656/f2p0/695	0.000124514	0.00012747	0.000115291	1224.25
transcript_HQ_OA1_4MF_transcript36423/f13p0/1061	0.000118464	0.000124949	0.000122753	1220.55
transcript_HQ_OA1_4MF_transcript20994/f3p0/2597	0.000120518	0.000121521	0.000123985	1220.08
transcript_HQ_OA1_4MF_transcript37021/f8p0/923	0.000118008	0.000119887	0.000127785	1218.94
transcript_HQ_OA1_4MF_transcript33988/f23p0/1508	0.000120528	0.000118839	0.000126083	1218.16
transcript_HQ_OA1_4MF_transcript29699/f92p0/1943	0.000118524	0.000121158	0.000125708	1217.97
transcript_HQ_OA1_4MF_transcript34731/f6p0/1279	0.000124312	0.000116872	0.000123299	1214.95
transcript_HQ_OA1_4MF_transcript34554/f2p0/1493	0.000114841	0.000121521	0.000127989	1214.5
transcript_HQ_OA1_4MF_transcript31519/f9p0/1836	0.000117432	0.000120089	0.0001268	1214.4
transcript_HQ_OA1_4MF_transcript37231/f4p0/861	0.000119961	0.000113686	0.000129927	1211.91
transcript_HQ_OA1_4MF_transcript33686/f7p0/1611	0.00012924	0.000116519	0.000117753	1211.71
transcript_HQ_OA1_4MF_transcript26412/f13p0/2197	0.000119273	0.000117558	0.000126651	1211.61
transcript_HQ_OA1_4MF_transcript32058/f3p0/1793	0.00012504	0.000121138	0.000117121	1211
transcript_HQ_OA1_4MF_transcript37625/f4p0/714	0.000121691	0.000115259	0.000125912	1209.54
transcript_HQ_OA1_4MF_transcript17584/f300p0/2513	0.000117067	0.000125745	0.00011891	1205.74
transcript_HQ_OA1_4MF_transcript22076/f3p0/2566	0.000120609	0.000116217	0.000124284	1203.7
transcript_HQ_OA1_4MF_transcript34114/f8p0/1566	0.00011562	0.000123638	0.000120987	1200.82
transcript_HQ_OA1_4MF_transcript33237/f27p0/1638	0.000118818	0.000114856	0.000125569	1197.48
transcript_HQ_OA1_4MF_transcript20675/f3p0/2624	0.000118828	0.000116701	0.00012346	1196.63
transcript_HQ_OA1_4MF_transcript29701/f43p0/1953	0.000115155	0.000116479	0.000126436	1193.57
transcript_HQ_OA1_4MF_transcript38042/f3p0/524	0.000121054	0.000125372	0.000111458	1192.95
transcript_HQ_OA1_4MF_transcript32511/f3p0/1761	0.000117239	0.00011781	0.000122828	1192.93
transcript_HQ_OA1_4MF_transcript37615/f11p0/651	0.000120133	0.000119585	0.000117978	1192.32
transcript_HQ_OA1_4MF_transcript13720/f71p0/3373	0.000117391	0.000116116	0.000124027	1191.78
transcript_HQ_OA1_4MF_transcript37008/f5p0/928	0.000117088	0.00011905	0.000120451	1188.63
transcript_HQ_OA1_4MF_transcript13657/f12p0/3411	0.000116298	0.000117891	0.000122314	1188.34
transcript_HQ_OA1_4MF_transcript36180/f6p0/1164	0.000117371	0.000123215	0.000115162	1185.83
transcript_HQ_OA1_4MF_transcript37477/f6p0/783	0.00011642	0.00012263	0.000116511	1185.2
transcript_HQ_OA1_4MF_transcript30975/f2p0/1877	0.000114851	0.00011897	0.00012134	1183.87
transcript_HQ_OA1_4MF_transcript37037/f6p0/918	0.000117341	0.000111629	0.000125837	1182.69
transcript_HQ_OA1_4MF_transcript10298/f15p0/4730	0.000116632	0.000114674	0.000123385	1182.31
transcript_HQ_OA1_4MF_transcript37489/f7p0/771	0.000118636	0.000119917	0.000115805	1181.19
transcript_HQ_OA1_4MF_transcript34189/f9p0/1513	0.000120093	0.000113192	0.000121029	1181.05
transcript_HQ_OA1_4MF_transcript36269/f22p0/1091	0.000114204	0.00011778	0.000122004	1179.96
transcript_HQ_OA1_4MF_transcript32665/f2p0/1730	0.000114609	0.000119615	0.000119177	1178
transcript_HQ_OA1_4MF_transcript33854/f16p0/1587	0.000117502	0.00011046	0.000125355	1177.72
transcript_HQ_OA1_4MF_transcript14123/f119p0/2996	0.000112949	0.000117629	0.000122593	1177.24
transcript_HQ_OA1_4MF_transcript21302/f2p0/2574	0.000110116	0.000114846	0.000127978	1176.47
transcript_HQ_OA1_4MF_transcript35143/f5p0/1312	0.000125395	0.000111448	0.000114927	1172.56
transcript_HQ_OA1_4MF_transcript38176/f3p0/451	0.000120346	0.000124173	0.000106554	1170.24
transcript_HQ_OA1_4MF_transcript32757/f29p0/1678	0.00011301	0.000115219	0.000122828	1170.19
transcript_HQ_OA1_4MF_transcript34256/f23p0/1509	0.000110086	0.000116368	0.000123877	1167.77
transcript_HQ_OA1_4MF_transcript30771/f2p0/1897	0.000113405	0.000114886	0.000121522	1166.04
transcript_HQ_OA1_4MF_transcript23060/f7p0/2455	0.000116683	0.000113968	0.000118374	1163.42
transcript_HQ_OA1_4MF_transcript27996/f5p0/1987	0.000112443	0.000114473	0.000120955	1159.57
transcript_HQ_OA1_4MF_transcript12078/f97p0/3551	0.000115155	0.000114342	0.0001171	1155.32
transcript_HQ_OA1_4MF_transcript10184/f18p0/4819	0.000115013	0.000116328	0.000114787	1153.76
transcript_HQ_OA1_4MF_transcript36849/f2p0/973	0.00011127	0.000114684	0.000118492	1148.15
transcript_HQ_OA1_4MF_transcript34527/f2p0/1452	0.000115712	0.000103583	0.000124852	1147.15
transcript_HQ_OA1_4MF_transcript37652/f2p0/699	0.000114801	0.000116519	0.00011256	1146.27
transcript_HQ_OA1_4MF_transcript37671/f2p0/692	0.000115975	0.000117417	0.000109852	1144.14
transcript_HQ_OA1_4MF_transcript35454/f7p0/1330	0.000112251	0.000109532	0.000120291	1140.25
transcript_HQ_OA1_4MF_transcript37564/f2p0/721	0.000106433	0.000117366	0.000118032	1139.44
transcript_HQ_OA1_4MF_transcript37870/f2p0/597	0.000117138	0.000108695	0.000115655	1138.29
transcript_HQ_OA1_4MF_transcript36833/f2p0/975	0.000116926	0.000107334	0.000117036	1137.65
transcript_HQ_OA1_4MF_transcript26683/f74p0/2131	0.000119314	0.000106467	0.000115473	1137.51
transcript_HQ_OA1_4MF_transcript8746/f5p0/5545	0.000105219	0.000114765	0.000121147	1137.1
transcript_HQ_OA1_4MF_transcript37409/f3p0/801	0.000115873	0.000115925	0.000109156	1136.51
transcript_HQ_OA1_4MF_transcript37987/f3p0/549	0.000111573	0.000109572	0.000119605	1135.84
transcript_HQ_OA1_4MF_transcript38213/f2p0/430	0.000115782	0.000123557	0.000100033	1131.24
transcript_HQ_OA1_4MF_transcript26606/f37p0/2166	0.00010875	0.000113454	0.000116704	1129.69
transcript_HQ_OA1_4MF_transcript19377/f27p0/2683	0.000105219	0.000113122	0.000120248	1128.63
transcript_HQ_OA1_4MF_transcript28185/f39p0/2036	0.000106312	0.000110359	0.000121693	1127.88
transcript_HQ_OA1_4MF_transcript36094/f14p0/1154	0.000111502	0.000111518	0.000114852	1126.24
transcript_HQ_OA1_4MF_transcript35360/f31p0/1272	0.000114346	0.000108614	0.000114766	1125.75
transcript_HQ_OA1_4MF_transcript37331/f2p0/836	0.000117533	0.000112355	0.000107603	1124.97
transcript_HQ_OA1_4MF_transcript17496/f3p0/2911	0.000106939	0.000111468	0.000118695	1123.67
transcript_HQ_OA1_4MF_transcript36923/f5p0/949	0.000110217	0.000102917	0.000123599	1122.45
transcript_HQ_OA1_4MF_transcript37354/f2p0/825	0.000120487	0.000120381	9.55e-05	1121.1
transcript_HQ_OA1_4MF_transcript35776/f7p0/1276	0.000105927	0.000109683	0.000120687	1120.99
transcript_HQ_OA1_4MF_transcript35791/f8p0/1190	0.00011554	0.000110843	0.000109884	1120.89
transcript_HQ_OA1_4MF_transcript10699/f4p0/4415	0.000102932	0.0001129	0.00012043	1120.87
transcript_HQ_OA1_4MF_transcript36862/f4p0/964	0.000112656	0.00010931	0.00011331	1117.59
transcript_HQ_OA1_4MF_transcript36961/f10p0/938	0.000112059	0.000101435	0.000120997	1114.97
transcript_HQ_OA1_4MF_transcript37553/f5p0/749	0.000106464	0.000106507	0.000121126	1113.65
transcript_HQ_OA1_4MF_transcript36974/f5p0/934	0.000144194	0.000100266	8.9e-05	1111.55
transcript_HQ_OA1_4MF_transcript35043/f13p0/1408	0.00010961	0.000111286	0.000112475	1111.24
transcript_HQ_OA1_4MF_transcript33478/f30p0/1506	0.000108862	0.000108645	0.000115751	1110.86
transcript_HQ_OA1_4MF_transcript32548/f11p0/1726	8.26e-05	0.00012262	0.000127678	1109.58
transcript_HQ_OA1_4MF_transcript34977/f17p0/1387	0.000109499	0.00011054	0.000112314	1107.84
transcript_HQ_OA1_4MF_transcript36930/f4p0/915	0.000116794	0.000114392	0.000100901	1106.96
transcript_HQ_OA1_4MF_transcript37211/f4p0/854	0.000105523	0.000110097	0.000116329	1106.49
transcript_HQ_OA1_4MF_transcript35756/f13p0/1277	0.000107232	0.000109461	0.000115184	1106.26
transcript_HQ_OA1_4MF_transcript31515/f4p0/1830	0.000112453	0.000108725	0.000110687	1106.22
transcript_HQ_OA1_4MF_transcript34056/f11p0/1489	0.000107597	0.000112406	0.000111554	1105.19
transcript_HQ_OA1_4MF_transcript37800/f3p0/628	0.000112423	0.000104299	0.000114723	1104.82
transcript_HQ_OA1_4MF_transcript17226/f3p0/2940	0.000118818	0.000117528	9.51e-05	1104.81
transcript_HQ_OA1_4MF_transcript34650/f13p0/1452	0.000111553	0.000104158	0.000115644	1104.52
transcript_HQ_OA1_4MF_transcript12979/f75p0/3509	0.000108133	0.000109522	0.000113695	1104.5
transcript_HQ_OA1_4MF_transcript37811/f3p0/622	0.000105502	0.000107808	0.000116104	1098.05
transcript_HQ_OA1_4MF_transcript32644/f10p0/1702	0.000112352	0.000104057	0.000112957	1097.89
transcript_HQ_OA1_4MF_transcript36692/f14p0/935	0.000110926	0.000103119	0.000115002	1096.82
transcript_HQ_OA1_4MF_transcript37130/f5p0/902	0.000109246	0.000105216	0.00011392	1094.61
transcript_HQ_OA1_4MF_transcript21402/f52p0/2437	0.000107324	0.000109592	0.000111147	1093.54
transcript_HQ_OA1_4MF_transcript34459/f11p0/1511	0.000107222	0.000108705	0.000112004	1093.1
transcript_HQ_OA1_4MF_transcript37777/f3p0/641	0.000112676	0.00010686	0.000108181	1092.39
transcript_HQ_OA1_4MF_transcript33562/f15p0/1622	0.000101141	0.000117145	0.000109338	1092.08
transcript_HQ_OA1_4MF_transcript36410/f20p0/1065	9.47e-05	0.000118042	0.000114894	1091.97
transcript_HQ_OA1_4MF_transcript10328/f12p0/4701	0.00011298	0.000114009	0.000100258	1090.82
transcript_HQ_OA1_4MF_transcript37792/f4p0/631	0.00011046	0.000108362	0.000107882	1089.01
transcript_HQ_OA1_4MF_transcript37369/f4p0/815	0.000112332	9.72e-05	0.000117164	1088.99
transcript_HQ_OA1_4MF_transcript37002/f7p0/924	0.000109985	0.000106063	0.00011058	1088.76
transcript_HQ_OA1_4MF_transcript35912/f17p0/1220	0.00010361	0.000106295	0.000116629	1088.45
transcript_HQ_OA1_4MF_transcript34182/f41p0/1497	0.000104268	0.000111518	0.000110387	1087.24
transcript_LQ_OA1_4MF_transcript27332/f2p0/2180	0.000104369	0.000112587	0.000108899	1086.18
transcript_HQ_OA1_4MF_transcript20667/f151p0/2186	0.000108851	0.000107485	0.00010877	1083.69
transcript_HQ_OA1_4MF_transcript37572/f2p0/734	0.000113354	0.000113474	9.8e-05	1082.69
transcript_HQ_OA1_4MF_transcript36595/f15p0/1051	0.000111634	0.000106205	0.000106586	1081.41
transcript_HQ_OA1_4MF_transcript35935/f2p0/1227	0.000104845	0.000110389	0.000109081	1081.05
transcript_HQ_OA1_4MF_transcript37474/f5p0/729	0.000109479	0.000102978	0.000111822	1080.93
transcript_HQ_OA1_4MF_transcript37132/f5p0/893	0.000109286	0.000106799	0.000108181	1080.89
transcript_HQ_OA1_4MF_transcript35526/f15p0/1327	0.00010617	0.000114251	0.000103652	1080.24
transcript_HQ_OA1_4MF_transcript37014/f3p0/925	0.000108244	0.000100719	0.000113524	1074.96
transcript_HQ_OA1_4MF_transcript16546/f2p0/3063	0.000111573	0.000111034	9.95e-05	1073.61
transcript_HQ_OA1_4MF_transcript37799/f2p0/623	0.000105067	0.000104168	0.000112325	1071.87
transcript_HQ_OA1_4MF_transcript37571/f2p0/732	0.000100737	9.58e-05	0.00012498	1071.62
transcript_HQ_OA1_4MF_transcript35966/f12p0/1216	0.000109711	0.000105237	0.000106254	1070.67
transcript_HQ_OA1_4MF_transcript38180/f5p0/454	0.000111067	0.000100649	0.000109391	1070.36
transcript_HQ_OA1_4MF_transcript36329/f2p0/1119	0.000108254	9.82e-05	0.000114359	1069.44
transcript_HQ_OA1_4MF_transcript21959/f132p0/2319	0.000101799	0.000109663	0.000109348	1069.37
transcript_LQ_OA1_4MF_transcript34694/f2p0/1400	9.95e-05	0.000108806	0.000111308	1065.39
transcript_HQ_OA1_4MF_transcript32203/f28p0/1734	0.000105128	0.000101879	0.000112528	1065.12
transcript_HQ_OA1_4MF_transcript34679/f18p0/1477	0.000105178	0.000100054	0.000114177	1064.7
transcript_HQ_OA1_4MF_transcript28525/f3p0/2066	0.000105907	0.000105831	0.000107207	1063.15
transcript_HQ_OA1_4MF_transcript12831/f144p0/3331	0.000107556	0.000102595	0.000108556	1062.36
transcript_HQ_OA1_4MF_transcript31479/f8p0/1838	0.000103964	0.000101708	0.000112957	1062.09
transcript_HQ_OA1_4MF_transcript10062/f4p0/5048	0.000102335	0.00010323	0.000113031	1061.99
transcript_HQ_OA1_4MF_transcript37994/f2p0/550	0.000105523	0.000105862	0.000106532	1059.72
transcript_HQ_OA1_4MF_transcript30515/f2p0/1910	0.000103489	0.000103795	0.00011058	1059.54
transcript_HQ_OA1_4MF_transcript33461/f21p0/1610	0.000101981	9.87e-05	0.000117025	1059.16
transcript_HQ_OA1_4MF_transcript35435/f16p0/1331	0.000101303	0.000111841	0.00010452	1058.88
transcript_HQ_OA1_4MF_transcript37244/f11p0/815	9.99e-05	0.000101103	0.000115205	1054.08
transcript_HQ_OA1_4MF_transcript18106/f3p0/2862	0.000109145	0.00010083	0.000106126	1053.67
transcript_HQ_OA1_4MF_transcript32569/f14p0/1729	0.000108477	0.000101697	0.00010589	1053.55
transcript_HQ_OA1_4MF_transcript31763/f12p0/1760	0.000107496	0.000100528	0.000107989	1053.37
transcript_HQ_OA1_4MF_transcript37508/f5p0/762	0.000111067	9.79e-05	0.000107025	1053.16
transcript_HQ_OA1_4MF_transcript32164/f2p0/1768	0.000105664	0.000103946	0.000105879	1051.63
transcript_HQ_OA1_4MF_transcript24769/f4p0/2327	0.000100443	9.88e-05	0.000115858	1050.45
transcript_HQ_OA1_4MF_transcript28806/f32p0/2014	9.99e-05	0.0001044	0.000110622	1049.76
transcript_HQ_OA1_4MF_transcript36239/f5p0/1165	0.00010189	0.000104793	0.000108053	1049.12
transcript_HQ_OA1_4MF_transcript25623/f3p0/2256	0.000103205	0.000100457	0.000110762	1048.08
transcript_HQ_OA1_4MF_transcript35952/f2p0/1232	9.7e-05	0.00010803	0.000109359	1047.84
transcript_HQ_OA1_4MF_transcript34545/f4p0/1382	9.78e-05	0.000106799	0.000109734	1047.79
transcript_HQ_OA1_4MF_transcript33583/f2p0/1632	0.000101991	0.000106003	0.000106008	1046.67
transcript_HQ_OA1_4MF_transcript26373/f39p0/1972	0.000100352	0.000101556	0.000111672	1045.27
transcript_HQ_OA1_4MF_transcript36074/f8p0/1145	0.000102103	0.000104662	0.000106297	1043.54
transcript_HQ_OA1_4MF_transcript27038/f5p0/2168	0.000101839	0.000101133	0.000110012	1043.28
transcript_HQ_OA1_4MF_transcript37751/f2p0/651	0.000107759	0.000100901	0.000104241	1043
transcript_HQ_OA1_4MF_transcript37682/f2p0/679	0.000109317	0.000102706	0.000100483	1041.69
transcript_HQ_OA1_4MF_transcript35289/f8p0/1386	9.4e-05	0.000106648	0.000111629	1040.98
transcript_HQ_OA1_4MF_transcript37042/f5p0/875	9.65e-05	0.00010204	0.000113342	1039.53
transcript_HQ_OA1_4MF_transcript36960/f5p0/945	0.000100544	0.000107435	0.000103727	1039.02
transcript_HQ_OA1_4MF_transcript26211/f9p0/2201	0.000102123	0.000101224	0.000107228	1035.25
transcript_HQ_OA1_4MF_transcript38215/f2p0/431	0.000105502	0.00010204	0.000101768	1031.03
transcript_HQ_OA1_4MF_transcript36596/f10p0/1014	9.69e-05	0.000103966	0.000108374	1030.91
transcript_HQ_OA1_4MF_transcript36731/f4p0/1001	0.000102315	0.000100891	0.000106051	1030.86
transcript_HQ_OA1_4MF_transcript37344/f4p0/824	0.000102821	9.89e-05	0.0001074	1030.45
transcript_HQ_OA1_4MF_transcript29042/f11p0/2029	9.79e-05	0.000102877	0.000108246	1030.19
transcript_HQ_OA1_4MF_transcript37582/f5p0/734	0.000102315	9.26e-05	0.000113695	1028.58
transcript_HQ_OA1_4MF_transcript33792/f3p0/1598	0.0001002	0.000111307	9.69e-05	1027.98
transcript_HQ_OA1_4MF_transcript35447/f3p0/1330	0.000101657	0.00010077	0.000104916	1024.48
transcript_HQ_OA1_4MF_transcript28573/f14p0/2060	0.000105006	0.000100528	0.000101297	1022.77
transcript_HQ_OA1_4MF_transcript30281/f162p0/1824	9.95e-05	0.000100205	0.000106361	1020.23
transcript_HQ_OA1_4MF_transcript31621/f2p0/1829	0.000101819	9.79e-05	0.000106093	1019.43
transcript_HQ_OA1_4MF_transcript29261/f24p0/1982	0.000101384	0.000100266	0.000103802	1018.17
transcript_HQ_OA1_4MF_transcript37047/f7p0/919	9.96e-05	0.000108715	9.68e-05	1016.95
transcript_HQ_OA1_4MF_transcript15051/f33p0/2920	9.84e-05	0.000102111	0.000104316	1016.26
transcript_HQ_OA1_4MF_transcript25081/f14p0/2146	9.92e-05	0.000102222	0.000103181	1015.34
transcript_HQ_OA1_4MF_transcript35577/f12p0/1308	0.0001	0.000100608	0.000103931	1014.99
transcript_HQ_OA1_4MF_transcript29200/f2p0/2018	9.84e-05	9.98e-05	0.000106243	1014.78
transcript_HQ_OA1_4MF_transcript37311/f5p0/777	9.34e-05	0.000107979	0.000102924	1014.31
transcript_HQ_OA1_4MF_transcript37521/f2p0/763	0.000100929	0.000100195	0.000102625	1012.49
transcript_HQ_OA1_4MF_transcript38128/f2p0/485	0.000104349	0.00011051	8.87e-05	1011.95
transcript_HQ_OA1_4MF_transcript37697/f10p0/680	0.00010618	9.72e-05	9.99e-05	1010.78
transcript_HQ_OA1_4MF_transcript37846/f5p0/616	0.000101364	9.84e-05	0.000103192	1009.79
transcript_HQ_OA1_4MF_transcript38011/f3p0/524	0.000110531	0.00010438	8.76e-05	1008.41
transcript_HQ_OA1_4MF_transcript38010/f3p0/544	0.000103519	0.000103916	9.51e-05	1008.33
transcript_HQ_OA1_4MF_transcript19045/f35p0/2739	9.87e-05	9.61e-05	0.00010755	1007.91
transcript_HQ_OA1_4MF_transcript36214/f8p0/1170	0.000100251	0.000101143	0.000100472	1006.22
transcript_HQ_OA1_4MF_transcript26595/f11p0/2217	9.22e-05	0.000102121	0.000107453	1006.07
transcript_HQ_OA1_4MF_transcript31760/f2p0/1812	0.000100686	9.61e-05	0.000104852	1005.36
transcript_HQ_OA1_4MF_transcript19114/f2p0/2765	9.57e-05	9.97e-05	0.000106008	1004.55
transcript_HQ_OA1_4MF_transcript35565/f21p0/1279	0.000105543	9.5e-05	0.000100472	1003.49
transcript_HQ_OA1_4MF_transcript33900/f3p0/1590	9.65e-05	0.000104168	0.0001	1002.18
transcript_HQ_OA1_4MF_transcript35986/f4p0/1191	9.82e-05	9.79e-05	0.000104316	1001.53
transcript_HQ_OA1_4MF_transcript37850/f3p0/601	0.000105351	0.00010203	9.31e-05	1001.52
transcript_HQ_OA1_4MF_transcript35460/f7p0/1337	9.48e-05	9.93e-05	0.000106233	1000.92
transcript_HQ_OA1_4MF_transcript14636/f3p0/3251	9.59e-05	0.000103119	0.000101158	1000.59
transcript_HQ_OA1_4MF_transcript36308/f4p0/1126	0.000105431	9.67e-05	9.75e-05	998.955
transcript_HQ_OA1_4MF_transcript36233/f5p0/1158	9.72e-05	9.12e-05	0.000110515	996.339
transcript_HQ_OA1_4MF_transcript31110/f5p0/1866	9.62e-05	9.57e-05	0.000106929	996.236
transcript_HQ_OA1_4MF_transcript29995/f2p0/1958	9.81e-05	9.53e-05	0.000105119	995.268
transcript_HQ_OA1_4MF_transcript21779/f5p0/2361	9.88e-05	0.000100659	9.9e-05	994.925
transcript_HQ_OA1_4MF_transcript16692/f5p0/3015	9.3e-05	0.000101405	0.000103749	993.934
transcript_HQ_OA1_4MF_transcript35394/f6p0/1355	9.43e-05	0.000100931	0.000102946	993.759
transcript_HQ_OA1_4MF_transcript21866/f7p0/2516	9.32e-05	9.78e-05	0.000107036	993.6
transcript_HQ_OA1_4MF_transcript38229/f2p0/413	9.6e-05	9.34e-05	0.000108278	992.26
transcript_HQ_OA1_4MF_transcript37448/f10p0/774	9.98e-05	9.33e-05	0.000104123	990.893
transcript_HQ_OA1_4MF_transcript37026/f3p0/888	9.74e-05	9.87e-05	0.000100355	988.318
transcript_HQ_OA1_4MF_transcript15620/f2p0/3135	9.66e-05	9.59e-05	0.000103267	985.917
transcript_HQ_OA1_4MF_transcript30795/f2p0/1897	9.96e-05	0.00010083	9.52e-05	985.527
transcript_HQ_OA1_4MF_transcript25911/f2p0/2247	9.79e-05	9.78e-05	9.97e-05	984.87
transcript_HQ_OA1_4MF_transcript26579/f12p0/2062	9.94e-05	9.76e-05	9.85e-05	984.853
transcript_HQ_OA1_4MF_transcript20573/f208p0/2392	9.6e-05	9.58e-05	0.000103513	984.479
transcript_HQ_OA1_4MF_transcript21680/f2p0/2433	9.48e-05	9.69e-05	0.000103213	983.096
transcript_HQ_OA1_4MF_transcript34171/f14p0/1548	9.87e-05	9.38e-05	0.000102089	982.116
transcript_HQ_OA1_4MF_transcript33482/f3p0/1657	9.56e-05	9.5e-05	0.00010377	981.297
transcript_HQ_OA1_4MF_transcript36017/f12p0/1209	9.96e-05	9.56e-05	9.9e-05	980.509
transcript_HQ_OA1_4MF_transcript23948/f175p0/2094	9e-05	0.000102514	0.000101661	980.453
transcript_HQ_OA1_4MF_transcript11263/f16p0/4020	9.69e-05	9.6e-05	0.000100869	979.102
transcript_HQ_OA1_4MF_transcript37668/f4p0/689	0.000101566	9.57e-05	9.64e-05	978.827
transcript_HQ_OA1_4MF_transcript22648/f89p0/2390	9.62e-05	9.78e-05	9.96e-05	978.749
transcript_HQ_OA1_4MF_transcript22744/f113p0/2306	9.47e-05	9.8e-05	0.000100804	978.224
transcript_LQ_OA1_4MF_transcript23002/f2p0/2475	9.84e-05	9.73e-05	9.77e-05	977.938
transcript_HQ_OA1_4MF_transcript34324/f22p0/1413	9.68e-05	8.86e-05	0.00010741	975.8
transcript_HQ_OA1_4MF_transcript34101/f6p0/1565	9.52e-05	9.74e-05	0.000100012	975.286
transcript_HQ_OA1_4MF_transcript17542/f67p0/2694	9.71e-05	9.39e-05	0.000101575	975.006
transcript_HQ_OA1_4MF_transcript37067/f6p0/909	0.000102791	9.36e-05	9.6e-05	974.62
transcript_HQ_OA1_4MF_transcript17566/f6p0/2903	9.53e-05	9.6e-05	0.000100986	974.166
transcript_HQ_OA1_4MF_transcript18216/f75p0/2761	9.61e-05	9.27e-05	0.00010331	973.685
transcript_HQ_OA1_4MF_transcript25277/f4p0/2289	9.57e-05	9.5e-05	0.000101201	973.136
transcript_HQ_OA1_4MF_transcript14010/f66p0/3351	9.4e-05	9.79e-05	9.95e-05	971.067
transcript_HQ_OA1_4MF_transcript26788/f35p0/2138	9.7e-05	9.52e-05	9.9e-05	970.673
transcript_HQ_OA1_4MF_transcript32750/f25p0/1656	9.09e-05	9.25e-05	0.000106875	967.629
transcript_HQ_OA1_4MF_transcript30283/f2p0/1906	9.51e-05	0.000101435	9.35e-05	966.759
transcript_HQ_OA1_4MF_transcript35465/f2p0/1341	9.67e-05	9.05e-05	0.000102667	966.307
transcript_HQ_OA1_4MF_transcript35878/f6p0/1245	9.75e-05	9.9e-05	9.32e-05	965.817
transcript_HQ_OA1_4MF_transcript10129/f15p0/4885	9.03e-05	9.88e-05	0.000100547	965.519
transcript_HQ_OA1_4MF_transcript21634/f198p0/2266	9.53e-05	9.5e-05	9.92e-05	965.016
transcript_HQ_OA1_4MF_transcript37407/f4p0/797	9.68e-05	9.51e-05	9.72e-05	963.946
transcript_HQ_OA1_4MF_transcript37536/f2p0/747	9.7e-05	9.51e-05	9.71e-05	963.86
transcript_HQ_OA1_4MF_transcript25250/f6p0/2281	9.52e-05	9.42e-05	9.95e-05	963.154
transcript_HQ_OA1_4MF_transcript22089/f4p0/2533	9.18e-05	9.58e-05	0.000101222	962.474
transcript_HQ_OA1_4MF_transcript16143/f2p0/3083	0.000100109	0.000101445	8.71e-05	962.181
transcript_HQ_OA1_4MF_transcript35219/f14p0/1381	8.94e-05	0.000100326	9.9e-05	962.174
transcript_HQ_OA1_4MF_transcript17903/f4p0/2898	8.97e-05	9.24e-05	0.000106436	961.917
transcript_HQ_OA1_4MF_transcript37673/f2p0/683	9.79e-05	9.22e-05	9.84e-05	961.631
transcript_HQ_OA1_4MF_transcript32637/f2p0/1735	8.95e-05	9.4e-05	0.000104926	961.352
transcript_HQ_OA1_4MF_transcript36789/f5p0/984	9.23e-05	9.92e-05	9.64e-05	959.833
transcript_HQ_OA1_4MF_transcript19504/f67p0/2677	8.94e-05	0.00010448	9.38e-05	959.132
transcript_HQ_OA1_4MF_transcript22642/f3p0/2494	9.56e-05	9.58e-05	9.61e-05	958.568
transcript_HQ_OA1_4MF_transcript31741/f18p0/1814	8.78e-05	9.89e-05	0.000100772	958.443
transcript_HQ_OA1_4MF_transcript32773/f20p0/1700	9.33e-05	9.51e-05	9.91e-05	958.215
transcript_HQ_OA1_4MF_transcript34838/f2p0/1456	9.73e-05	9.62e-05	9.39e-05	958.129
transcript_HQ_OA1_4MF_transcript24602/f8p0/2315	9.31e-05	9.13e-05	0.000102989	958.06
transcript_HQ_OA1_4MF_transcript18760/f2p0/2783	8.93e-05	9.99e-05	9.81e-05	957.563
transcript_HQ_OA1_4MF_transcript17363/f2p0/2933	9.73e-05	8.73e-05	0.000102496	957.308
transcript_HQ_OA1_4MF_transcript37932/f6p0/577	8.78e-05	8.57e-05	0.000113642	957.009
transcript_HQ_OA1_4MF_transcript38075/f5p0/510	9.6e-05	9.98e-05	9.1e-05	956.076
transcript_HQ_OA1_4MF_transcript27641/f15p0/1937	9.89e-05	9.42e-05	9.36e-05	955.897
transcript_HQ_OA1_4MF_transcript36079/f11p0/1115	9.53e-05	9.27e-05	9.83e-05	954.427
transcript_HQ_OA1_4MF_transcript14384/f2p0/3289	0.000100716	9.17e-05	9.38e-05	954.012
transcript_HQ_OA1_4MF_transcript38023/f13p0/538	9.91e-05	8.82e-05	9.87e-05	953.498
transcript_HQ_OA1_4MF_transcript25355/f158p0/2104	9.51e-05	9.33e-05	9.7e-05	951.1
transcript_HQ_OA1_4MF_transcript36353/f11p0/1141	9.87e-05	9.09e-05	9.54e-05	950.132
transcript_HQ_OA1_4MF_transcript21691/f319p0/2328	9.13e-05	9.52e-05	9.84e-05	949.726
transcript_HQ_OA1_4MF_transcript27783/f2p0/2119	9.01e-05	9.66e-05	9.81e-05	949.511
transcript_HQ_OA1_4MF_transcript30380/f19p0/1877	9.62e-05	9.31e-05	9.54e-05	949.101
transcript_HQ_OA1_4MF_transcript18558/f71p0/2608	9.38e-05	9.33e-05	9.69e-05	946.88
transcript_HQ_OA1_4MF_transcript27149/f3p0/2159	9.11e-05	9.45e-05	9.84e-05	946.795
transcript_HQ_OA1_4MF_transcript36966/f5p0/903	9.17e-05	9.56e-05	9.67e-05	946.612
transcript_HQ_OA1_4MF_transcript36744/f2p0/1006	9.41e-05	9.39e-05	9.59e-05	946.242
transcript_HQ_OA1_4MF_transcript34132/f2p0/1561	9.34e-05	9.38e-05	9.65e-05	945.815
transcript_HQ_OA1_4MF_transcript37098/f6p0/885	9.25e-05	9.24e-05	9.89e-05	945.789
transcript_HQ_OA1_4MF_transcript37788/f2p0/643	8.72e-05	8.71e-05	0.000109316	945.542
transcript_HQ_OA1_4MF_transcript37962/f2p0/562	9.95e-05	9.51e-05	8.9e-05	945.194
transcript_HQ_OA1_4MF_transcript36665/f4p0/1029	9.62e-05	9.29e-05	9.45e-05	944.91
transcript_HQ_OA1_4MF_transcript8091/f12p0/5685	9.16e-05	9.68e-05	9.49e-05	944.504
transcript_HQ_OA1_4MF_transcript27032/f100p0/2031	8.84e-05	9.02e-05	0.000104712	944.358
transcript_HQ_OA1_4MF_transcript35323/f17p0/1378	9.71e-05	9.11e-05	9.49e-05	943.838
transcript_HQ_OA1_4MF_transcript13465/f6p0/3444	9.4e-05	8.76e-05	0.000101243	942.909
transcript_HQ_OA1_4MF_transcript36992/f6p0/902	9.16e-05	9e-05	0.000100772	941.211
transcript_HQ_OA1_4MF_transcript17585/f35p0/2842	9.13e-05	9.54e-05	9.53e-05	939.872
transcript_HQ_OA1_4MF_transcript16062/f124p0/2848	9.39e-05	9.05e-05	9.74e-05	939.339
transcript_HQ_OA1_4MF_transcript19291/f3p0/2743	9.18e-05	9.06e-05	9.89e-05	937.618
transcript_HQ_OA1_4MF_transcript10823/f4p0/4334	9.29e-05	9.07e-05	9.76e-05	937.114
transcript_HQ_OA1_4MF_transcript23365/f2p0/2430	9.12e-05	9.17e-05	9.81e-05	936.621
transcript_HQ_OA1_4MF_transcript36641/f5p0/1032	8.99e-05	9.06e-05	0.000100312	935.959
transcript_HQ_OA1_4MF_transcript38036/f2p0/525	9.05e-05	9.15e-05	9.87e-05	935.785
transcript_HQ_OA1_4MF_transcript36340/f2p0/1127	9.3e-05	9.3e-05	9.48e-05	935.724
transcript_HQ_OA1_4MF_transcript36852/f3p0/980	9.12e-05	8.95e-05	9.97e-05	934.643
transcript_HQ_OA1_4MF_transcript21017/f16p0/2604	9.31e-05	8.86e-05	9.83e-05	933.53
transcript_HQ_OA1_4MF_transcript21365/f11p0/2563	8.96e-05	8.96e-05	0.000100547	932.573
transcript_HQ_OA1_4MF_transcript30062/f28p0/1922	9.23e-05	8.96e-05	9.76e-05	931.835
transcript_HQ_OA1_4MF_transcript37163/f2p0/884	9.26e-05	9.44e-05	9.21e-05	930.326
transcript_HQ_OA1_4MF_transcript36566/f11p0/1055	9.3e-05	9.72e-05	8.85e-05	929.171
transcript_HQ_OA1_4MF_transcript19293/f20p0/2669	8.97e-05	9.22e-05	9.68e-05	928.962
transcript_HQ_OA1_4MF_transcript35100/f12p0/1397	9.75e-05	8.84e-05	9.24e-05	927.528
transcript_HQ_OA1_4MF_transcript10177/f16p0/4888	9.43e-05	8.92e-05	9.42e-05	925.748
transcript_HQ_OA1_4MF_transcript25154/f2p0/2279	9.19e-05	8.79e-05	9.76e-05	924.535
transcript_HQ_OA1_4MF_transcript32808/f7p0/1711	8.66e-05	8.95e-05	0.000101008	923.755
transcript_HQ_OA1_4MF_transcript36373/f4p0/1116	8.78e-05	9.23e-05	9.65e-05	922.022
transcript_HQ_OA1_4MF_transcript37171/f4p0/858	8.18e-05	9.57e-05	9.89e-05	921.309
transcript_HQ_OA1_4MF_transcript35726/f24p0/1258	9.49e-05	8.89e-05	9.24e-05	920.495
transcript_HQ_OA1_4MF_transcript36006/f9p0/1216	9.93e-05	7.43e-05	0.000102293	919.479
transcript_HQ_OA1_4MF_transcript27230/f3p0/2160	8.55e-05	7.83e-05	0.000111864	918.792
transcript_HQ_OA1_4MF_transcript22727/f5p0/2442	8.91e-05	9.12e-05	9.49e-05	917.322
transcript_HQ_OA1_4MF_transcript37391/f2p0/807	9.46e-05	8.94e-05	9.12e-05	917.267
transcript_HQ_OA1_4MF_transcript11529/f43p0/3718	9.11e-05	8.84e-05	9.55e-05	916.752
transcript_HQ_OA1_4MF_transcript28982/f38p0/1867	8.96e-05	9.28e-05	9.23e-05	915.788
transcript_HQ_OA1_4MF_transcript16456/f2p0/3066	9.28e-05	8.74e-05	9.44e-05	915.313
transcript_HQ_OA1_4MF_transcript14259/f2p0/3322	9.19e-05	8.73e-05	9.52e-05	914.514
transcript_HQ_OA1_4MF_transcript36603/f4p0/1047	9.14e-05	9.4e-05	8.89e-05	914.371
transcript_HQ_OA1_4MF_transcript27082/f180p0/1873	8.94e-05	9.25e-05	9.24e-05	914.312
transcript_HQ_OA1_4MF_transcript35978/f5p0/1077	9.42e-05	8.58e-05	9.41e-05	914.041
transcript_HQ_OA1_4MF_transcript31201/f21p0/1816	8.57e-05	9.03e-05	9.81e-05	913.94
transcript_HQ_OA1_4MF_transcript36599/f3p0/1056	8.74e-05	9.16e-05	9.5e-05	913.491
transcript_HQ_OA1_4MF_transcript37414/f4p0/794	9.48e-05	8.87e-05	9.06e-05	913.251
transcript_HQ_OA1_4MF_transcript36345/f16p0/1090	8.86e-05	8.64e-05	9.88e-05	912.794
transcript_HQ_OA1_4MF_transcript37367/f5p0/813	9.06e-05	9.37e-05	8.96e-05	912.677
transcript_HQ_OA1_4MF_transcript33723/f12p0/1485	9.15e-05	9.11e-05	9.12e-05	912.633
transcript_HQ_OA1_4MF_transcript36465/f5p0/967	8.79e-05	9.34e-05	9.21e-05	911.144
transcript_HQ_OA1_4MF_transcript23682/f5p0/2412	0.000102851	8.33e-05	8.7e-05	910.745
transcript_HQ_OA1_4MF_transcript34670/f24p0/1405	8.72e-05	8.63e-05	9.88e-05	907.809
transcript_HQ_OA1_4MF_transcript23107/f2p0/2448	8.93e-05	8.58e-05	9.69e-05	906.583
transcript_HQ_OA1_4MF_transcript37728/f3p0/663	8.8e-05	8.76e-05	9.55e-05	903.649
transcript_HQ_OA1_4MF_transcript27247/f2p0/2153	8.97e-05	8.49e-05	9.64e-05	903.647
transcript_HQ_OA1_4MF_transcript18230/f2p0/2792	8.69e-05	9.29e-05	9.07e-05	901.581
transcript_HQ_OA1_4MF_transcript36226/f4p0/1156	9.02e-05	8.28e-05	9.74e-05	901.213
transcript_HQ_OA1_4MF_transcript38146/f5p0/454	8.91e-05	8.16e-05	9.95e-05	900.775
transcript_HQ_OA1_4MF_transcript36504/f6p0/1063	0.000104339	7.05e-05	9.53e-05	900.291
transcript_HQ_OA1_4MF_transcript37839/f2p0/609	9.04e-05	8.83e-05	9.07e-05	897.927
transcript_HQ_OA1_4MF_transcript31668/f4p0/1840	9.11e-05	8.68e-05	9.13e-05	897.453
transcript_HQ_OA1_4MF_transcript37851/f3p0/580	8.94e-05	8.13e-05	9.81e-05	896.128
transcript_HQ_OA1_4MF_transcript34500/f15p0/1502	8.55e-05	8.71e-05	9.61e-05	896.007
transcript_HQ_OA1_4MF_transcript17587/f3p0/2811	9.15e-05	8.83e-05	8.88e-05	895.392
transcript_HQ_OA1_4MF_transcript36991/f2p0/919	9.1e-05	8.57e-05	9.19e-05	895.188
transcript_HQ_OA1_4MF_transcript29566/f4p0/1986	9.01e-05	9.41e-05	8.42e-05	894.895
transcript_HQ_OA1_4MF_transcript35569/f8p0/1294	8.44e-05	8.89e-05	9.51e-05	894.82
transcript_HQ_OA1_4MF_transcript31623/f23p0/1797	8.88e-05	9.03e-05	8.92e-05	894.294
transcript_HQ_OA1_4MF_transcript36970/f2p0/952	8.87e-05	8.65e-05	9.25e-05	892.415
transcript_HQ_OA1_4MF_transcript26430/f44p0/1985	8.2e-05	8.84e-05	9.73e-05	892.336
transcript_HQ_OA1_4MF_transcript36648/f8p0/1032	8.74e-05	9.09e-05	8.93e-05	891.815
transcript_HQ_OA1_4MF_transcript35668/f2p0/1235	8.7e-05	9.11e-05	8.93e-05	891.543
transcript_HQ_OA1_4MF_transcript37433/f6p0/797	9.02e-05	8.17e-05	9.52e-05	890.327
transcript_HQ_OA1_4MF_transcript37278/f4p0/842	8.61e-05	8.52e-05	9.54e-05	889.12
transcript_HQ_OA1_4MF_transcript36296/f4p0/1129	8.61e-05	8.87e-05	9.19e-05	888.901
transcript_HQ_OA1_4MF_transcript18416/f9p0/2805	9.27e-05	8.67e-05	8.71e-05	888.288
transcript_HQ_OA1_4MF_transcript34821/f3p0/1454	9.03e-05	8.59e-05	9.02e-05	888.09
transcript_HQ_OA1_4MF_transcript36732/f6p0/971	8.91e-05	9.3e-05	8.37e-05	886.318
transcript_HQ_OA1_4MF_transcript19682/f4p0/2703	8.73e-05	8.58e-05	9.23e-05	884.765
transcript_HQ_OA1_4MF_transcript34961/f13p0/1285	9.23e-05	8.47e-05	8.84e-05	884.595
transcript_HQ_OA1_4MF_transcript23024/f15p0/2379	8.8e-05	8.54e-05	9.19e-05	884.434
transcript_HQ_OA1_4MF_transcript37332/f3p0/823	8.54e-05	8.87e-05	9.09e-05	883.393
transcript_HQ_OA1_4MF_transcript26681/f2p0/2210	8.68e-05	8.8e-05	9.01e-05	882.886
transcript_HQ_OA1_4MF_transcript36044/f4p0/1203	8.27e-05	8.46e-05	9.7e-05	880.779
transcript_HQ_OA1_4MF_transcript32103/f18p0/1742	8.52e-05	8.53e-05	9.35e-05	879.962
transcript_HQ_OA1_4MF_transcript25632/f4p0/2247	9.11e-05	8.34e-05	8.95e-05	879.933
transcript_HQ_OA1_4MF_transcript37559/f9p0/743	8.42e-05	8.73e-05	9.2e-05	878.291
transcript_HQ_OA1_4MF_transcript20901/f4p0/2610	8.59e-05	8.25e-05	9.49e-05	877.73
transcript_HQ_OA1_4MF_transcript27320/f2p0/2163	8.71e-05	8.75e-05	8.84e-05	876.635
transcript_HQ_OA1_4MF_transcript35275/f3p0/1393	8.56e-05	8.68e-05	9.03e-05	875.751
transcript_HQ_OA1_4MF_transcript37424/f3p0/795	8.32e-05	8.02e-05	9.91e-05	875.156
transcript_HQ_OA1_4MF_transcript37803/f2p0/623	8.66e-05	9.52e-05	8.04e-05	874.108
transcript_HQ_OA1_4MF_transcript28024/f22p0/2084	8.44e-05	8.51e-05	9.22e-05	872.612
transcript_HQ_OA1_4MF_transcript35660/f2p0/1293	8.5e-05	9e-05	8.65e-05	871.573
transcript_HQ_OA1_4MF_transcript26997/f47p0/2037	8.79e-05	7.97e-05	9.32e-05	869.319
transcript_HQ_OA1_4MF_transcript36460/f6p0/1079	8.39e-05	8.79e-05	8.89e-05	868.845
transcript_HQ_OA1_4MF_transcript34478/f2p0/1510	8.27e-05	8.33e-05	9.46e-05	868.795
transcript_HQ_OA1_4MF_transcript34917/f2p0/1434	8.16e-05	8.76e-05	9.12e-05	867.919
transcript_HQ_OA1_4MF_transcript26632/f3p0/2206	8.92e-05	8.5e-05	8.6e-05	867.394
transcript_HQ_OA1_4MF_transcript28812/f7p0/2024	8.6e-05	8.66e-05	8.73e-05	866.262
transcript_HQ_OA1_4MF_transcript15436/f40p0/3155	8.37e-05	8.38e-05	9.2e-05	864.827
transcript_HQ_OA1_4MF_transcript38248/f3p0/409	8.8e-05	7.85e-05	9.28e-05	864.71
transcript_HQ_OA1_4MF_transcript23216/f47p0/2351	8.07e-05	8.57e-05	9.29e-05	864.679
transcript_HQ_OA1_4MF_transcript35854/f10p0/1261	8.84e-05	8.35e-05	8.73e-05	864.213
transcript_HQ_OA1_4MF_transcript22595/f33p0/2469	8.53e-05	8.37e-05	9.02e-05	863.721
transcript_HQ_OA1_4MF_transcript36523/f16p0/1052	8.71e-05	8.45e-05	8.68e-05	861.417
transcript_HQ_OA1_4MF_transcript37813/f5p0/624	9.28e-05	8.43e-05	8.13e-05	861.177
transcript_HQ_OA1_4MF_transcript37514/f2p0/773	8.66e-05	8.65e-05	8.51e-05	860.61
transcript_HQ_OA1_4MF_transcript20970/f2p0/2557	8.3e-05	8.7e-05	8.81e-05	860.544
transcript_HQ_OA1_4MF_transcript31484/f9p0/1826	8.05e-05	9.04e-05	8.71e-05	860.088
transcript_HQ_OA1_4MF_transcript38123/f2p0/486	8.45e-05	8.52e-05	8.8e-05	858.951
transcript_HQ_OA1_4MF_transcript36466/f7p0/1084	8.23e-05	8.64e-05	8.87e-05	857.919
transcript_HQ_OA1_4MF_transcript10395/f15p0/4645	8.49e-05	8.21e-05	9.04e-05	857.708
transcript_HQ_OA1_4MF_transcript25873/f2p0/2252	8.6e-05	8.61e-05	8.46e-05	855.382
transcript_HQ_OA1_4MF_transcript37385/f2p0/806	8.36e-05	8.4e-05	8.87e-05	854.243
transcript_HQ_OA1_4MF_transcript31154/f2p0/1610	9.33e-05	7.94e-05	8.35e-05	853.677
transcript_HQ_OA1_4MF_transcript37885/f2p0/592	9.01e-05	8.63e-05	7.95e-05	853.108
transcript_HQ_OA1_4MF_transcript19071/f46p0/2574	8.35e-05	7.97e-05	9.26e-05	852.957
transcript_HQ_OA1_4MF_transcript37459/f2p0/787	8.31e-05	8.73e-05	8.54e-05	852.488
transcript_HQ_OA1_4MF_transcript37274/f5p0/839	8.9e-05	7.9e-05	8.77e-05	852.438
transcript_HQ_OA1_4MF_transcript34722/f2p0/1435	8.72e-05	8.74e-05	8.11e-05	852.364
transcript_HQ_OA1_4MF_transcript38330/f2p0/319	8.82e-05	9.47e-05	7.23e-05	850.643
transcript_HQ_OA1_4MF_transcript18990/f36p0/2575	8.29e-05	8.54e-05	8.64e-05	848.778
transcript_HQ_OA1_4MF_transcript33842/f27p0/1574	8.29e-05	8.28e-05	8.88e-05	848.648
transcript_HQ_OA1_4MF_transcript36357/f3p0/1121	8.19e-05	8.36e-05	8.85e-05	847.002
transcript_HQ_OA1_4MF_transcript36341/f6p0/1126	8.24e-05	7.86e-05	9.29e-05	846.272
transcript_HQ_OA1_4MF_transcript21928/f154p0/2359	8.06e-05	8.58e-05	8.75e-05	846.136
transcript_HQ_OA1_4MF_transcript35295/f4p0/1363	8.42e-05	8.76e-05	8.19e-05	845.95
transcript_HQ_OA1_4MF_transcript37964/f2p0/562	7.65e-05	8.84e-05	8.89e-05	845.936
transcript_HQ_OA1_4MF_transcript15925/f254p0/2722	8.14e-05	8.2e-05	9.01e-05	844.976
transcript_HQ_OA1_4MF_transcript25499/f6p0/2281	8.72e-05	8.28e-05	8.32e-05	844.071
transcript_HQ_OA1_4MF_transcript15669/f83p0/3008	7.62e-05	8.36e-05	9.32e-05	843.547
transcript_HQ_OA1_4MF_transcript35433/f3p0/1328	8.11e-05	8.04e-05	9.16e-05	843.455
transcript_HQ_OA1_4MF_transcript35127/f5p0/1394	8.08e-05	8.24e-05	8.91e-05	841.081
transcript_HQ_OA1_4MF_transcript22895/f267p0/2181	8.83e-05	7.94e-05	8.45e-05	840.604
transcript_HQ_OA1_4MF_transcript35927/f5p0/1207	8.4e-05	8.44e-05	8.36e-05	839.738
transcript_HQ_OA1_4MF_transcript33895/f3p0/1592	8.3e-05	8.36e-05	8.52e-05	839.346
transcript_HQ_OA1_4MF_transcript27108/f2p0/2178	8.39e-05	8.23e-05	8.49e-05	836.945
transcript_HQ_OA1_4MF_transcript15341/f77p0/2832	8.22e-05	8.17e-05	8.71e-05	836.533
transcript_HQ_OA1_4MF_transcript34752/f2p0/1495	8.23e-05	8.12e-05	8.75e-05	836.476
transcript_HQ_OA1_4MF_transcript27734/f16p0/2075	8.2e-05	8.05e-05	8.84e-05	836.282
transcript_HQ_OA1_4MF_transcript25801/f2p0/2249	8.21e-05	8.4e-05	8.47e-05	836.213
transcript_HQ_OA1_4MF_transcript17491/f8p0/2871	8.01e-05	8.03e-05	9.04e-05	836.008
transcript_HQ_OA1_4MF_transcript35105/f9p0/1414	7.68e-05	8.99e-05	8.4e-05	835.709
transcript_HQ_OA1_4MF_transcript31720/f33p0/1730	8.79e-05	8.02e-05	8.25e-05	835.488
transcript_HQ_OA1_4MF_transcript27909/f11p0/2100	8.07e-05	7.61e-05	9.34e-05	833.708
transcript_HQ_OA1_4MF_transcript28136/f5p0/2097	7.8e-05	8.16e-05	9.03e-05	833.287
transcript_HQ_OA1_4MF_transcript37920/f2p0/575	8.58e-05	8.43e-05	7.98e-05	832.978
transcript_HQ_OA1_4MF_transcript36186/f11p0/1141	8.53e-05	7.98e-05	8.47e-05	832.891
transcript_HQ_OA1_4MF_transcript16424/f7p0/3042	7.91e-05	7.92e-05	9.07e-05	829.981
transcript_LQ_OA1_4MF_transcript30578/f2p0/1882	8.54e-05	8.14e-05	8.21e-05	829.721
transcript_HQ_OA1_4MF_transcript35853/f3p0/1246	7.87e-05	8.49e-05	8.52e-05	829.418
transcript_HQ_OA1_4MF_transcript36982/f2p0/933	7.73e-05	7.83e-05	9.32e-05	829.199
transcript_HQ_OA1_4MF_transcript35070/f4p0/1417	8.35e-05	8.05e-05	8.46e-05	828.705
transcript_HQ_OA1_4MF_transcript27815/f49p0/2076	7.93e-05	8.08e-05	8.84e-05	828.179
transcript_HQ_OA1_4MF_transcript35694/f9p0/1233	8.41e-05	7.77e-05	8.66e-05	827.886
transcript_HQ_OA1_4MF_transcript19058/f14p0/2691	8.06e-05	8.12e-05	8.63e-05	827.195
transcript_HQ_OA1_4MF_transcript34800/f2p0/1473	8.26e-05	7.84e-05	8.71e-05	827.026
transcript_HQ_OA1_4MF_transcript33268/f19p0/1615	8.19e-05	8.07e-05	8.55e-05	826.911
transcript_HQ_OA1_4MF_transcript34765/f20p0/1462	8.13e-05	8.45e-05	8.21e-05	826.493
transcript_HQ_OA1_4MF_transcript18912/f174p0/2507	7.92e-05	8.36e-05	8.44e-05	824.009
transcript_HQ_OA1_4MF_transcript27808/f2p0/2128	8.1e-05	8.05e-05	8.56e-05	823.796
transcript_HQ_OA1_4MF_transcript28713/f3p0/2051	8.05e-05	8.3e-05	8.36e-05	823.645
transcript_HQ_OA1_4MF_transcript27472/f2p0/2171	8.12e-05	8.16e-05	8.4e-05	822.722
transcript_HQ_OA1_4MF_transcript35490/f11p0/1338	8.14e-05	8e-05	8.52e-05	821.675
transcript_HQ_OA1_4MF_transcript35485/f3p0/1332	8.23e-05	8.15e-05	8.26e-05	821.145
transcript_HQ_OA1_4MF_transcript22603/f11p0/2453	8.04e-05	7.65e-05	8.89e-05	819.255
transcript_HQ_OA1_4MF_transcript33100/f36p0/1629	8.12e-05	7.81e-05	8.64e-05	818.604
transcript_HQ_OA1_4MF_transcript18918/f23p0/2758	8.08e-05	7.79e-05	8.68e-05	818.212
transcript_HQ_OA1_4MF_transcript26226/f88p0/2149	8.29e-05	7.89e-05	8.35e-05	817.358
transcript_HQ_OA1_4MF_transcript19358/f41p0/2706	8.08e-05	8e-05	8.35e-05	814.105
transcript_HQ_OA1_4MF_transcript18864/f22p0/2727	8.25e-05	8.06e-05	8.1e-05	813.639
transcript_HQ_OA1_4MF_transcript34666/f7p0/1481	7.77e-05	8.41e-05	8.22e-05	813.314
transcript_HQ_OA1_4MF_transcript23688/f2p0/2405	7.47e-05	8.55e-05	8.31e-05	811.149
transcript_HQ_OA1_4MF_transcript36378/f2p0/1125	8.64e-05	8.01e-05	7.68e-05	810.987
transcript_HQ_OA1_4MF_transcript35425/f4p0/1350	8.47e-05	7.83e-05	8e-05	810.047
transcript_HQ_OA1_4MF_transcript32915/f9p0/1672	7.92e-05	8.08e-05	8.28e-05	809.253
transcript_HQ_OA1_4MF_transcript19279/f2p0/2750	7.8e-05	7.73e-05	8.74e-05	809.053
transcript_HQ_OA1_4MF_transcript32477/f15p0/1675	8.08e-05	7.85e-05	8.34e-05	808.846
transcript_HQ_OA1_4MF_transcript32371/f3p0/1763	7.94e-05	7.55e-05	8.77e-05	808.487
transcript_HQ_OA1_4MF_transcript36809/f6p0/991	7.58e-05	8.22e-05	8.45e-05	808.371
transcript_HQ_OA1_4MF_transcript36196/f9p0/1170	7.86e-05	8.33e-05	8.03e-05	807.142
transcript_HQ_OA1_4MF_transcript34064/f6p0/1569	8.11e-05	8.09e-05	8.01e-05	806.826
transcript_HQ_OA1_4MF_transcript38191/f3p0/444	7.48e-05	8.35e-05	8.36e-05	806.743
transcript_HQ_OA1_4MF_transcript36349/f6p0/1125	7.96e-05	8.05e-05	8.19e-05	806.568
transcript_HQ_OA1_4MF_transcript34651/f18p0/1477	8.42e-05	8.13e-05	7.59e-05	804.569
transcript_HQ_OA1_4MF_transcript33884/f32p0/1518	8e-05	8.12e-05	8.01e-05	804.06
transcript_HQ_OA1_4MF_transcript36451/f8p0/1082	7.79e-05	7.67e-05	8.65e-05	803.397
transcript_HQ_OA1_4MF_transcript14394/f10p0/3280	7.93e-05	7.75e-05	8.41e-05	802.714
transcript_HQ_OA1_4MF_transcript29776/f14p0/1958	7.96e-05	8.03e-05	8.04e-05	801.232
transcript_HQ_OA1_4MF_transcript27682/f11p0/2116	7.55e-05	7.68e-05	8.8e-05	800.881
transcript_HQ_OA1_4MF_transcript14518/f12p0/3241	7.87e-05	8.04e-05	8.11e-05	800.577
transcript_HQ_OA1_4MF_transcript38069/f2p0/512	7.9e-05	8.18e-05	7.93e-05	800.328
transcript_HQ_OA1_4MF_transcript32425/f2p0/1753	8.19e-05	7.77e-05	8.01e-05	798.67
transcript_HQ_OA1_4MF_transcript37819/f2p0/569	7.41e-05	8.76e-05	7.76e-05	797.734
transcript_HQ_OA1_4MF_transcript34350/f20p0/1499	8.07e-05	7.96e-05	7.86e-05	796.322
transcript_HQ_OA1_4MF_transcript30691/f45p0/1624	8.12e-05	7.43e-05	8.32e-05	795.879
transcript_HQ_OA1_4MF_transcript37122/f8p0/853	7.96e-05	8.04e-05	7.79e-05	793.286
transcript_HQ_OA1_4MF_transcript30805/f31p0/1834	7.96e-05	7.72e-05	8.1e-05	792.914
transcript_HQ_OA1_4MF_transcript37320/f7p0/829	7.73e-05	8.17e-05	7.88e-05	792.801
transcript_HQ_OA1_4MF_transcript35233/f11p0/1378	7.82e-05	7.81e-05	8.15e-05	792.714
transcript_HQ_OA1_4MF_transcript37784/f4p0/644	7.8e-05	6.85e-05	9.12e-05	792.314
transcript_HQ_OA1_4MF_transcript16869/f4p0/2959	7.86e-05	7.75e-05	8.15e-05	792.13
transcript_HQ_OA1_4MF_transcript18519/f25p0/2558	7.93e-05	7.5e-05	8.32e-05	791.965
transcript_HQ_OA1_4MF_transcript35475/f2p0/1338	7.13e-05	8.03e-05	8.59e-05	791.512
transcript_HQ_OA1_4MF_transcript22180/f2p0/2501	7.81e-05	7.64e-05	8.23e-05	789.215
transcript_HQ_OA1_4MF_transcript35456/f3p0/1339	7.56e-05	7.75e-05	8.35e-05	788.333
transcript_HQ_OA1_4MF_transcript35342/f11p0/1357	7.65e-05	7.64e-05	8.34e-05	787.903
[truncated: 17,788 more rows]

## Sheet: 2-4 Symbiodinium
Gene_id	TPM1	TPM2	TPM3	TPM_MEAN
[truncated: 131 more rows]
