# Supplementary material for: Full-Length Transcriptome Sequencing of the Scleractinian Coral Montipora foliosa Reveals the Gene Expression Profile of Coral–Zooxanthellae Holobiont
Source: Biology (Basel). 2021 Dec 5;10(12):1274. doi: 10.3390/biology10121274 (PMC8698432; doi:10.3390/biology10121274)
Supplement: Supplementary file 1 [file biology-10-01274-s001.zip › biology-1458201 - supplementary/Table s3 Enrichment result_round2.xlsx]

## Sheet: 3-1 MF-ALL
Class	Term	P-val
GO	cell-matrix adhesion;biological_process	0
GO	intracellular;cellular_component	0
GO	translation;biological_process	0
GO	structural constituent of ribosome;molecular_function	0
GO	ribosome;cellular_component	0
GO	bioluminescence;biological_process	0
GO	fungal-type cell wall organization;biological_process	0.00387597
GO	peptide-methionine (R)-S-oxide reductase activity;molecular_function	0.00519481
GO	rRNA binding;molecular_function	0.008
GO	cytokinesis by binary fission;biological_process	0.015
GO	cellular iron ion homeostasis;biological_process	0.0151515
GO	ferric iron binding;molecular_function	0.0161128
GO	mitotic cell cycle spindle assembly checkpoint;biological_process	0.018
GO	mitochondrial respiratory chain complex III;cellular_component	0.0207792
GO	DNA-3-methyladenine glycosylase I activity;molecular_function	0.0222222
GO	mitochondrial electron transport, ubiquinol to cytochrome c;biological_process	0.0222805
GO	regulation of cell cycle;biological_process	0.0234934
GO	gas vesicle;cellular_component	0.0293333
GO	2 iron, 2 sulfur cluster binding;molecular_function	0.0315041
GO	large ribosomal subunit;cellular_component	0.032634
GO	fructose-bisphosphate aldolase activity;molecular_function	0.0336257
GO	eukaryotic initiation factor 4E binding;molecular_function	0.0338733
GO	intramolecular lyase activity;molecular_function	0.036129
GO	glutamine biosynthetic process;biological_process	0.0385757
GO	cell cycle;biological_process	0.039
GO	cytochrome-c oxidase activity;molecular_function	0.0397959
GO	nucleosome;cellular_component	0.0419727
GO	response to DNA damage stimulus;biological_process	0.0444204
GO	FANCM-MHF complex;cellular_component	0.0445931
GO	WASH complex;cellular_component	0.0447609
GO	autophagic vacuole assembly;biological_process	0.0447761
GO	phospholipase inhibitor activity;molecular_function	0.0476731
GO	negative regulation of translational initiation;biological_process	0.049435
GO	nucleosome assembly;biological_process	0.0496815
GO	mitochondrial proton-transporting ATP synthase complex, coupling factor F(o);cellular_component	0.05
KEGG	Genetic Information Processing; Translation; Ribosome	0
KEGG	Human Diseases; Neurodegenerative diseases; Alzheimer's disease	0.015
KEGG	Human Diseases; Neurodegenerative diseases; Huntington's disease	0.02
KEGG	Human Diseases; Neurodegenerative diseases; Parkinson's disease	0.024
KEGG	Metabolism; Energy metabolism; Oxidative phosphorylation	0.03
KEGG	Cellular Processes; Transport and catabolism; Phagosome	0.039
KEGG	Human Diseases; Infectious diseases: Bacterial; Pathogenic Escherichia coli infection	0.042
KEGG	Organismal Systems; Circulatory system; Cardiac muscle contraction	0.046
KOG	40S ribosomal protein S28;Translation, ribosomal structure and biogenesis	0.00144092
KOG	60S acidic ribosomal protein P0;Translation, ribosomal structure and biogenesis	0.00287356
KOG	60S ribosomal protein L18A;Translation, ribosomal structure and biogenesis	0.00420757
KOG	40S ribosomal protein S2/30S ribosomal protein S5;Translation, ribosomal structure and biogenesis	0.00428571
KOG	60S ribosomal protein L11;Translation, ribosomal structure and biogenesis	0.00748503
KOG	Basic region leucine zipper transcription factor;Transcription	0.00815494
KOG	Ribosomal protein S7;Translation, ribosomal structure and biogenesis	0.0134328
KOG	Translation elongation factor EF-1 alpha/Tu;Translation, ribosomal structure and biogenesis	0.0135338
KOG	G1/S-specific cyclin D;Cell cycle control, cell division, chromosome partitioning	0.0147059
KOG	G protein beta subunit-like protein;Signal transduction mechanisms	0.0170455
KOG	Glutamine synthetase;Amino acid transport and metabolism	0.0176471
KOG	40S ribosomal protein S14;Translation, ribosomal structure and biogenesis	0.0202312
KOG	Mitochondrial F1F0-ATP synthase, subunit g/ATP20;Energy production and conversion	0.0207715
KOG	Ferritin;Inorganic ion transport and metabolism	0.0222672
KOG	Calreticulin;Posttranslational modification, protein turnover, chaperones	0.0232558
KOG	Elongation factor 2;Translation, ribosomal structure and biogenesis	0.0241692
KOG	60s ribosomal protein L10;Translation, ribosomal structure and biogenesis	0.0247831
KOG	60S ribosomal protein L3 and related proteins;Translation, ribosomal structure and biogenesis	0.0258993
KOG	40S ribosomal protein S8;Translation, ribosomal structure and biogenesis	0.0280236
KOG	Acyl-CoA-binding protein;Lipid transport and metabolism	0.030445
KOG	Predicted membrane protein;Function unknown	0.0309598
KOG	Cyclophilin type peptidyl-prolyl cis-trans isomerase;Posttranslational modification, protein turnover, chaperones	0.0316265
KOG	Fructose-biphosphate aldolase;Carbohydrate transport and metabolism	0.0332829
KOG	Asparaginyl peptidases;Posttranslational modification, protein turnover, chaperones	0.0337458
KOG	Thioredoxin;Posttranslational modification, protein turnover, chaperones	0.0343511
KOG	Alpha tubulin;Cytoskeleton	0.0364238
KOG	G-protein beta subunit;General function prediction only	0.0364431
KOG	Myosin regulatory light chain, EF-Hand protein superfamily;Cytoskeleton	0.0367394
KOG	Glutathione S-transferase;Posttranslational modification, protein turnover, chaperones	0.0374037
KOG	Predicted membrane protein;Function unknown	0.0391304
KOG	Mitochondrial F1F0-ATP synthase, subunit delta/ATP16;Energy production and conversion	0.0401554
KOG	Histone H2B;Chromatin structure and dynamics	0.0409956
KOG	Cytochrome c oxidase, subunit VIa/COX13;Energy production and conversion	0.0411585
KOG	Actin depolymerizing factor;Cytoskeleton	0.0429185
KOG	Molecular chaperones GRP78/BiP/KAR2, HSP70 superfamily;Posttranslational modification, protein turnover, chaperones	0.0434783
KOG	Putative zinc transporter;Inorganic ion transport and metabolism	0.0438066
KOG	Glyceraldehyde 3-phosphate dehydrogenase;Carbohydrate transport and metabolism	0.0443491
Pfam	Green fluorescent protein	0
Pfam	Ribosomal protein S28e	0
Pfam	Ribosomal proteins L26 eukaryotic, L24P archaeal	0
Pfam	Ribosomal L39 protein	0
Pfam	SBE2, cell-qall formation	0.00130208
Pfam	Ribosomal protein L37e	0.00141643
Pfam	Ribosomal L37ae protein family	0.00146413
Pfam	Ribosomal protein S11	0.00148588
Pfam	IclR helix-turn-helix domain	0.002574
Pfam	Iron dependent repressor, N-terminal DNA binding domain	0.00258065
Pfam	E7 protein, Early protein	0.00291121
Pfam	Ribosomal protein S19	0.00434783
Pfam	Ribosomal protein S12/S23	0.00451807
Pfam	Ribosomal protein S14p/S29e	0.00611621
Pfam	TatD related DNase	0.00705053
Pfam	Mitochondrial ATP synthase B chain precursor (ATP-synt_B)	0.00840336
Pfam	Homeobox associated leucine zipper	0.009
Pfam	Ribosomal protein S9/S16	0.00900901
Pfam	Ribosomal protein S4/S9 N-terminal domain	0.0100604
Pfam	Ribosomal protein L11, RNA binding domain	0.0103093
Pfam	SelR domain	0.010568
Pfam	Ribosomal protein S5, N-terminal domain	0.0116429
Pfam	Ribosomal protein L6	0.011782
Pfam	Ribosomal L40e family	0.0118906
Pfam	Ribosomal protein L13	0.0134328
Pfam	Fructose-bisphosphate aldolase class-I	0.0146199
Pfam	L1 (late) protein	0.0146843
Pfam	Ribosomal protein L21e	0.0148588
Pfam	Ribosomal protein S13/S18	0.015444
Pfam	Uncharacterised protein family (UPF0239)	0.0155119
Pfam	Ferritin-like domain	0.0170512
Pfam	Protein of unknown function (DUF904)	0.018
Pfam	Rubrerythrin	0.0192503
Pfam	Ribosomal protein S5, C-terminal domain	0.0194805
Pfam	S4 domain	0.0204778
Pfam	A1 Propeptide	0.0215311
Pfam	Defensin propeptide	0.022113
Pfam	Ribosomal L38e protein family	0.0222552
Pfam	Ribosomal L27e protein family	0.0225653
Pfam	Mitotic checkpoint protein	0.023
Pfam	Methyladenine glycosylase	0.023845
Pfam	Ubiquitin family	0.024
Pfam	Ribosomal L29 protein	0.0246734
Pfam	Ribosomal protein L16p/L10e	0.0247718
Pfam	SecE/Sec61-gamma subunits of protein translocation complex	0.0251852
Pfam	Ribosomal protein S2	0.0256024
Pfam	Ribosomal protein S17	0.02574
Pfam	PCNA-associated factor	0.026087
Pfam	Ribosomal protein L3	0.0267062
Pfam	DNA binding protein S1FA	0.0273684
Pfam	ATP synthase subunit H	0.0286145
Pfam	Conotoxin	0.0325301
Pfam	Sulfite exporter TauE/SafE	0.0328467
Pfam	Predicted coiled-coil domain-containing protein (DUF2360)	0.0335025
Pfam	Microsomal signal peptidase 25 kDa subunit (SPC25)	0.0338219
Pfam	Protein of unknown function (DUF2370)	0.0344828
Pfam	Ubiquinol-cytochrome C reductase complex, 6.4kD protein	0.0349014
Pfam	Septum formation initiator	0.035
Pfam	Ubiquinol-cytochrome C reductase, UQCRX/QCR9 like	0.0363636
Pfam	Glutamine synthetase, catalytic domain	0.0363901
Pfam	Cytochrome c	0.0366032
Pfam	Ubiquitin-like domain	0.037
Pfam	Eukaryotic translation initiation factor 4E binding protein (EIF4EBP)	0.0377907
Pfam	Spumavirus aspartic protease (A9)	0.0389222
Pfam	Aspartic acid proteinase inhibitor	0.0402385
Pfam	Transmembrane proteins 14C	0.0403121
Pfam	Ribosomal protein L4/L1 family	0.0406386
Pfam	Ectatomin	0.0406504
Pfam	Ribosomal protein S15	0.0412903
Pfam	Elongation factor G, domain IV	0.0416667
Pfam	Basic region leucine zipper	0.042
Pfam	Tubulin/FtsZ family, GTPase domain	0.043
Pfam	Ubiquitin-like autophagy protein Apg12	0.0437236
Pfam	Peptidase family C1 propeptide	0.0438116
Pfam	Ribosomal protein L19e	0.0443131
Pfam	Mitochondrial large subunit ribosomal protein (Img2)	0.0447942
Pfam	Cadherin cytoplasmic region	0.0449944
Pfam	bZIP transcription factor	0.045
Pfam	Glutamine synthetase, beta-Grasp domain	0.0456491
Pfam	Fibronectin-attachment protein (FAP)	0.0460993
Pfam	Ribosomal protein L23	0.0465995
Pfam	DSS1/SEM1 family	0.0473373
Pfam	bZIP Maf transcription factor	0.048
Pfam	Chalcone isomerase-like	0.0480481
Pfam	Myelin proteolipid protein (PLP or lipophilin)	0.0484581
Pfam	Transcription initiation factor IID, 31kD subunit	0.0496454

## Sheet: 3-2 Sym-ALL
Class	Term	P-val
GO	carbonate dehydratase activity	5.95028e-09
GO	oxidoreductase activity, acting on the CH-CH group of donors	0.000959861
GO	heme binding	0.0039908
GO	NAD binding	0.0069453
GO	kinase activity	0.0145254
GO	oxidation-reduction process	0.0147434
GO	iron ion binding	0.016576
GO	heme binding	0.0284738
GO	carbohydrate metabolic process	0.0311493
GO	RNA helicase activity	0.0442127
KEGG	Vasopressin-regulated water reabsorption	0.00645161
KEGG	Starch and sucrose metabolism	0.0189274
KEGG	Salmonella infection	0.0238095
KEGG	Apoptosis	0.0294118
KOG	Predicted carbonic anhydrase involved in protection against oxidative damage	4.22123e-09
KOG	Dyneins, heavy chain	0.0775998
Pfam	Carbonic anhydrase	5.95028e-09
Pfam	Elongation factor Tu domain 2	0.000114148
Pfam	EGF-like domain	0.00346021
Pfam	ATPase domain predominantly from Archaea	0.00543136
Pfam	AAA domain (dynein-related subfamily)	0.0241978
Pfam	RNA helicase	0.0442127

## Sheet: 3-3 MF-special
Class	Term	P-val
GO	dynein complex binding;molecular_function	0
GO	chitin metabolic process;biological_process	0
GO	motor activity;molecular_function	0
GO	transcription factor binding;molecular_function	0
GO	carbonate dehydratase activity	5.95028e-09
GO	oxidoreductase activity, acting on the CH-CH group of donors	0.000959861
GO	heme binding	0.0039908
GO	protein dephosphorylation;biological_process	0.00660066
GO	NAD binding	0.0069453
GO	chitin binding;molecular_function	0.00793651
GO	kinase activity	0.0145254
GO	oxidation-reduction process	0.0147434
GO	viral envelope fusion with host membrane;biological_process	0.0149254
GO	iron ion binding	0.016576
GO	light-harvesting complex;cellular_component	0.0238908
GO	Golgi vesicle transport;biological_process	0.0263158
GO	protein-chromophore linkage;biological_process	0.0280899
GO	microtubule motor activity;molecular_function	0.0292208
GO	carbohydrate metabolic process	0.0311493
GO	protein transporter activity;molecular_function	0.032
GO	microtubule-based movement;biological_process	0.0379747
GO	RNA helicase activity	0.0442127
KEGG	Organismal Systems; Nervous system; Glutamatergic synapse	0
KEGG	Human Diseases; Cancers: Overview; Pathways in cancer	0
KEGG	Human Diseases; Substance dependence; Amphetamine addiction	0
KEGG	Organismal Systems; Nervous system; Dopaminergic synapse	0
KEGG	Organismal Systems; Endocrine system; Insulin signaling pathway	0
KEGG	Human Diseases; Endocrine and metabolic diseases; Non-alcoholic fatty liver disease (NAFLD)	0
KEGG	Human Diseases; Endocrine and metabolic diseases; Insulin resistance	0
KEGG	Human Diseases; Cardiovascular diseases; Viral myocarditis	0
KEGG	Environmental Information Processing; Signal transduction; MAPK signaling pathway	0
KEGG	Organismal Systems; Circulatory system; Cardiac muscle contraction	0
KEGG	Human Diseases; Cancers: Specific types; Colorectal cancer	0.00469484
KEGG	Organismal Systems; Nervous system; Retrograde endocannabinoid signaling	0.00502513
KEGG	Organismal Systems; Digestive system; Pancreatic secretion	0.00680272
KEGG	Organismal Systems; Endocrine system; Prolactin signaling pathway	0.00696864
KEGG	Human Diseases; Substance dependence; Morphine addiction	0.00729927
KEGG	Organismal Systems; Immune system; Chemokine signaling pathway	0.00793651
KEGG	Environmental Information Processing; Signal transduction; MAPK signaling pathway - fly	0.0104167
KEGG	Environmental Information Processing; Signal transduction; Phospholipase D signaling pathway	0.0106383
KEGG	Organismal Systems; Immune system; Natural killer cell mediated cytotoxicity	0.0144928
KEGG	Cellular Processes; Cellular community - eukaryotes; Gap junction	0.015
KEGG	Environmental Information Processing; Signaling molecules and interaction; Cell adhesion molecules (CAMs)	0.016129
KEGG	Human Diseases; Infectious diseases: Bacterial; Epithelial cell signaling in Helicobacter pylori infection	0.0163934
KEGG	Environmental Information Processing; Signal transduction; ErbB signaling pathway	0.0163934
KEGG	Organismal Systems; Nervous system; GABAergic synapse	0.0210526
KEGG	Organismal Systems; Endocrine system; Insulin secretion	0.0314136
KEGG	Organismal Systems; Immune system; Th17 cell differentiation	0.034375
KEGG	Human Diseases; Cancers: Specific types; Endometrial cancer	0.0344828
KEGG	Genetic Information Processing; Translation; mRNA surveillance pathway	0.038961
KEGG	Organismal Systems; Nervous system; Long-term depression	0.0402685
KEGG	Human Diseases; Infectious diseases: Viral; Herpes simplex infection	0.041958
KEGG	Organismal Systems; Endocrine system; Estrogen signaling pathway	0.0476191
KOG	Fibroblast/platelet-derived growth factor receptor and related receptor tyrosine kinases;Signal transduction mechanisms	0
KOG	Predicted carbonic anhydrase involved in protection against oxidative damage	4.22123e-09
KOG	Tetraspanin family integral membrane protein;General function prediction only	0.0153846
KOG	Junctional membrane complex protein Junctophilin and related MORN repeat proteins;General function prediction only	0.0229358
KOG	Cysteine proteinase Cathepsin F;Posttranslational modification, protein turnover, chaperones	0.0408451
Pfam	Chitin binding Peritrophin-A domain	0
Pfam	Ankyrin repeat	0
Pfam	Integrase core domain	0
Pfam	Myosin tail	0
Pfam	IQ calmodulin-binding motif	0
Pfam	ADP-ribosylation factor family	0
Pfam	Carbonic anhydrase	5.95028e-09
Pfam	Elongation factor Tu domain 2	0.000114148
Pfam	ATPase domain predominantly from Archaea	0.00543136
Pfam	Bacterial DNA-binding protein	0.00962861
Pfam	Phosphotyrosine interaction domain (PTB/PID)	0.00983607
Pfam	Peridinin-chlorophyll A binding protein	0.0231533
Pfam	Myosin N-terminal SH3-like domain	0.0238095
Pfam	AAA domain (dynein-related subfamily)	0.0241978
Pfam	Aspartyl protease	0.0260417
Pfam	Gtr1/RagA G protein conserved region	0.028169
Pfam	Syntaxin 6, N-terminal	0.0372881
Pfam	Tetraspanin family	0.037594
Pfam	RNA helicase	0.0442127
Pfam	Uso1 / p115 like vesicle tethering protein, C terminal region	0.0454545
Pfam	Homeobox associated leucine zipper	0.0480769
