# Supplementary material for: Full-Length Transcriptome Sequencing of the Scleractinian Coral Montipora foliosa Reveals the Gene Expression Profile of Coral–Zooxanthellae Holobiont
Source: Biology (Basel). 2021 Dec 5;10(12):1274. doi: 10.3390/biology10121274 (PMC8698432; doi:10.3390/biology10121274)
Supplement: Supplementary file 1 [file biology-10-01274-s001.zip › biology-1458201 - supplementary/Table s4 Symbiont related genes_round2.xlsx]

## Sheet: 4-1 recognize key genes
components	transcription	Species	Class	database	Identity	E_value	id	Subject_description (NR, NT, Swissprot)	Functional_description (KOG)	Functional_class (KOG)	Class_description (KOG)	Number of Isoform	TPM1	TPM2	TPM3	TPM_MEAN
﻿complement and its receptor	transcript_HQ_OA1_4MF_transcript9552/f17p0/5415	Acropora millepora	1-Scleractinia	NR	69.5	0	ABK78771.2	complement C3 [Acropora millepora]				9	2.39396e-05	2.5621e-05	2.7056e-05	255.389
﻿complement and its receptor	transcript_HQ_OA1_4MF_transcript14322/f7p0/3169	Acropora digitifera	1-Scleractinia	NR	70.3	3.5e-266	XP_015770890.1	PREDICTED: complement C2-like [Acropora digitifera]					1.44488e-05	1.48019e-05	1.76019e-05	156.175
﻿complement and its receptor	transcript_HQ_OA1_4MF_transcript35768/f2p0/1273	Acropora digitifera	1-Scleractinia	NT	80.513	1.94e-72	XM_015913744.1	PREDICTED: Acropora digitifera complement component 1 Q subcomponent-binding protein, mitochondrial-like (LOC107347781), mRNA					3.16396e-05	3.13179e-05	4.22811e-05	350.795
﻿complement and its receptor	transcript_HQ_OA1_4MF_transcript7977/f6p0/5708	Acropora digitifera	1-Scleractinia	NT	78.797	0	XM_015900771.1	PREDICTED: Acropora digitifera complement C3-like (LOC107335736), mRNA				2	3.41995e-06	3.2064e-06	3.32981e-06	33.1872
﻿complement and its receptor	transcript_HQ_OA1_4MF_transcript9552/f17p0/5415	Acropora digitifera	1-Scleractinia	NT	77.518	0	XM_015897672.1	PREDICTED: Acropora digitifera complement C3-like (LOC107332922), mRNA				9	2.39396e-05	2.5621e-05	2.7056e-05	255.389
lectin	transcript_HQ_OA1_4MF_transcript1942/f6p0/6817	Acropora digitifera	1-Scleractinia	NT	78.874	0	XM_015907736.1	PREDICTED: Acropora digitifera plectin-like (LOC107342247), transcript variant X3, mRNA					2.45872e-06	2.22835e-06	3.12638e-06	26.0448
lectin	transcript_HQ_OA1_4MF_transcript25792/f6p0/2255	Acropora digitifera	1-Scleractinia	NT	86.527	0	XM_015919834.1	PREDICTED: Acropora digitifera malectin-A-like (LOC107353505), mRNA					3.51809e-05	3.75694e-05	4.10284e-05	379.262
lectin	transcript_HQ_OA1_4MF_transcript831/f4p0/7454	Acropora digitifera	1-Scleractinia	NT	80.668	0	XM_015907736.1	PREDICTED: Acropora digitifera plectin-like (LOC107342247), transcript variant X3, mRNA					1.98013e-05	2.04383e-05	2.17883e-05	206.76
lectin	transcript_HQ_OA1_4MF_transcript4985/f2p0/6116	Acropora digitifera	1-Scleractinia	NT	81.259	0	XM_015907736.1	PREDICTED: Acropora digitifera plectin-like (LOC107342247), transcript variant X3, mRNA				1	0	0	0	0
lectin	transcript_HQ_OA1_4MF_transcript704/f2p0/7583	Acropora digitifera	1-Scleractinia	NT	78.339	0	XM_015907736.1	PREDICTED: Acropora digitifera plectin-like (LOC107342247), transcript variant X3, mRNA				9	7.89218e-07	6.35231e-07	1.55248e-06	9.92311
lectin	transcript_HQ_OA1_4MF_transcript14193/f2p0/3340	Acropora digitifera	1-Scleractinia	NR	47.1	1.2e-46	XP_015755184.1	PREDICTED: E-selectin-like [Acropora digitifera]					1.71402e-05	1.72722e-05	1.636e-05	169.241
lectin	transcript_HQ_OA1_4MF_transcript11667/f23p0/3684	Acropora digitifera	1-Scleractinia	NR	75.5	0	XP_015754588.1	PREDICTED: mannan-binding lectin serine protease 1-like isoform X1 [Acropora digitifera]					3.90359e-05	4.07758e-05	4.02147e-05	400.088
lectin	transcript_HQ_OA1_4MF_transcript1942/f6p0/6817	Acropora digitifera	1-Scleractinia	NR	59.5	0	XP_015763220.1	PREDICTED: plectin-like isoform X1 [Acropora digitifera]					2.45872e-06	2.22835e-06	3.12638e-06	26.0448
lectin	transcript_HQ_OA1_4MF_transcript22752/f2p0/2372	Acropora digitifera	1-Scleractinia	NR	68	2.3e-57	XP_015763621.1	PREDICTED: endoplasmic reticulum lectin 1-like [Acropora digitifera]					3.86515e-06	2.0771e-06	3.55465e-06	31.6563
lectin	transcript_HQ_OA1_4MF_transcript25792/f6p0/2255	Acropora digitifera	1-Scleractinia	NR	79.5	1.2e-116	XP_015775320.1	PREDICTED: malectin-A-like [Acropora digitifera]					3.51809e-05	3.75694e-05	4.10284e-05	379.262
lectin	transcript_HQ_OA1_4MF_transcript831/f4p0/7454	Acropora digitifera	1-Scleractinia	NR	69.4	0	XP_015763221.1	PREDICTED: plectin-like isoform X2 [Acropora digitifera]					1.98013e-05	2.04383e-05	2.17883e-05	206.76
lectin	transcript_HQ_OA1_4MF_transcript4985/f2p0/6116	Acropora digitifera	1-Scleractinia	NR	66.9	0	XP_015763221.1	PREDICTED: plectin-like isoform X2 [Acropora digitifera]				1	0	0	0	0
lectin	transcript_HQ_OA1_4MF_transcript704/f2p0/7583	Acropora digitifera	1-Scleractinia	NR	57.1	0	XP_015763221.1	PREDICTED: plectin-like isoform X2 [Acropora digitifera]				9	7.89218e-07	6.35231e-07	1.55248e-06	9.92311
lectin	transcript_HQ_OA1_4MF_transcript10944/f8p0/4289	Acropora digitifera	1-Scleractinia	KOG	30.8	2.4e-88	Hs15100168		C-type lectin	TV	Signal transduction mechanisms ; Defense mechanisms ;	1	1.5582e-06	4.82977e-06	6.58467e-06	43.2421
lectin	transcript_HQ_OA1_4MF_transcript13847/f5p0/3395	Acropora digitifera	1-Scleractinia	KOG	31.2	3.9e-12	Hs4505245		C-type lectin	TV	Signal transduction mechanisms ; Defense mechanisms ;	1	2.71167e-05	2.80409e-05	2.85015e-05	278.864
lectin	transcript_HQ_OA1_4MF_transcript12983/f4p0/3554	Acropora digitifera	1-Scleractinia	KOG	36.8	2.1e-101	Hs15100168		C-type lectin	TV	Signal transduction mechanisms ; Defense mechanisms ;		5.7876e-06	6.48339e-06	6.6382e-06	63.0306
lectin	transcript_HQ_OA1_4MF_transcript14053/f5p0/3386	Acropora digitifera	1-Scleractinia	KOG	30.8	3.1e-86	Hs15100168		C-type lectin	TV	Signal transduction mechanisms ; Defense mechanisms ;		1.05533e-05	9.72004e-06	6.49902e-06	89.2411
lectin	transcript_HQ_OA1_4MF_transcript12182/f2p0/3761	Acropora digitifera	1-Scleractinia	KOG	34.2	1.2e-17	Hs20149606		C-type lectin	TV	Signal transduction mechanisms ; Defense mechanisms ;	1	2.80274e-06	2.672e-06	3.27628e-06	29.17
lectin	transcript_HQ_OA1_4MF_transcript15011/f5p0/3183	Acropora digitifera	1-Scleractinia	KOG	31.2	3.6e-12	Hs4505245		C-type lectin	TV	Signal transduction mechanisms ; Defense mechanisms ;		3.50089e-06	2.3796e-06	1.99146e-06	26.2398
lectin	transcript_HQ_OA1_4MF_transcript13204/f2p0/3523	Acropora digitifera	1-Scleractinia	KOG	34.1	1.9e-14	Hs5174485		C-type lectin	TV	Signal transduction mechanisms ; Defense mechanisms ;	1	3.35924e-06	3.3274e-06	3.04073e-06	32.4245
lectin	transcript_HQ_OA1_4MF_transcript14285/f3p0/3369	Acropora digitifera	1-Scleractinia	KOG	30.8	3.1e-86	Hs15100168		C-type lectin	TV	Signal transduction mechanisms ; Defense mechanisms ;	1	3.84491e-06	4.29537e-06	7.05577e-06	50.6535
lectin	transcript_HQ_OA1_4MF_transcript13427/f6p0/3462	Acropora digitifera	1-Scleractinia	KOG	28.8	4.9e-79	Hs15100168		C-type lectin	TV	Signal transduction mechanisms ; Defense mechanisms ;	1	3.30865e-06	2.14769e-06	2.73023e-06	27.2885
lectin	transcript_HQ_OA1_4MF_transcript10831/f14p0/4329	Acropora digitifera	1-Scleractinia	KOG	30.8	2.5e-88	Hs15100168		C-type lectin	TV	Signal transduction mechanisms ; Defense mechanisms ;	2	1.12211e-05	7.71352e-06	8.95087e-06	92.9515
lectin	transcript_HQ_OA1_4MF_transcript17582/f46p0/2611	Acropora digitifera	1-Scleractinia	KOG	37.1	2.2e-47	Hs20536945		C-type lectin	TV	Signal transduction mechanisms ; Defense mechanisms ;	1	1.48333e-05	1.64757e-05	1.53856e-05	155.649
lectin	transcript_HQ_OA1_4MF_transcript17075/f2p0/2969	Acropora digitifera	1-Scleractinia	KOG	28.4	2.2e-64	Hs15100168		C-type lectin	TV	Signal transduction mechanisms ; Defense mechanisms ;	2	2.28671e-06	2.41993e-06	2.90154e-06	25.3606
lectin	transcript_HQ_OA1_4MF_transcript19721/f6p0/2704	Acropora digitifera	1-Scleractinia	KOG	34.4	4.4e-11	Hs18600452		C-type lectin	TV	Signal transduction mechanisms ; Defense mechanisms ;		8.21596e-06	7.34045e-06	7.5804e-06	77.1227
lectin	transcript_HQ_OA1_4MF_transcript22832/f4p0/2478	Acropora digitifera	1-Scleractinia	KOG	37	3e-30	Hs20536945		C-type lectin	TV	Signal transduction mechanisms ; Defense mechanisms ;	1	5.47394e-06	3.87188e-06	5.14996e-06	48.3193
lectin	transcript_HQ_OA1_4MF_transcript21105/f2p0/2599	Acropora digitifera	1-Scleractinia	KOG	36.3	9.8e-16	Hs15100168		C-type lectin	TV	Signal transduction mechanisms ; Defense mechanisms ;	1	5.30193e-06	4.38612e-06	4.31483e-06	46.6763
lectin	transcript_HQ_OA1_4MF_transcript24684/f14p0/2243	Acropora digitifera	1-Scleractinia	KOG	38.5	2e-09	Hs18600452		C-type lectin	TV	Signal transduction mechanisms ; Defense mechanisms ;	1	8.64093e-06	7.49169e-06	8.74744e-06	82.9335
lectin	transcript_HQ_OA1_4MF_transcript23153/f2p0/2445	Acropora digitifera	1-Scleractinia	KOG	37.1	2e-47	Hs20536945		C-type lectin	TV	Signal transduction mechanisms ; Defense mechanisms ;	1	2.02364e-07	4.13404e-07	5.9958e-07	4.05116
lectin	transcript_HQ_OA1_4MF_transcript23510/f2p0/2424	Acropora digitifera	1-Scleractinia	KOG	29.6	1.2e-15	Hs4505053		C-type lectin	TV	Signal transduction mechanisms ; Defense mechanisms ;	1	5.86854e-06	6.88671e-06	5.07501e-06	59.4342
lectin	transcript_HQ_OA1_4MF_transcript22711/f2p0/2473	Acropora digitifera	1-Scleractinia	KOG	27.2	3.1e-19	Hs4505245		C-type lectin	TV	Signal transduction mechanisms ; Defense mechanisms ;		7.48745e-06	6.98754e-06	8.04079e-06	75.0526
lectin	transcript_HQ_OA1_4MF_transcript21731/f7p0/2547	Acropora digitifera	1-Scleractinia	KOG	37.1	2.1e-47	Hs20536945		C-type lectin	TV	Signal transduction mechanisms ; Defense mechanisms ;	1	4.76566e-06	8.33867e-06	9.6361e-06	75.8014
lectin	transcript_HQ_OA1_4MF_transcript28239/f3p0/2092	Acropora digitifera	1-Scleractinia	KOG	38	2.3e-47	Hs20536945		C-type lectin	TV	Signal transduction mechanisms ; Defense mechanisms ;	1	3.18723e-06	2.05694e-06	1.46683e-06	22.37
lectin	transcript_HQ_OA1_4MF_transcript26197/f7p0/2230	Acropora digitifera	1-Scleractinia	KOG	34.2	2.1e-11	Hs5453684		C-type lectin	TV	Signal transduction mechanisms ; Defense mechanisms ;	1	5.58524e-06	4.4567e-06	6.86305e-06	56.3499
lectin	transcript_HQ_OA1_4MF_transcript26261/f2p0/2220	Acropora digitifera	1-Scleractinia	KOG	27.1	6e-06	Hs17933770		C-type lectin	TV	Signal transduction mechanisms ; Defense mechanisms ;	1	1.56832e-06	1.7847e-06	1.86298e-06	17.3866
lectin	transcript_HQ_OA1_4MF_transcript2631/f2p0/6583	Acropora digitifera	1-Scleractinia	KOG	30	4.2e-71	Hs4505245		C-type lectin	TV	Signal transduction mechanisms ; Defense mechanisms ;	1	1.04217e-06	6.04982e-08	8.35129e-07	6.45933
lectin	transcript_HQ_OA1_4MF_transcript26688/f3p0/2191	Acropora digitifera	1-Scleractinia	KOG	34.2	2.1e-11	Hs5453684		C-type lectin	TV	Signal transduction mechanisms ; Defense mechanisms ;	1	6.678e-07	1.77461e-06	3.64031e-07	9.35481
lectin	transcript_HQ_OA1_4MF_transcript2696/f4p0/6590	Acropora digitifera	1-Scleractinia	KOG	30.8	3.8e-88	Hs15100168		C-type lectin	TV	Signal transduction mechanisms ; Defense mechanisms ;	1	2.10458e-06	2.18802e-06	1.61672e-06	19.6977
lectin	transcript_HQ_OA1_4MF_transcript27826/f2p0/2111	Acropora digitifera	1-Scleractinia	KOG	34.1	1.2e-14	Hs5174485		C-type lectin	TV	Signal transduction mechanisms ; Defense mechanisms ;	1	4.24964e-07	5.04151e-07	4.38978e-07	4.56031
lectin	transcript_HQ_OA1_4MF_transcript30579/f3p0/1900	Acropora digitifera	1-Scleractinia	KOG	37	2.3e-30	Hs20536945		C-type lectin	TV	Signal transduction mechanisms ; Defense mechanisms ;	1	4.61389e-06	2.24852e-06	3.12638e-06	33.296
lectin	transcript_HQ_OA1_4MF_transcript27085/f4p0/2171	Acropora digitifera	1-Scleractinia	KOG	30	9.7e-09	Hs17933770		C-type lectin	TV	Signal transduction mechanisms ; Defense mechanisms ;	1	4.17881e-06	4.37603e-06	4.53968e-06	43.6484
lectin	transcript_HQ_OA1_4MF_transcript28965/f2p0/2040	Acropora digitifera	1-Scleractinia	KOG	33.1	2.6e-16	Hs4505245		C-type lectin	TV	Signal transduction mechanisms ; Defense mechanisms ;	1	1.00271e-05	8.88315e-06	8.54401e-06	91.5143
lectin	transcript_HQ_OA1_4MF_transcript2725/f2p0/6611	Acropora digitifera	1-Scleractinia	KOG	31.9	4.4e-12	Hs5174485		C-type lectin	TV	Signal transduction mechanisms ; Defense mechanisms ;	1	1.57844e-06	1.83511e-06	1.46683e-06	16.2679
lectin	transcript_HQ_OA1_4MF_transcript36817/f50p0/946	Acropora digitifera	1-Scleractinia	KOG	33.3	2.5e-09	Hs4505053		C-type lectin	TV	Signal transduction mechanisms ; Defense mechanisms ;	1	0.000595394	0.000608713	0.000580104	5947.37
lectin	transcript_HQ_OA1_4MF_transcript36906/f6p0/938	Acropora digitifera	1-Scleractinia	KOG	31.3	3.7e-13	CE10672		C-type lectin	TV	Signal transduction mechanisms ; Defense mechanisms ;	1	0.000123503	0.000132128	0.000142432	1326.88
lectin	transcript_HQ_OA1_4MF_transcript32691/f2p0/1732	Acropora digitifera	1-Scleractinia	KOG	41.8	4.5e-17	Hs18600452		C-type lectin	TV	Signal transduction mechanisms ; Defense mechanisms ;	1	2.32718e-06	2.87366e-06	2.76235e-06	26.544
lectin	transcript_HQ_OA1_4MF_transcript37331/f2p0/836	Acropora digitifera	1-Scleractinia	KOG	33.6	1.9e-13	Hs20149533		C-type lectin	TV	Signal transduction mechanisms ; Defense mechanisms ;		0.000117533	0.000112355	0.000107603	1124.97
lectin	transcript_HQ_OA1_4MF_transcript37435/f2p0/784	Acropora digitifera	1-Scleractinia	KOG	32.3	2.5e-15	Hs5174485		C-type lectin	TV	Signal transduction mechanisms ; Defense mechanisms ;	1	7.22843e-05	6.922e-05	7.35342e-05	716.795
lectin	transcript_HQ_OA1_4MF_transcript5430/f2p0/6008	Acropora digitifera	1-Scleractinia	KOG	29.6	1.8e-49	Hs4505245		C-type lectin	TV	Signal transduction mechanisms ; Defense mechanisms ;	1	5.05909e-08	1.71412e-07	9.6361e-08	1.06121
lectin	transcript_HQ_OA1_4MF_transcript37143/f7p0/883	Acropora digitifera	1-Scleractinia	KOG	30.9	3.1e-14	Hs5174485		C-type lectin	TV	Signal transduction mechanisms ; Defense mechanisms ;	1	4.20309e-05	3.56536e-05	3.97436e-05	391.427
lectin	transcript_HQ_OA1_4MF_transcript385/f32p0/7973	Acropora digitifera	1-Scleractinia	KOG	28.4	7e-121	Hs4505245		C-type lectin	TV	Signal transduction mechanisms ; Defense mechanisms ;		1.93257e-06	2.77283e-06	2.26984e-06	23.2508
lectin	transcript_HQ_OA1_4MF_transcript37184/f2p0/868	Acropora digitifera	1-Scleractinia	KOG	34.5	4.6e-18	Hs5453684		C-type lectin	TV	Signal transduction mechanisms ; Defense mechanisms ;	1	3.3046e-05	3.27497e-05	3.4872e-05	335.559
lectin	transcript_HQ_OA1_4MF_transcript37222/f5p0/872	Acropora digitifera	1-Scleractinia	KOG	34.5	3.6e-15	CE10672		C-type lectin	TV	Signal transduction mechanisms ; Defense mechanisms ;	1	0.00013874	0.00013605	0.000146844	1405.45
lectin	transcript_HQ_OA1_4MF_transcript37635/f2p0/704	Acropora digitifera	1-Scleractinia	KOG	28.4	9.1e-09	Hs4505245		C-type lectin	TV	Signal transduction mechanisms ; Defense mechanisms ;	1	0.00013443	0.000127066	0.000133085	1315.27
lectin	transcript_HQ_OA1_4MF_transcript4739/f2p0/6136	Acropora digitifera	1-Scleractinia	KOG	29.2	1.5e-91	Hs15100168		C-type lectin	TV	Signal transduction mechanisms ; Defense mechanisms ;	1	2.88368e-06	2.72242e-06	3.08355e-06	28.9655
lectin	transcript_HQ_OA1_4MF_transcript4777/f3p0/6144	Acropora digitifera	1-Scleractinia	KOG	29.7	8.7e-79	Hs4505245		C-type lectin	TV	Signal transduction mechanisms ; Defense mechanisms ;	1	3.13664e-06	3.02491e-06	2.25913e-06	28.0689
lectin	transcript_HQ_OA1_4MF_transcript7756/f7p0/5723	Acropora digitifera	1-Scleractinia	KOG	33.1	7e-14	Hs4505245		C-type lectin	TV	Signal transduction mechanisms ; Defense mechanisms ;		7.08273e-07	6.45314e-07	6.10287e-07	6.54624
lectin	transcript_HQ_OA1_4MF_transcript8684/f2p0/5599	Acropora digitifera	1-Scleractinia	KOG	30.6	2e-130	Hs15100168		C-type lectin	TV	Signal transduction mechanisms ; Defense mechanisms ;	1	6.98154e-07	5.74733e-07	0	4.24296
lectin	transcript_HQ_OA1_4MF_transcript7826/f5p0/5762	Acropora digitifera	1-Scleractinia	KOG	32.1	2.3e-129	Hs15100168		C-type lectin	TV	Signal transduction mechanisms ; Defense mechanisms ;	1	0	1.10913e-06	5.88873e-07	5.66002
lectin	transcript_HQ_OA1_4MF_transcript6220/f5p0/5927	Acropora digitifera	1-Scleractinia	KOG	32.7	2e-133	Hs15100168		C-type lectin	TV	Signal transduction mechanisms ; Defense mechanisms ;	2	1.04217e-06	5.04151e-07	5.78166e-07	7.08163
lectin	transcript_LQ_OA1_4MF_transcript246/f2p0/8304	Acropora digitifera	1-Scleractinia	KOG	29.1	9.4e-105	Hs4505245		C-type lectin	TV	Signal transduction mechanisms ; Defense mechanisms ;	10	2.54978e-06	3.13582e-06	3.6296e-06	31.0507
lectin	transcript_HQ_OA1_4MF_transcript30893/f9p0/1882	Acropora millepora	1-Scleractinia	KOG	30.3	2.2e-09	Hs21361800_2		Galactoside-binding lectin	R	General function prediction only ;		1.01789e-05	9.67971e-06	1.015e-05	100.029
lectin	transcript_HQ_OA1_4MF_transcript31033/f2p0/1872	Acropora digitifera	1-Scleractinia	KOG	29.5	3.9e-06	Hs7662324_1		Galactoside-binding lectin	R	General function prediction only ;	1	1.59867e-06	2.35943e-06	2.0557e-06	20.046
lectin	transcript_HQ_OA1_4MF_transcript31664/f3p0/1825	Acropora millepora	1-Scleractinia	KOG	30.3	2.1e-09	Hs21361800_2		Galactoside-binding lectin	R	General function prediction only ;	1	8.98494e-06	1.11317e-05	9.82883e-06	99.8181
lectin	transcript_HQ_OA1_4MF_transcript32066/f2p0/1839	Acropora digitifera	1-Scleractinia	KOG	30.5	2.6e-07	CE02945_1		Galactoside-binding lectin	R	General function prediction only ;	1	1.35584e-06	1.08897e-06	1.02785e-06	11.5755
lectin	transcript_HQ_OA1_4MF_transcript32462/f2p0/1754	Acropora millepora	1-Scleractinia	KOG	30.3	2.1e-09	Hs21361800_2		Galactoside-binding lectin	R	General function prediction only ;	1	0	0	0	0
lectin	transcript_HQ_OA1_4MF_transcript27339/f72p0/1989	Acropora digitifera	1-Scleractinia	KOG	37.2	2.9e-92	Hs5031873		Mannose lectin ERGIC-53, involved in glycoprotein traffic	U	Intracellular trafficking, secretion, and vesicular transport ;		5.20682e-05	5.5255e-05	5.83198e-05	552.143
Rab	transcript_HQ_OA1_4MF_transcript22896/f4p0/2469	Acropora digitifera	1-Scleractinia	KOG	43	3.5e-31	SPBC1703.10		GTPase Rab1/YPT1, small G protein superfamily, and related GTP-binding proteins	TU	Signal transduction mechanisms ; Intracellular trafficking, secretion, and vesicular transport ;		1.61183e-05	1.33903e-05	1.61994e-05	152.36
Rab	transcript_HQ_OA1_4MF_transcript25381/f39p0/2228	Acropora digitifera	1-Scleractinia	KOG	90.5	2.6e-97	Hs4758988		GTPase Rab1/YPT1, small G protein superfamily, and related GTP-binding proteins	TU	Signal transduction mechanisms ; Intracellular trafficking, secretion, and vesicular transport ;		0.000166717	0.000166289	0.000176276	1697.61
Rab	transcript_HQ_OA1_4MF_transcript29077/f4p0/2020	Acropora digitifera	1-Scleractinia	KOG	63.9	1.5e-59	7300727		GTPase Rab1/YPT1, small G protein superfamily, and related GTP-binding proteins	TU	Signal transduction mechanisms ; Intracellular trafficking, secretion, and vesicular transport ;	1	2.70864e-05	2.69116e-05	3.0418e-05	281.386
Rab	transcript_HQ_OA1_4MF_transcript26176/f8p0/2186	Acropora digitifera	1-Scleractinia	KOG	30.6	1.5e-54	CE03166		GTPase Rab1/YPT1, small G protein superfamily, and related GTP-binding proteins	TU	Signal transduction mechanisms ; Intracellular trafficking, secretion, and vesicular transport ;		1.61891e-05	1.64454e-05	1.72807e-05	166.384
Rab	transcript_HQ_OA1_4MF_transcript28610/f2p0/2061	Acropora digitifera	1-Scleractinia	KOG	90.5	2.4e-97	Hs4758988		GTPase Rab1/YPT1, small G protein superfamily, and related GTP-binding proteins	TU	Signal transduction mechanisms ; Intracellular trafficking, secretion, and vesicular transport ;	2	6.82977e-05	6.65782e-05	7.33522e-05	694.094
Rab	transcript_HQ_OA1_4MF_transcript27761/f7p0/2076	Acropora digitifera	1-Scleractinia	KOG	90.5	2.4e-97	Hs4758988		GTPase Rab1/YPT1, small G protein superfamily, and related GTP-binding proteins	TU	Signal transduction mechanisms ; Intracellular trafficking, secretion, and vesicular transport ;	1	3.08908e-05	3.74786e-05	3.70776e-05	351.49
Rab	transcript_HQ_OA1_4MF_transcript31964/f2p0/1804	Acropora digitifera	1-Scleractinia	KOG	89.9	6e-97	Hs4758988		GTPase Rab1/YPT1, small G protein superfamily, and related GTP-binding proteins	TU	Signal transduction mechanisms ; Intracellular trafficking, secretion, and vesicular transport ;	1	2.54978e-05	2.48345e-05	2.54821e-05	252.715
Rab	transcript_HQ_OA1_4MF_transcript34575/f2p0/1500	Acropora digitifera	1-Scleractinia	KOG	90.5	1.7e-97	Hs4758988		GTPase Rab1/YPT1, small G protein superfamily, and related GTP-binding proteins	TU	Signal transduction mechanisms ; Intracellular trafficking, secretion, and vesicular transport ;	1	6.83685e-05	6.31803e-05	6.70994e-05	662.161
Rab	transcript_HQ_OA1_4MF_transcript11758/f7p0/3832	Acropora digitifera	1-Scleractinia	KOG	58.5	1.6e-46	Hs4758984		GTPase Rab11/YPT3, small G protein superfamily	U	Intracellular trafficking, secretion, and vesicular transport ;	1	4.74543e-06	6.44306e-06	6.98082e-06	60.5643
Rab	transcript_HQ_OA1_4MF_transcript18202/f12p0/2717	Acropora digitifera	1-Scleractinia	KOG	87.6	4.6e-101	Hs4758984		GTPase Rab11/YPT3, small G protein superfamily	U	Intracellular trafficking, secretion, and vesicular transport ;		0.000145732	0.000144107	0.000159531	1497.9
Rab	transcript_HQ_OA1_4MF_transcript28335/f13p0/2073	Acropora digitifera	1-Scleractinia	KOG	67.1	1.5e-70	Hs4758984		GTPase Rab11/YPT3, small G protein superfamily	U	Intracellular trafficking, secretion, and vesicular transport ;		1.23138e-05	1.25231e-05	1.11029e-05	119.8
Rab	transcript_HQ_OA1_4MF_transcript28507/f3p0/2073	Acropora digitifera	1-Scleractinia	KOG	60.4	1.3e-63	Hs4758984		GTPase Rab11/YPT3, small G protein superfamily	U	Intracellular trafficking, secretion, and vesicular transport ;		1.77776e-05	1.45095e-05	1.45077e-05	155.983
Rab	transcript_HQ_OA1_4MF_transcript28733/f5p0/2050	Acropora digitifera	1-Scleractinia	KOG	67.1	1.4e-70	Hs4758984		GTPase Rab11/YPT3, small G protein superfamily	U	Intracellular trafficking, secretion, and vesicular transport ;	1	1.15246e-05	1.22912e-05	1.121e-05	116.753
Rab	transcript_HQ_OA1_4MF_transcript32244/f3p0/1774	Acropora digitifera	1-Scleractinia	KOG	60.4	1.1e-63	Hs4758984		GTPase Rab11/YPT3, small G protein superfamily	U	Intracellular trafficking, secretion, and vesicular transport ;	1	2.65299e-05	2.88375e-05	3.1328e-05	288.985
Rab	transcript_HQ_OA1_4MF_transcript7321/f2p0/5810	Acropora digitifera	1-Scleractinia	KOG	88.4	4.6e-82	Hs4758984		GTPase Rab11/YPT3, small G protein superfamily	U	Intracellular trafficking, secretion, and vesicular transport ;	1	1.52785e-06	1.6637e-06	2.37691e-06	18.5615
Rab	transcript_HQ_OA1_4MF_transcript9794/f2p0/5317	Acropora digitifera	1-Scleractinia	KOG	57.3	4.4e-39	Hs4758984		GTPase Rab11/YPT3, small G protein superfamily	U	Intracellular trafficking, secretion, and vesicular transport ;	1	6.57682e-07	8.26808e-07	2.46256e-07	5.76915
Rab	transcript_HQ_OA1_4MF_transcript29776/f14p0/1958	Acropora digitifera	1-Scleractinia	KOG	74.6	1.4e-83	Hs10880989		GTPase Rab18, small G protein superfamily	R	General function prediction only ;		7.96402e-05	8.03214e-05	8.04079e-05	801.232
Rab	transcript_HQ_OA1_4MF_transcript14310/f5p0/3301	Acropora digitifera	1-Scleractinia	KOG	45	2.5e-32	At4g35860		GTPase Rab2, small G protein superfamily	U	Intracellular trafficking, secretion, and vesicular transport ;		1.26376e-05	1.47212e-05	1.28588e-05	134.059
Rab	transcript_HQ_OA1_4MF_transcript20540/f2p0/2635	Acropora digitifera	1-Scleractinia	KOG	64.8	9.1e-102	Hs20535925		GTPase Rab2, small G protein superfamily	U	Intracellular trafficking, secretion, and vesicular transport ;	1	5.21086e-06	4.12396e-06	4.18635e-06	45.0706
Rab	transcript_HQ_OA1_4MF_transcript19645/f3p0/2730	Acropora digitifera	1-Scleractinia	KOG	64.8	9.4e-102	Hs20535925		GTPase Rab2, small G protein superfamily	U	Intracellular trafficking, secretion, and vesicular transport ;	1	1.58855e-06	2.1376e-06	2.55892e-06	20.9503
Rab	transcript_HQ_OA1_4MF_transcript19012/f2p0/2782	Acropora digitifera	1-Scleractinia	KOG	65.2	3.3e-102	Hs20535925		GTPase Rab2, small G protein superfamily	U	Intracellular trafficking, secretion, and vesicular transport ;	1	7.14344e-06	7.05812e-06	6.38124e-06	68.6093
Rab	transcript_HQ_OA1_4MF_transcript23385/f2p0/2439	Acropora digitifera	1-Scleractinia	KOG	45	1.8e-32	At4g35860		GTPase Rab2, small G protein superfamily	U	Intracellular trafficking, secretion, and vesicular transport ;	1	2.02364e-06	3.73072e-07	1.85227e-06	14.1633
Rab	transcript_HQ_OA1_4MF_transcript27613/f227p0/1849	Acropora digitifera	1-Scleractinia	KOG	89.7	2.7e-108	7302290		GTPase Rab2, small G protein superfamily	U	Intracellular trafficking, secretion, and vesicular transport ;		0.00024319	0.000248022	0.000270282	2538.32
Rab	transcript_HQ_OA1_4MF_transcript31194/f21p0/1768	Acropora digitifera	1-Scleractinia	KOG	29.8	6.7e-16	7291991		GTPase Rab2, small G protein superfamily	U	Intracellular trafficking, secretion, and vesicular transport ;		2.98992e-05	2.88173e-05	3.09212e-05	298.792
Rab	transcript_HQ_OA1_4MF_transcript32783/f3p0/1722	Acropora digitifera	1-Scleractinia	KOG	26.9	1.4e-13	7291991		GTPase Rab2, small G protein superfamily	U	Intracellular trafficking, secretion, and vesicular transport ;		1.98114e-05	1.75243e-05	2.18204e-05	197.187
Rab	transcript_HQ_OA1_4MF_transcript33120/f2p0/1677	Acropora digitifera	1-Scleractinia	KOG	26.9	1.3e-13	7291991		GTPase Rab2, small G protein superfamily	U	Intracellular trafficking, secretion, and vesicular transport ;	1	6.37445e-07	1.77461e-06	1.44542e-06	12.8582
Rab	transcript_HQ_OA1_4MF_transcript33160/f5p0/1667	Acropora digitifera	1-Scleractinia	KOG	26.9	1.7e-13	7291991		GTPase Rab2, small G protein superfamily	U	Intracellular trafficking, secretion, and vesicular transport ;	1	2.31706e-05	2.05996e-05	2.71631e-05	236.445
Rab	transcript_HQ_OA1_4MF_transcript36011/f2p0/1224	Acropora digitifera	1-Scleractinia	KOG	89.7	1.8e-108	7302290		GTPase Rab2, small G protein superfamily	U	Intracellular trafficking, secretion, and vesicular transport ;	1	5.02165e-05	5.7927e-05	3.3266e-05	471.365
Rab	transcript_HQ_OA1_4MF_transcript5660/f2p0/6006	Acropora digitifera	1-Scleractinia	KOG	52.6	1.9e-06	Hs20535925		GTPase Rab2, small G protein superfamily	U	Intracellular trafficking, secretion, and vesicular transport ;	1	1.61891e-07	2.21827e-07	2.78376e-07	2.20698
Rab	transcript_HQ_OA1_4MF_transcript31482/f8p0/1809	Acropora digitifera	1-Scleractinia	KOG	45.9	3e-32	Hs7661922		GTPase Rab21, small G protein superfamily	R	General function prediction only ;	1	1.38113e-05	1.28256e-05	1.34691e-05	133.687
Rab	transcript_HQ_OA1_4MF_transcript18619/f2p0/2817	Acropora digitifera	1-Scleractinia	KOG	61.4	1.6e-56	Hs19923264		GTPase Rab27, small G protein superfamily	U	Intracellular trafficking, secretion, and vesicular transport ;	1	9.73369e-06	9.95195e-06	1.2013e-05	105.662
Rab	transcript_HQ_OA1_4MF_transcript17231/f5p0/2937	Acropora digitifera	1-Scleractinia	KOG	67	6.2e-83	Hs19923264		GTPase Rab27, small G protein superfamily	U	Intracellular trafficking, secretion, and vesicular transport ;		1.4216e-05	1.56186e-05	1.60709e-05	153.018
Rab	transcript_HQ_OA1_4MF_transcript26812/f16p0/2185	Acropora digitifera	1-Scleractinia	KOG	46.6	4.6e-51	7290828		GTPase Rab39, small G protein superfamily	R	General function prediction only ;	2	1.83443e-05	1.87343e-05	2.12851e-05	194.545
Rab	transcript_HQ_OA1_4MF_transcript28149/f34p0/2073	Acropora digitifera	1-Scleractinia	KOG	46.6	4.4e-51	7290828		GTPase Rab39, small G protein superfamily	R	General function prediction only ;	2	2.12381e-05	2.23642e-05	2.38333e-05	224.785
Rab	transcript_HQ_OA1_4MF_transcript14012/f5p0/3379	Acropora digitifera	1-Scleractinia	KOG	84	1.6e-98	HsM7706673		GTPase Rab4, small G protein superfamily	U	Intracellular trafficking, secretion, and vesicular transport ;		5.25741e-05	5.11008e-05	5.55361e-05	530.703
Rab	transcript_HQ_OA1_4MF_transcript13010/f2p0/3556	Acropora digitifera	1-Scleractinia	KOG	72.4	2.1e-40	Hs18640748		GTPase Rab5/YPT51 and related small G protein superfamily GTPases	U	Intracellular trafficking, secretion, and vesicular transport ;		3.73563e-05	3.6551e-05	3.86301e-05	375.125
Rab	transcript_HQ_OA1_4MF_transcript37208/f2p0/869	Acropora digitifera	1-Scleractinia	KOG	54.7	4.7e-31	Hs8923401		GTPase Rab5/YPT51 and related small G protein superfamily GTPases	U	Intracellular trafficking, secretion, and vesicular transport ;	1	3.41489e-05	4.00095e-05	3.83838e-05	375.14
Rab	transcript_HQ_OA1_4MF_transcript36549/f4p0/1066	Acropora digitifera	1-Scleractinia	KOG	61.7	4.7e-41	Hs10047116		Putative Rab5-interacting protein	U	Intracellular trafficking, secretion, and vesicular transport ;	1	2.75316e-05	2.9876e-05	3.32446e-05	302.174
Rab	transcript_HQ_OA1_4MF_transcript36101/f3p0/1132	Acropora digitifera	1-Scleractinia	KOG	61.7	2.9e-41	Hs10047116		Putative Rab5-interacting protein	U	Intracellular trafficking, secretion, and vesicular transport ;	1	2.54776e-05	2.88173e-05	2.90047e-05	277.665
Rab	transcript_HQ_OA1_4MF_transcript34499/f2p0/1508	Acropora digitifera	1-Scleractinia	KOG	50.4	3e-57	Hs21314734		Rab GTPase interacting factor, Golgi membrane protein	U	Intracellular trafficking, secretion, and vesicular transport ;	1	3.21657e-05	3.10356e-05	2.90154e-05	307.389
Rab	transcript_HQ_OA1_4MF_transcript1227/f2p0/7175	Acropora digitifera	1-Scleractinia	KOG	63.5	1.8e-59	Hs7662286		Rab3 effector RIM1 and related proteins, contain PDZ and C2 domains	U	Intracellular trafficking, secretion, and vesicular transport ;	1	1.82127e-07	1.81495e-07	9.6361e-08	1.53328
Rab	transcript_HQ_OA1_4MF_transcript1241/f9p0/7166	Acropora digitifera	1-Scleractinia	KOG	63.5	1.8e-59	Hs7662286		Rab3 effector RIM1 and related proteins, contain PDZ and C2 domains	U	Intracellular trafficking, secretion, and vesicular transport ;		6.07091e-08	1.51245e-07	0	0.706515
Rab	transcript_HQ_OA1_4MF_transcript1165/f4p0/7227	Acropora digitifera	1-Scleractinia	KOG	63.5	1.8e-59	Hs7662286		Rab3 effector RIM1 and related proteins, contain PDZ and C2 domains	U	Intracellular trafficking, secretion, and vesicular transport ;		2.52955e-06	1.6032e-06	1.80945e-06	19.8073
Rab	transcript_HQ_OA1_4MF_transcript459/f3p0/7872	Acropora digitifera	1-Scleractinia	KOG	63.5	2e-59	Hs7662286		Rab3 effector RIM1 and related proteins, contain PDZ and C2 domains	U	Intracellular trafficking, secretion, and vesicular transport ;	2	3.44018e-07	2.3191e-07	7.60181e-07	4.4537
Rab	transcript_HQ_OA1_4MF_transcript563/f10p0/7734	Acropora digitifera	1-Scleractinia	KOG	63.5	1.9e-59	Hs7662286		Rab3 effector RIM1 and related proteins, contain PDZ and C2 domains	U	Intracellular trafficking, secretion, and vesicular transport ;	1	8.904e-07	1.6032e-06	1.45612e-06	13.1657
Rab	transcript_HQ_OA1_4MF_transcript506/f7p0/7810	Acropora digitifera	1-Scleractinia	KOG	63.5	2e-59	Hs7662286		Rab3 effector RIM1 and related proteins, contain PDZ and C2 domains	U	Intracellular trafficking, secretion, and vesicular transport ;		3.37947e-06	3.60972e-06	3.76879e-06	35.8599
Rab	transcript_HQ_OA1_4MF_transcript5356/f2p0/6053	Acropora digitifera	1-Scleractinia	KOG	63.5	1.5e-59	Hs7662286		Rab3 effector RIM1 and related proteins, contain PDZ and C2 domains	U	Intracellular trafficking, secretion, and vesicular transport ;	1	2.17541e-06	2.06702e-06	2.40903e-06	22.1715
Rab	transcript_HQ_OA1_4MF_transcript10462/f3p0/4347	Acropora digitifera	1-Scleractinia	KOG	49.8	2.6e-122	Hs18580214		Ypt/Rab GTPase activating protein	U	Intracellular trafficking, secretion, and vesicular transport ;		7.69994e-06	7.2497e-06	8.23352e-06	77.2772
Rab	transcript_HQ_OA1_4MF_transcript31706/f13p0/1807	Acropora digitifera	1-Scleractinia	KOG	39	1.7e-62	7300111		Ypt/Rab GTPase activating protein	U	Intracellular trafficking, secretion, and vesicular transport ;		4.08572e-05	4.42443e-05	4.61783e-05	437.6
Rab	transcript_HQ_OA1_4MF_transcript7990/f3p0/5716	Acropora digitifera	1-Scleractinia	KOG	49.6	1.7e-121	Hs18580214		Ypt/Rab GTPase activating protein	U	Intracellular trafficking, secretion, and vesicular transport ;	2	4.96803e-06	4.94068e-06	4.76452e-06	48.9108
Rab	transcript_HQ_OA1_4MF_transcript15602/f17p0/3120	Acropora digitifera	1-Scleractinia	KOG	51.2	1.1e-133	Hs18594431		Ypt/Rab-specific GTPase-activating protein GYP1	U	Intracellular trafficking, secretion, and vesicular transport ;		1.8577e-05	1.88956e-05	2.11566e-05	195.431
Rab	transcript_HQ_OA1_4MF_transcript16985/f2p0/2995	Acropora digitifera	1-Scleractinia	KOG	53.3	8.4e-128	Hs18594431		Ypt/Rab-specific GTPase-activating protein GYP1	U	Intracellular trafficking, secretion, and vesicular transport ;	1	1.85163e-06	2.40984e-06	9.42197e-07	17.3456
Rab	transcript_HQ_OA1_4MF_transcript18724/f2p0/2826	Acropora digitifera	1-Scleractinia	KOG	34.1	8.4e-29	HsM12232451		Ypt/Rab-specific GTPase-activating protein GYP7 and related proteins	T	Signal transduction mechanisms ;	1	1.26983e-05	1.34407e-05	1.4058e-05	133.99
Rab	transcript_HQ_OA1_4MF_transcript20820/f5p0/2610	Acropora digitifera	1-Scleractinia	KOG	39.4	5.7e-64	7303082		Ypt/Rab-specific GTPase-activating protein GYP7 and related proteins	T	Signal transduction mechanisms ;		7.24462e-06	9.76037e-06	8.72603e-06	85.7701
﻿scavenger receptors	transcript_HQ_OA1_4MF_transcript1866/f3p0/6862	Acropora digitifera	1-Scleractinia	NR	53.9	0	XP_015760382.1	PREDICTED: scavenger receptor cysteine-rich type 1 protein M160-like [Acropora digitifera]					1.113e-06	1.20996e-06	1.93793e-06	14.203
﻿scavenger receptors	transcript_HQ_OA1_4MF_transcript14599/f5p0/3124	Acropora digitifera	1-Scleractinia	NR	46.6	4.8e-74	XP_015767529.1	PREDICTED: scavenger receptor class A member 3-like [Acropora digitifera]				1	1.46511e-05	1.29668e-05	1.50644e-05	142.274
﻿scavenger receptors	transcript_HQ_OA1_4MF_transcript1099/f25p0/7104	Acropora digitifera	1-Scleractinia	NR	71.1	0	XP_015760382.1	PREDICTED: scavenger receptor cysteine-rich type 1 protein M160-like [Acropora digitifera]					7.91242e-06	8.32858e-06	7.08789e-06	77.763
﻿scavenger receptors	transcript_HQ_OA1_4MF_transcript13750/f2p0/3410	Acropora digitifera	1-Scleractinia	NR	49.8	9.2e-55	XP_015767564.1	PREDICTED: macrophage scavenger receptor types I and II-like isoform X6 [Acropora digitifera]				1	6.61729e-06	6.42289e-06	5.72813e-06	62.561
﻿scavenger receptors	transcript_HQ_OA1_4MF_transcript14153/f7p0/3339	Acropora digitifera	1-Scleractinia	NR	49.4	4.5e-54	XP_015767564.1	PREDICTED: macrophage scavenger receptor types I and II-like isoform X6 [Acropora digitifera]				1	7.19403e-06	6.40272e-06	7.65535e-06	70.8403
﻿scavenger receptors	transcript_HQ_OA1_4MF_transcript16944/f4p0/2971	Acropora digitifera	1-Scleractinia	NR	48.9	4.1e-75	XP_015763877.1	PREDICTED: macrophage scavenger receptor types I and II-like isoform X2 [Acropora digitifera]				1	6.89048e-05	6.66589e-05	7.76456e-05	710.698
﻿scavenger receptors	transcript_HQ_OA1_4MF_transcript1892/f3p0/6844	Acropora digitifera	1-Scleractinia	NR	71.1	0	XP_015760382.1	PREDICTED: scavenger receptor cysteine-rich type 1 protein M160-like [Acropora digitifera]				1	4.86685e-06	3.8618e-06	3.99363e-06	42.4076
﻿scavenger receptors	transcript_HQ_OA1_4MF_transcript2418/f295p0/6236	Acropora digitifera	1-Scleractinia	NR	72	0	XP_015760413.1	PREDICTED: scavenger receptor cysteine-rich type 1 protein M130-like isoform X1 [Acropora digitifera]					2.8938e-06	2.68209e-06	3.09426e-06	28.9005
﻿scavenger receptors	transcript_HQ_OA1_4MF_transcript31721/f3p0/1805	Acropora digitifera	1-Scleractinia	NR	63.6	1.5e-125	XP_015775200.1	PREDICTED: scavenger receptor cysteine-rich type 1 protein M130-like [Acropora digitifera]				1	5.80784e-06	5.24318e-06	6.23135e-06	57.6079
﻿scavenger receptors	transcript_HQ_OA1_4MF_transcript4469/f6p0/6165	Acropora digitifera	1-Scleractinia	NR	71.2	0	XP_015760413.1	PREDICTED: scavenger receptor cysteine-rich type 1 protein M130-like isoform X1 [Acropora digitifera]				1	2.28671e-06	2.59134e-06	2.43044e-06	24.3616
﻿scavenger receptors	transcript_HQ_OA1_4MF_transcript957/f11p0/7077	Acropora digitifera	1-Scleractinia	NR	72.1	0	XP_015760382.1	PREDICTED: scavenger receptor cysteine-rich type 1 protein M160-like [Acropora digitifera]				2	4.95791e-07	3.62989e-07	1.35976e-06	7.39514
﻿scavenger receptors	transcript_HQ_OA1_4MF_transcript1099/f25p0/7104	Acropora digitifera	1-Scleractinia	NT	77.49	0	XM_015904896.1	PREDICTED: Acropora digitifera scavenger receptor cysteine-rich type 1 protein M160-like (LOC107339575), mRNA					7.91242e-06	8.32858e-06	7.08789e-06	77.763
﻿scavenger receptors	transcript_HQ_OA1_4MF_transcript1866/f3p0/6862	Acropora digitifera	1-Scleractinia	NT	77.416	0	XM_015904896.1	PREDICTED: Acropora digitifera scavenger receptor cysteine-rich type 1 protein M160-like (LOC107339575), mRNA					1.113e-06	1.20996e-06	1.93793e-06	14.203
﻿scavenger receptors	transcript_HQ_OA1_4MF_transcript1892/f3p0/6844	Acropora digitifera	1-Scleractinia	NT	77.472	0	XM_015904896.1	PREDICTED: Acropora digitifera scavenger receptor cysteine-rich type 1 protein M160-like (LOC107339575), mRNA				1	4.86685e-06	3.8618e-06	3.99363e-06	42.4076
﻿scavenger receptors	transcript_HQ_OA1_4MF_transcript2418/f295p0/6236	Acropora digitifera	1-Scleractinia	NT	77.807	0	XM_015904928.1	PREDICTED: Acropora digitifera scavenger receptor cysteine-rich type 1 protein M130-like (LOC107339610), transcript variant X2, mRNA					2.8938e-06	2.68209e-06	3.09426e-06	28.9005
﻿scavenger receptors	transcript_HQ_OA1_4MF_transcript3104/f2p0/6508	Acropora digitifera	1-Scleractinia	NT	77.472	0	XM_015904896.1	PREDICTED: Acropora digitifera scavenger receptor cysteine-rich type 1 protein M160-like (LOC107339575), mRNA				1	1.05229e-06	9.17556e-07	7.81595e-07	9.17147
﻿scavenger receptors	transcript_HQ_OA1_4MF_transcript33512/f4p0/1620	Acropora digitifera	1-Scleractinia	NT	77.624	3.3e-51	XM_015908391.1	PREDICTED: Acropora digitifera macrophage scavenger receptor types I and II-like (LOC107342877), transcript variant X2, mRNA				1	1.7636e-05	1.74739e-05	1.65848e-05	172.316
﻿scavenger receptors	transcript_HQ_OA1_4MF_transcript4469/f6p0/6165	Acropora digitifera	1-Scleractinia	NT	77.665	0	XM_015904928.1	PREDICTED: Acropora digitifera scavenger receptor cysteine-rich type 1 protein M130-like (LOC107339610), transcript variant X2, mRNA				1	2.28671e-06	2.59134e-06	2.43044e-06	24.3616
﻿scavenger receptors	transcript_HQ_OA1_4MF_transcript957/f11p0/7077	Acropora digitifera	1-Scleractinia	NT	77.451	0	XM_015904896.1	PREDICTED: Acropora digitifera scavenger receptor cysteine-rich type 1 protein M160-like (LOC107339575), mRNA				2	4.95791e-07	3.62989e-07	1.35976e-06	7.39514
﻿sphingosine rheostat	transcript_HQ_OA1_4MF_transcript15735/f72p0/3054	Acropora digitifera	1-Scleractinia	KOG	50.4	1.7e-160	Hs10190653		Glutamate decarboxylase/sphingosine phosphate lyase	E	Amino acid transport and metabolism ;		1.78384e-05	2.1497e-05	2.50325e-05	214.559
﻿sphingosine rheostat	transcript_HQ_OA1_4MF_transcript15765/f51p0/3062	Acropora digitifera	1-Scleractinia	KOG	50.4	1.3e-160	Hs10190653		Glutamate decarboxylase/sphingosine phosphate lyase	E	Amino acid transport and metabolism ;		2.07119e-05	1.86637e-05	2.15742e-05	203.166
﻿sphingosine rheostat	transcript_HQ_OA1_4MF_transcript23516/f2p0/2417	Acropora digitifera	1-Scleractinia	KOG	50.4	1.4e-160	Hs10190653		Glutamate decarboxylase/sphingosine phosphate lyase	E	Amino acid transport and metabolism ;	1	9.7944e-06	9.16547e-06	5.10713e-06	80.2234
﻿sphingosine rheostat	transcript_HQ_OA1_4MF_transcript7913/f2p0/5700	Acropora digitifera	1-Scleractinia	KOG	56.3	4e-102	Hs10190653		Glutamate decarboxylase/sphingosine phosphate lyase	E	Amino acid transport and metabolism ;	2	1.20406e-05	1.34104e-05	1.3255e-05	129.02
﻿thrombospondin type I repeats	transcript_HQ_OA1_4MF_transcript13647/f4p0/3524	Acropora digitifera	1-Scleractinia	KOG	33.4	1.9e-110	Hs21265061		Disintegrin metalloproteinases with thrombospondin repeats	O	Posttranslational modification, protein turnover, chaperones ;	1	3.80444e-06	4.13404e-06	4.90371e-06	42.8073
﻿thrombospondin type I repeats	transcript_HQ_OA1_4MF_transcript12743/f2p0/3617	Acropora digitifera	1-Scleractinia	KOG	33.1	9.5e-110	Hs21265061		Disintegrin metalloproteinases with thrombospondin repeats	O	Posttranslational modification, protein turnover, chaperones ;	1	1.67962e-06	1.56287e-06	1.29552e-06	15.1267
﻿thrombospondin type I repeats	transcript_HQ_OA1_4MF_transcript11234/f3p0/4113	Acropora digitifera	1-Scleractinia	KOG	27.1	1.4e-80	Hs13569928		Disintegrin metalloproteinases with thrombospondin repeats	O	Posttranslational modification, protein turnover, chaperones ;		8.28679e-06	7.33036e-06	7.59111e-06	77.3609
﻿thrombospondin type I repeats	transcript_HQ_OA1_4MF_transcript11304/f10p0/4056	Acropora digitifera	1-Scleractinia	KOG	27.5	8.8e-88	Hs21265061		Disintegrin metalloproteinases with thrombospondin repeats	O	Posttranslational modification, protein turnover, chaperones ;		6.40481e-06	7.67319e-06	7.79454e-06	72.9084
﻿thrombospondin type I repeats	transcript_HQ_OA1_4MF_transcript11415/f2p0/4030	Acropora digitifera	1-Scleractinia	KOG	27.5	1.5e-103	Hs21265037		Disintegrin metalloproteinases with thrombospondin repeats	O	Posttranslational modification, protein turnover, chaperones ;	1	1.15347e-06	7.36061e-07	1.09209e-06	9.93875
﻿thrombospondin type I repeats	transcript_HQ_OA1_4MF_transcript12299/f3p0/3741	Acropora digitifera	1-Scleractinia	KOG	33.1	9.8e-110	Hs21265061		Disintegrin metalloproteinases with thrombospondin repeats	O	Posttranslational modification, protein turnover, chaperones ;	1	2.08435e-06	1.19988e-06	1.77733e-06	16.8718
﻿thrombospondin type I repeats	transcript_HQ_OA1_4MF_transcript12473/f8p0/3602	Acropora digitifera	1-Scleractinia	KOG	29.8	5.6e-102	Hs21265061		Disintegrin metalloproteinases with thrombospondin repeats	O	Posttranslational modification, protein turnover, chaperones ;	1	1.07354e-05	1.42776e-05	1.40901e-05	130.344
﻿thrombospondin type I repeats	transcript_HQ_OA1_4MF_transcript12498/f5p0/3646	Acropora digitifera	1-Scleractinia	KOG	29.8	7.4e-102	Hs21265061		Disintegrin metalloproteinases with thrombospondin repeats	O	Posttranslational modification, protein turnover, chaperones ;	1	2.01554e-05	1.61732e-05	1.86405e-05	183.23
﻿thrombospondin type I repeats	transcript_HQ_OA1_4MF_transcript20009/f8p0/2703	Acropora digitifera	1-Scleractinia	KOG	42.6	4e-20	CE02110		Disintegrin metalloproteinases with thrombospondin repeats	O	Posttranslational modification, protein turnover, chaperones ;	1	2.3373e-06	2.82325e-06	2.79447e-06	26.5167
﻿thrombospondin type I repeats	transcript_HQ_OA1_4MF_transcript19481/f3p0/2725	Acropora digitifera	1-Scleractinia	KOG	33.5	2.1e-101	Hs13569928		Disintegrin metalloproteinases with thrombospondin repeats	O	Posttranslational modification, protein turnover, chaperones ;	1	4.42165e-06	3.87188e-06	3.71525e-06	40.0293
﻿thrombospondin type I repeats	transcript_HQ_OA1_4MF_transcript8503/f3p0/5663	Acropora digitifera	1-Scleractinia	KOG	44.6	2.7e-10	Hs21265055		Disintegrin metalloproteinases with thrombospondin repeats	O	Posttranslational modification, protein turnover, chaperones ;	1	1.67962e-06	1.83511e-06	1.82015e-06	17.7829
﻿thrombospondin type I repeats	transcript_HQ_OA1_4MF_transcript9987/f10p0/5145	Acropora digitifera	1-Scleractinia	KOG	43.8	1.8e-98	Hs7656867		Disintegrin metalloproteinases with thrombospondin repeats	O	Posttranslational modification, protein turnover, chaperones ;	1	3.339e-06	3.77105e-06	4.21847e-06	37.7617
﻿thrombospondin type I repeats	transcript_HQ_OA1_4MF_transcript19245/f2p0/2752	Acropora digitifera	1-Scleractinia	KOG	30	1.6e-93	7301679		Serine proteinase inhibitor (KU family) with thrombospondin repeats	O	Posttranslational modification, protein turnover, chaperones ;	1	1.86175e-06	3.76097e-06	2.70882e-06	27.7718
﻿thrombospondin type I repeats	transcript_HQ_OA1_4MF_transcript22049/f9p0/2523	Acropora digitifera	1-Scleractinia	KOG	38.3	1.9e-128	7301679		Serine proteinase inhibitor (KU family) with thrombospondin repeats	O	Posttranslational modification, protein turnover, chaperones ;		2.13494e-06	3.28707e-06	2.64458e-06	26.8886
﻿thrombospondin type I repeats	transcript_HQ_OA1_4MF_transcript22155/f2p0/2513	Acropora digitifera	1-Scleractinia	KOG	38.3	1.9e-128	7301679		Serine proteinase inhibitor (KU family) with thrombospondin repeats	O	Posttranslational modification, protein turnover, chaperones ;	1	4.42165e-06	3.69039e-06	4.12211e-06	40.7805
﻿thrombospondin type I repeats	transcript_HQ_OA1_4MF_transcript216/f2p0/8493	Acropora digitifera	1-Scleractinia	KOG	28.3	6.9e-34	Hs20559271		Serine proteinase inhibitor (KU family) with thrombospondin repeats	O	Posttranslational modification, protein turnover, chaperones ;		2.19565e-06	2.90391e-06	2.97649e-06	26.9201
﻿thrombospondin type I repeats	transcript_HQ_OA1_4MF_transcript33455/f2p0/1639	Acropora digitifera	1-Scleractinia	KOG	32	2.4e-07	7301679		Serine proteinase inhibitor (KU family) with thrombospondin repeats	O	Posttranslational modification, protein turnover, chaperones ;	1	3.98656e-06	4.01305e-06	4.79664e-06	42.6542
﻿thrombospondin type I repeats	transcript_HQ_OA1_4MF_transcript37403/f6p0/802	Acropora digitifera	1-Scleractinia	KOG	51	2e-12	Hs20559271		Serine proteinase inhibitor (KU family) with thrombospondin repeats	O	Posttranslational modification, protein turnover, chaperones ;	1	0.000172434	0.000175344	0.000183022	1769.33
﻿toll-like receptors	transcript_HQ_OA1_4MF_transcript16037/f5p0/3074	Acropora digitifera	1-Scleractinia	NT	84.872	3.52e-103	XM_015911632.1	PREDICTED: Acropora digitifera toll-like receptor 6 (LOC107345874), mRNA				1	3.80444e-06	3.10557e-06	3.89727e-06	36.0243
﻿toll-like receptors	transcript_HQ_OA1_4MF_transcript23680/f4p0/2403	Acropora digitifera	1-Scleractinia	NT	80.31	7.78e-89	XM_015914160.1	PREDICTED: Acropora digitifera toll-like receptor 6 (LOC107348145), transcript variant X5, mRNA					9.67298e-06	1.12426e-05	1.17239e-05	108.798
﻿toll-like receptors	transcript_HQ_OA1_4MF_transcript21165/f2p0/2528	Acropora digitifera	1-Scleractinia	NT	84.872	2.88e-103	XM_015911632.1	PREDICTED: Acropora digitifera toll-like receptor 6 (LOC107345874), mRNA				1	1.47725e-06	9.17556e-07	9.52904e-07	11.159
﻿toll-like receptors	transcript_HQ_OA1_4MF_transcript29036/f3p0/2032	Acropora digitifera	1-Scleractinia	NT	88.889	1.23e-06	XM_015914160.1	PREDICTED: Acropora digitifera toll-like receptor 6 (LOC107348145), transcript variant X5, mRNA				1	2.59531e-05	2.25961e-05	3.06321e-05	263.938
﻿toll-like receptors	transcript_HQ_OA1_4MF_transcript16105/f4p0/3065	Acropora digitifera	1-Scleractinia	NR	63	9.7e-80	XP_015769646.1	PREDICTED: toll-like receptor 6 isoform X3 [Acropora digitifera]				1	7.73029e-06	1.04057e-05	1.34798e-05	105.386
﻿toll-like receptors	transcript_HQ_OA1_4MF_transcript16266/f2p0/3034	Acropora digitifera	1-Scleractinia	NR	61.6	1.9e-80	XP_015769646.1	PREDICTED: toll-like receptor 6 isoform X3 [Acropora digitifera]				1	5.02874e-06	5.23309e-06	3.12638e-06	44.6274
﻿toll-like receptors	transcript_HQ_OA1_4MF_transcript17106/f2p0/2950	Acropora digitifera	1-Scleractinia	NR	52.8	1.3e-41	XP_015775594.1	PREDICTED: toll-like receptor 2 [Acropora digitifera]				1	1.80104e-06	1.82503e-06	3.56536e-06	23.9714
﻿toll-like receptors	transcript_HQ_OA1_4MF_transcript23680/f4p0/2403	Acropora digitifera	1-Scleractinia	NR	61.7	6.5e-47	XP_015769646.1	PREDICTED: toll-like receptor 6 isoform X3 [Acropora digitifera]					9.67298e-06	1.12426e-05	1.17239e-05	108.798
﻿toll-like receptors	transcript_HQ_OA1_4MF_transcript30048/f4p0/1929	Acropora digitifera	1-Scleractinia	NR	74.7	1.3e-58	XP_015774097.1	PREDICTED: toll-like receptor 1 [Acropora digitifera]				1	3.9896e-05	4.26008e-05	4.29128e-05	418.032
Transforming growth factor beta	transcript_HQ_OA1_4MF_transcript15318/f5p0/3154	Acropora digitifera	1-Scleractinia	NR	84.1	0	XP_015754144.1	PREDICTED: transforming growth factor-beta receptor-associated protein 1-like [Acropora digitifera]				1	4.05739e-06	5.28351e-06	5.12855e-06	48.2315
Transforming growth factor beta	transcript_HQ_OA1_4MF_transcript15834/f3p0/3130	Acropora digitifera	1-Scleractinia	NR	84.1	0	XP_015754144.1	PREDICTED: transforming growth factor-beta receptor-associated protein 1-like [Acropora digitifera]				1	4.24964e-06	3.43831e-06	4.16494e-06	39.5096
Transforming growth factor beta	transcript_HQ_OA1_4MF_transcript32631/f23p0/1583	Acropora digitifera	1-Scleractinia	NR	52.2	2.5e-124	XP_015768698.1	PREDICTED: latent-transforming growth factor beta-binding protein 1-like [Acropora digitifera]				2	6.4038e-05	6.93511e-05	6.86305e-05	673.398
Transforming growth factor beta	transcript_HQ_OA1_4MF_transcript15318/f5p0/3154	Acropora digitifera	1-Scleractinia	NT	84.361	0	XM_015898658.1	PREDICTED: Acropora digitifera transforming growth factor-beta receptor-associated protein 1-like (LOC107333790), mRNA				1	4.05739e-06	5.28351e-06	5.12855e-06	48.2315
Transforming growth factor beta	transcript_HQ_OA1_4MF_transcript14482/f2p0/3291	Acropora digitifera	1-Scleractinia	NT	80.587	0	AB823866.1	Acropora digitifera AdiTgf2 gene for transforming growth factor 2 protein, complete cds					7.4571e-06	7.03795e-06	7.21637e-06	72.3714
Transforming growth factor beta	transcript_HQ_OA1_4MF_transcript15834/f3p0/3130	Acropora digitifera	1-Scleractinia	NT	84.375	0	XM_015898658.1	PREDICTED: Acropora digitifera transforming growth factor-beta receptor-associated protein 1-like (LOC107333790), mRNA				1	4.24964e-06	3.43831e-06	4.16494e-06	39.5096
Transforming growth factor beta	transcript_HQ_OA1_4MF_transcript10984/f10p0/4160	Acropora digitifera	1-Scleractinia	KOG	62.2	1.3e-163	Hs5174515		TGFbeta receptor signaling protein SMAD and related proteins	TK	Signal transduction mechanisms ; Transcription ;	1	9.11648e-06	8.51008e-06	8.96158e-06	88.6271
Transforming growth factor beta	transcript_HQ_OA1_4MF_transcript13727/f5p0/3428	Acropora digitifera	1-Scleractinia	KOG	63.9	5.2e-166	Hs5174515		TGFbeta receptor signaling protein SMAD and related proteins	TK	Signal transduction mechanisms ; Transcription ;	1	1.13324e-06	1.58304e-06	2.62316e-06	17.7981
Transforming growth factor beta	transcript_HQ_OA1_4MF_transcript10637/f8p0/4452	Acropora digitifera	1-Scleractinia	KOG	68.1	3.5e-170	Hs5174513		TGFbeta receptor signaling protein SMAD and related proteins	TK	Signal transduction mechanisms ; Transcription ;		3.66481e-05	3.52503e-05	3.79877e-05	366.287
Transforming growth factor beta	transcript_HQ_OA1_4MF_transcript10747/f6p0/4210	Acropora digitifera	1-Scleractinia	KOG	63.9	6.4e-166	Hs5174515		TGFbeta receptor signaling protein SMAD and related proteins	TK	Signal transduction mechanisms ; Transcription ;	1	7.89218e-06	6.80605e-06	7.5804e-06	74.2621
Transforming growth factor beta	transcript_HQ_OA1_4MF_transcript18273/f2p0/2840	Acropora digitifera	1-Scleractinia	KOG	63.6	1.8e-164	Hs5174509		TGFbeta receptor signaling protein SMAD and related proteins	TK	Signal transduction mechanisms ; Transcription ;		2.85232e-05	2.92811e-05	3.24201e-05	300.748
Transforming growth factor beta	transcript_HQ_OA1_4MF_transcript15750/f7p0/3111	Acropora digitifera	1-Scleractinia	KOG	63.6	2e-164	Hs5174509		TGFbeta receptor signaling protein SMAD and related proteins	TK	Signal transduction mechanisms ; Transcription ;		2.18047e-05	2.55504e-05	2.55036e-05	242.862
Transforming growth factor beta	transcript_HQ_OA1_4MF_transcript18848/f2p0/2782	Acropora digitifera	1-Scleractinia	KOG	59.4	8.2e-162	Hs5174515		TGFbeta receptor signaling protein SMAD and related proteins	TK	Signal transduction mechanisms ; Transcription ;	1	2.88368e-06	1.1293e-06	7.06648e-07	15.7321
Transforming growth factor beta	transcript_HQ_OA1_4MF_transcript27783/f2p0/2119	Acropora digitifera	1-Scleractinia	KOG	39	1.2e-56	Hs19923323		TGFbeta receptor signaling protein SMAD and related proteins	TK	Signal transduction mechanisms ; Transcription ;		9.01429e-05	9.66257e-05	9.80848e-05	949.511
Transforming growth factor beta	transcript_HQ_OA1_4MF_transcript34722/f2p0/1435	Acropora digitifera	1-Scleractinia	KOG	39	8.2e-57	Hs19923323		TGFbeta receptor signaling protein SMAD and related proteins	TK	Signal transduction mechanisms ; Transcription ;	1	8.72491e-05	8.74098e-05	8.10503e-05	852.364
Transforming growth factor beta	transcript_HQ_OA1_4MF_transcript7220/f2p0/5808	Acropora digitifera	1-Scleractinia	KOG	63.2	6.3e-47	Hs5174513		TGFbeta receptor signaling protein SMAD and related proteins	TK	Signal transduction mechanisms ; Transcription ;	2	2.42836e-07	2.11744e-07	1.92722e-07	2.15767
﻿complement and its receptor	transcript_HQ_OA1_4MF_transcript7977/f6p0/5708	Exaiptasia pallida	2-Cnidaria	NR	45.2	0	KXJ21803.1	Complement C3 [Exaiptasia pallida]				2	3.41995e-06	3.2064e-06	3.32981e-06	33.1872
﻿complement and its receptor	transcript_HQ_OA1_4MF_transcript35768/f2p0/1273	Nematostella vectensis	2-Cnidaria	KOG	29.3	2.3e-18	Hs4502491		Complement component 1, Q subcomponent binding protein/mRNA splicing factor SF2, subunit P32	V	Defense mechanisms ;		3.16396e-05	3.13179e-05	4.22811e-05	350.795
lectin	transcript_HQ_OA1_4MF_transcript25405/f25p0/2222	Exaiptasia pallida	2-Cnidaria	NR	44.1	1.8e-112	KXJ15314.1	Endoplasmic reticulum lectin 1 [Exaiptasia pallida]				1	2.15214e-05	2.29893e-05	2.47541e-05	230.883
lectin	transcript_HQ_OA1_4MF_transcript20864/f22p0/2598	Exaiptasia pallida	2-Cnidaria	KOG	36.1	1.1e-78	Hs20536945		C-type lectin	TV	Signal transduction mechanisms ; Defense mechanisms ;		1.88502e-05	1.96115e-05	1.89938e-05	191.518
lectin	transcript_HQ_OA1_4MF_transcript23261/f27p0/2424	Exaiptasia pallida	2-Cnidaria	KOG	33.7	6.5e-62	Hs20536945		C-type lectin	TV	Signal transduction mechanisms ; Defense mechanisms ;	1	3.23074e-05	3.1933e-05	3.07713e-05	316.705
lectin	transcript_HQ_OA1_4MF_transcript14683/f16p0/3240	Exaiptasia pallida	2-Cnidaria	KOG	26.3	2.6e-26	7293071		Jacalin-like lectin domain-containing protein	R	General function prediction only ;		6.65776e-06	6.63463e-06	7.12001e-06	68.0414
lectin	transcript_HQ_OA1_4MF_transcript13819/f23p0/3381	Exaiptasia pallida	2-Cnidaria	KOG	25.5	8e-26	7293071		Jacalin-like lectin domain-containing protein	R	General function prediction only ;		3.38959e-06	3.15599e-06	3.67243e-06	34.06
lectin	transcript_HQ_OA1_4MF_transcript14163/f3p0/3338	Exaiptasia pallida	2-Cnidaria	KOG	25.5	7.9e-26	7293071		Jacalin-like lectin domain-containing protein	R	General function prediction only ;	1	1.39631e-06	1.55279e-06	1.70238e-06	15.5049
lectin	transcript_HQ_OA1_4MF_transcript24103/f6p0/2365	Nematostella vectensis	2-Cnidaria	KOG	49	2.5e-82	7301116		Lectin VIP36, involved in the transport of glycoproteins carrying high mannose-type glycans	U	Intracellular trafficking, secretion, and vesicular transport ;		3.10729e-05	3.05717e-05	3.56e-05	324.149
Rab	transcript_HQ_OA1_4MF_transcript16456/f2p0/3066	Nematostella vectensis	2-Cnidaria	KOG	91	6e-97	Hs4758988		GTPase Rab1/YPT1, small G protein superfamily, and related GTP-binding proteins	TU	Signal transduction mechanisms ; Intracellular trafficking, secretion, and vesicular transport ;		9.2804e-05	8.74098e-05	9.43803e-05	915.313
Rab	transcript_HQ_OA1_4MF_transcript25002/f2p0/2311	Exaiptasia pallida	2-Cnidaria	KOG	51.7	9.9e-44	YFL038c		GTPase Rab1/YPT1, small G protein superfamily, and related GTP-binding proteins	TU	Signal transduction mechanisms ; Intracellular trafficking, secretion, and vesicular transport ;	1	3.17509e-05	3.26892e-05	3.88228e-05	344.209
Rab	transcript_HQ_OA1_4MF_transcript19258/f50p0/2633	Nematostella vectensis	2-Cnidaria	KOG	88.8	1.2e-106	Hs19923483		GTPase Rab14, small G protein superfamily	U	Intracellular trafficking, secretion, and vesicular transport ;		7.18897e-05	6.81008e-05	7.96049e-05	731.985
Rab	transcript_HQ_OA1_4MF_transcript34204/f2p0/1529	Nematostella vectensis	2-Cnidaria	KOG	36.6	4.6e-29	Hs19923483		GTPase Rab14, small G protein superfamily	U	Intracellular trafficking, secretion, and vesicular transport ;	1	1.68569e-05	1.67479e-05	1.7088e-05	168.976
Rab	transcript_HQ_OA1_4MF_transcript24319/f20p0/2341	Nematostella vectensis	2-Cnidaria	KOG	70.6	4e-77	Hs7661922		GTPase Rab21, small G protein superfamily	R	General function prediction only ;	1	2.84726e-05	2.95029e-05	3.36728e-05	305.494
Rab	transcript_HQ_OA1_4MF_transcript35265/f10p0/1406	Nematostella vectensis	2-Cnidaria	KOG	70.6	2.4e-77	Hs7661922		GTPase Rab21, small G protein superfamily	R	General function prediction only ;	1	4.78286e-05	5.10403e-05	4.96473e-05	495.054
Rab	transcript_HQ_OA1_4MF_transcript14393/f2p0/3242	Nematostella vectensis	2-Cnidaria	KOG	67.6	5.4e-72	Hs7657492		GTPase Rab26/Rab37, small G protein superfamily	R	General function prediction only ;	1	5.63583e-05	5.64448e-05	6.52792e-05	593.608
Rab	transcript_HQ_OA1_4MF_transcript30575/f2p0/1926	Exaiptasia pallida	2-Cnidaria	KOG	43.4	4.7e-39	Hs19923985		GTPase Rab3, small G protein superfamily	U	Intracellular trafficking, secretion, and vesicular transport ;	1	1.42262e-05	1.40658e-05	1.49681e-05	144.2
Rab	transcript_HQ_OA1_4MF_transcript30799/f14p0/1865	Nematostella vectensis	2-Cnidaria	KOG	58	2e-63	7303712		GTPase Rab3, small G protein superfamily	U	Intracellular trafficking, secretion, and vesicular transport ;	1	2.77946e-05	2.74258e-05	3.00646e-05	284.284
Rab	transcript_LQ_OA1_4MF_transcript23002/f2p0/2475	Exaiptasia pallida	2-Cnidaria	KOG	80.5	6.4e-102	7303712		GTPase Rab3, small G protein superfamily	U	Intracellular trafficking, secretion, and vesicular transport ;	6	9.83588e-05	9.72912e-05	9.77315e-05	977.938
Rab	transcript_HQ_OA1_4MF_transcript35974/f3p0/1214	Nematostella vectensis	2-Cnidaria	KOG	49.7	1.6e-45	Hs21361418		GTPase Rab30, small G protein superfamily	U	Intracellular trafficking, secretion, and vesicular transport ;	1	2.55079e-05	2.41791e-05	2.53858e-05	250.243
Rab	transcript_HQ_OA1_4MF_transcript11560/f5p0/3926	Nematostella vectensis	2-Cnidaria	KOG	82.3	3e-93	Hs4506371		GTPase Rab5/YPT51 and related small G protein superfamily GTPases	U	Intracellular trafficking, secretion, and vesicular transport ;		0.000140278	0.000137089	0.000153235	1435.34
Rab	transcript_HQ_OA1_4MF_transcript15598/f2p0/3142	Nematostella vectensis	2-Cnidaria	KOG	51.9	3.3e-50	Hs10190714		GTPase Rab5/YPT51 and related small G protein superfamily GTPases	U	Intracellular trafficking, secretion, and vesicular transport ;	1	3.09616e-05	2.82123e-05	3.22274e-05	304.671
Rab	transcript_HQ_OA1_4MF_transcript18483/f3p0/2796	Exaiptasia pallida	2-Cnidaria	KOG	38.8	6.4e-29	Hs13652324		GTPase Rab5/YPT51 and related small G protein superfamily GTPases	U	Intracellular trafficking, secretion, and vesicular transport ;	1	1.19192e-05	9.19572e-06	1.04284e-05	105.144
Rab	transcript_HQ_OA1_4MF_transcript19882/f3p0/2684	Exaiptasia pallida	2-Cnidaria	KOG	38.8	6.1e-29	Hs13652324		GTPase Rab5/YPT51 and related small G protein superfamily GTPases	U	Intracellular trafficking, secretion, and vesicular transport ;	1	1.6179e-05	1.9309e-05	1.89617e-05	181.499
Rab	transcript_HQ_OA1_4MF_transcript23290/f4p0/2430	Exaiptasia pallida	2-Cnidaria	KOG	55	1.3e-70	Hs13994318		GTPase Rab6/YPT6/Ryh1, small G protein superfamily	U	Intracellular trafficking, secretion, and vesicular transport ;		3.51404e-05	3.81744e-05	3.62103e-05	365.084
Rab	transcript_HQ_OA1_4MF_transcript36623/f12p0/1039	Hydra vulgaris	2-Cnidaria	KOG	48.2	9.6e-31	Hs5453960		Prenylated rab acceptor 1	U	Intracellular trafficking, secretion, and vesicular transport ;		0.000156063	0.000164979	0.000172797	1646.13
Rab	transcript_HQ_OA1_4MF_transcript15709/f11p0/3126	Nematostella vectensis	2-Cnidaria	KOG	26.6	3.3e-42	CE27809		Probable Rab-GAPs	U	Intracellular trafficking, secretion, and vesicular transport ;		1.45499e-05	1.50136e-05	1.62743e-05	152.793
Rab	transcript_HQ_OA1_4MF_transcript10218/f8p0/4823	Exaiptasia pallida	2-Cnidaria	KOG	37.5	2.1e-245	Hs19923790		Rab3 GTPase-activating protein, non-catalytic subunit	U	Intracellular trafficking, secretion, and vesicular transport ;		3.88538e-06	4.9911e-06	5.61035e-06	48.2894
Rab	transcript_HQ_OA1_4MF_transcript5074/f2p0/6084	Exaiptasia pallida	2-Cnidaria	KOG	45	4.3e-163	Hs19923790		Rab3 GTPase-activating protein, non-catalytic subunit	U	Intracellular trafficking, secretion, and vesicular transport ;	1	9.51109e-07	7.46144e-07	1.35976e-06	10.19
Rab	transcript_HQ_OA1_4MF_transcript6320/f2p0/5902	Exaiptasia pallida	2-Cnidaria	KOG	38.3	1.5e-205	Hs19923790		Rab3 GTPase-activating protein, non-catalytic subunit	U	Intracellular trafficking, secretion, and vesicular transport ;	1	3.08605e-06	3.36773e-06	2.98719e-06	31.4699
Rab	transcript_HQ_OA1_4MF_transcript12404/f2p0/3706	Exaiptasia pallida	2-Cnidaria	KOG	57.5	4e-119	Hs7661864		Rab6 GTPase activator GAPCenA and related TBC domain proteins	R	General function prediction only ;	2	1.94674e-05	2.04181e-05	2.14564e-05	204.473
Rab	transcript_HQ_OA1_4MF_transcript15498/f7p0/3161	Exaiptasia pallida	2-Cnidaria	KOG	57.5	3.4e-119	Hs7661864		Rab6 GTPase activator GAPCenA and related TBC domain proteins	R	General function prediction only ;	1	6.16197e-06	6.39264e-06	6.73457e-06	64.2973
Rab	transcript_HQ_OA1_4MF_transcript6439/f59p0/5797	Nematostella vectensis	2-Cnidaria	KOG	48.2	9.2e-139	Hs12232373		Rab6 GTPase activator GAPCenA and related TBC domain proteins	R	General function prediction only ;		3.55148e-06	2.86358e-06	4.35766e-06	35.9091
Rab	transcript_HQ_OA1_4MF_transcript6747/f33p0/5816	Nematostella vectensis	2-Cnidaria	KOG	48.2	5.4e-139	Hs12232373		Rab6 GTPase activator GAPCenA and related TBC domain proteins	R	General function prediction only ;		6.50599e-06	7.41103e-06	7.40909e-06	71.087
Rab	transcript_HQ_OA1_4MF_transcript4949/f2p0/6128	Nematostella vectensis	2-Cnidaria	KOG	53	6.8e-116	Hs12232373		Rab6 GTPase activator GAPCenA and related TBC domain proteins	R	General function prediction only ;	1	1.3356e-06	1.30071e-06	8.35129e-07	11.5715
Rab	transcript_HQ_OA1_4MF_transcript6191/f2p0/5930	Nematostella vectensis	2-Cnidaria	KOG	48.2	9.4e-139	Hs12232373		Rab6 GTPase activator GAPCenA and related TBC domain proteins	R	General function prediction only ;		1.69985e-06	1.91578e-06	1.61672e-06	17.4412
Rab	transcript_HQ_OA1_4MF_transcript14363/f2p0/3312	Exaiptasia pallida	2-Cnidaria	KOG	31	2.2e-73	Hs14149661		Rab6 GTPase-interacting protein involved in endosome-to-TGN transport	U	Intracellular trafficking, secretion, and vesicular transport ;	1	7.68982e-07	4.23487e-07	2.3662e-06	11.8622
Rab	transcript_HQ_OA1_4MF_transcript9876/f17p0/5177	Exaiptasia pallida	2-Cnidaria	KOG	31	7.8e-73	Hs14149661		Rab6 GTPase-interacting protein involved in endosome-to-TGN transport	U	Intracellular trafficking, secretion, and vesicular transport ;	4	2.17541e-05	2.04282e-05	2.18847e-05	213.557
Rab	transcript_HQ_OA1_4MF_transcript12336/f2p0/3715	Exaiptasia pallida	2-Cnidaria	KOG	38.6	5.2e-119	HsM12232451		Ypt/Rab-specific GTPase-activating protein GYP7 and related proteins	T	Signal transduction mechanisms ;		2.25332e-05	2.26263e-05	2.23451e-05	225.015
﻿scavenger receptors	transcript_HQ_OA1_4MF_transcript35614/f55p0/1272	Exaiptasia pallida	2-Cnidaria	NR	42.9	2.6e-71	KXJ15056.1	Scavenger receptor cysteine-rich type 1 protein M130 [Exaiptasia pallida]				1	0.000192863	0.000193977	0.000193536	1934.59
﻿thrombospondin type I repeats	transcript_HQ_OA1_4MF_transcript13019/f7p0/3533	Nematostella vectensis	2-Cnidaria	KOG	30.6	1.3e-116	Hs21265061		Disintegrin metalloproteinases with thrombospondin repeats	O	Posttranslational modification, protein turnover, chaperones ;	1	6.1215e-06	5.95907e-06	5.55682e-06	58.7913
﻿thrombospondin type I repeats	transcript_HQ_OA1_4MF_transcript13146/f4p0/3526	Exaiptasia pallida	2-Cnidaria	KOG	28.3	9.6e-107	Hs21265037		Disintegrin metalloproteinases with thrombospondin repeats	O	Posttranslational modification, protein turnover, chaperones ;	1	1.30525e-06	9.9822e-07	1.31693e-06	12.068
﻿thrombospondin type I repeats	transcript_HQ_OA1_4MF_transcript12405/f2p0/3670	Nematostella vectensis	2-Cnidaria	KOG	31.8	2.3e-111	Hs13569928		Disintegrin metalloproteinases with thrombospondin repeats	O	Posttranslational modification, protein turnover, chaperones ;	1	2.65096e-06	2.36951e-06	2.79447e-06	26.0498
﻿thrombospondin type I repeats	transcript_HQ_OA1_4MF_transcript2216/f3p0/6752	Exaiptasia pallida	2-Cnidaria	KOG	39.5	1.6e-134	Hs21265061		Disintegrin metalloproteinases with thrombospondin repeats	O	Posttranslational modification, protein turnover, chaperones ;	1	9.10636e-07	5.54567e-07	6.85234e-07	7.16812
﻿thrombospondin type I repeats	transcript_HQ_OA1_4MF_transcript4806/f3p0/6143	Exaiptasia pallida	2-Cnidaria	KOG	43.6	3.7e-98	Hs7656867		Disintegrin metalloproteinases with thrombospondin repeats	O	Posttranslational modification, protein turnover, chaperones ;	1	2.5599e-06	2.3191e-06	2.38761e-06	24.222
Transforming growth factor beta	transcript_HQ_OA1_4MF_transcript14602/f7p0/3247	Exaiptasia pallida	2-Cnidaria	NR	61.9	4.9e-106	KXJ16271.1	Transforming growth factor beta regulator 1 [Exaiptasia pallida]					7.84159e-06	7.92526e-06	7.741e-06	78.3595
Transforming growth factor beta	transcript_HQ_OA1_4MF_transcript13243/f2p0/3498	Exaiptasia pallida	2-Cnidaria	KOG	68.3	1.6e-101	Hs4885457		TGFbeta receptor signaling protein SMAD and related proteins	TK	Signal transduction mechanisms ; Transcription ;		1.42666e-05	1.49128e-05	1.47432e-05	146.409
Transforming growth factor beta	transcript_HQ_OA1_4MF_transcript36460/f6p0/1079	Exaiptasia pallida	2-Cnidaria	KOG	67.6	8.2e-134	Hs4503513		Translation initiation factor 3, subunit i (eIF-3i)/TGF-beta receptor-interacting protein (TRIP-1)	JT	Translation, ribosomal structure and biogenesis ; Signal transduction mechanisms ;	1	8.38696e-05	8.78534e-05	8.89305e-05	868.845
﻿complement and its receptor	transcript_HQ_OA1_4MF_transcript6095/f2p0/5946	Homo sapiens	3-Other	SWISSPROT	24.6	1.1e-36	sp|P17927|CR1_HUMAN	Complement receptor type 1 OS=Homo sapiens GN=CR1 PE=1 SV=3				2	2.48907e-06	2.74258e-06	3.03002e-06	27.5389
﻿complement and its receptor	transcript_HQ_OA1_4MF_transcript7977/f6p0/5708	Eptatretus burgeri	3-Other	SWISSPROT	28.6	3.8e-130	sp|P98094|CO3_EPTBU	Complement C3 (Fragment) OS=Eptatretus burgeri GN=C3 PE=1 SV=1				2	3.41995e-06	3.2064e-06	3.32981e-06	33.1872
﻿complement and its receptor	transcript_HQ_OA1_4MF_transcript9552/f17p0/5415	Lethenteron camtschaticum	3-Other	SWISSPROT	28.7	2.7e-130	sp|Q00685|CO3_LETCA	Complement C3 (Fragment) OS=Lethenteron camtschaticum GN=C3 PE=2 SV=1				9	2.39396e-05	2.5621e-05	2.7056e-05	255.389
lectin	transcript_HQ_OA1_4MF_transcript12182/f2p0/3761	Rattus norvegicus	3-Other	Swissprot	38.1	8.8e-19	sp|P10716|CLC4F_RAT	C-type lectin domain family 4 member F OS=Rattus norvegicus GN=Clec4f PE=1 SV=1				1	2.80274e-06	2.672e-06	3.27628e-06	29.17
lectin	transcript_HQ_OA1_4MF_transcript11667/f23p0/3684	Rattus norvegicus	3-Other	Swissprot	38.4	9.6e-127	sp|Q9JJS8|MASP2_RAT	Mannan-binding lectin serine protease 2 OS=Rattus norvegicus GN=Masp2 PE=1 SV=2					3.90359e-05	4.07758e-05	4.02147e-05	400.088
lectin	transcript_HQ_OA1_4MF_transcript1661/f2p0/6973	Mus musculus	3-Other	Swissprot	37.1	6.2e-50	sp|Q9QXS1|PLEC_MOUSE	Plectin OS=Mus musculus GN=Plec PE=1 SV=3					1.92245e-06	2.08719e-06	2.15206e-06	20.539
lectin	transcript_HQ_OA1_4MF_transcript17619/f2p0/2895	Anguilla japonica	3-Other	Swissprot	37.9	7.5e-18	sp|Q9I928|FUCL4_ANGJA	Fucolectin-4 OS=Anguilla japonica PE=2 SV=1				1	5.42334e-06	6.20106e-06	6.09216e-06	59.0552
lectin	transcript_HQ_OA1_4MF_transcript18163/f11p0/2858	Patiria pectinifera	3-Other	Swissprot	33.6	1.7e-14	sp|Q8WPD0|LECG_PATPE	Alpha-N-acetylgalactosamine-specific lectin OS=Patiria pectinifera PE=1 SV=1				1	1.3356e-05	1.55682e-05	1.44649e-05	144.63
lectin	transcript_HQ_OA1_4MF_transcript22752/f2p0/2372	Pongo abelii	3-Other	Swissprot	37.3	3.7e-39	sp|Q5R8S4|ERLEC_PONAB	Endoplasmic reticulum lectin 1 OS=Pongo abelii GN=ERLEC1 PE=2 SV=1					3.86515e-06	2.0771e-06	3.55465e-06	31.6563
lectin	transcript_HQ_OA1_4MF_transcript25792/f6p0/2255	Rattus norvegicus	3-Other	Swissprot	48.2	6.6e-62	sp|Q5FVQ4|MLEC_RAT	Malectin OS=Rattus norvegicus GN=Mlec PE=2 SV=1					3.51809e-05	3.75694e-05	4.10284e-05	379.262
lectin	transcript_HQ_OA1_4MF_transcript21738/f2p0/2554	Mus musculus	3-Other	Swissprot	37.2	3.8e-66	sp|Q8VEH8|ERLEC_MOUSE	Endoplasmic reticulum lectin 1 OS=Mus musculus GN=Erlec1 PE=1 SV=1				1	7.62911e-06	9.8612e-06	7.78383e-06	84.2471
lectin	transcript_HQ_OA1_4MF_transcript25405/f25p0/2222	Mus musculus	3-Other	Swissprot	38	6.2e-89	sp|Q8VEH8|ERLEC_MOUSE	Endoplasmic reticulum lectin 1 OS=Mus musculus GN=Erlec1 PE=1 SV=1				1	2.15214e-05	2.29893e-05	2.47541e-05	230.883
lectin	transcript_HQ_OA1_4MF_transcript26261/f2p0/2220	Mus musculus	3-Other	Swissprot	31.6	6e-07	sp|Q9QZ15|CLC4A_MOUSE	C-type lectin domain family 4 member A OS=Mus musculus GN=Clec4a PE=1 SV=1				1	1.56832e-06	1.7847e-06	1.86298e-06	17.3866
lectin	transcript_HQ_OA1_4MF_transcript294/f4p0/8207	Mus musculus	3-Other	Swissprot	36.8	3.5e-52	sp|Q9QXS1|PLEC_MOUSE	Plectin OS=Mus musculus GN=Plec PE=1 SV=3					3.54136e-06	3.75089e-06	3.72596e-06	36.7274
lectin	transcript_HQ_OA1_4MF_transcript27085/f4p0/2171	Homo sapiens	3-Other	Swissprot	30	4e-08	sp|Q8WXI8|CLC4D_HUMAN	C-type lectin domain family 4 member D OS=Homo sapiens GN=CLEC4D PE=1 SV=2				1	4.17881e-06	4.37603e-06	4.53968e-06	43.6484
lectin	transcript_HQ_OA1_4MF_transcript3180/f2p0/6450	Mus musculus	3-Other	Swissprot	36.8	6.5e-54	sp|Q9QXS1|PLEC_MOUSE	Plectin OS=Mus musculus GN=Plec PE=1 SV=3				1	0	3.02491e-08	2.46256e-07	0.921684
lectin	transcript_HQ_OA1_4MF_transcript31721/f3p0/1805	Rattus norvegicus	3-Other	Swissprot	39	7.2e-19	sp|O70513|LG3BP_RAT	Galectin-3-binding protein OS=Rattus norvegicus GN=Lgals3bp PE=1 SV=2				1	5.80784e-06	5.24318e-06	6.23135e-06	57.6079
lectin	transcript_HQ_OA1_4MF_transcript34276/f14p0/1506	Mytilus galloprovincialis	3-Other	Swissprot	51.1	2.9e-29	sp|B3EWR1|LEC_MYTGA	Lectin OS=Mytilus galloprovincialis PE=1 SV=1				1	7.81326e-05	7.91417e-05	7.6425e-05	778.998
lectin	transcript_HQ_OA1_4MF_transcript35056/f14p0/1354	Oncorhynchus mykiss	3-Other	Swissprot	35.2	5.3e-06	sp|P0DMV4|ITLN_ONCMY	Intelectin OS=Oncorhynchus mykiss GN=itln PE=1 SV=1				1	7.11713e-05	7.24466e-05	7.57719e-05	731.299
lectin	transcript_HQ_OA1_4MF_transcript36906/f6p0/938	Mus musculus	3-Other	Swissprot	31.2	2.4e-13	sp|Q9R0Q8|CLC4E_MOUSE	C-type lectin domain family 4 member E OS=Mus musculus GN=Clec4e PE=1 SV=1				1	0.000123503	0.000132128	0.000142432	1326.88
lectin	transcript_HQ_OA1_4MF_transcript36913/f3p0/955	Silurus asotus	3-Other	Swissprot	39.3	1.6e-33	sp|Q9PVW8|SAL_SILAS	Rhamnose-binding lectin OS=Silurus asotus PE=1 SV=1				1	6.21256e-05	6.82419e-05	5.67566e-05	623.747
lectin	transcript_HQ_OA1_4MF_transcript37222/f5p0/872	Homo sapiens	3-Other	Swissprot	33.8	3.4e-14	sp|Q8WTT0|CLC4C_HUMAN	C-type lectin domain family 4 member C OS=Homo sapiens GN=CLEC4C PE=1 SV=1				1	0.00013874	0.00013605	0.000146844	1405.45
lectin	transcript_HQ_OA1_4MF_transcript3872/f2p0/6137	Mus musculus	3-Other	Swissprot	37.9	2.2e-51	sp|Q9QXS1|PLEC_MOUSE	Plectin OS=Mus musculus GN=Plec PE=1 SV=3				1	1.83139e-06	1.47212e-06	1.61672e-06	16.4008
lectin	transcript_HQ_OA1_4MF_transcript37635/f2p0/704	LadderlectiOncorhynchus mykiss	3-Other	Swissprot	32.5	1.5e-09	sp|P81018|LADD_ONCMY	Ladderlectin OS=Oncorhynchus mykiss PE=1 SV=2				1	0.00013443	0.000127066	0.000133085	1315.27
lectin	transcript_HQ_OA1_4MF_transcript7548/f7p0/5769	Echinometra lucunter	3-Other	Swissprot	31.1	1.2e-06	sp|C0HK24|ELEL_ECHLU	L-rhamnose-binding lectin ELEL-1 OS=Echinometra lucunter PE=1 SV=1				1	3.03545e-07	4.73902e-07	2.14136e-07	3.30528
lectin	transcript_HQ_OA1_4MF_transcript785/f3p0/7485	Mus musculus	3-Other	Swissprot	36.8	7.6e-54	sp|Q9QXS1|PLEC_MOUSE	Plectin OS=Mus musculus GN=Plec PE=1 SV=3				2	0	0	0	0
lectin	transcript_HQ_OA1_4MF_transcript36913/f3p0/955	Branchiostoma floridae	3-Other	KOG	32.5	3.1e-20	Hs21361800_2		Galactoside-binding lectin	R	General function prediction only ;	1	6.21256e-05	6.82419e-05	5.67566e-05	623.747
lectin	transcript_HQ_OA1_4MF_transcript21723/f2p0/2542	Capitella teleta	3-Other	KOG	52.9	9.4e-72	7301116		Lectin VIP36, involved in the transport of glycoproteins carrying high mannose-type glycans	U	Intracellular trafficking, secretion, and vesicular transport ;	1	3.03545e-08	3.02491e-08	0	0.202012
﻿nucleotide-binding oligomerization domain proteins	transcript_HQ_OA1_4MF_transcript1247/f18p0/7159	Mus musculus	3-Other	SWISSPROT	26.3	1.4e-12	sp|Q8K3Z0|NOD2_MOUSE	Nucleotide-binding oligomerization domain-containing protein 2 OS=Mus musculus GN=Nod2 PE=1 SV=1				1	3.8955e-06	5.73724e-06	3.99363e-06	45.4212
﻿nucleotide-binding oligomerization domain proteins	transcript_HQ_OA1_4MF_transcript12570/f7p0/3643	Mus musculus	3-Other	SWISSPROT	22.9	5e-11	sp|Q8K3Z0|NOD2_MOUSE	Nucleotide-binding oligomerization domain-containing protein 2 OS=Mus musculus GN=Nod2 PE=1 SV=1				1	1.43071e-05	1.58707e-05	1.66169e-05	155.982
﻿nucleotide-binding oligomerization domain proteins	transcript_HQ_OA1_4MF_transcript10896/f2p0/4293	Homo sapiens	3-Other	SWISSPROT	23.5	1.9e-25	sp|Q9Y239|NOD1_HUMAN	Nucleotide-binding oligomerization domain-containing protein 1 OS=Homo sapiens GN=NOD1 PE=1 SV=1					2.64793e-05	2.78392e-05	2.94972e-05	279.386
﻿nucleotide-binding oligomerization domain proteins	transcript_HQ_OA1_4MF_transcript21845/f2p0/2536	Mus musculus	3-Other	SWISSPROT	22.9	1.7e-10	sp|Q8K3Z0|NOD2_MOUSE	Nucleotide-binding oligomerization domain-containing protein 2 OS=Mus musculus GN=Nod2 PE=1 SV=1				1	5.55488e-06	5.23309e-06	5.03219e-06	52.7339
﻿nucleotide-binding oligomerization domain proteins	transcript_HQ_OA1_4MF_transcript23235/f12p0/2412	Homo sapiens	3-Other	SWISSPROT	34.1	1.1e-11	sp|Q9Y239|NOD1_HUMAN	Nucleotide-binding oligomerization domain-containing protein 1 OS=Homo sapiens GN=NOD1 PE=1 SV=1				1	5.8989e-06	5.63641e-06	6.57396e-06	60.3643
﻿nucleotide-binding oligomerization domain proteins	transcript_HQ_OA1_4MF_transcript398/f2p0/7336	Mus musculus	3-Other	SWISSPROT	26.3	1.4e-12	sp|Q8K3Z0|NOD2_MOUSE	Nucleotide-binding oligomerization domain-containing protein 2 OS=Mus musculus GN=Nod2 PE=1 SV=1					9.71345e-07	1.29063e-06	7.17354e-07	9.93109
﻿nucleotide-binding oligomerization domain proteins	transcript_HQ_OA1_4MF_transcript8269/f8p0/5673	Mus musculus	3-Other	SWISSPROT	26.3	1.1e-12	sp|Q8K3Z0|NOD2_MOUSE	Nucleotide-binding oligomerization domain-containing protein 2 OS=Mus musculus GN=Nod2 PE=1 SV=1				1	7.19403e-06	6.20106e-06	8.45836e-06	72.8448
﻿nucleotide-binding oligomerization domain proteins	transcript_HQ_OA1_4MF_transcript882/f4p0/7444	Mus musculus	3-Other	SWISSPROT	26.3	1.4e-12	sp|Q8K3Z0|NOD2_MOUSE	Nucleotide-binding oligomerization domain-containing protein 2 OS=Mus musculus GN=Nod2 PE=1 SV=1					0	0	0	0
﻿nucleotide-binding oligomerization domain proteins	transcript_HQ_OA1_4MF_transcript5294/f3p0/6073	Mus musculus	3-Other	SWISSPROT	26.4	4.2e-10	sp|Q8K3Z0|NOD2_MOUSE	Nucleotide-binding oligomerization domain-containing protein 2 OS=Mus musculus GN=Nod2 PE=1 SV=1				1	6.4554e-06	5.65658e-06	7.51616e-06	65.4271
Rab	transcript_HQ_OA1_4MF_transcript19025/f2p0/2756	Haliotis discus discus	3-Other	KOG	91.3	8.6e-103	Hs4758988		GTPase Rab1/YPT1, small G protein superfamily, and related GTP-binding proteins	TU	Signal transduction mechanisms ; Intracellular trafficking, secretion, and vesicular transport ;	1	6.27327e-07	1.05872e-06	4.17564e-07	7.01203
Rab	transcript_HQ_OA1_4MF_transcript18948/f2p0/2772	Lingula anatina	3-Other	KOG	68.6	5.7e-38	Hs18640748		GTPase Rab5/YPT51 and related small G protein superfamily GTPases	U	Intracellular trafficking, secretion, and vesicular transport ;	1	0	0	0	0
Rab	transcript_HQ_OA1_4MF_transcript16849/f114p0/2816	Saccoglossus kowalevskii	3-Other	KOG	58.7	2.7e-144	7297522		RAB proteins geranylgeranyltransferase component A (RAB escort protein)	O	Posttranslational modification, protein turnover, chaperones ;		6.04055e-05	5.70095e-05	6.18103e-05	597.417
Rab	transcript_HQ_OA1_4MF_transcript20590/f21p0/2600	Saccoglossus kowalevskii	3-Other	KOG	58.7	3.2e-144	7297522		RAB proteins geranylgeranyltransferase component A (RAB escort protein)	O	Posttranslational modification, protein turnover, chaperones ;	1	3.13259e-05	3.35967e-05	3.66279e-05	338.501
Rab	transcript_HQ_OA1_4MF_transcript28515/f3p0/2196	Saccoglossus kowalevskii	3-Other	KOG	57.9	1e-66	7297522		RAB proteins geranylgeranyltransferase component A (RAB escort protein)	O	Posttranslational modification, protein turnover, chaperones ;	1	3.98758e-05	3.78214e-05	4.26665e-05	401.212
﻿scavenger receptors	transcript_HQ_OA1_4MF_transcript15198/f3p0/3176	Patiria pectinifera	3-Other	SWISSPROT	30.2	1.7e-76	sp|F7J220|SRCR1_PATPE	Scavenger receptor cysteine-rich domain superfamily protein OS=Patiria pectinifera GN=SRCR1 PE=1 SV=1				1	8.93435e-06	8.59074e-06	8.14786e-06	85.5765
﻿sphingosine rheostat	transcript_HQ_OA1_4MF_transcript14941/f3p0/3170	Homo sapiens	3-Other	SWISSPROT	31.4	7.1e-46	sp|Q8IWX5|SGPP2_HUMAN	Sphingosine-1-phosphate phosphatase 2 OS=Homo sapiens GN=SGPP2 PE=2 SV=1				1	9.87534e-06	8.84282e-06	9.60398e-06	94.4071
﻿sphingosine rheostat	transcript_HQ_OA1_4MF_transcript15735/f72p0/3054	Rattus norvegicus	3-Other	SWISSPROT	51.3	9.6e-165	sp|Q8CHN6|SGPL1_RAT	Sphingosine-1-phosphate lyase 1 OS=Rattus norvegicus GN=Sgpl1 PE=2 SV=1					1.78384e-05	2.1497e-05	2.50325e-05	214.559
﻿sphingosine rheostat	transcript_HQ_OA1_4MF_transcript15765/f51p0/3062	Rattus norvegicus	3-Other	SWISSPROT	51.3	7.4e-165	sp|Q8CHN6|SGPL1_RAT	Sphingosine-1-phosphate lyase 1 OS=Rattus norvegicus GN=Sgpl1 PE=2 SV=1					2.07119e-05	1.86637e-05	2.15742e-05	203.166
﻿sphingosine rheostat	transcript_HQ_OA1_4MF_transcript23516/f2p0/2417	Rattus norvegicus	3-Other	SWISSPROT	51.3	7.6e-165	sp|Q8CHN6|SGPL1_RAT	Sphingosine-1-phosphate lyase 1 OS=Rattus norvegicus GN=Sgpl1 PE=2 SV=1				1	9.7944e-06	9.16547e-06	5.10713e-06	80.2234
﻿sphingosine rheostat	transcript_HQ_OA1_4MF_transcript7913/f2p0/5700	Mus musculus	3-Other	SWISSPROT	55.7	1.5e-102	sp|Q8R0X7|SGPL1_MOUSE	Sphingosine-1-phosphate lyase 1 OS=Mus musculus GN=Sgpl1 PE=1 SV=1				2	1.20406e-05	1.34104e-05	1.3255e-05	129.02
﻿sphingosine rheostat	transcript_HQ_OA1_4MF_transcript14475/f2p0/3322	Homo sapiens	3-Other	KOG	50.3	1.5e-48	Hs20070277		Glutamate decarboxylase and related proteins	E	Amino acid transport and metabolism ;	1	0	1.20996e-07	1.07068e-07	0.760214
﻿sphingosine rheostat	transcript_HQ_OA1_4MF_transcript25938/f2p0/2239	Branchiostoma floridae	3-Other	KOG	53.9	4.8e-160	Hs4503873		Glutamate decarboxylase and related proteins	E	Amino acid transport and metabolism ;	1	2.02364e-07	3.93238e-07	2.03429e-07	2.66344
﻿thrombospondin type I repeats	transcript_HQ_OA1_4MF_transcript122/f2p0/8901	Homo sapiens	3-Other	SWISSPROT	35.8	1.4e-126	sp|P49746|TSP3_HUMAN	Thrombospondin-3 OS=Homo sapiens GN=THBS3 PE=1 SV=1				1	0	0	0	0
﻿thrombospondin type I repeats	transcript_HQ_OA1_4MF_transcript18058/f3p0/2859	Danio rerio	3-Other	SWISSPROT	41	1.2e-52	sp|Q8JHW2|TSP3A_DANRE	Thrombospondin-3a OS=Danio rerio GN=thbs3a PE=2 SV=2				1	3.54136e-07	6.04982e-07	6.6382e-07	5.4098
﻿thrombospondin type I repeats	transcript_HQ_OA1_4MF_transcript3270/f2p0/6388	Homo sapiens	3-Other	SWISSPROT	36.4	2.2e-123	sp|P35443|TSP4_HUMAN	Thrombospondin-4 OS=Homo sapiens GN=THBS4 PE=1 SV=2				1	3.84491e-06	4.30545e-06	3.76879e-06	39.7305
﻿thrombospondin type I repeats	transcript_HQ_OA1_4MF_transcript35383/f10p0/1350	Mus musculus	3-Other	SWISSPROT	43.7	8e-39	sp|P50637|TSPO_MOUSE	Translocator protein OS=Mus musculus GN=Tspo PE=1 SV=1				1	0.000213817	0.000207438	0.000218483	2132.46
﻿thrombospondin type I repeats	transcript_HQ_OA1_4MF_transcript8510/f7p0/5646	Mus musculus	3-Other	SWISSPROT	44.2	1.1e-121	sp|Q05895|TSP3_MOUSE	Thrombospondin-3 OS=Mus musculus GN=Thbs3 PE=1 SV=2					3.02534e-06	3.39798e-06	3.56536e-06	33.2956
﻿thrombospondin type I repeats	transcript_HQ_OA1_4MF_transcript93/f2p0/9082	Homo sapiens	3-Other	SWISSPROT	35.8	1.4e-126	sp|P49746|TSP3_HUMAN	Thrombospondin-3 OS=Homo sapiens GN=THBS3 PE=1 SV=1				7	5.08945e-06	5.76749e-06	6.37054e-06	57.4249
﻿thrombospondin type I repeats	transcript_HQ_OA1_4MF_transcript8114/f2p0/5715	Mus musculus	3-Other	SWISSPROT	43.9	1.3e-119	sp|Q05895|TSP3_MOUSE	Thrombospondin-3 OS=Mus musculus GN=Thbs3 PE=1 SV=2				1	0	2.92408e-07	0	0.974693
﻿thrombospondin type I repeats	transcript_HQ_OA1_4MF_transcript8119/f18p0/5680	Xenopus laevis	3-Other	SWISSPROT	39.3	2.7e-120	sp|P35448|TSP1_XENLA	Thrombospondin-1 OS=Xenopus laevis GN=thbs1 PE=2 SV=1				2	8.1249e-06	7.52194e-06	8.35129e-06	79.9938
﻿thrombospondin type I repeats	transcript_HQ_OA1_4MF_transcript9810/f3p0/5335	Mus musculus	3-Other	SWISSPROT	34.2	9.5e-160	sp|Q9Z1T2|TSP4_MOUSE	Thrombospondin-4 OS=Mus musculus GN=Thbs4 PE=1 SV=1				1	3.48065e-06	4.20462e-06	4.28271e-06	39.8933
﻿thrombospondin type I repeats	transcript_HQ_OA1_4MF_transcript11923/f2p0/3848	Crassostrea gigas	3-Other	KOG	33.7	4.7e-115	CE02110		Disintegrin metalloproteinases with thrombospondin repeats	O	Posttranslational modification, protein turnover, chaperones ;	1	2.38789e-06	2.1376e-06	2.78376e-06	24.3642
﻿thrombospondin type I repeats	transcript_HQ_OA1_4MF_transcript12576/f6p0/3663	Crassostrea gigas	3-Other	KOG	33.5	7.6e-115	CE02110		Disintegrin metalloproteinases with thrombospondin repeats	O	Posttranslational modification, protein turnover, chaperones ;	1	3.41995e-06	3.18624e-06	2.29125e-06	29.6581
﻿thrombospondin type I repeats	transcript_HQ_OA1_4MF_transcript23451/f2p0/2425	Symbiodinium microadriaticum	3-Other	KOG	36.5	2e-10	Hs13376517		Disintegrin metalloproteinases with thrombospondin repeats	O	Posttranslational modification, protein turnover, chaperones ;	1	1.54403e-05	1.53766e-05	1.52786e-05	153.652
﻿thrombospondin type I repeats	transcript_HQ_OA1_4MF_transcript9686/f2p0/5358	Symbiodinium microadriaticum	3-Other	KOG	24.2	6.5e-46	Hs22062566		Disintegrin metalloproteinases with thrombospondin repeats	O	Posttranslational modification, protein turnover, chaperones ;	1	2.54978e-06	2.21827e-06	2.03429e-06	22.6745
﻿toll-like receptors	transcript_HQ_OA1_4MF_transcript5474/f2p0/6050	Macaca fascicularis	3-Other	SWISSPROT	32.6	5.6e-15	sp|Q95M53|TLR2_MACFA	Toll-like receptor 2 OS=Macaca fascicularis GN=TLR2 PE=2 SV=1				1	2.83309e-07	3.52906e-07	6.10287e-07	4.15501
﻿toll-like receptors	transcript_HQ_OA1_4MF_transcript14742/f2p0/3233	Drosophila melanogaster	3-Other	SWISSPROT	31	3.1e-28	sp|P30974|TLR1_DROME	Tachykinin-like peptides receptor 86C OS=Drosophila melanogaster GN=TkR86C PE=2 SV=2				1	9.03554e-06	8.78232e-06	1.0043e-05	92.8694
﻿toll-like receptors	transcript_HQ_OA1_4MF_transcript13995/f2p0/3336	Canis lupus familiaris	3-Other	SWISSPROT	34.9	2.1e-16	sp|Q689D1|TLR2_CANLF	Toll-like receptor 2 OS=Canis lupus familiaris GN=TLR2 PE=2 SV=1				1	1.30525e-06	1.48221e-06	5.78166e-07	11.2187
﻿toll-like receptors	transcript_HQ_OA1_4MF_transcript11511/f3p0/3989	Mus musculus	3-Other	SWISSPROT	29.4	5.9e-13	sp|Q9QUN7|TLR2_MOUSE	Toll-like receptor 2 OS=Mus musculus GN=Tlr2 PE=1 SV=1				1	2.38789e-06	1.74436e-06	2.78376e-06	23.0534
﻿toll-like receptors	transcript_HQ_OA1_4MF_transcript17348/f2p0/2927	Gallus gallus	3-Other	SWISSPROT	37	2.6e-18	sp|Q9DGB6|TLR22_CHICK	Toll-like receptor 2 type-2 OS=Gallus gallus GN=TLR2-2 PE=2 SV=1				1	2.29683e-06	2.94424e-06	4.04716e-06	30.9608
﻿toll-like receptors	transcript_HQ_OA1_4MF_transcript15635/f6p0/3038	Homo sapiens	3-Other	SWISSPROT	25.6	1.9e-11	sp|Q9Y2C9|TLR6_HUMAN	Toll-like receptor 6 OS=Homo sapiens GN=TLR6 PE=1 SV=2					3.85503e-06	3.67022e-06	3.57607e-06	37.0044
﻿toll-like receptors	transcript_HQ_OA1_4MF_transcript18345/f6p0/2837	Gallus gallus	3-Other	SWISSPROT	29	3.5e-12	sp|Q9DD78|TLR21_CHICK	Toll-like receptor 2 type-1 OS=Gallus gallus GN=TLR2-1 PE=2 SV=1					9.82475e-06	1.04864e-05	1.0953e-05	104.214
﻿toll-like receptors	transcript_HQ_OA1_4MF_transcript20018/f3p0/2674	Dasypus novemcinctus	3-Other	SWISSPROT	31.2	8.8e-13	sp|Q0ZUL9|TLR6_DASNO	Toll-like receptor 6 OS=Dasypus novemcinctus GN=TLR6 PE=2 SV=1				1	3.54136e-06	4.66844e-06	5.91014e-06	47.0665
﻿toll-like receptors	transcript_HQ_OA1_4MF_transcript16688/f2p0/2992	Gallus gallus	3-Other	SWISSPROT	37	2.7e-18	sp|Q9DGB6|TLR22_CHICK	Toll-like receptor 2 type-2 OS=Gallus gallus GN=TLR2-2 PE=2 SV=1				1	1.76056e-06	1.62337e-06	3.21203e-07	12.3504
﻿toll-like receptors	transcript_HQ_OA1_4MF_transcript16037/f5p0/3074	Macaca fascicularis	3-Other	SWISSPROT	32.8	6.5e-12	sp|Q95M53|TLR2_MACFA	Toll-like receptor 2 OS=Macaca fascicularis GN=TLR2 PE=2 SV=1				1	3.80444e-06	3.10557e-06	3.89727e-06	36.0243
﻿toll-like receptors	transcript_HQ_OA1_4MF_transcript16105/f4p0/3065	Homo sapiens	3-Other	SWISSPROT	37.5	4.7e-18	sp|Q9Y2C9|TLR6_HUMAN	Toll-like receptor 6 OS=Homo sapiens GN=TLR6 PE=1 SV=2				1	7.73029e-06	1.04057e-05	1.34798e-05	105.386
﻿toll-like receptors	transcript_HQ_OA1_4MF_transcript20472/f2p0/2648	Dasypus novemcinctus	3-Other	SWISSPROT	31.2	8.7e-13	sp|Q0ZUL9|TLR6_DASNO	Toll-like receptor 6 OS=Dasypus novemcinctus GN=TLR6 PE=2 SV=1				1	1.68974e-06	1.5427e-06	1.63814e-06	16.2353
﻿toll-like receptors	transcript_HQ_OA1_4MF_transcript20490/f3p0/2643	Mus musculus	3-Other	SWISSPROT	29.5	1.2e-09	sp|Q9EPW9|TLR6_MOUSE	Toll-like receptor 6 OS=Mus musculus GN=Tlr6 PE=1 SV=2					9.97653e-06	9.67971e-06	9.10076e-06	95.8567
﻿toll-like receptors	transcript_HQ_OA1_4MF_transcript16179/f6p0/3070	Canis lupus familiaris	3-Other	SWISSPROT	34.9	2e-16	sp|Q689D1|TLR2_CANLF	Toll-like receptor 2 OS=Canis lupus familiaris GN=TLR2 PE=2 SV=1				1	2.62061e-06	2.69217e-06	4.31483e-06	32.092
﻿toll-like receptors	transcript_HQ_OA1_4MF_transcript16266/f2p0/3034	Homo sapiens	3-Other	SWISSPROT	37.5	4.6e-18	sp|Q9Y2C9|TLR6_HUMAN	Toll-like receptor 6 OS=Homo sapiens GN=TLR6 PE=1 SV=2				1	5.02874e-06	5.23309e-06	3.12638e-06	44.6274
﻿toll-like receptors	transcript_HQ_OA1_4MF_transcript17106/f2p0/2950	Homo sapiens	3-Other	SWISSPROT	27.1	1e-09	sp|Q9Y2C9|TLR6_HUMAN	Toll-like receptor 6 OS=Homo sapiens GN=TLR6 PE=1 SV=2				1	1.80104e-06	1.82503e-06	3.56536e-06	23.9714
﻿toll-like receptors	transcript_HQ_OA1_4MF_transcript17181/f20p0/2747	Mus musculus	3-Other	SWISSPROT	35.3	5.7e-15	sp|Q9EPW9|TLR6_MOUSE	Toll-like receptor 6 OS=Mus musculus GN=Tlr6 PE=1 SV=2				1	1.53695e-05	1.52052e-05	1.67882e-05	157.877
﻿toll-like receptors	transcript_HQ_OA1_4MF_transcript22745/f8p0/2474	Mus musculus	3-Other	SWISSPROT	30.8	6.2e-13	sp|Q9EPW9|TLR6_MOUSE	Toll-like receptor 6 OS=Mus musculus GN=Tlr6 PE=1 SV=2					6.77918e-06	7.04804e-06	7.43051e-06	70.8591
﻿toll-like receptors	transcript_HQ_OA1_4MF_transcript23680/f4p0/2403	Boselaphus tragocamelus	3-Other	SWISSPROT	41.9	3.7e-10	sp|Q2V897|TLR2_BOSTR	Toll-like receptor 2 OS=Boselaphus tragocamelus GN=TLR2 PE=2 SV=1					9.67298e-06	1.12426e-05	1.17239e-05	108.798
﻿toll-like receptors	transcript_HQ_OA1_4MF_transcript21165/f2p0/2528	Macaca fascicularis	3-Other	SWISSPROT	32.8	5.4e-12	sp|Q95M53|TLR2_MACFA	Toll-like receptor 2 OS=Macaca fascicularis GN=TLR2 PE=2 SV=1				1	1.47725e-06	9.17556e-07	9.52904e-07	11.159
﻿toll-like receptors	transcript_HQ_OA1_4MF_transcript25516/f3p0/2275	Homo sapiens	3-Other	SWISSPROT	24.2	5.4e-11	sp|Q9Y2C9|TLR6_HUMAN	Toll-like receptor 6 OS=Homo sapiens GN=TLR6 PE=1 SV=2				1	2.32718e-06	0	6.01721e-06	27.8146
﻿toll-like receptors	transcript_HQ_OA1_4MF_transcript25193/f4p0/2300	Homo sapiens	3-Other	SWISSPROT	25.6	1.4e-11	sp|Q9Y2C9|TLR6_HUMAN	Toll-like receptor 6 OS=Homo sapiens GN=TLR6 PE=1 SV=2					9.2379e-06	9.63938e-06	1.24734e-05	104.502
﻿toll-like receptors	transcript_HQ_OA1_4MF_transcript23600/f2p0/2390	Homo sapiens	3-Other	SWISSPROT	24.2	5.6e-11	sp|Q9Y2C9|TLR6_HUMAN	Toll-like receptor 6 OS=Homo sapiens GN=TLR6 PE=1 SV=2				1	8.10466e-06	6.20106e-06	7.69818e-06	73.3463
﻿toll-like receptors	transcript_HQ_OA1_4MF_transcript30048/f4p0/1929	Homo sapiens	3-Other	SWISSPROT	32	1.6e-16	sp|Q15399|TLR1_HUMAN	Toll-like receptor 1 OS=Homo sapiens GN=TLR1 PE=1 SV=3				1	3.9896e-05	4.26008e-05	4.29128e-05	418.032
﻿toll-like receptors	transcript_HQ_OA1_4MF_transcript30764/f8p0/1898	Homo sapiens	3-Other	SWISSPROT	26.3	1.2e-11	sp|Q9Y2C9|TLR6_HUMAN	Toll-like receptor 6 OS=Homo sapiens GN=TLR6 PE=1 SV=2				1	2.16529e-05	2.04484e-05	1.88975e-05	203.329
﻿toll-like receptors	transcript_HQ_OA1_4MF_transcript31419/f2p0/1845	Homo sapiens	3-Other	SWISSPROT	24.2	4.3e-11	sp|Q9Y2C9|TLR6_HUMAN	Toll-like receptor 6 OS=Homo sapiens GN=TLR6 PE=1 SV=2				1	3.25805e-06	2.97449e-06	0	20.7752
﻿toll-like receptors	transcript_HQ_OA1_4MF_transcript28105/f2p0/2101	Mus musculus	3-Other	SWISSPROT	27.7	4.9e-11	sp|Q9EPW9|TLR6_MOUSE	Toll-like receptor 6 OS=Mus musculus GN=Tlr6 PE=1 SV=2				2	8.91412e-06	9.35705e-06	1.10708e-05	97.8066
﻿toll-like receptors	transcript_HQ_OA1_4MF_transcript32863/f5p0/1708	Mus musculus	3-Other	SWISSPROT	29.5	7.6e-10	sp|Q9EPW9|TLR6_MOUSE	Toll-like receptor 6 OS=Mus musculus GN=Tlr6 PE=1 SV=2				1	1.10389e-05	1.29668e-05	1.21629e-05	120.562
﻿toll-like receptors	transcript_HQ_OA1_4MF_transcript12895/f2p0/3447	Actinia tenebrosa	3-Other	NR	40	1.5e-206	ALG40986.1	Toll-like receptor [Actinia tenebrosa]				1	1.73021e-06	2.02669e-06	2.09853e-06	19.5181
Transforming growth factor beta	transcript_HQ_OA1_4MF_transcript28483/f2p0/2071	Symbiodinium microadriaticum	3-Other	NR	46.9	5.2e-77	OLP86520.1	Transforming growth factor-beta receptor-associated protein 1 [Symbiodinium microadriaticum]				1	3.88538e-06	4.90035e-06	3.9508e-06	42.4551

## Sheet: 4-2 membrane_with_metapolism
gene	go_id	go_name	go_class	kegg_id	kegg_name	kegg_sub_class	kegg_class	alternative splice number	OA1_4MF1	OA1_4MF2	OA1_4MF3	MEAN_value	MEAN_TPM	TPM1	TPM2	TPM3	TPM_MEAN
transcript_hq_oa1_4mf_transcript30217/f2p0/1949	go:0016020	membrane	cellular_component	ko00920	sulfur metabolism	energy metabolism	metabolism	1	24.3	25.09	21.96	23.7833	244.846	2.45872e-05	2.52983e-05	2.35121e-05	244.659
transcript_hq_oa1_4mf_transcript7577/f2p0/5754	go:0016020	membrane	cellular_component	ko00515	mannose type o-glycan biosynthesis	glycan biosynthesis and metabolism	metabolism	1	0	0.03	0	0.01	0.102949	0	3.02491e-08	0	0.10083
transcript_hq_oa1_4mf_transcript27277/f7p0/2159	go:0016020	membrane	cellular_component	ko00601	glycosphingolipid biosynthesis - lacto and neolacto series	glycan biosynthesis and metabolism	metabolism	1	7.49	7.28	7.02	7.26333	74.7751	7.57852e-06	7.34045e-06	7.51616e-06	74.7837
transcript_hq_oa1_4mf_transcript23273/f2p0/2423	go:0016020	membrane	cellular_component	ko00512	mucin type o-glycan biosynthesis	glycan biosynthesis and metabolism	metabolism	1	8.26	8.7	9.72	8.89333	91.5557	8.35762e-06	8.77224e-06	1.0407e-05	91.7895
transcript_hq_oa1_4mf_transcript10128/f7p0/4926	go:0016020	membrane	cellular_component	ko00513	various types of n-glycan biosynthesis	glycan biosynthesis and metabolism	metabolism		15.6	16.24	15.1	15.6467	161.08	1.57844e-05	1.63748e-05	1.61672e-05	161.088
transcript_hq_oa1_4mf_transcript37158/f3p0/876	go:0016020	membrane	cellular_component	ko00190	oxidative phosphorylation	energy metabolism	metabolism	1	146.38	151.9	138.09	145.457	1497.46	0.00014811	0.000153161	0.00014785	1497.07
transcript_hq_oa1_4mf_transcript21350/f2p0/2566	go:0016020	membrane	cellular_component	ko00512	mucin type o-glycan biosynthesis	glycan biosynthesis and metabolism	metabolism	1	3.64	3.63	5.4	4.22333	43.4787	3.68302e-06	3.66014e-06	5.78166e-06	43.7494
transcript_hq_oa1_4mf_transcript28420/f8p0/2079	go:0016020	membrane	cellular_component	ko00512	mucin type o-glycan biosynthesis	glycan biosynthesis and metabolism	metabolism		9.84	8.77	8.54	9.05	93.1686	9.95629e-06	8.84282e-06	9.14359e-06	93.1423
transcript_hq_oa1_4mf_transcript36917/f2p0/953	go:0043231	intracellular membrane-bounded organelle	cellular_component	ko00564	glycerophospholipid metabolism	lipid metabolism	metabolism	1	17.5	21.64	21.72	20.2867	208.849	1.77068e-05	2.18197e-05	2.32551e-05	209.272
transcript_hq_oa1_4mf_transcript32550/f4p0/1725	go:0016020	membrane	cellular_component	ko00240	pyrimidine metabolism	nucleotide metabolism	metabolism	1	20.01	19.13	20.59	19.91	204.971	2.02465e-05	1.92888e-05	2.20453e-05	205.269
transcript_hq_oa1_4mf_transcript30872/f9p0/1854	go:0016020	membrane	cellular_component	ko00512	mucin type o-glycan biosynthesis	glycan biosynthesis and metabolism	metabolism	1	9.43	10.62	8.68	9.57667	98.5905	9.54144e-06	1.07082e-05	9.29349e-06	98.477
transcript_hq_oa1_4mf_transcript16418/f7p0/3015	go:0016020	membrane	cellular_component	ko00512	mucin type o-glycan biosynthesis	glycan biosynthesis and metabolism	metabolism	1	12.66	11.23	12.96	12.2833	126.455	1.28096e-05	1.13232e-05	1.3876e-05	126.696
transcript_hq_oa1_4mf_transcript21202/f2p0/2597	go:0016020	membrane	cellular_component	ko00531	glycosaminoglycan degradation	glycan biosynthesis and metabolism	metabolism		4.02	4.6	4.47	4.36333	44.9199	4.06751e-06	4.63819e-06	4.78593e-06	44.9721
transcript_hq_oa1_4mf_transcript15490/f8p0/3025	go:0032580	golgi cisterna membrane	cellular_component	ko00532	glycosaminoglycan biosynthesis - chondroitin sulfate / dermatan sulfate	glycan biosynthesis and metabolism	metabolism	1	4.17	3.73	4.7	4.2	43.2385	4.21928e-06	3.76097e-06	5.03219e-06	43.3748
transcript_hq_oa1_4mf_transcript30978/f2p0/1881	go:0016020	membrane	cellular_component	ko00600	sphingolipid metabolism	lipid metabolism	metabolism	1	0.51	0.28	0.78	0.523333	5.38765	5.16027e-07	2.82325e-07	8.35129e-07	5.44494
transcript_hq_oa1_4mf_transcript24928/f8p0/2324	go:0016020	membrane	cellular_component	ko00514	other types of o-glycan biosynthesis	glycan biosynthesis and metabolism	metabolism		7.32	7.17	6.73	7.07333	72.819	7.40651e-06	7.22953e-06	7.20566e-06	72.8057
transcript_hq_oa1_4mf_transcript26299/f2p0/2216	go:0016020	membrane	cellular_component	ko00513	various types of n-glycan biosynthesis	glycan biosynthesis and metabolism	metabolism	1	7.93	6.84	7.55	7.44	76.5938	8.02372e-06	6.89679e-06	8.08362e-06	76.6804
transcript_hq_oa1_4mf_transcript16584/f3p0/3005	go:0032580	golgi cisterna membrane	cellular_component	ko00532	glycosaminoglycan biosynthesis - chondroitin sulfate / dermatan sulfate	glycan biosynthesis and metabolism	metabolism	1	4.74	5.25	4.54	4.84333	49.8615	4.79602e-06	5.29359e-06	4.86088e-06	49.835
transcript_hq_oa1_4mf_transcript33836/f3p0/1596	go:0016020	membrane	cellular_component	ko00240	pyrimidine metabolism	nucleotide metabolism	metabolism	1	21.41	23.14	23.91	22.82	234.929	2.1663e-05	2.33321e-05	2.55999e-05	235.317
transcript_hq_oa1_4mf_transcript11880/f5p0/3869	go:0016020	membrane	cellular_component	ko00565	ether lipid metabolism	lipid metabolism	metabolism	1	33.57	32.15	35.05	33.59	345.805	3.39667e-05	3.24169e-05	3.75273e-05	346.37
transcript_hq_oa1_4mf_transcript28910/f14p0/1992	go:0016020	membrane	cellular_component	ko00513	various types of n-glycan biosynthesis	glycan biosynthesis and metabolism	metabolism	1	12.81	12.66	12.88	12.7833	131.603	1.29614e-05	1.27651e-05	1.37903e-05	131.723
transcript_hq_oa1_4mf_transcript16617/f2p0/3004	go:0032580	golgi cisterna membrane	cellular_component	ko00532	glycosaminoglycan biosynthesis - chondroitin sulfate / dermatan sulfate	glycan biosynthesis and metabolism	metabolism	1	5.47	6.25	6.04	5.92	60.9456	5.53464e-06	6.30189e-06	6.4669e-06	61.0114
transcript_hq_oa1_4mf_transcript13565/f3p0/3422	go:0016021	integral to membrane	cellular_component	ko00532	glycosaminoglycan biosynthesis - chondroitin sulfate / dermatan sulfate	glycan biosynthesis and metabolism	metabolism		16.83	19.36	18.59	18.26	187.984	1.70289e-05	1.95207e-05	1.99039e-05	188.179
transcript_hq_oa1_4mf_transcript22784/f2p0/2476	go:0016020	membrane	cellular_component	ko00053	ascorbate and aldarate metabolism	carbohydrate metabolism	metabolism		31.51	32.76	31.57	31.9467	328.887	3.18824e-05	3.3032e-05	3.38013e-05	329.052
transcript_hq_oa1_4mf_transcript12869/f3p0/3591	go:0032580	golgi cisterna membrane	cellular_component	ko00532	glycosaminoglycan biosynthesis - chondroitin sulfate / dermatan sulfate	glycan biosynthesis and metabolism	metabolism		15.11	16.06	14.72	15.2967	157.477	1.52886e-05	1.61933e-05	1.57604e-05	157.474
transcript_hq_oa1_4mf_transcript16170/f23p0/3037	go:0016020	membrane	cellular_component	ko00515	mannose type o-glycan biosynthesis	glycan biosynthesis and metabolism	metabolism		10.64	9.57	11.59	10.6	109.126	1.07657e-05	9.64946e-06	1.24092e-05	109.415
transcript_hq_oa1_4mf_transcript25483/f7p0/2273	go:0016020	membrane	cellular_component	ko00513	various types of n-glycan biosynthesis	glycan biosynthesis and metabolism	metabolism	1	5.7	4.03	4.72	4.81667	49.587	5.76736e-06	4.06346e-06	5.0536e-06	49.6148
transcript_hq_oa1_4mf_transcript13705/f15p0/3405	go:0016020	membrane	cellular_component	ko00513	various types of n-glycan biosynthesis	glycan biosynthesis and metabolism	metabolism	1	8.49	7.18	7.6	7.75667	79.8539	8.59034e-06	7.23962e-06	8.13715e-06	79.8904
transcript_hq_oa1_4mf_transcript26088/f2p0/2223	go:0016020	membrane	cellular_component	ko00512	mucin type o-glycan biosynthesis	glycan biosynthesis and metabolism	metabolism	1	4.35	6.31	5.95	5.53667	56.9993	4.40141e-06	6.36239e-06	6.37054e-06	57.1145
transcript_hq_oa1_4mf_transcript25819/f2p0/2246	go:0016020	membrane	cellular_component	ko00601	glycosphingolipid biosynthesis - lacto and neolacto series	glycan biosynthesis and metabolism	metabolism	1	1.7	1.75	1.28	1.57667	16.2316	1.72009e-06	1.76453e-06	1.37047e-06	16.1836
transcript_hq_oa1_4mf_transcript21928/f154p0/2359	go:0016020	membrane	cellular_component	ko00513	various types of n-glycan biosynthesis	glycan biosynthesis and metabolism	metabolism		79.61	85.13	81.68	82.14	845.621	8.05508e-05	8.58368e-05	8.7453e-05	846.136
transcript_hq_oa1_4mf_transcript26018/f4p0/2243	go:0016020	membrane	cellular_component	ko00601	glycosphingolipid biosynthesis - lacto and neolacto series	glycan biosynthesis and metabolism	metabolism	1	1.06	1.18	0.67	0.97	9.98602	1.07253e-06	1.1898e-06	7.17354e-07	9.93226
transcript_hq_oa1_4mf_transcript30842/f2p0/1884	go:0016020	membrane	cellular_component	ko00514	other types of o-glycan biosynthesis	glycan biosynthesis and metabolism	metabolism	1	4.6	4.42	5.37	4.79667	49.3811	4.65436e-06	4.4567e-06	5.74954e-06	49.5353
transcript_hq_oa1_4mf_transcript17058/f13p0/2961	go:0016021	integral to membrane	cellular_component	ko00532	glycosaminoglycan biosynthesis - chondroitin sulfate / dermatan sulfate	glycan biosynthesis and metabolism	metabolism		14.12	12.76	12.36	13.08	134.657	1.42869e-05	1.28659e-05	1.32336e-05	134.621
transcript_hq_oa1_4mf_transcript13101/f10p0/3533	go:0016020	membrane	cellular_component	ko00513	various types of n-glycan biosynthesis	glycan biosynthesis and metabolism	metabolism		5.85	7.13	6.53	6.50333	66.951	5.91914e-06	7.1892e-06	6.99153e-06	66.9995
transcript_hq_oa1_4mf_transcript21737/f2p0/2539	go:0016020	membrane	cellular_component	ko00512	mucin type o-glycan biosynthesis	glycan biosynthesis and metabolism	metabolism	1	9.9	9.15	9.11	9.38667	96.6345	1.0017e-05	9.22597e-06	9.75388e-06	96.6562
transcript_lq_oa1_4mf_transcript22351/f2p0/2516	go:0016020	membrane	cellular_component	ko01230	biosynthesis of amino acids	global and overview maps	metabolism	6	65.67	66.23	65.93	65.9433	678.878	6.64461e-05	6.67799e-05	7.05898e-05	679.386
transcript_hq_oa1_4mf_transcript34673/f2p0/1470	go:0016020	membrane	cellular_component	ko00601	glycosphingolipid biosynthesis - lacto and neolacto series	glycan biosynthesis and metabolism	metabolism	1	3.77	2.61	4.15	3.51	36.135	3.81455e-06	2.63167e-06	4.44331e-06	36.2985
transcript_hq_oa1_4mf_transcript21164/f3p0/2582	go:0016020	membrane	cellular_component	ko00512	mucin type o-glycan biosynthesis	glycan biosynthesis and metabolism	metabolism	1	4.9	4.51	4.33	4.58	47.1505	4.95791e-06	4.54745e-06	4.63604e-06	47.138
transcript_hq_oa1_4mf_transcript24050/f18p0/2350	go:0016020	membrane	cellular_component	ko00513	various types of n-glycan biosynthesis	glycan biosynthesis and metabolism	metabolism	1	2.96	3.78	4.41	3.71667	38.2626	2.99498e-06	3.81139e-06	4.72169e-06	38.4269
transcript_hq_oa1_4mf_transcript35009/f2p0/1423	go:0016020	membrane	cellular_component	ko00564	glycerophospholipid metabolism	lipid metabolism	metabolism	1	30.53	28.48	33.58	30.8633	317.734	3.08908e-05	2.87165e-05	3.59534e-05	318.535
transcript_hq_oa1_4mf_transcript14532/f2p0/3321	go:0016020	membrane	cellular_component	ko00601	glycosphingolipid biosynthesis - lacto and neolacto series	glycan biosynthesis and metabolism	metabolism	1	7.14	7.37	6.68	7.06333	72.7161	7.22438e-06	7.43119e-06	7.15213e-06	72.6923
transcript_hq_oa1_4mf_transcript21802/f2p0/2536	go:0016020	membrane	cellular_component	ko00512	mucin type o-glycan biosynthesis	glycan biosynthesis and metabolism	metabolism	1	1.54	0.75	0.46	0.916667	9.43696	1.5582e-06	7.56227e-07	4.92512e-07	9.35646
transcript_hq_oa1_4mf_transcript18093/f2p0/2827	go:0016020	membrane	cellular_component	ko00534	glycosaminoglycan biosynthesis - heparan sulfate / heparin	glycan biosynthesis and metabolism	metabolism		9.91	9.95	9.17	9.67667	99.62	1.00271e-05	1.00326e-05	9.81812e-06	99.5928
transcript_hq_oa1_4mf_transcript24496/f3p0/2335	go:0016020	membrane	cellular_component	ko00512	mucin type o-glycan biosynthesis	glycan biosynthesis and metabolism	metabolism	1	4.74	5.02	5.32	5.02667	51.7489	4.79602e-06	5.06168e-06	5.69601e-06	51.8457
transcript_hq_oa1_4mf_transcript17735/f2p0/2900	go:0016020	membrane	cellular_component	ko00512	mucin type o-glycan biosynthesis	glycan biosynthesis and metabolism	metabolism	1	2.66	2.66	2.87	2.73	28.105	2.69144e-06	2.68209e-06	3.07285e-06	28.1546
transcript_hq_oa1_4mf_transcript21248/f2p0/2578	go:0016020	membrane	cellular_component	ko00513	various types of n-glycan biosynthesis	glycan biosynthesis and metabolism	metabolism		2.06	1.95	2.05	2.02	20.7956	2.08435e-06	1.96619e-06	2.19489e-06	20.8181
transcript_hq_oa1_4mf_transcript13690/f25p0/3211	go:0016020	membrane	cellular_component	ko00513	various types of n-glycan biosynthesis	glycan biosynthesis and metabolism	metabolism		14.09	13.15	13	13.4133	138.089	1.42565e-05	1.32592e-05	1.39188e-05	138.115
transcript_hq_oa1_4mf_transcript19831/f4p0/2683	go:0016020	membrane	cellular_component	ko00534	glycosaminoglycan biosynthesis - heparan sulfate / heparin	glycan biosynthesis and metabolism	metabolism		4.1	3.95	3.91	3.98667	41.0422	4.14845e-06	3.9828e-06	4.18635e-06	41.0587
transcript_hq_oa1_4mf_transcript24202/f5p0/2325	go:0016020	membrane	cellular_component	ko00512	mucin type o-glycan biosynthesis	glycan biosynthesis and metabolism	metabolism	1	10.77	9.96	10.94	10.5567	108.68	1.08973e-05	1.00427e-05	1.17132e-05	108.844
transcript_hq_oa1_4mf_transcript24294/f2p0/2354	go:0016020	membrane	cellular_component	ko00512	mucin type o-glycan biosynthesis	glycan biosynthesis and metabolism	metabolism	1	1.1	0.84	0.63	0.856667	8.81927	1.113e-06	8.46974e-07	6.74527e-07	8.78167
transcript_hq_oa1_4mf_transcript25000/f3p0/2329	go:0016020	membrane	cellular_component	ko00534	glycosaminoglycan biosynthesis - heparan sulfate / heparin	glycan biosynthesis and metabolism	metabolism	1	5.09	5.97	5.26	5.44	56.0041	5.15015e-06	6.01957e-06	5.63177e-06	56.005
transcript_hq_oa1_4mf_transcript3410/f2p0/6371	go:0016020	membrane	cellular_component	ko00515	mannose type o-glycan biosynthesis	glycan biosynthesis and metabolism	metabolism	1	0.48	0.54	0.7	0.573333	5.90239	4.85673e-07	5.44484e-07	7.49475e-07	5.9321
transcript_hq_oa1_4mf_transcript35813/f2p0/1256	go:0030176	integral to endoplasmic reticulum membrane	cellular_component	ko00563	glycosylphosphatidylinositol (gpi)-anchor biosynthesis	glycan biosynthesis and metabolism	metabolism	1	38.34	35.44	38.43	37.4033	385.062	3.87931e-05	3.57343e-05	4.11462e-05	385.578
transcript_hq_oa1_4mf_transcript30469/f3p0/1922	go:0016020	membrane	cellular_component	ko00514	other types of o-glycan biosynthesis	glycan biosynthesis and metabolism	metabolism	1	3.05	2.35	2.49	2.63	27.0755	3.08605e-06	2.36951e-06	2.66599e-06	27.0718
transcript_hq_oa1_4mf_transcript20246/f2p0/2669	go:0016020	membrane	cellular_component	ko00531	glycosaminoglycan degradation	glycan biosynthesis and metabolism	metabolism	1	2.96	3.16	2.56	2.89333	29.7865	2.99498e-06	3.18624e-06	2.74094e-06	29.7405
transcript_hq_oa1_4mf_transcript34877/f3p0/1448	go:0016020	membrane	cellular_component	ko00600	sphingolipid metabolism	lipid metabolism	metabolism	1	21.62	24.96	22.89	23.1567	238.395	2.18755e-05	2.51672e-05	2.45078e-05	238.502
transcript_hq_oa1_4mf_transcript9266/f3p0/5503	go:0016020	membrane	cellular_component	ko00513	various types of n-glycan biosynthesis	glycan biosynthesis and metabolism	metabolism	4	2.54	1.98	2.4	2.30667	23.7468	2.57002e-06	1.99644e-06	2.56963e-06	23.787
transcript_hq_oa1_4mf_transcript34972/f3p0/1435	go:0016020	membrane	cellular_component	ko00603	glycosphingolipid biosynthesis - globo and isoglobo series	glycan biosynthesis and metabolism	metabolism	1	5.34	4.63	7.29	5.75333	59.2298	5.40311e-06	4.66844e-06	7.80524e-06	59.5893
transcript_hq_oa1_4mf_transcript36848/f2p0/935	go:0016021	integral to membrane	cellular_component	ko00982	drug metabolism - cytochrome p450	xenobiotics biodegradation and metabolism	metabolism		247.74	257.45	239.95	248.38	2557.04	0.000250668	0.000259588	0.000256909	2557.22
transcript_hq_oa1_4mf_transcript27205/f14p0/2166	go:0016020	membrane	cellular_component	ko00120	primary bile acid biosynthesis	lipid metabolism	metabolism	3	20.02	22.05	23.08	21.7167	223.57	2.02566e-05	2.22331e-05	2.47113e-05	224.003
transcript_hq_oa1_4mf_transcript35625/f6p0/1271	go:0016020	membrane	cellular_component	ko00534	glycosaminoglycan biosynthesis - heparan sulfate / heparin	glycan biosynthesis and metabolism	metabolism	2	16.24	16.52	18.52	17.0933	175.974	1.64319e-05	1.66572e-05	1.9829e-05	176.394
transcript_hq_oa1_4mf_transcript20575/f2p0/2638	go:0016020	membrane	cellular_component	ko00534	glycosaminoglycan biosynthesis - heparan sulfate / heparin	glycan biosynthesis and metabolism	metabolism	1	1.01	0.5	1.21	0.906667	9.33402	1.02194e-06	5.04151e-07	1.29552e-06	9.40536
transcript_hq_oa1_4mf_transcript35610/f2p0/1312	go:0016021	integral to membrane	cellular_component	ko00330	arginine and proline metabolism	amino acid metabolism	metabolism	1	8.64	9.98	8.51	9.04333	93.0999	8.74211e-06	1.00629e-05	9.11147e-06	93.0548
transcript_hq_oa1_4mf_transcript34999/f3p0/1401	go:0016021	integral to membrane	cellular_component	ko01212	fatty acid metabolism	global and overview maps	metabolism	1	15.19	14.66	11.76	13.87	142.79	1.53695e-05	1.47817e-05	1.25912e-05	142.475
transcript_hq_oa1_4mf_transcript26676/f2p0/2193	go:0016021	integral to membrane	cellular_component	ko00230	purine metabolism	nucleotide metabolism	metabolism	1	2.48	2.13	2.42	2.34333	24.1243	2.50931e-06	2.14769e-06	2.59104e-06	24.1601
transcript_hq_oa1_4mf_transcript31817/f3p0/1807	go:0016021	integral to membrane	cellular_component	ko00532	glycosaminoglycan biosynthesis - chondroitin sulfate / dermatan sulfate	glycan biosynthesis and metabolism	metabolism	1	5.56	4.88	4.9	5.11333	52.6411	5.62571e-06	4.92052e-06	5.24632e-06	52.6418
transcript_hq_oa1_4mf_transcript25153/f2p0/2298	go:0016021	integral to membrane	cellular_component	ko00062	fatty acid elongation	lipid metabolism	metabolism		17.31	19.69	17.35	18.1167	186.509	1.75146e-05	1.98535e-05	1.85763e-05	186.481
transcript_hq_oa1_4mf_transcript17523/f62p0/2825	go:0016021	integral to membrane	cellular_component	ko00513	various types of n-glycan biosynthesis	glycan biosynthesis and metabolism	metabolism		49.32	46.69	47.22	47.7433	491.511	4.99029e-05	4.70777e-05	5.05574e-05	491.793
transcript_hq_oa1_4mf_transcript34800/f2p0/1473	go:0016021	integral to membrane	cellular_component	ko00062	fatty acid elongation	lipid metabolism	metabolism	1	81.66	77.78	81.31	80.25	826.163	8.26251e-05	7.84258e-05	8.70568e-05	827.026
transcript_hq_oa1_4mf_transcript35935/f2p0/1227	go:0016021	integral to membrane	cellular_component	ko00513	various types of n-glycan biosynthesis	glycan biosynthesis and metabolism	metabolism		103.62	109.48	101.88	104.993	1080.89	0.000104845	0.000110389	0.000109081	1081.05
transcript_hq_oa1_4mf_transcript28563/f2p0/2063	go:0016021	integral to membrane	cellular_component	ko00532	glycosaminoglycan biosynthesis - chondroitin sulfate / dermatan sulfate	glycan biosynthesis and metabolism	metabolism	1	5.65	4.73	6.79	5.72333	58.921	5.71677e-06	4.76927e-06	7.2699e-06	59.1865
transcript_hq_oa1_4mf_transcript22624/f2p0/2542	go:0016021	integral to membrane	cellular_component	ko00860	porphyrin and chlorophyll metabolism	metabolism of cofactors and vitamins	metabolism		20.67	19.74	18.42	19.61	201.882	2.09143e-05	1.99039e-05	1.97219e-05	201.8
transcript_hq_oa1_4mf_transcript26290/f2p0/2204	go:0016021	integral to membrane	cellular_component	ko00563	glycosylphosphatidylinositol (gpi)-anchor biosynthesis	glycan biosynthesis and metabolism	metabolism		10.24	10.06	11.85	10.7167	110.327	1.0361e-05	1.01435e-05	1.26875e-05	110.64
transcript_hq_oa1_4mf_transcript15065/f4p0/3216	go:0016021	integral to membrane	cellular_component	ko00900	terpenoid backbone biosynthesis	metabolism of terpenoids and polyketides	metabolism	1	3.75	1.72	3.14	2.87	29.5463	3.79432e-06	1.73428e-06	3.36193e-06	29.6351
transcript_lq_oa1_4mf_transcript12722/f2p0/3492	go:0016021	integral to membrane	cellular_component	ko00910	nitrogen metabolism	energy metabolism	metabolism	1	0.07	0.17	0.07	0.103333	1.0638	7.08273e-08	1.71412e-07	7.49475e-08	1.05729
transcript_hq_oa1_4mf_transcript33593/f4p0/1632	go:0016021	integral to membrane	cellular_component	ko00534	glycosaminoglycan biosynthesis - heparan sulfate / heparin	glycan biosynthesis and metabolism	metabolism	2	8.12	12.22	10.5	10.28	105.831	8.21596e-06	1.23215e-05	1.12421e-05	105.932
transcript_hq_oa1_4mf_transcript13229/f3p0/3509	go:0016021	integral to membrane	cellular_component	ko00563	glycosylphosphatidylinositol (gpi)-anchor biosynthesis	glycan biosynthesis and metabolism	metabolism		6.31	6.74	6.83	6.62667	68.2207	6.38457e-06	6.79596e-06	7.31273e-06	68.3109
transcript_hq_oa1_4mf_transcript4368/f2p0/6192	go:0016021	integral to membrane	cellular_component	ko01212	fatty acid metabolism	global and overview maps	metabolism	1	0.08	0.01	0.05	0.0466667	0.480427	8.09454e-08	1.0083e-08	5.35339e-08	0.481875
transcript_hq_oa1_4mf_transcript34205/f3p0/1557	go:0016021	integral to membrane	cellular_component	ko00062	fatty acid elongation	lipid metabolism	metabolism	1	28.37	33.14	30.07	30.5267	314.268	2.87053e-05	3.34152e-05	3.21953e-05	314.386
transcript_hq_oa1_4mf_transcript20917/f14p0/2592	go:0016021	integral to membrane	cellular_component	ko00513	various types of n-glycan biosynthesis	glycan biosynthesis and metabolism	metabolism		24.37	25.77	23.85	24.6633	253.906	2.4658e-05	2.5984e-05	2.55357e-05	253.925
transcript_hq_oa1_4mf_transcript33634/f2p0/1626	go:0005789	endoplasmic reticulum membrane	cellular_component	ko00510	n-glycan biosynthesis	glycan biosynthesis and metabolism	metabolism	1	11.07	10.74	10.69	10.8333	111.528	1.12008e-05	1.08292e-05	1.14455e-05	111.585
transcript_hq_oa1_4mf_transcript33412/f2p0/1686	go:0016021	integral to membrane	cellular_component	ko00600	sphingolipid metabolism	lipid metabolism	metabolism	1	2.09	3	3.13	2.74	28.2079	2.1147e-06	3.02491e-06	3.35122e-06	28.3028
transcript_hq_oa1_4mf_transcript14471/f2p0/3306	go:0016021	integral to membrane	cellular_component	ko01212	fatty acid metabolism	global and overview maps	metabolism		12.09	12.57	11.92	12.1933	125.529	1.22329e-05	1.26744e-05	1.27625e-05	125.566
transcript_hq_oa1_4mf_transcript16895/f2p0/2978	go:0005789	endoplasmic reticulum membrane	cellular_component	ko00563	glycosylphosphatidylinositol (gpi)-anchor biosynthesis	glycan biosynthesis and metabolism	metabolism	1	14.36	13.86	12.52	13.58	139.804	1.45297e-05	1.39751e-05	1.34049e-05	139.699
transcript_hq_oa1_4mf_transcript17832/f12p0/2729	go:0016021	integral to membrane	cellular_component	ko00563	glycosylphosphatidylinositol (gpi)-anchor biosynthesis	glycan biosynthesis and metabolism	metabolism		10.44	10.43	9.59	10.1533	104.527	1.05634e-05	1.05166e-05	1.02678e-05	104.493
transcript_hq_oa1_4mf_transcript28948/f17p0/2017	go:0016021	integral to membrane	cellular_component	ko00600	sphingolipid metabolism	lipid metabolism	metabolism	1	25.4	26.58	27	26.3267	271.03	2.57002e-05	2.68007e-05	2.89083e-05	271.364
transcript_hq_oa1_4mf_transcript22937/f2p0/2455	go:0016021	integral to membrane	cellular_component	ko00195	photosynthesis	energy metabolism	metabolism	1	21.25	19.58	21.86	20.8967	215.128	2.15011e-05	1.97426e-05	2.3405e-05	215.496
transcript_hq_oa1_4mf_transcript33557/f3p0/1634	go:0016021	integral to membrane	cellular_component	ko00062	fatty acid elongation	lipid metabolism	metabolism	3	42.33	37.29	37.73	39.1167	402.701	4.28303e-05	3.75996e-05	4.03967e-05	402.755
transcript_hq_oa1_4mf_transcript34773/f3p0/1471	go:0016021	integral to membrane	cellular_component	ko00062	fatty acid elongation	lipid metabolism	metabolism	1	33.68	35.77	37.28	35.5767	366.257	3.4078e-05	3.6067e-05	3.99149e-05	366.866
transcript_hq_oa1_4mf_transcript11956/f2p0/3828	go:0016021	integral to membrane	cellular_component	ko00600	sphingolipid metabolism	lipid metabolism	metabolism	1	18.18	17.33	17.45	17.6533	181.739	1.83949e-05	1.74739e-05	1.86833e-05	181.84
transcript_hq_oa1_4mf_transcript17693/f5p0/2890	go:0016021	integral to membrane	cellular_component	ko00563	glycosylphosphatidylinositol (gpi)-anchor biosynthesis	glycan biosynthesis and metabolism	metabolism	2	18.94	17.96	14.5	17.1333	176.385	1.91638e-05	1.81091e-05	1.55248e-05	175.993
transcript_hq_oa1_4mf_transcript32114/f2p0/1784	go:0016021	integral to membrane	cellular_component	ko00130	ubiquinone and other terpenoid-quinone biosynthesis	metabolism of cofactors and vitamins	metabolism	2	19.47	16.08	16.81	17.4533	179.68	1.97001e-05	1.62135e-05	1.79981e-05	179.706
transcript_hq_oa1_4mf_transcript14919/f3p0/3278	go:0016021	integral to membrane	cellular_component	ko00532	glycosaminoglycan biosynthesis - chondroitin sulfate / dermatan sulfate	glycan biosynthesis and metabolism	metabolism	1	3.5	3.22	4.03	3.58333	36.8899	3.54136e-06	3.24674e-06	4.31483e-06	37.0098
transcript_hq_oa1_4mf_transcript31475/f16p0/1711	go:0016021	integral to membrane	cellular_component	ko01212	fatty acid metabolism	global and overview maps	metabolism		51.75	54.79	51.79	52.7767	543.329	5.23616e-05	5.52449e-05	5.54504e-05	543.523
transcript_hq_oa1_4mf_transcript33577/f7p0/1675	go:0016021	integral to membrane	cellular_component	ko01212	fatty acid metabolism	global and overview maps	metabolism	1	45.78	47.33	45.32	46.1433	475.04	4.6321e-05	4.7723e-05	4.85231e-05	475.224
transcript_hq_oa1_4mf_transcript29582/f4p0/1974	go:0016021	integral to membrane	cellular_component	ko00532	glycosaminoglycan biosynthesis - chondroitin sulfate / dermatan sulfate	glycan biosynthesis and metabolism	metabolism	1	8.06	9.26	6.59	7.97	82.0501	8.15525e-06	9.33689e-06	7.05577e-06	81.8264
transcript_hq_oa1_4mf_transcript37409/f3p0/801	go:0019867	outer membrane	cellular_component	ko00982	drug metabolism - cytochrome p450	xenobiotics biodegradation and metabolism	metabolism	1	114.52	114.97	101.95	110.48	1137.38	0.000115873	0.000115925	0.000109156	1136.51
transcript_hq_oa1_4mf_transcript34107/f2p0/1597	go:0016021	integral to membrane	cellular_component	ko00910	nitrogen metabolism	energy metabolism	metabolism	1	80.93	84.76	74.75	80.1467	825.099	8.18864e-05	8.54638e-05	8.00332e-05	824.611
transcript_hq_oa1_4mf_transcript18377/f2p0/2827	go:0016021	integral to membrane	cellular_component	ko00563	glycosylphosphatidylinositol (gpi)-anchor biosynthesis	glycan biosynthesis and metabolism	metabolism	1	0.88	0	3.54	1.47333	15.1678	8.904e-07	0	3.7902e-06	15.602
transcript_hq_oa1_4mf_transcript35105/f9p0/1414	go:0016021	integral to membrane	cellular_component	ko00062	fatty acid elongation	lipid metabolism	metabolism	1	75.92	89.15	78.46	81.1767	835.703	7.68172e-05	8.98902e-05	8.40054e-05	835.709
transcript_hq_oa1_4mf_transcript14940/f66p0/2894	go:0016021	integral to membrane	cellular_component	ko00534	glycosaminoglycan biosynthesis - heparan sulfate / heparin	glycan biosynthesis and metabolism	metabolism	1	29.19	26.44	28.78	28.1367	289.663	2.9535e-05	2.66595e-05	3.08141e-05	290.029
transcript_hq_oa1_4mf_transcript35761/f4p0/1280	go:0016021	integral to membrane	cellular_component	ko00900	terpenoid backbone biosynthesis	metabolism of terpenoids and polyketides	metabolism	1	16.96	17.64	15.58	16.7267	172.199	1.71604e-05	1.77865e-05	1.66812e-05	172.094
transcript_hq_oa1_4mf_transcript18608/f2p0/2804	go:0016021	integral to membrane	cellular_component	ko00230	purine metabolism	nucleotide metabolism	metabolism	2	3.65	4.63	3	3.76	38.7087	3.69314e-06	4.66844e-06	3.21203e-06	38.5787
transcript_hq_oa1_4mf_transcript34664/f31p0/1468	go:0016021	integral to membrane	cellular_component	ko00190	oxidative phosphorylation	energy metabolism	metabolism	1	28.89	29.34	31.93	30.0533	309.395	2.92314e-05	2.95836e-05	3.41868e-05	310.006
transcript_hq_oa1_4mf_transcript31541/f2p0/1752	go:0016021	integral to membrane	cellular_component	ko00062	fatty acid elongation	lipid metabolism	metabolism	1	3.94	2.49	4.16	3.53	36.3409	3.98656e-06	2.51067e-06	4.45402e-06	36.5042
transcript_hq_oa1_4mf_transcript12125/f25p0/3732	go:0016021	integral to membrane	cellular_component	ko00534	glycosaminoglycan biosynthesis - heparan sulfate / heparin	glycan biosynthesis and metabolism	metabolism		28.79	30.87	26.26	28.64	294.845	2.91302e-05	3.11263e-05	2.8116e-05	294.575
transcript_hq_oa1_4mf_transcript33040/f3p0/1691	go:0016021	integral to membrane	cellular_component	ko00910	nitrogen metabolism	energy metabolism	metabolism	1	18.45	18.79	15.19	17.4767	179.92	1.8668e-05	1.8946e-05	1.62636e-05	179.592
transcript_hq_oa1_4mf_transcript13212/f4p0/3501	go:0016021	integral to membrane	cellular_component	ko00534	glycosaminoglycan biosynthesis - heparan sulfate / heparin	glycan biosynthesis and metabolism	metabolism	2	15.74	17.38	15.45	16.19	166.674	1.5926e-05	1.75243e-05	1.6542e-05	166.641
transcript_hq_oa1_4mf_transcript27067/f4p0/2176	go:0016021	integral to membrane	cellular_component	ko00534	glycosaminoglycan biosynthesis - heparan sulfate / heparin	glycan biosynthesis and metabolism	metabolism	1	9.13	9.58	9.47	9.39333	96.7031	9.2379e-06	9.65954e-06	1.01393e-05	96.7892
transcript_hq_oa1_4mf_transcript16052/f2p0/3080	go:0016021	integral to membrane	cellular_component	ko00513	various types of n-glycan biosynthesis	glycan biosynthesis and metabolism	metabolism	1	43.21	42.53	40.84	42.1933	434.375	4.37207e-05	4.28831e-05	4.37265e-05	434.434
transcript_hq_oa1_4mf_transcript35328/f2p0/1383	go:0016021	integral to membrane	cellular_component	ko01212	fatty acid metabolism	global and overview maps	metabolism	1	28.02	24.07	25.32	25.8033	265.642	2.83511e-05	2.42699e-05	2.71096e-05	265.769
transcript_hq_oa1_4mf_transcript29998/f4p0/1952	go:0016021	integral to membrane	cellular_component	ko00532	glycosaminoglycan biosynthesis - chondroitin sulfate / dermatan sulfate	glycan biosynthesis and metabolism	metabolism	1	5.01	3.27	3.12	3.8	39.1205	5.06921e-06	3.29715e-06	3.34052e-06	39.0229
transcript_hq_oa1_4mf_transcript15656/f2p0/2879	go:0016021	integral to membrane	cellular_component	ko00604	glycosphingolipid biosynthesis - ganglio series	glycan biosynthesis and metabolism	metabolism	1	2.4	2.81	3.44	2.88333	29.6835	2.42836e-06	2.83333e-06	3.68313e-06	29.8161
transcript_hq_oa1_4mf_transcript26712/f13p0/2179	go:0016021	integral to membrane	cellular_component	ko00860	porphyrin and chlorophyll metabolism	metabolism of cofactors and vitamins	metabolism		29.8	25.73	24.75	26.76	275.491	3.01522e-05	2.59436e-05	2.64993e-05	275.317
transcript_hq_oa1_4mf_transcript34531/f6p0/1498	go:0016021	integral to membrane	cellular_component	ko00513	various types of n-glycan biosynthesis	glycan biosynthesis and metabolism	metabolism	1	22.26	21.15	25.21	22.8733	235.478	2.25231e-05	2.13256e-05	2.69918e-05	236.135
transcript_hq_oa1_4mf_transcript28774/f3p0/2055	go:0016021	integral to membrane	cellular_component	ko00910	nitrogen metabolism	energy metabolism	metabolism		180.24	200.55	176.74	185.843	1913.23	0.00018237	0.000202215	0.000189232	1912.72
transcript_hq_oa1_4mf_transcript28771/f2p0/2051	go:0016021	integral to membrane	cellular_component	ko00532	glycosaminoglycan biosynthesis - chondroitin sulfate / dermatan sulfate	glycan biosynthesis and metabolism	metabolism	1	3.12	4.43	4.36	3.97	40.8706	3.15687e-06	4.46678e-06	4.66816e-06	40.9727
transcript_hq_oa1_4mf_transcript30014/f2p0/1775	go:0016021	integral to membrane	cellular_component	ko00062	fatty acid elongation	lipid metabolism	metabolism		8.85	5	8.08	7.31	75.2555	8.95459e-06	5.04151e-06	8.65108e-06	75.4906
transcript_hq_oa1_4mf_transcript16626/f2p0/3007	go:0016021	integral to membrane	cellular_component	ko00510	n-glycan biosynthesis	glycan biosynthesis and metabolism	metabolism	1	7.41	8.52	9.47	8.46667	87.1632	7.49757e-06	8.59074e-06	1.01393e-05	87.4255
transcript_hq_oa1_4mf_transcript32489/f3p0/1740	go:0016021	integral to membrane	cellular_component	ko00563	glycosylphosphatidylinositol (gpi)-anchor biosynthesis	glycan biosynthesis and metabolism	metabolism	1	9.26	8.71	8.65	8.87333	91.3498	9.36944e-06	8.78232e-06	9.26137e-06	91.3771
transcript_hq_oa1_4mf_transcript34685/f2p0/1474	go:0016021	integral to membrane	cellular_component	ko00534	glycosaminoglycan biosynthesis - heparan sulfate / heparin	glycan biosynthesis and metabolism	metabolism	1	14.53	14.63	13.17	14.11	145.261	1.47017e-05	1.47515e-05	1.41008e-05	145.18
transcript_hq_oa1_4mf_transcript17941/f3p0/2865	go:0016021	integral to membrane	cellular_component	ko00563	glycosylphosphatidylinositol (gpi)-anchor biosynthesis	glycan biosynthesis and metabolism	metabolism	1	3.92	3.78	3.75	3.81667	39.2921	3.96633e-06	3.81139e-06	4.01504e-06	39.3092
transcript_hq_oa1_4mf_transcript12781/f7p0/3606	go:0016021	integral to membrane	cellular_component	ko00604	glycosphingolipid biosynthesis - ganglio series	glycan biosynthesis and metabolism	metabolism	1	7.09	7.35	6.6	7.01333	72.2014	7.17379e-06	7.41103e-06	7.06648e-06	72.171
transcript_hq_oa1_4mf_transcript37048/f2p0/911	go:0016021	integral to membrane	cellular_component	ko00190	oxidative phosphorylation	energy metabolism	metabolism	1	6.5	6.93	7.44	6.95667	71.618	6.57682e-06	6.98754e-06	7.96585e-06	71.7673
transcript_hq_oa1_4mf_transcript11762/f4p0/3892	go:0016021	integral to membrane	cellular_component	ko00600	sphingolipid metabolism	lipid metabolism	metabolism		28.79	29.31	29.79	29.2967	301.605	2.91302e-05	2.95534e-05	3.18955e-05	301.93
transcript_hq_oa1_4mf_transcript28750/f82p0/2022	go:0016021	integral to membrane	cellular_component	ko00513	various types of n-glycan biosynthesis	glycan biosynthesis and metabolism	metabolism	1	119.87	127.95	113.71	120.51	1240.63	0.000121287	0.000129012	0.000121747	1240.15
transcript_hq_oa1_4mf_transcript17994/f9p0/2831	go:0016021	integral to membrane	cellular_component	ko00534	glycosaminoglycan biosynthesis - heparan sulfate / heparin	glycan biosynthesis and metabolism	metabolism	1	1.47	4.16	1.21	2.28	23.4723	1.48737e-06	4.19454e-06	1.29552e-06	23.2581
transcript_hq_oa1_4mf_transcript14414/f15p0/3269	go:0016021	integral to membrane	cellular_component	ko00900	terpenoid backbone biosynthesis	metabolism of terpenoids and polyketides	metabolism		14.65	17.1	16.27	16.0067	164.787	1.48231e-05	1.7242e-05	1.74199e-05	164.95
transcript_hq_oa1_4mf_transcript24701/f4p0/2338	go:0030117	membrane coat	cellular_component	ko00190	oxidative phosphorylation	energy metabolism	metabolism	1	38.3	38.27	37.07	37.88	389.97	3.87526e-05	3.85878e-05	3.969e-05	390.101
transcript_hq_oa1_4mf_transcript36791/f4p0/996	go:0005741	mitochondrial outer membrane	cellular_component	ko00643	styrene degradation	xenobiotics biodegradation and metabolism	metabolism	1	58.32	50.74	47.28	52.1133	536.5	5.90092e-05	5.11613e-05	5.06217e-05	535.974
transcript_hq_oa1_4mf_transcript5689/f4p0/5989	go:0005741	mitochondrial outer membrane	cellular_component	ko00450	selenocompound metabolism	metabolism of other amino acids	metabolism	6	6.35	6.93	6.94	6.74	69.3874	6.42504e-06	6.98754e-06	7.43051e-06	69.477
transcript_hq_oa1_4mf_transcript37294/f11p0/840	go:0005741	mitochondrial outer membrane	cellular_component	ko00982	drug metabolism - cytochrome p450	xenobiotics biodegradation and metabolism	metabolism	1	333.55	333.21	325.66	330.807	3405.61	0.000337492	0.000335977	0.000348677	3407.15
transcript_hq_oa1_4mf_transcript35368/f2p0/1358	go:0005743	mitochondrial inner membrane	cellular_component	ko00190	oxidative phosphorylation	energy metabolism	metabolism		53.46	55.2	57.85	55.5033	571.4	5.40918e-05	5.56583e-05	6.19387e-05	572.296
transcript_hq_oa1_4mf_transcript37909/f20p0/565	go:0005743	mitochondrial inner membrane	cellular_component	ko00190	oxidative phosphorylation	energy metabolism	metabolism	1	724.68	741.09	680.79	715.52	7366.19	0.000733244	0.000747243	0.000728907	7364.65
transcript_hq_oa1_4mf_transcript34845/f3p0/1475	go:0005743	mitochondrial inner membrane	cellular_component	ko00630	glyoxylate and dicarboxylate metabolism	carbohydrate metabolism	metabolism	1	20.62	24.86	20.48	21.9867	226.35	2.08637e-05	2.50664e-05	2.19275e-05	226.192
transcript_hq_oa1_4mf_transcript35544/f3p0/1324	go:0005743	mitochondrial inner membrane	cellular_component	ko00190	oxidative phosphorylation	energy metabolism	metabolism		134.76	119.31	128.68	127.583	1313.45	0.000136353	0.000120301	0.000137775	1314.76
transcript_hq_oa1_4mf_transcript37758/f13p0/630	go:0005743	mitochondrial inner membrane	cellular_component	ko00190	oxidative phosphorylation	energy metabolism	metabolism	1	407.27	407.8	387.54	400.87	4126.9	0.000412083	0.000411186	0.000414931	4127.33
transcript_hq_oa1_4mf_transcript37873/f4p0/595	go:0005743	mitochondrial inner membrane	cellular_component	ko00190	oxidative phosphorylation	energy metabolism	metabolism	1	324.7	318.38	293.89	312.323	3215.33	0.000328537	0.000321024	0.000314662	3214.07
transcript_hq_oa1_4mf_transcript16556/f2p0/3028	go:0005743	mitochondrial inner membrane	cellular_component	ko00190	oxidative phosphorylation	energy metabolism	metabolism		50.32	50.02	45.82	48.72	501.566	5.09147e-05	5.04353e-05	4.90585e-05	501.362
transcript_hq_oa1_4mf_transcript13120/f3p0/3521	go:0032580	golgi cisterna membrane	cellular_component	ko00513	various types of n-glycan biosynthesis	glycan biosynthesis and metabolism	metabolism		4.09	3.88	5.9	4.62333	47.5966	4.13834e-06	3.91222e-06	6.317e-06	47.8918
transcript_hq_oa1_4mf_transcript10373/f4p0/4600	go:0032580	golgi cisterna membrane	cellular_component	ko00513	various types of n-glycan biosynthesis	glycan biosynthesis and metabolism	metabolism	1	6.67	5.29	6.29	6.08333	62.6271	6.74883e-06	5.33392e-06	6.73457e-06	62.7244
transcript_hq_oa1_4mf_transcript15606/f2p0/3132	go:0032580	golgi cisterna membrane	cellular_component	ko00513	various types of n-glycan biosynthesis	glycan biosynthesis and metabolism	metabolism		4.44	4.9	4.34	4.56	46.9446	4.49247e-06	4.94068e-06	4.64674e-06	46.933
transcript_hq_oa1_4mf_transcript16907/f2p0/2979	go:0032580	golgi cisterna membrane	cellular_component	ko00513	various types of n-glycan biosynthesis	glycan biosynthesis and metabolism	metabolism	1	11.96	12.64	12.8	12.4667	128.343	1.21013e-05	1.27449e-05	1.37047e-05	128.503
transcript_hq_oa1_4mf_transcript27799/f2p0/2124	go:0032580	golgi cisterna membrane	cellular_component	ko00513	various types of n-glycan biosynthesis	glycan biosynthesis and metabolism	metabolism	1	3.34	3.54	3.46	3.44667	35.483	3.37947e-06	3.56939e-06	3.70455e-06	35.5114
transcript_hq_oa1_4mf_transcript16461/f40p0/2974	go:0032580	golgi cisterna membrane	cellular_component	ko00513	various types of n-glycan biosynthesis	glycan biosynthesis and metabolism	metabolism	1	15.04	16.04	13.65	14.91	153.497	1.52177e-05	1.61732e-05	1.46148e-05	153.352
transcript_hq_oa1_4mf_transcript21667/f3p0/2503	go:0032580	golgi cisterna membrane	cellular_component	ko00513	various types of n-glycan biosynthesis	glycan biosynthesis and metabolism	metabolism	1	2.49	1.29	1.85	1.87667	19.32	2.51943e-06	1.30071e-06	1.98075e-06	19.3363
transcript_hq_oa1_4mf_transcript17404/f2p0/2924	go:0032580	golgi cisterna membrane	cellular_component	ko00513	various types of n-glycan biosynthesis	glycan biosynthesis and metabolism	metabolism		3.91	5.08	5.04	4.67667	48.1457	3.95621e-06	5.12218e-06	5.39622e-06	48.2487
transcript_hq_oa1_4mf_transcript11644/f5p0/3925	go:0005886	plasma membrane	cellular_component	ko00230	purine metabolism	nucleotide metabolism	metabolism	1	6.65	7.52	7.22	7.13	73.4024	6.72859e-06	7.58244e-06	7.7303e-06	73.4711
transcript_hq_oa1_4mf_transcript12162/f2p0/3794	go:0005886	plasma membrane	cellular_component	ko00230	purine metabolism	nucleotide metabolism	metabolism	1	2.13	2.02	1.5	1.88333	19.3887	2.15517e-06	2.03677e-06	1.60602e-06	19.3265
transcript_hq_oa1_4mf_transcript27049/f2p0/2173	go:0005789	endoplasmic reticulum membrane	cellular_component	ko00510	n-glycan biosynthesis	glycan biosynthesis and metabolism	metabolism		13.6	14.6	14.09	14.0967	145.123	1.37607e-05	1.47212e-05	1.50859e-05	145.226
transcript_hq_oa1_4mf_transcript29200/f2p0/2018	go:0005789	endoplasmic reticulum membrane	cellular_component	ko00513	various types of n-glycan biosynthesis	glycan biosynthesis and metabolism	metabolism		97.24	98.98	99.23	98.4833	1013.87	9.83892e-05	9.98018e-05	0.000106243	1014.78
transcript_hq_oa1_4mf_transcript17672/f12p0/2895	go:0005789	endoplasmic reticulum membrane	cellular_component	ko00563	glycosylphosphatidylinositol (gpi)-anchor biosynthesis	glycan biosynthesis and metabolism	metabolism	1	11.31	12.55	12.39	12.0833	124.396	1.14437e-05	1.26542e-05	1.32657e-05	124.545
transcript_hq_oa1_4mf_transcript32450/f2p0/1750	go:0005789	endoplasmic reticulum membrane	cellular_component	ko00510	n-glycan biosynthesis	glycan biosynthesis and metabolism	metabolism	1	8.96	10.71	11.54	10.4033	107.101	9.06589e-06	1.07989e-05	1.23556e-05	107.401
transcript_hq_oa1_4mf_transcript20794/f3p0/2551	go:0005789	endoplasmic reticulum membrane	cellular_component	ko00513	various types of n-glycan biosynthesis	glycan biosynthesis and metabolism	metabolism	1	29.27	30.49	25.98	28.58	294.227	2.96159e-05	3.07432e-05	2.78162e-05	293.918
transcript_hq_oa1_4mf_transcript36399/f6p0/1102	go:0005758	mitochondrial intermembrane space	cellular_component	ko00190	oxidative phosphorylation	energy metabolism	metabolism	1	75.49	69.06	69.23	71.26	733.612	7.63821e-05	6.96334e-05	7.4123e-05	733.795

## Sheet: 4-3 enrichment result of 4-2
NAME	enrichment_class	GS<br> follow link to MSigDB	GS DETAILS	SIZE	ES	NES	NOM p-val	FDR q-val	FWER p-val	RANK AT MAX	LEADING EDGE	Unnamed: 11
GO:0018279	GO_RES_BP_neg	GO:0018279	protein N-linked glycosylation via asparagine	2	-0.980519	-1.6107	0	0.104304	0.096	6	tags=100%, list=4%, signal=103%
GO:0006182	GO_RES_BP_neg	GO:0006182	cGMP biosynthetic process	2	-0.961039	-1.58633	0	0.0857878	0.116	9	tags=100%, list=6%, signal=105%
GO:0006171	GO_RES_BP_neg	GO:0006171	cAMP biosynthetic process	2	-0.961039	-1.5837	0.00251256	0.0681512	0.123	9	tags=100%, list=6%, signal=105%
GO:0006626	GO_RES_BP_neg	GO:0006626	protein targeting to mitochondrion	3	-0.849673	-1.63082	0.0204082	0.152164	0.072	27	tags=100%, list=17%, signal=119%
GO:0022900	GO_RES_BP_neg	GO:0022900	electron transport chain	2	-0.876623	-1.48696	0.0249307	0.128989	0.272	22	tags=100%, list=14%, signal=115%
GO:0016021	GO_RES_CC_neg	GO:0016021	integral to membrane	69	-0.610486	-5.54107	0	0	0	94	tags=96%, list=60%, signal=134%
GO:0005743	GO_RES_CC_neg	GO:0005743	mitochondrial inner membrane	7	-0.892617	-2.69264	0	0	0	24	tags=100%, list=15%, signal=113%
GO:0005886	GO_RES_CC_neg	GO:0005886	plasma membrane	2	-0.961039	-1.58657	0.00289017	0.0293752	0.033	9	tags=100%, list=6%, signal=105%
GO:0005741	GO_RES_CC_neg	GO:0005741	mitochondrial outer membrane	3	-0.849673	-1.63426	0.00743494	0.0172037	0.019	27	tags=100%, list=17%, signal=119%
GO:0070469	GO_RES_CC_neg	GO:0070469	respiratory chain	2	-0.876623	-1.47438	0.0465116	0.0683751	0.122	22	tags=100%, list=14%, signal=115%
GO:0005789	GO_RES_CC_neg	GO:0005789	endoplasmic reticulum membrane	7	-0.543624	-1.53646	0.046875	0.0436301	0.066	76	tags=100%, list=49%, signal=186%
GO:0016020	GO_RES_CC_pos	GO:0016020	membrane	63	1	3.37357	0	0	0	62	tags=100%, list=40%, signal=99%
GO:0032580	GO_RES_CC_pos	GO:0032580	Golgi cisterna membrane	12	0.664784	1.82182	0.0010582	0.000353846	0.002	24	tags=33%, list=15%, signal=36%
GO:0005801	GO_RES_CC_pos	GO:0005801	cis-Golgi network	2	0.896104	1.41654	0.0432767	0.0681693	0.414	17	tags=100%, list=11%, signal=111%
GO:0004383	GO_RES_MF_neg	GO:0004383	guanylate cyclase activity	2	-0.961039	-1.57469	0.00269542	0.091285	0.157	9	tags=100%, list=6%, signal=105%
GO:0004016	GO_RES_MF_neg	GO:0004016	adenylate cyclase activity	2	-0.961039	-1.62015	0.00568182	0.0932527	0.087	9	tags=100%, list=6%, signal=105%
GO:0004129	GO_RES_MF_neg	GO:0004129	cytochrome-c oxidase activity	4	-0.684211	-1.52772	0.040201	0.100332	0.238	53	tags=100%, list=34%, signal=148%
GO:0005515	GO_RES_MF_neg	GO:0005515	protein binding	5	-0.622517	-1.48595	0.0414201	0.116005	0.344	63	tags=100%, list=40%, signal=162%
GO:0008375	GO_RES_MF_pos	GO:0008375	acetylglucosaminyltransferase activity	14	0.739437	2.10901	0	0	0	50	tags=100%, list=32%, signal=134%
GO:0008376	GO_RES_MF_pos	GO:0008376	acetylgalactosaminyltransferase activity	12	0.664784	1.81917	0.00105932	0.0056969	0.012	24	tags=33%, list=15%, signal=36%
GO:0008378	GO_RES_MF_pos	GO:0008378	galactosyltransferase activity	12	0.652778	1.76114	0.00106496	0.00652951	0.027	61	tags=100%, list=39%, signal=152%
GO:0016757	GO_RES_MF_pos	GO:0016757	transferase activity, transferring glycosyl groups	12	0.652778	1.7769	0.00216685	0.00648354	0.021	61	tags=100%, list=39%, signal=152%
GO:0008134	GO_RES_MF_pos	GO:0008134	transcription factor binding	2	0.896104	1.45187	0.025641	0.162984	0.646	17	tags=100%, list=11%, signal=111%
GO:0042803	GO_RES_MF_pos	GO:0042803	protein homodimerization activity	2	0.896104	1.44165	0.0298954	0.136071	0.688	17	tags=100%, list=11%, signal=111%
GO:0070840	GO_RES_MF_pos	GO:0070840	dynein complex binding	2	0.896104	1.42062	0.030349	0.116942	0.743	17	tags=100%, list=11%, signal=111%
GO:0008173	GO_RES_MF_pos	GO:0008173	RNA methyltransferase activity	2	0.88961	1.43566	0.0383387	0.127199	0.701	18	tags=100%, list=12%, signal=112%
GO:0003723	GO_RES_MF_pos	GO:0003723	RNA binding	2	0.88961	1.42594	0.0413476	0.123359	0.731	18	tags=100%, list=12%, signal=112%
GO:0016758	GO_RES_MF_pos	GO:0016758	transferase activity, transferring hexosyl groups	9	0.565397	1.44203	0.0458015	0.154723	0.686	47	tags=67%, list=30%, signal=90%
KO05414	KEGG_RES_neg	KO05414	Human Diseases; Cardiovascular diseases; Dilated cardiomyopathy	2	-0.961039	-1.6189	0	0.086149	0.158	9	tags=100%, list=6%, signal=105%
KO04261	KEGG_RES_neg	KO04261	Organismal Systems; Circulatory system; Adrenergic signaling in cardiomyocytes	2	-0.961039	-1.61109	0	0.0815405	0.175	9	tags=100%, list=6%, signal=105%
KO04970	KEGG_RES_neg	KO04970	Organismal Systems; Digestive system; Salivary secretion	2	-0.961039	-1.59637	0	0.0400959	0.212	9	tags=100%, list=6%, signal=105%
KO04961	KEGG_RES_neg	KO04961	Organismal Systems; Excretory system; Endocrine and other factor-regulated calcium reabsorption	2	-0.961039	-1.58732	0	0.036608	0.241	9	tags=100%, list=6%, signal=105%
KO04724	KEGG_RES_neg	KO04724	Organismal Systems; Nervous system; Glutamatergic synapse	2	-0.961039	-1.57287	0	0.033705	0.286	9	tags=100%, list=6%, signal=105%
KO04727	KEGG_RES_neg	KO04727	Organismal Systems; Nervous system; GABAergic synapse	2	-0.961039	-1.55578	0	0.0275409	0.354	9	tags=100%, list=6%, signal=105%
KO04015	KEGG_RES_neg	KO04015	Environmental Information Processing; Signal transduction; Rap1 signaling pathway	2	-0.961039	-1.59458	0.00247525	0.0390595	0.217	9	tags=100%, list=6%, signal=105%
KO04750	KEGG_RES_neg	KO04750	Organismal Systems; Sensory system; Inflammatory mediator regulation of TRP channels	2	-0.961039	-1.58561	0.00269542	0.0353732	0.245	9	tags=100%, list=6%, signal=105%
KO04742	KEGG_RES_neg	KO04742	Organismal Systems; Sensory system; Taste transduction	2	-0.961039	-1.60576	0.00275482	0.0575705	0.186	9	tags=100%, list=6%, signal=105%
KO01522	KEGG_RES_neg	KO01522	Human Diseases; Drug resistance: Antineoplastic; Endocrine resistance	2	-0.961039	-1.60474	0.00283286	0.0524066	0.188	9	tags=100%, list=6%, signal=105%
KO04211	KEGG_RES_neg	KO04211	Organismal Systems; Aging; Longevity regulating pathway	2	-0.961039	-1.6016	0.00289017	0.0462263	0.198	9	tags=100%, list=6%, signal=105%
KO04062	KEGG_RES_neg	KO04062	Organismal Systems; Immune system; Chemokine signaling pathway	2	-0.961039	-1.55246	0.00302115	0.0276684	0.361	9	tags=100%, list=6%, signal=105%
KO04022	KEGG_RES_neg	KO04022	Environmental Information Processing; Signal transduction; cGMP-PKG signaling pathway	2	-0.961039	-1.55959	0.00303951	0.0301908	0.339	9	tags=100%, list=6%, signal=105%
KO04270	KEGG_RES_neg	KO04270	Organismal Systems; Circulatory system; Vascular smooth muscle contraction	2	-0.961039	-1.62829	0.0030581	0.127834	0.14	9	tags=100%, list=6%, signal=105%
KO04921	KEGG_RES_neg	KO04921	Organismal Systems; Endocrine system; Oxytocin signaling pathway	2	-0.961039	-1.57901	0.00314465	0.0333454	0.263	9	tags=100%, list=6%, signal=105%
KO05032	KEGG_RES_neg	KO05032	Human Diseases; Substance dependence; Morphine addiction	2	-0.961039	-1.62246	0.00522193	0.103753	0.15	9	tags=100%, list=6%, signal=105%
KO04925	KEGG_RES_neg	KO04925	Organismal Systems; Endocrine system; Aldosterone synthesis and secretion	2	-0.961039	-1.5572	0.00531915	0.0285653	0.349	9	tags=100%, list=6%, signal=105%
KO04971	KEGG_RES_neg	KO04971	Organismal Systems; Digestive system; Gastric acid secretion	2	-0.961039	-1.57222	0.00537634	0.0325793	0.288	9	tags=100%, list=6%, signal=105%
KO04611	KEGG_RES_neg	KO04611	Organismal Systems; Immune system; Platelet activation	2	-0.961039	-1.60364	0.00552486	0.0483172	0.191	9	tags=100%, list=6%, signal=105%
KO04913	KEGG_RES_neg	KO04913	Organismal Systems; Endocrine system; Ovarian steroidogenesis	2	-0.961039	-1.57065	0.00557103	0.0323221	0.297	9	tags=100%, list=6%, signal=105%
KO04914	KEGG_RES_neg	KO04914	Organismal Systems; Endocrine system; Progesterone-mediated oocyte maturation	2	-0.961039	-1.5937	0.00558659	0.0368856	0.219	9	tags=100%, list=6%, signal=105%
KO04713	KEGG_RES_neg	KO04713	Organismal Systems; Environmental adaptation; Circadian entrainment	2	-0.961039	-1.58212	0.00564972	0.0347817	0.252	9	tags=100%, list=6%, signal=105%
KO04972	KEGG_RES_neg	KO04972	Organismal Systems; Digestive system; Pancreatic secretion	2	-0.961039	-1.5686	0.00571429	0.0317233	0.301	9	tags=100%, list=6%, signal=105%
KO04114	KEGG_RES_neg	KO04114	Cellular Processes; Cell growth and death; Oocyte meiosis	2	-0.961039	-1.6084	0.00573066	0.0626218	0.18	9	tags=100%, list=6%, signal=105%
KO04918	KEGG_RES_neg	KO04918	Organismal Systems; Endocrine system; Thyroid hormone synthesis	2	-0.961039	-1.61037	0.00578035	0.0705498	0.177	9	tags=100%, list=6%, signal=105%
KO04725	KEGG_RES_neg	KO04725	Organismal Systems; Nervous system; Cholinergic synapse	2	-0.961039	-1.55619	0.0057971	0.0282657	0.354	9	tags=100%, list=6%, signal=105%
KO04924	KEGG_RES_neg	KO04924	Organismal Systems; Endocrine system; Renin secretion	2	-0.961039	-1.56072	0.0058309	0.0324167	0.331	9	tags=100%, list=6%, signal=105%
KO04911	KEGG_RES_neg	KO04911	Organismal Systems; Endocrine system; Insulin secretion	2	-0.961039	-1.58087	0.00595238	0.0339234	0.256	9	tags=100%, list=6%, signal=105%
KO04371	KEGG_RES_neg	KO04371	Environmental Information Processing; Signal transduction; Apelin signaling pathway	2	-0.961039	-1.60148	0.00609756	0.0426704	0.198	9	tags=100%, list=6%, signal=105%
KO04260	KEGG_RES_neg	KO04260	Organismal Systems; Circulatory system; Cardiac muscle contraction	6	-0.693333	-1.86761	0.00675676	0.0524593	0.021	53	tags=100%, list=34%, signal=146%
KO04024	KEGG_RES_neg	KO04024	Environmental Information Processing; Signal transduction; cAMP signaling pathway	2	-0.961039	-1.575	0.008	0.0339977	0.278	9	tags=100%, list=6%, signal=105%
KO05200	KEGG_RES_neg	KO05200	Human Diseases; Cancers: Overview; Pathways in cancer	2	-0.961039	-1.56034	0.00810811	0.0307251	0.335	9	tags=100%, list=6%, signal=105%
KO04540	KEGG_RES_neg	KO04540	Cellular Processes; Cellular community - eukaryotes; Gap junction	2	-0.961039	-1.55808	0.00828729	0.028917	0.342	9	tags=100%, list=6%, signal=105%
KO04723	KEGG_RES_neg	KO04723	Organismal Systems; Nervous system; Retrograde endocannabinoid signaling	2	-0.961039	-1.59315	0.00854701	0.0350729	0.22	9	tags=100%, list=6%, signal=105%
KO04916	KEGG_RES_neg	KO04916	Organismal Systems; Endocrine system; Melanogenesis	2	-0.961039	-1.59697	0.00884956	0.0427985	0.211	9	tags=100%, list=6%, signal=105%
KO04962	KEGG_RES_neg	KO04962	Organismal Systems; Excretory system; Vasopressin-regulated water reabsorption	2	-0.961039	-1.56066	0.00900901	0.0315423	0.332	9	tags=100%, list=6%, signal=105%
KO04912	KEGG_RES_neg	KO04912	Organismal Systems; Endocrine system; GnRH signaling pathway	2	-0.961039	-1.55891	0.0107527	0.0293282	0.339	9	tags=100%, list=6%, signal=105%
KO04915	KEGG_RES_neg	KO04915	Organismal Systems; Endocrine system; Estrogen signaling pathway	2	-0.961039	-1.56245	0.0114286	0.0325819	0.325	9	tags=100%, list=6%, signal=105%
KO00062	KEGG_RES_neg	KO00062	Metabolism; Lipid metabolism; Fatty acid elongation	12	-0.465278	-1.70447	0.0149254	0.0881929	0.068	90	tags=100%, list=58%, signal=218%
KO04923	KEGG_RES_neg	KO04923	Organismal Systems; Endocrine system; Regulation of lipolysis in adipocytes	2	-0.961039	-1.56628	0.0195531	0.0319758	0.312	9	tags=100%, list=6%, signal=105%
KO00512	KEGG_RES_pos	KO00512	Metabolism; Glycan biosynthesis and metabolism; Mucin type O-glycan biosynthesis	13	0.734266	2.04352	0	0	0	50	tags=100%, list=32%, signal=135%
KO05166	KEGG_RES_pos	KO05166	Human Diseases; Infectious diseases: Viral; HTLV-I infection	4	0.815373	1.6555	0.00506971	0.0486056	0.196	18	tags=50%, list=12%, signal=55%
KO03410	KEGG_RES_pos	KO03410	Genetic Information Processing; Replication and repair; Base excision repair	2	0.88961	1.43029	0.0266876	0.17009	0.958	18	tags=100%, list=12%, signal=112%
KO00240	KEGG_RES_pos	KO00240	Metabolism; Nucleotide metabolism; Pyrimidine metabolism	2	0.88961	1.44529	0.0293663	0.240117	0.939	18	tags=100%, list=12%, signal=112%
KO03030	KEGG_RES_pos	KO03030	Genetic Information Processing; Replication and repair; DNA replication	2	0.88961	1.43877	0.0298954	0.211867	0.948	18	tags=100%, list=12%, signal=112%
KO00514	KEGG_RES_pos	KO00514	Metabolism; Glycan biosynthesis and metabolism; Other types of O-glycan biosynthesis	6	0.673333	1.53872	0.0352941	0.144699	0.629	54	tags=100%, list=35%, signal=147%
KO03420	KEGG_RES_pos	KO03420	Genetic Information Processing; Replication and repair; Nucleotide excision repair	2	0.88961	1.43569	0.036036	0.187156	0.951	18	tags=100%, list=12%, signal=112%
KO00601	KEGG_RES_pos	KO00601	Metabolism; Glycan biosynthesis and metabolism; Glycosphingolipid biosynthesis - lacto and neolacto series	6	0.646667	1.47071	0.0466744	0.229278	0.873	58	tags=100%, list=37%, signal=153%
KOG2754	KOG_RES_neg	KOG2754	Oligosaccharyltransferase, beta subunit	2	-0.980519	-1.64865	0	0.0539978	0.032	6	tags=100%, list=4%, signal=103%
KOG3619	KOG_RES_neg	KOG3619	Adenylate/guanylate cyclase	2	-0.961039	-1.62393	0	0.0283258	0.047	9	tags=100%, list=6%, signal=105%
KOG0799	KOG_RES_pos	KOG0799	Branching enzyme	14	0.739437	2.08149	0	0	0	50	tags=100%, list=32%, signal=134%
KOG3588	KOG_RES_pos	KOG3588	Chondroitin synthase 1	9	0.677139	1.73475	0.00441989	0.00959936	0.028	21	tags=33%, list=13%, signal=36%
KOG0870	KOG_RES_pos	KOG0870	DNA polymerase epsilon, subunit D	2	0.88961	1.43034	0.0306748	0.133307	0.555	18	tags=100%, list=12%, signal=112%
KOG2287	KOG_RES_pos	KOG2287	Galactosyltransferases	6	0.646667	1.47983	0.05	0.111243	0.4	58	tags=100%, list=37%, signal=153%
PF03345	PFAM_RES_neg	PF03345	Oligosaccharyltransferase 48 kDa subunit beta	2	-0.980519	-1.65364	0	0.0536345	0.091	6	tags=100%, list=4%, signal=103%
PF06327	PFAM_RES_neg	PF06327	Domain of Unknown Function (DUF1053)	2	-0.961039	-1.61398	0	0.0414585	0.135	9	tags=100%, list=6%, signal=105%
PF07701	PFAM_RES_neg	PF07701	Heme NO binding associated	2	-0.961039	-1.5852	0.00546448	0.0485286	0.174	9	tags=100%, list=6%, signal=105%
PF10568	PFAM_RES_neg	PF10568	Outer mitochondrial membrane transport complex protein	3	-0.849673	-1.64088	0.0155642	0.0375415	0.103	27	tags=100%, list=17%, signal=119%
PF13409	PFAM_RES_neg	PF13409	Glutathione S-transferase, N-terminal domain	3	-0.849673	-1.66323	0.0187266	0.0735075	0.082	27	tags=100%, list=17%, signal=119%
PF02798	PFAM_RES_neg	PF02798	Glutathione S-transferase, N-terminal domain	3	-0.849673	-1.68004	0.0280702	0.127402	0.071	27	tags=100%, list=17%, signal=119%
PF01151	PFAM_RES_neg	PF01151	GNS1/SUR4 family	11	-0.462069	-1.64893	0.0322581	0.0432656	0.098	90	tags=100%, list=58%, signal=220%
PF10890	PFAM_RES_neg	PF10890	Protein of unknown function (DUF2741)	2	-0.876623	-1.45032	0.0413223	0.170096	0.551	22	tags=100%, list=14%, signal=115%
PF02485	PFAM_RES_pos	PF02485	Core-2/I-Branching enzyme	14	0.739437	2.07883	0	0	0	50	tags=100%, list=32%, signal=134%
PF05679	PFAM_RES_pos	PF05679	Chondroitin N-acetylgalactosaminyltransferase	12	0.664784	1.8324	0	0.00327839	0.009	24	tags=33%, list=15%, signal=36%
PF01762	PFAM_RES_pos	PF01762	Galactosyltransferase	12	0.652778	1.76394	0.00105263	0.00496578	0.027	61	tags=100%, list=39%, signal=152%
PF02434	PFAM_RES_pos	PF02434	Fringe-like	12	0.652778	1.76836	0.00105708	0.00589407	0.024	61	tags=100%, list=39%, signal=152%
PF04666	PFAM_RES_pos	PF04666	N-Acetylglucosaminyltransferase-IV (GnT-IV) conserved region	6	0.72	1.64257	0.0139535	0.020009	0.127	47	tags=100%, list=30%, signal=138%
PF04136	PFAM_RES_pos	PF04136	Sec34-like family	2	0.896104	1.44804	0.0260337	0.141506	0.737	17	tags=100%, list=11%, signal=111%
PF00588	PFAM_RES_pos	PF00588	SpoU rRNA Methylase family	2	0.88961	1.43739	0.0290965	0.122223	0.767	18	tags=100%, list=12%, signal=112%
PF10473	PFAM_RES_pos	PF10473	Leucine-rich repeats of kinetochore protein Cenp-F/LEK1	2	0.896104	1.43349	0.0311573	0.113982	0.777	17	tags=100%, list=11%, signal=111%
PF00125	PFAM_RES_pos	PF00125	Core histone H2A/H2B/H3/H4	2	0.88961	1.43895	0.034375	0.136089	0.762	18	tags=100%, list=12%, signal=112%
PF02969	PFAM_RES_pos	PF02969	TATA box binding protein associated factor (TAF)	2	0.88961	1.44827	0.0362776	0.164435	0.737	18	tags=100%, list=12%, signal=112%
