# Supplementary material for: Full-Length Transcriptome Sequencing of the Scleractinian Coral Montipora foliosa Reveals the Gene Expression Profile of Coral–Zooxanthellae Holobiont
Source: Biology (Basel). 2021 Dec 5;10(12):1274. doi: 10.3390/biology10121274 (PMC8698432; doi:10.3390/biology10121274)
Supplement: Supplementary file 1 [file biology-10-01274-s001.zip › biology-1458201 - supplementary/Table s5 Genome alignment round2.xlsx]

## Sheet: 5-1 all transcript mapping
	Montipora_cactus	Montipora_capitata	Montipora_efflorescens	Symbiodinium_kawagutii	Symbiodinium_microadriaticum	Symbiodinium_minutum	Symbiodinium_natans	Symbiodinium_necroappetens	Symbiodinium_pilosum	Symbiodinium_unknown	Montipora_any	Symbiodinium_any
transcript_HQ_OA1_4MF_transcript12718/f2p0/3666	60	60	60	0	0	0	0	0	0	0	60	0
transcript_HQ_OA1_4MF_transcript1363/f5p0/7132	60	0	0	0	0	0	0	0	0	0	60	0
transcript_HQ_OA1_4MF_transcript11811/f3p0/3877	0	60	60	0	0	0	0	0	0	0	60	0
transcript_HQ_OA1_4MF_transcript10904/f24p0/4280	60	60	60	0	0	0	0	0	0	0	60	0
transcript_HQ_OA1_4MF_transcript14540/f10p0/3291	60	60	60	0	0	0	0	0	0	0	60	0
transcript_HQ_OA1_4MF_transcript0/f3p0/12445	60	60	60	0	0	0	0	0	0	0	60	0
transcript_HQ_OA1_4MF_transcript13630/f4p0/3414	0	60	3	0	0	0	0	0	0	0	60	0
transcript_HQ_OA1_4MF_transcript14541/f8p0/3277	60	60	60	0	0	0	0	0	0	0	60	0
transcript_HQ_OA1_4MF_transcript11812/f2p0/3885	60	60	60	0	0	0	0	0	0	0	60	0
transcript_HQ_OA1_4MF_transcript13631/f6p0/3422	60	60	60	0	0	0	0	0	0	0	60	0
transcript_HQ_OA1_4MF_transcript14542/f2p0/3270	60	60	60	0	0	0	0	0	0	0	60	0
transcript_HQ_OA1_4MF_transcript1272/f45p0/7129	60	0	60	0	0	0	0	0	0	0	60	0
transcript_HQ_OA1_4MF_transcript11813/f15p0/3810	60	60	60	0	0	0	0	0	0	0	60	0
transcript_HQ_OA1_4MF_transcript12720/f2p0/3639	60	60	60	0	0	0	0	0	0	0	60	0
transcript_HQ_OA1_4MF_transcript1/f2p0/11035	60	60	60	0	0	0	0	0	0	0	60	0
transcript_HQ_OA1_4MF_transcript11814/f3p0/3878	60	60	60	0	0	0	0	0	0	0	60	0
transcript_HQ_OA1_4MF_transcript10907/f3p0/4178	60	60	10	0	0	0	0	0	0	0	60	0
transcript_HQ_OA1_4MF_transcript11815/f3p0/3875	60	60	60	0	0	0	0	0	0	0	60	0
transcript_HQ_OA1_4MF_transcript13634/f2p0/3416	0	0	60	0	0	0	0	0	0	0	60	0
transcript_HQ_OA1_4MF_transcript10908/f8p0/4294	60	60	60	0	0	0	0	0	0	0	60	0
transcript_HQ_OA1_4MF_transcript10/f2p0/10212	60	60	60	0	0	0	0	0	0	0	60	0
transcript_HQ_OA1_4MF_transcript12724/f6p0/3564	60	60	60	0	0	0	0	0	0	0	60	0
transcript_HQ_OA1_4MF_transcript13635/f12p0/3381	60	60	60	0	0	0	0	0	0	0	60	0
transcript_HQ_OA1_4MF_transcript10909/f4p0/4273	60	60	60	0	0	0	0	0	0	0	60	0
transcript_HQ_OA1_4MF_transcript11817/f3p0/3894	60	60	60	0	0	0	0	0	0	0	60	0
transcript_HQ_OA1_4MF_transcript13636/f3p0/3410	60	60	60	0	0	0	0	0	0	0	60	0
transcript_HQ_OA1_4MF_transcript11818/f3p0/3892	60	60	60	0	0	0	0	0	0	0	60	0
transcript_HQ_OA1_4MF_transcript13637/f2p0/3443	60	60	60	0	0	0	0	0	0	0	60	0
transcript_HQ_OA1_4MF_transcript100/f2p0/9114	60	60	60	0	0	0	0	0	0	0	60	0
transcript_HQ_OA1_4MF_transcript14549/f2p0/3269	0	0	0	0	0	0	0	0	0	0	0	0
transcript_HQ_OA1_4MF_transcript10910/f2p0/4310	60	0	55	0	0	0	0	0	0	0	60	0
transcript_HQ_OA1_4MF_transcript13639/f11p0/3425	60	60	60	0	0	0	0	0	0	0	60	0
transcript_HQ_OA1_4MF_transcript11819/f2p0/3937	60	60	60	0	0	0	0	0	0	0	60	0
transcript_HQ_OA1_4MF_transcript1000/f5p0/7335	60	60	60	0	0	0	0	0	0	0	60	0
transcript_HQ_OA1_4MF_transcript10000/f6p0/5038	60	60	60	0	0	0	0	0	0	0	60	0
transcript_HQ_OA1_4MF_transcript12729/f7p0/3609	60	60	60	0	0	0	0	0	0	0	60	0
transcript_HQ_OA1_4MF_transcript14551/f2p0/3265	60	60	60	0	0	0	0	0	0	0	60	0
transcript_HQ_OA1_4MF_transcript13640/f2p0/3424	60	60	60	0	0	0	0	0	0	0	60	0
transcript_HQ_OA1_4MF_transcript10913/f2p0/4310	60	60	60	0	0	0	0	0	0	0	60	0
transcript_HQ_OA1_4MF_transcript1182/f2p0/7414	60	60	60	0	0	0	0	0	0	0	60	0
transcript_HQ_OA1_4MF_transcript13641/f4p0/3420	0	60	0	0	0	0	0	0	0	0	60	0
transcript_HQ_OA1_4MF_transcript14552/f2p0/3271	60	0	0	0	0	0	0	0	0	0	60	0
transcript_HQ_OA1_4MF_transcript10914/f6p0/4286	60	60	60	0	0	0	0	0	0	0	60	0
transcript_HQ_OA1_4MF_transcript10002/f2p0/5127	60	60	60	0	0	0	0	0	0	0	60	0
transcript_HQ_OA1_4MF_transcript14553/f2p0/3271	60	60	60	0	0	0	0	0	0	0	60	0
transcript_HQ_OA1_4MF_transcript12730/f2p0/3495	60	60	60	0	0	0	0	0	0	0	60	0
transcript_HQ_OA1_4MF_transcript14554/f2p0/3277	60	60	60	0	0	0	0	0	0	0	60	0
transcript_HQ_OA1_4MF_transcript13643/f3p0/3407	0	60	60	0	0	0	0	0	0	0	60	0
transcript_HQ_OA1_4MF_transcript10003/f2p0/5087	60	60	60	0	0	0	0	0	0	0	60	0
transcript_HQ_OA1_4MF_transcript11821/f14p0/3850	60	60	60	0	0	0	0	0	0	0	60	0
transcript_HQ_OA1_4MF_transcript13644/f3p0/3407	60	60	60	0	0	0	0	0	0	0	60	0
transcript_HQ_OA1_4MF_transcript10916/f2p0/4283	29	60	60	0	0	0	0	0	0	0	60	0
transcript_HQ_OA1_4MF_transcript12731/f2p0/3602	60	60	60	0	0	0	0	0	0	0	60	0
transcript_HQ_OA1_4MF_transcript14555/f2p0/3257	60	4	60	0	0	0	0	0	0	0	60	0
transcript_HQ_OA1_4MF_transcript10004/f36p0/4735	60	60	60	0	0	0	0	0	0	0	60	0
transcript_HQ_OA1_4MF_transcript12732/f2p0/3616	60	60	60	0	0	0	0	0	0	0	60	0
transcript_HQ_OA1_4MF_transcript10005/f5p0/5093	60	60	60	0	0	0	0	0	0	0	60	0
transcript_HQ_OA1_4MF_transcript14557/f2p0/3270	60	60	60	0	0	0	0	0	0	0	60	0
transcript_HQ_OA1_4MF_transcript11823/f2p0/3900	0	0	60	0	0	0	0	0	0	0	60	0
transcript_HQ_OA1_4MF_transcript12733/f7p0/3488	60	60	60	0	0	0	0	0	0	0	60	0
transcript_HQ_OA1_4MF_transcript13647/f4p0/3524	60	60	60	0	0	0	0	0	0	0	60	0
transcript_HQ_OA1_4MF_transcript10006/f2p0/5108	60	60	60	0	0	0	0	0	0	0	60	0
transcript_HQ_OA1_4MF_transcript10007/f2p0/5081	0	0	0	0	0	0	0	0	0	0	0	0
transcript_HQ_OA1_4MF_transcript13648/f2p0/3152	60	60	60	0	0	0	0	0	0	0	60	0
transcript_HQ_OA1_4MF_transcript14558/f3p0/3299	60	60	60	0	0	0	0	0	0	0	60	0
transcript_HQ_OA1_4MF_transcript11825/f4p0/3878	60	60	60	0	0	0	0	0	0	0	60	0
transcript_HQ_OA1_4MF_transcript13649/f8p0/3438	60	60	60	0	0	0	0	0	0	0	60	0
transcript_HQ_OA1_4MF_transcript10008/f4p0/5099	60	60	60	0	0	0	0	0	0	0	60	0
transcript_HQ_OA1_4MF_transcript14559/f2p0/3276	0	0	0	0	0	0	1	11	60	35	0	60
transcript_HQ_OA1_4MF_transcript12736/f2p0/3601	60	60	60	0	0	0	0	0	0	0	60	0
transcript_HQ_OA1_4MF_transcript12737/f18p0/3575	60	60	60	0	0	0	0	0	0	0	60	0
transcript_HQ_OA1_4MF_transcript10920/f42p0/4246	60	60	60	0	0	0	0	0	0	0	60	0
transcript_HQ_OA1_4MF_transcript12738/f3p0/3559	60	60	60	0	0	0	0	0	0	0	60	0
transcript_HQ_OA1_4MF_transcript14560/f3p0/3272	60	60	60	0	0	0	0	0	0	0	60	0
transcript_HQ_OA1_4MF_transcript14561/f2p0/3250	60	60	60	0	0	0	0	0	0	0	60	0
transcript_HQ_OA1_4MF_transcript12739/f5p0/3618	0	26	0	0	0	0	0	0	0	0	26	0
transcript_HQ_OA1_4MF_transcript11829/f14p0/3890	60	53	60	0	0	0	0	0	0	0	60	0
transcript_HQ_OA1_4MF_transcript1001/f4p0/7276	60	60	60	0	0	0	0	0	0	0	60	0
transcript_HQ_OA1_4MF_transcript14563/f10p0/3278	60	60	60	0	0	0	0	0	0	0	60	0
transcript_HQ_OA1_4MF_transcript10010/f2p0/5107	60	60	60	0	0	0	0	0	0	0	60	0
transcript_HQ_OA1_4MF_transcript1274/f5p0/7097	31	60	0	0	0	0	0	0	0	0	60	0
transcript_HQ_OA1_4MF_transcript14564/f4p0/3261	60	60	60	0	0	0	0	0	0	0	60	0
transcript_HQ_OA1_4MF_transcript12741/f6p0/3623	60	60	60	0	0	0	0	0	0	0	60	0
transcript_HQ_OA1_4MF_transcript10924/f3p0/4188	60	60	60	0	0	0	0	0	0	0	60	0
transcript_HQ_OA1_4MF_transcript14566/f6p0/3276	56	60	0	0	0	0	0	0	0	0	60	0
transcript_HQ_OA1_4MF_transcript11831/f4p0/3877	60	60	60	0	0	0	0	0	0	0	60	0
transcript_HQ_OA1_4MF_transcript10925/f3p0/4285	60	60	60	0	0	0	0	0	0	0	60	0
transcript_HQ_OA1_4MF_transcript14567/f4p0/2993	60	60	60	0	0	0	0	0	0	0	60	0
transcript_HQ_OA1_4MF_transcript12743/f2p0/3617	60	60	0	0	0	0	0	0	0	0	60	0
transcript_HQ_OA1_4MF_transcript10013/f3p0/5113	60	60	60	0	0	0	0	0	0	0	60	0
transcript_HQ_OA1_4MF_transcript14568/f7p0/3271	60	60	60	0	0	0	0	0	0	0	60	0
transcript_HQ_OA1_4MF_transcript10926/f2p0/4283	0	60	0	0	0	0	0	0	0	0	60	0
transcript_HQ_OA1_4MF_transcript11833/f4p0/3872	60	60	60	0	0	0	0	0	0	0	60	0
transcript_HQ_OA1_4MF_transcript11834/f5p0/3884	60	60	60	0	0	0	0	0	0	0	60	0
transcript_HQ_OA1_4MF_transcript10014/f7p0/5079	60	60	60	0	0	0	0	0	0	0	60	0
transcript_HQ_OA1_4MF_transcript11835/f2p0/3855	60	60	35	0	0	0	0	0	0	0	60	0
transcript_HQ_OA1_4MF_transcript10927/f3p0/4276	60	60	1	0	0	0	0	0	0	0	60	0
transcript_HQ_OA1_4MF_transcript10928/f2p0/4283	60	60	60	0	0	0	0	0	0	0	60	0
transcript_HQ_OA1_4MF_transcript13650/f2p0/3432	60	60	60	0	0	0	0	0	0	0	60	0
transcript_HQ_OA1_4MF_transcript10016/f3p0/5083	60	60	60	0	0	0	0	0	0	0	60	0
transcript_HQ_OA1_4MF_transcript14570/f5p0/3268	60	60	60	0	0	0	0	0	0	0	60	0
transcript_HQ_OA1_4MF_transcript1275/f2p0/7157	60	60	60	0	0	0	0	0	0	0	60	0
transcript_HQ_OA1_4MF_transcript10017/f2p0/5050	60	60	60	0	0	0	0	0	0	0	60	0
transcript_HQ_OA1_4MF_transcript12750/f3p0/3635	60	60	60	0	0	0	0	0	0	0	60	0
transcript_HQ_OA1_4MF_transcript13653/f5p0/3405	0	60	60	0	0	0	0	0	0	0	60	0
transcript_HQ_OA1_4MF_transcript10018/f4p0/5077	60	60	60	0	0	0	0	0	0	0	60	0
transcript_HQ_OA1_4MF_transcript14571/f3p0/3223	60	60	60	0	0	0	0	0	0	0	60	0
transcript_HQ_OA1_4MF_transcript12751/f34p0/3429	60	60	0	0	0	0	0	0	0	0	60	0
transcript_HQ_OA1_4MF_transcript13654/f8p0/3371	60	60	60	0	0	0	0	0	0	0	60	0
transcript_HQ_OA1_4MF_transcript10019/f5p0/5073	60	60	60	0	0	0	0	0	0	0	60	0
transcript_HQ_OA1_4MF_transcript14572/f2p0/3267	60	60	60	0	0	0	0	0	0	0	60	0
transcript_HQ_OA1_4MF_transcript10930/f2p0/4282	60	60	60	0	0	0	0	0	0	0	60	0
transcript_HQ_OA1_4MF_transcript1184/f2p0/7230	60	60	60	0	0	0	0	0	0	0	60	0
transcript_HQ_OA1_4MF_transcript11841/f18p0/3868	60	60	60	0	0	0	0	0	0	0	60	0
transcript_HQ_OA1_4MF_transcript1002/f3p0/7369	60	60	60	0	0	0	0	0	0	0	60	0
transcript_HQ_OA1_4MF_transcript13657/f12p0/3411	60	47	60	0	0	0	0	0	0	0	60	0
transcript_HQ_OA1_4MF_transcript14575/f5p0/3265	60	60	60	0	0	0	0	0	0	0	60	0
transcript_HQ_OA1_4MF_transcript11842/f2p0/3880	0	0	0	0	0	0	0	0	0	0	0	0
transcript_HQ_OA1_4MF_transcript13658/f2p0/3436	60	60	60	0	0	0	0	0	0	0	60	0
transcript_HQ_OA1_4MF_transcript10020/f2p0/5062	60	60	60	0	0	0	0	0	0	0	60	0
transcript_HQ_OA1_4MF_transcript10933/f3p0/4282	60	60	60	0	0	0	0	0	0	0	60	0
transcript_HQ_OA1_4MF_transcript14576/f3p0/3271	60	0	60	0	0	0	0	0	0	0	60	0
transcript_HQ_OA1_4MF_transcript12753/f2p0/3623	60	60	60	0	0	0	0	0	0	0	60	0
transcript_HQ_OA1_4MF_transcript13659/f3p0/3420	60	60	60	0	0	0	0	0	0	0	60	0
transcript_HQ_OA1_4MF_transcript10934/f7p0/4270	60	60	60	0	0	0	0	0	0	0	60	0
transcript_HQ_OA1_4MF_transcript14577/f5p0/3264	60	60	8	0	0	0	0	0	0	0	60	0
transcript_HQ_OA1_4MF_transcript1366/f4p0/7100	0	0	0	0	0	0	0	0	0	0	0	0
transcript_HQ_OA1_4MF_transcript10021/f54p0/5027	0	60	60	0	0	0	0	0	0	0	60	0
transcript_HQ_OA1_4MF_transcript14578/f114p0/3055	60	60	60	0	0	0	0	0	0	0	60	0
transcript_HQ_OA1_4MF_transcript10935/f2p0/4280	60	60	60	0	0	0	0	0	0	0	60	0
transcript_HQ_OA1_4MF_transcript12755/f5p0/3618	60	60	60	0	0	0	0	0	0	0	60	0
transcript_HQ_OA1_4MF_transcript14579/f2p0/3289	60	60	60	0	0	0	0	0	0	0	60	0
transcript_HQ_OA1_4MF_transcript10022/f7p0/5074	60	60	60	0	0	0	0	0	0	0	60	0
transcript_HQ_OA1_4MF_transcript11845/f8p0/3775	60	60	60	0	0	0	0	0	0	0	60	0
transcript_HQ_OA1_4MF_transcript12756/f4p0/3604	60	60	60	0	0	0	0	0	0	0	60	0
transcript_HQ_OA1_4MF_transcript10936/f3p0/4289	0	0	0	0	0	0	0	0	0	0	0	0
transcript_HQ_OA1_4MF_transcript11846/f3p0/3865	60	60	60	0	0	0	0	0	0	0	60	0
transcript_HQ_OA1_4MF_transcript12757/f3p0/3608	60	60	60	0	0	0	0	0	0	0	60	0
transcript_HQ_OA1_4MF_transcript10023/f7p0/5065	60	60	60	0	0	0	0	0	0	0	60	0
transcript_HQ_OA1_4MF_transcript10937/f17p0/4274	60	60	60	0	0	0	0	0	0	0	60	0
transcript_HQ_OA1_4MF_transcript11847/f8p0/3848	60	60	60	0	0	0	0	0	0	0	60	0
transcript_HQ_OA1_4MF_transcript10938/f3p0/4216	60	60	60	0	0	0	0	0	0	0	60	0
transcript_HQ_OA1_4MF_transcript14581/f2p0/3262	60	60	60	0	0	0	0	0	0	0	60	0
transcript_HQ_OA1_4MF_transcript12759/f2p0/3627	60	60	60	0	0	0	0	0	0	0	60	0
transcript_HQ_OA1_4MF_transcript14582/f9p0/3258	60	60	60	0	0	0	0	0	0	0	60	0
transcript_HQ_OA1_4MF_transcript13667/f5p0/3382	60	60	0	0	0	0	0	0	0	0	60	0
transcript_HQ_OA1_4MF_transcript14583/f50p0/3189	60	60	60	0	0	0	0	0	0	0	60	0
transcript_HQ_OA1_4MF_transcript10025/f2p0/5019	60	60	60	0	0	0	0	0	0	0	60	0
transcript_HQ_OA1_4MF_transcript13668/f3p0/3415	60	0	60	0	0	0	0	0	0	0	60	0
transcript_HQ_OA1_4MF_transcript1276/f16p0/7181	60	60	60	0	0	0	0	0	0	0	60	0
transcript_HQ_OA1_4MF_transcript10026/f3p0/5074	0	1	0	0	0	0	0	0	0	0	0	0
transcript_HQ_OA1_4MF_transcript14585/f6p0/3299	60	60	0	0	0	0	0	0	0	0	60	0
transcript_HQ_OA1_4MF_transcript10940/f25p0/4128	60	60	60	0	0	0	0	0	0	0	60	0
transcript_HQ_OA1_4MF_transcript1185/f2p0/7255	60	60	60	0	0	0	0	0	0	0	60	0
transcript_HQ_OA1_4MF_transcript10027/f2p0/5063	60	60	60	0	0	0	0	0	0	0	60	0
transcript_HQ_OA1_4MF_transcript10028/f6p0/5056	60	60	60	0	0	0	0	0	0	0	60	0
transcript_HQ_OA1_4MF_transcript11850/f93p0/3764	60	60	60	0	0	0	0	0	0	0	60	0
transcript_HQ_OA1_4MF_transcript14586/f6p0/3269	60	60	8	0	0	0	0	0	0	0	60	0
transcript_HQ_OA1_4MF_transcript10942/f3p0/4265	60	60	60	0	0	0	0	0	0	0	60	0
transcript_HQ_OA1_4MF_transcript13670/f17p0/3425	60	60	60	0	17	0	44	37	0	14	60	44
transcript_HQ_OA1_4MF_transcript12763/f23p0/3435	60	60	60	0	0	0	0	0	0	0	60	0
transcript_HQ_OA1_4MF_transcript11851/f2p0/3843	56	60	20	0	0	0	0	0	0	0	60	0
transcript_HQ_OA1_4MF_transcript10943/f10p0/4279	60	60	60	0	0	0	0	0	0	0	60	0
transcript_HQ_OA1_4MF_transcript14588/f45p0/3226	60	60	60	0	0	0	0	0	0	0	60	0
transcript_HQ_OA1_4MF_transcript12764/f4p0/3608	60	60	60	0	0	0	0	0	0	0	60	0
transcript_HQ_OA1_4MF_transcript12765/f2p0/3607	60	60	60	0	0	0	0	0	0	0	60	0
transcript_HQ_OA1_4MF_transcript10944/f8p0/4289	0	0	60	0	0	0	0	0	0	0	60	0
transcript_HQ_OA1_4MF_transcript1003/f2p0/7345	60	60	60	0	0	0	0	0	0	0	60	0
transcript_HQ_OA1_4MF_transcript11853/f6p0/3859	60	60	60	0	0	0	0	0	0	0	60	0
transcript_HQ_OA1_4MF_transcript10945/f11p0/4290	60	60	60	0	0	0	0	0	0	0	60	0
transcript_HQ_OA1_4MF_transcript11854/f13p0/3721	60	60	60	0	0	0	0	0	0	0	60	0
transcript_HQ_OA1_4MF_transcript1459/f2p0/7045	0	0	0	0	0	0	0	0	0	0	0	0
transcript_HQ_OA1_4MF_transcript13671/f2p0/3414	0	48	0	0	0	0	0	0	0	0	48	0
transcript_HQ_OA1_4MF_transcript10030/f8p0/5051	60	60	60	0	0	0	0	0	0	0	60	0
transcript_HQ_OA1_4MF_transcript11855/f2p0/3735	60	60	60	0	0	0	0	0	0	0	60	0
transcript_HQ_OA1_4MF_transcript10947/f6p0/4262	60	60	60	0	0	0	0	0	0	0	60	0
transcript_HQ_OA1_4MF_transcript14591/f2p0/3244	60	0	60	0	0	0	0	0	0	0	60	0
transcript_HQ_OA1_4MF_transcript13672/f3p0/3415	0	60	60	0	0	0	0	0	0	0	60	0
transcript_HQ_OA1_4MF_transcript14592/f4p0/3281	60	60	60	0	0	0	0	0	0	0	60	0
transcript_HQ_OA1_4MF_transcript10949/f27p0/4110	60	60	60	0	0	0	0	0	0	0	60	0
transcript_HQ_OA1_4MF_transcript12766/f2p0/3561	60	60	60	0	0	0	0	0	0	0	60	0
transcript_HQ_OA1_4MF_transcript11858/f7p0/3867	60	60	60	0	0	0	0	0	0	0	60	0
transcript_HQ_OA1_4MF_transcript12767/f3p0/3602	60	60	0	0	0	0	0	0	0	0	60	0
transcript_HQ_OA1_4MF_transcript10033/f2p0/5063	60	60	60	0	0	0	0	0	0	0	60	0
transcript_HQ_OA1_4MF_transcript11859/f4p0/3861	0	60	60	0	0	0	0	0	0	0	60	0
transcript_HQ_OA1_4MF_transcript1095/f2p0/7399	60	60	60	0	0	0	0	0	0	0	60	0
transcript_HQ_OA1_4MF_transcript12768/f2p0/3599	60	60	60	0	0	0	0	0	0	0	60	0
transcript_HQ_OA1_4MF_transcript14595/f2p0/3263	60	60	60	0	0	0	0	0	0	0	60	0
transcript_HQ_OA1_4MF_transcript10034/f3p0/5079	60	60	60	0	0	0	0	0	0	0	60	0
transcript_HQ_OA1_4MF_transcript12769/f2p0/3599	60	60	60	0	0	0	0	0	0	0	60	0
transcript_HQ_OA1_4MF_transcript1186/f3p0/7222	55	60	0	0	0	0	0	0	0	0	60	0
transcript_HQ_OA1_4MF_transcript10035/f9p0/5053	60	60	60	0	0	0	0	0	0	0	60	0
transcript_HQ_OA1_4MF_transcript14597/f2p0/3269	60	60	0	0	0	0	0	0	0	0	60	0
transcript_HQ_OA1_4MF_transcript11860/f2p0/3869	60	60	60	0	0	0	0	0	0	0	60	0
transcript_HQ_OA1_4MF_transcript10952/f3p0/4268	60	60	60	0	0	0	0	0	0	0	60	0
transcript_HQ_OA1_4MF_transcript13673/f2p0/3426	60	60	60	0	0	0	0	0	0	0	60	0
transcript_HQ_OA1_4MF_transcript10036/f5p0/5053	60	60	60	0	0	0	0	0	0	0	60	0
transcript_HQ_OA1_4MF_transcript14599/f5p0/3124	60	60	60	0	0	0	0	0	0	0	60	0
transcript_HQ_OA1_4MF_transcript13674/f16p0/3422	60	60	60	0	0	0	0	0	0	0	60	0
transcript_HQ_OA1_4MF_transcript10954/f3p0/4234	60	60	60	0	0	0	0	0	0	0	60	0
transcript_HQ_OA1_4MF_transcript10037/f3p0/5058	0	0	0	0	0	0	0	0	0	0	0	0
transcript_HQ_OA1_4MF_transcript12771/f2p0/3599	60	60	60	0	0	0	0	0	0	0	60	0
transcript_HQ_OA1_4MF_transcript13676/f6p0/3426	60	60	60	0	0	0	0	0	0	0	60	0
transcript_HQ_OA1_4MF_transcript10038/f6p0/5036	4	0	0	0	0	0	0	0	0	0	0	0
transcript_HQ_OA1_4MF_transcript12772/f2p0/3599	60	0	0	0	0	0	0	0	0	0	60	0
transcript_HQ_OA1_4MF_transcript11863/f2p0/3894	60	60	60	0	0	0	0	0	0	0	60	0
transcript_HQ_OA1_4MF_transcript10956/f3p0/4261	60	60	60	0	0	0	0	0	0	0	60	0
transcript_HQ_OA1_4MF_transcript12773/f2p0/3609	60	60	60	0	0	0	0	0	0	0	60	0
transcript_HQ_OA1_4MF_transcript11864/f2p0/3874	0	0	60	0	0	0	0	0	0	0	60	0
transcript_HQ_OA1_4MF_transcript13678/f20p0/3385	60	0	60	0	0	0	0	0	0	0	60	0
transcript_HQ_OA1_4MF_transcript14600/f2p0/3264	60	0	0	0	0	0	0	0	0	0	60	0
transcript_HQ_OA1_4MF_transcript13679/f2p0/3421	37	60	16	0	0	0	0	0	0	0	60	0
transcript_HQ_OA1_4MF_transcript12774/f2p0/3609	0	60	10	0	0	0	0	0	0	0	60	0
transcript_HQ_OA1_4MF_transcript11865/f2p0/3876	60	60	60	0	0	0	0	0	0	0	60	0
transcript_HQ_OA1_4MF_transcript10040/f3p0/5044	60	45	46	0	0	0	0	0	0	0	60	0
transcript_HQ_OA1_4MF_transcript12775/f2p0/3609	0	0	15	0	0	0	0	0	0	0	15	0
transcript_HQ_OA1_4MF_transcript14602/f7p0/3247	60	60	60	0	0	0	0	0	0	0	60	0
transcript_HQ_OA1_4MF_transcript10958/f3p0/4279	60	60	60	0	0	0	0	0	0	0	60	0
transcript_HQ_OA1_4MF_transcript14603/f7p0/3238	60	60	60	0	0	0	0	0	0	0	60	0
transcript_HQ_OA1_4MF_transcript11867/f2p0/3874	60	60	60	0	0	0	0	0	0	0	60	0
transcript_HQ_OA1_4MF_transcript14604/f18p0/3265	60	60	60	0	0	0	0	0	0	0	60	0
transcript_HQ_OA1_4MF_transcript10959/f2p0/4280	60	60	60	0	0	0	0	0	0	0	60	0
transcript_HQ_OA1_4MF_transcript12778/f9p0/3569	60	60	60	0	0	0	0	0	0	0	60	0
transcript_HQ_OA1_4MF_transcript10042/f5p0/5058	60	44	0	0	0	0	0	0	0	0	60	0
transcript_HQ_OA1_4MF_transcript12779/f11p0/3600	60	60	60	0	0	0	0	0	0	0	60	0
transcript_HQ_OA1_4MF_transcript13680/f2p0/3379	60	60	0	0	0	0	0	0	0	0	60	0
transcript_HQ_OA1_4MF_transcript11869/f5p0/3842	60	60	0	0	0	0	0	0	0	0	60	0
transcript_HQ_OA1_4MF_transcript1096/f2p0/7258	60	60	60	0	0	0	0	0	0	0	60	0
transcript_HQ_OA1_4MF_transcript10043/f4p0/5055	60	60	60	0	0	0	0	0	0	0	60	0
transcript_HQ_OA1_4MF_transcript13681/f10p0/3380	60	60	60	0	0	0	0	0	0	0	60	0
transcript_HQ_OA1_4MF_transcript14608/f2p0/3283	13	0	0	0	0	0	0	0	0	0	13	0
transcript_HQ_OA1_4MF_transcript10960/f2p0/4301	60	60	60	0	0	0	0	0	0	0	60	0
transcript_HQ_OA1_4MF_transcript10044/f5p0/5037	60	60	60	0	0	0	0	0	0	0	60	0
transcript_HQ_OA1_4MF_transcript13683/f2p0/3417	0	60	60	0	0	0	0	0	0	0	60	0
transcript_HQ_OA1_4MF_transcript10961/f2p0/4256	60	60	60	0	0	0	0	0	0	0	60	0
transcript_HQ_OA1_4MF_transcript12780/f2p0/3623	0	60	60	0	0	0	0	0	0	0	60	0
transcript_HQ_OA1_4MF_transcript10045/f5p0/5032	60	60	60	0	0	0	0	0	0	0	60	0
transcript_HQ_OA1_4MF_transcript13684/f2p0/3411	60	60	60	0	0	0	0	0	0	0	60	0
transcript_HQ_OA1_4MF_transcript10962/f5p0/4280	60	60	60	0	0	0	0	0	0	0	60	0
transcript_HQ_OA1_4MF_transcript13685/f2p0/3420	60	60	60	0	0	0	0	0	0	0	60	0
transcript_HQ_OA1_4MF_transcript12781/f7p0/3606	60	60	60	0	0	0	0	0	0	0	60	0
transcript_HQ_OA1_4MF_transcript12782/f18p0/3365	60	60	60	0	0	0	0	0	0	0	60	0
transcript_HQ_OA1_4MF_transcript10964/f21p0/4059	60	60	60	0	0	0	0	0	0	0	60	0
transcript_HQ_OA1_4MF_transcript14611/f2p0/3341	60	60	60	0	0	0	0	0	0	0	60	0
transcript_HQ_OA1_4MF_transcript11873/f12p0/3716	60	60	60	0	0	0	0	0	0	0	60	0
transcript_HQ_OA1_4MF_transcript10048/f2p0/5063	60	60	60	0	0	0	0	0	0	0	60	0
transcript_HQ_OA1_4MF_transcript12784/f3p0/3623	60	60	60	0	0	0	0	0	0	0	60	0
transcript_HQ_OA1_4MF_transcript10966/f2p0/4259	60	60	60	0	0	0	0	0	0	0	60	0
transcript_HQ_OA1_4MF_transcript14613/f4p0/3268	60	0	0	0	0	0	0	0	0	0	60	0
transcript_HQ_OA1_4MF_transcript13688/f3p0/3450	60	60	60	0	0	0	0	0	0	0	60	0
transcript_HQ_OA1_4MF_transcript14615/f2p0/3261	60	60	60	0	0	0	0	0	0	0	60	0
transcript_HQ_OA1_4MF_transcript13689/f2p0/3413	60	60	60	0	0	0	0	0	0	0	60	0
transcript_HQ_OA1_4MF_transcript14616/f20p0/3201	60	60	60	0	0	0	0	0	0	0	60	0
transcript_HQ_OA1_4MF_transcript1005/f2p0/7322	60	60	60	0	0	0	0	0	0	0	60	0
transcript_HQ_OA1_4MF_transcript11877/f3p0/3860	60	60	60	0	0	0	0	0	0	0	60	0
transcript_HQ_OA1_4MF_transcript10969/f26p0/3993	60	60	60	0	0	0	0	0	0	0	60	0
transcript_HQ_OA1_4MF_transcript12788/f2p0/3596	60	60	60	0	0	0	0	0	0	0	60	0
transcript_HQ_OA1_4MF_transcript11878/f2p0/3867	60	60	60	0	0	0	0	0	0	0	60	0
transcript_HQ_OA1_4MF_transcript12789/f13p0/3598	60	60	60	0	0	0	0	0	0	0	60	0
transcript_HQ_OA1_4MF_transcript1188/f2p0/7241	60	60	60	0	0	0	0	0	0	0	60	0
transcript_HQ_OA1_4MF_transcript1279/f116p0/6788	60	60	60	0	0	0	0	0	0	0	60	0
transcript_HQ_OA1_4MF_transcript12790/f3p0/3610	60	60	60	0	0	0	0	0	0	0	60	0
transcript_HQ_OA1_4MF_transcript14618/f16p0/3203	0	0	0	0	0	0	0	0	0	0	0	0
transcript_HQ_OA1_4MF_transcript11880/f5p0/3869	60	60	60	0	0	0	0	0	0	0	60	0
transcript_HQ_OA1_4MF_transcript10972/f2p0/4249	60	60	0	0	0	0	0	0	0	0	60	0
transcript_HQ_OA1_4MF_transcript11881/f5p0/3843	60	60	60	0	0	0	0	0	0	0	60	0
transcript_HQ_OA1_4MF_transcript12791/f5p0/3552	60	60	60	0	0	0	0	0	0	0	60	0
transcript_HQ_OA1_4MF_transcript10053/f2p0/5013	60	44	0	0	0	0	0	0	0	0	60	0
transcript_HQ_OA1_4MF_transcript10973/f9p0/4179	60	60	60	0	0	0	0	0	0	0	60	0
transcript_HQ_OA1_4MF_transcript12792/f3p0/3594	60	60	60	0	0	0	0	0	0	0	60	0
transcript_HQ_OA1_4MF_transcript11883/f5p0/3872	60	60	60	0	0	0	0	0	0	0	60	0
transcript_HQ_OA1_4MF_transcript14620/f10p0/3250	60	60	60	0	0	0	0	0	0	0	60	0
transcript_HQ_OA1_4MF_transcript12793/f3p0/3587	60	60	60	0	0	0	0	0	0	0	60	0
transcript_HQ_OA1_4MF_transcript10975/f4p0/4259	60	60	60	0	0	0	0	0	0	0	60	0
transcript_HQ_OA1_4MF_transcript10055/f2p0/5022	0	0	60	0	0	0	0	0	0	0	60	0
transcript_HQ_OA1_4MF_transcript11884/f3p0/3867	60	60	60	0	0	0	0	0	0	0	60	0
transcript_HQ_OA1_4MF_transcript12794/f4p0/3624	0	60	0	0	0	0	0	0	0	0	60	0
transcript_HQ_OA1_4MF_transcript12795/f46p0/3466	60	60	60	0	0	0	0	0	0	0	60	0
transcript_HQ_OA1_4MF_transcript14621/f12p0/3249	60	60	60	0	17	0	44	37	0	14	60	44
transcript_HQ_OA1_4MF_transcript1369/f2p0/7111	0	8	0	0	0	0	0	0	0	0	0	0
transcript_HQ_OA1_4MF_transcript13690/f25p0/3211	60	60	60	0	0	0	0	0	0	0	60	0
transcript_HQ_OA1_4MF_transcript10057/f5p0/4988	60	60	60	0	0	0	0	0	0	0	60	0
transcript_HQ_OA1_4MF_transcript12796/f10p0/3593	60	60	60	0	0	0	0	0	0	0	60	0
transcript_HQ_OA1_4MF_transcript13691/f6p0/3395	60	60	60	0	0	0	0	0	0	0	60	0
transcript_HQ_OA1_4MF_transcript12797/f2p0/3602	0	0	0	0	0	0	0	0	0	0	0	0
transcript_HQ_OA1_4MF_transcript10978/f2p0/4253	60	0	60	0	0	0	0	0	0	0	60	0
transcript_HQ_OA1_4MF_transcript13692/f2p0/3419	60	60	60	0	0	0	0	0	0	0	60	0
transcript_HQ_OA1_4MF_transcript14623/f2p0/3245	60	60	60	0	0	0	0	0	0	0	60	0
transcript_HQ_OA1_4MF_transcript12798/f3p0/3628	60	60	60	0	0	0	0	0	0	0	60	0
transcript_HQ_OA1_4MF_transcript10979/f2p0/4258	60	60	60	0	0	0	0	0	0	0	60	0
transcript_HQ_OA1_4MF_transcript13693/f7p0/3518	60	60	60	0	0	0	0	0	0	0	60	0
transcript_HQ_OA1_4MF_transcript14624/f3p0/3222	60	60	60	0	0	0	0	0	0	0	60	0
transcript_HQ_OA1_4MF_transcript12799/f3p0/3616	60	60	60	0	0	0	0	0	0	0	60	0
transcript_HQ_OA1_4MF_transcript13694/f2p0/3412	60	60	60	0	0	0	0	0	0	0	60	0
transcript_HQ_OA1_4MF_transcript13695/f16p0/3412	60	60	60	0	0	0	0	0	0	0	60	0
transcript_HQ_OA1_4MF_transcript1006/f2p0/7321	60	60	60	0	0	0	0	0	0	0	60	0
transcript_HQ_OA1_4MF_transcript13696/f2p0/3427	60	60	60	0	0	0	0	0	0	0	60	0
transcript_HQ_OA1_4MF_transcript128/f2p0/8895	60	60	60	0	0	0	0	0	0	0	60	0
transcript_HQ_OA1_4MF_transcript13697/f2p0/3425	60	60	60	0	0	0	0	0	0	0	60	0
transcript_HQ_OA1_4MF_transcript10060/f9p0/4942	60	60	60	0	0	0	0	0	0	0	60	0
transcript_HQ_OA1_4MF_transcript10981/f2p0/4245	60	60	60	0	0	0	0	0	0	0	60	0
transcript_HQ_OA1_4MF_transcript10061/f9p0/4848	60	0	0	0	0	0	0	0	0	0	60	0
transcript_HQ_OA1_4MF_transcript13699/f10p0/3389	60	60	60	0	0	0	0	0	0	0	60	0
transcript_HQ_OA1_4MF_transcript10062/f4p0/5048	60	60	60	0	0	0	0	0	0	0	60	0
transcript_HQ_OA1_4MF_transcript12800/f2p0/3612	60	60	60	0	0	0	0	0	0	0	60	0
transcript_HQ_OA1_4MF_transcript12801/f10p0/3592	60	60	60	0	0	0	0	0	0	0	60	0
transcript_HQ_OA1_4MF_transcript10984/f10p0/4160	60	60	60	0	0	0	0	0	0	0	60	0
transcript_HQ_OA1_4MF_transcript1463/f2p0/7058	60	60	60	0	0	0	0	0	0	0	60	0
transcript_HQ_OA1_4MF_transcript10064/f2p0/5005	0	60	0	0	0	0	0	0	0	0	60	0
transcript_HQ_OA1_4MF_transcript12803/f3p0/3596	60	60	60	0	0	0	0	0	0	0	60	0
transcript_HQ_OA1_4MF_transcript14630/f2p0/3216	60	60	60	0	0	0	0	0	0	0	60	0
transcript_HQ_OA1_4MF_transcript10985/f2p0/4217	60	60	60	0	0	0	0	0	0	0	60	0
transcript_HQ_OA1_4MF_transcript12804/f4p0/3601	60	60	60	0	0	0	0	0	0	0	60	0
transcript_HQ_OA1_4MF_transcript14631/f7p0/3260	60	60	60	0	0	0	0	0	0	0	60	0
transcript_HQ_OA1_4MF_transcript13700/f8p0/3417	60	60	60	0	0	0	0	0	0	0	60	0
transcript_HQ_OA1_4MF_transcript10065/f2p0/5036	60	18	60	0	0	0	0	0	0	0	60	0
transcript_HQ_OA1_4MF_transcript12805/f2p0/3612	60	0	60	0	0	0	0	0	0	0	60	0
transcript_HQ_OA1_4MF_transcript10986/f4p0/4244	60	60	0	0	0	0	0	0	0	0	60	0
transcript_HQ_OA1_4MF_transcript13701/f2p0/3420	60	60	60	0	0	0	0	0	0	0	60	0
transcript_HQ_OA1_4MF_transcript12806/f3p0/3596	60	60	60	0	0	0	0	0	0	0	60	0
transcript_HQ_OA1_4MF_transcript14632/f3p0/3265	60	51	60	0	0	0	0	0	0	0	60	0
transcript_HQ_OA1_4MF_transcript10987/f3p0/4258	60	60	60	0	0	0	0	0	0	0	60	0
transcript_HQ_OA1_4MF_transcript13702/f2p0/3423	0	60	60	0	0	0	0	0	0	0	60	0
transcript_HQ_OA1_4MF_transcript14633/f2p0/3236	60	60	60	0	0	0	0	0	0	0	60	0
transcript_HQ_OA1_4MF_transcript10067/f2p0/5023	60	60	60	0	0	0	0	0	0	0	60	0
transcript_HQ_OA1_4MF_transcript10988/f2p0/4123	60	60	60	0	0	0	0	0	0	0	60	0
transcript_HQ_OA1_4MF_transcript13703/f5p0/3389	60	60	60	0	0	0	0	0	0	0	60	0
transcript_HQ_OA1_4MF_transcript12808/f2p0/3609	0	0	0	0	0	0	0	0	0	0	0	0
transcript_HQ_OA1_4MF_transcript13705/f15p0/3405	60	60	60	0	0	0	0	0	0	0	60	0
transcript_HQ_OA1_4MF_transcript10069/f2p0/5013	60	60	60	0	0	0	0	0	0	0	60	0
transcript_HQ_OA1_4MF_transcript13706/f2p0/3404	60	60	60	0	0	0	0	0	0	0	60	0
transcript_HQ_OA1_4MF_transcript1099/f25p0/7104	60	60	60	0	0	0	0	0	0	0	60	0
transcript_HQ_OA1_4MF_transcript14636/f3p0/3251	60	0	0	0	0	0	0	0	0	0	60	0
transcript_HQ_OA1_4MF_transcript13707/f4p0/3408	60	60	60	0	0	0	0	0	0	0	60	0
transcript_HQ_OA1_4MF_transcript1281/f4p0/7215	60	60	60	0	0	0	0	0	0	0	60	0
transcript_HQ_OA1_4MF_transcript10990/f10p0/4253	60	60	60	0	0	0	0	0	0	0	60	0
transcript_HQ_OA1_4MF_transcript1007/f3p0/7126	0	60	37	0	0	0	0	0	0	0	60	0
transcript_HQ_OA1_4MF_transcript13708/f2p0/3422	60	0	60	0	0	0	0	0	0	0	60	0
transcript_HQ_OA1_4MF_transcript11887/f2p0/3657	0	60	60	0	0	0	0	0	0	0	60	0
transcript_HQ_OA1_4MF_transcript14638/f2p0/3251	60	60	60	0	0	0	0	0	0	0	60	0
transcript_HQ_OA1_4MF_transcript12810/f3p0/3585	60	60	60	0	0	0	0	0	0	0	60	0
transcript_HQ_OA1_4MF_transcript14639/f2p0/3293	60	60	60	0	0	0	0	0	0	0	60	0
transcript_HQ_OA1_4MF_transcript14640/f2p0/3254	60	60	60	0	0	0	0	0	0	0	60	0
transcript_HQ_OA1_4MF_transcript10991/f2p0/4254	60	60	60	0	0	0	0	0	0	0	60	0
transcript_HQ_OA1_4MF_transcript11889/f3p0/3870	60	60	60	0	0	0	0	0	0	0	60	0
transcript_HQ_OA1_4MF_transcript12812/f2p0/3595	60	0	60	0	0	0	0	0	0	0	60	0
transcript_HQ_OA1_4MF_transcript10992/f3p0/4230	60	60	60	0	0	0	0	0	0	0	60	0
transcript_HQ_OA1_4MF_transcript1371/f2p0/7039	60	60	60	0	0	0	0	0	0	0	60	0
transcript_HQ_OA1_4MF_transcript12813/f2p0/3593	60	60	60	0	0	0	0	0	0	0	60	0
transcript_HQ_OA1_4MF_transcript14643/f2p0/3242	60	60	60	0	0	0	0	0	0	0	60	0
transcript_HQ_OA1_4MF_transcript10993/f4p0/4243	0	0	0	0	0	0	0	0	0	0	0	0
transcript_HQ_OA1_4MF_transcript14644/f4p0/3253	60	60	60	0	0	0	0	0	0	0	60	0
transcript_HQ_OA1_4MF_transcript12815/f34p0/3417	60	60	60	0	0	0	0	0	0	0	60	0
transcript_HQ_OA1_4MF_transcript10074/f2p0/4978	60	60	60	0	0	0	0	0	0	0	60	0
transcript_HQ_OA1_4MF_transcript11891/f2p0/3911	60	60	60	0	0	0	0	0	0	0	60	0
transcript_HQ_OA1_4MF_transcript12816/f3p0/3600	60	60	60	0	0	0	0	0	0	0	60	0
transcript_HQ_OA1_4MF_transcript14646/f3p0/3271	0	46	60	0	0	0	0	0	0	0	60	0
transcript_HQ_OA1_4MF_transcript10075/f2p0/4999	60	60	60	0	0	0	0	0	0	0	60	0
transcript_HQ_OA1_4MF_transcript13714/f7p0/3409	60	60	60	0	0	0	0	0	0	0	60	0
transcript_HQ_OA1_4MF_transcript10996/f2p0/4251	60	60	60	0	0	0	0	0	0	0	60	0
transcript_HQ_OA1_4MF_transcript14647/f2p0/3254	60	60	60	0	0	0	0	0	0	0	60	0
transcript_HQ_OA1_4MF_transcript11893/f6p0/3862	60	60	60	0	0	0	0	0	0	0	60	0
transcript_HQ_OA1_4MF_transcript10997/f2p0/4254	60	60	60	0	0	0	0	0	0	0	60	0
transcript_HQ_OA1_4MF_transcript10076/f4p0/4898	60	60	60	0	0	0	0	0	0	0	60	0
transcript_HQ_OA1_4MF_transcript12818/f7p0/3589	60	60	60	0	0	0	0	0	0	0	60	0
transcript_HQ_OA1_4MF_transcript14648/f36p0/3220	60	60	60	0	0	0	0	0	0	0	60	0
transcript_HQ_OA1_4MF_transcript10998/f27p0/4170	60	60	60	0	0	0	0	0	0	0	60	0
transcript_HQ_OA1_4MF_transcript12819/f2p0/3588	60	60	60	0	0	0	0	0	0	0	60	0
transcript_HQ_OA1_4MF_transcript10077/f11p0/4987	0	60	60	0	0	0	0	0	0	0	60	0
transcript_HQ_OA1_4MF_transcript11895/f2p0/3854	60	0	60	0	0	0	0	0	0	0	60	0
transcript_HQ_OA1_4MF_transcript10999/f10p0/4254	60	0	60	0	0	0	0	0	0	0	60	0
transcript_HQ_OA1_4MF_transcript13718/f5p0/3256	0	0	60	0	0	0	0	0	0	0	60	0
transcript_HQ_OA1_4MF_transcript10078/f9p0/4982	60	0	60	0	0	0	0	0	0	0	60	0
transcript_HQ_OA1_4MF_transcript11896/f6p0/3845	60	60	60	0	0	0	0	0	0	0	60	0
transcript_HQ_OA1_4MF_transcript1282/f6p0/7169	60	60	60	0	0	0	0	0	0	0	60	0
transcript_HQ_OA1_4MF_transcript13719/f17p0/3192	60	60	60	0	0	0	0	0	0	0	60	0
transcript_HQ_OA1_4MF_transcript12820/f2p0/3583	60	60	60	0	0	0	0	0	0	0	60	0
transcript_HQ_OA1_4MF_transcript11/f3p0/10117	60	60	60	0	0	0	0	0	0	0	60	0
transcript_HQ_OA1_4MF_transcript1372/f3p0/7089	0	60	0	0	0	0	0	0	0	0	60	0
transcript_HQ_OA1_4MF_transcript13720/f71p0/3373	60	60	60	0	0	0	0	0	0	0	60	0
transcript_HQ_OA1_4MF_transcript12824/f2p0/3599	60	60	60	0	0	0	0	0	0	0	60	0
transcript_HQ_OA1_4MF_transcript11000/f2p0/4246	60	60	60	0	0	0	0	0	0	0	60	0
transcript_HQ_OA1_4MF_transcript13723/f5p0/3410	60	60	60	0	0	0	0	0	0	0	60	0
transcript_HQ_OA1_4MF_transcript14654/f4p0/3264	60	60	4	0	0	0	0	0	0	0	60	0
transcript_HQ_OA1_4MF_transcript11001/f2p0/4247	60	60	60	0	0	0	0	0	0	0	60	0
transcript_HQ_OA1_4MF_transcript14655/f11p0/3257	60	0	60	0	0	0	0	0	0	0	60	0
transcript_HQ_OA1_4MF_transcript12825/f2p0/3599	60	60	0	0	0	0	0	0	0	0	60	0
transcript_HQ_OA1_4MF_transcript14656/f9p0/3196	60	60	60	0	0	0	0	0	0	0	60	0
transcript_HQ_OA1_4MF_transcript12826/f2p0/3595	60	60	60	0	0	0	0	0	0	0	60	0
transcript_HQ_OA1_4MF_transcript14657/f3p0/3228	60	60	60	0	0	0	0	0	0	0	60	0
transcript_HQ_OA1_4MF_transcript10081/f2p0/4990	60	60	60	0	0	0	0	0	0	0	60	0
transcript_HQ_OA1_4MF_transcript12827/f10p0/3487	60	60	60	0	0	0	0	0	0	0	60	0
transcript_HQ_OA1_4MF_transcript14658/f89p0/3043	60	60	60	0	0	0	0	0	0	0	60	0
transcript_HQ_OA1_4MF_transcript13727/f5p0/3428	60	60	60	0	0	0	0	0	0	0	60	0
transcript_HQ_OA1_4MF_transcript10082/f12p0/4983	60	60	60	0	0	0	0	0	0	0	60	0
transcript_HQ_OA1_4MF_transcript12828/f45p0/3607	60	60	60	0	0	0	0	0	0	0	60	0
transcript_HQ_OA1_4MF_transcript13728/f3p0/3380	60	60	60	0	0	0	0	0	0	0	60	0
transcript_HQ_OA1_4MF_transcript14659/f99p0/3107	60	60	60	0	0	0	0	0	0	0	60	0
transcript_HQ_OA1_4MF_transcript10083/f7p0/4935	60	60	60	0	0	0	0	0	0	0	60	0
transcript_HQ_OA1_4MF_transcript13729/f7p0/3103	60	60	60	0	0	0	0	0	0	0	60	0
transcript_HQ_OA1_4MF_transcript12829/f13p0/3546	60	60	60	0	0	0	0	0	0	0	60	0
transcript_HQ_OA1_4MF_transcript11897/f2p0/3842	60	60	0	0	0	0	0	0	0	0	60	0
transcript_HQ_OA1_4MF_transcript11006/f2p0/4235	60	60	60	0	0	0	0	0	0	0	60	0
transcript_HQ_OA1_4MF_transcript14660/f11p0/3167	60	60	60	0	0	0	0	0	0	0	60	0
transcript_HQ_OA1_4MF_transcript10085/f4p0/4785	60	60	60	0	0	0	0	0	0	0	60	0
transcript_HQ_OA1_4MF_transcript10086/f2p0/4995	60	60	60	0	0	0	0	0	0	0	60	0
transcript_HQ_OA1_4MF_transcript1373/f2p0/7126	60	60	51	0	0	0	0	0	0	0	60	0
transcript_HQ_OA1_4MF_transcript11009/f2p0/4249	60	60	60	0	0	0	0	0	0	0	60	0
transcript_HQ_OA1_4MF_transcript14662/f3p0/3253	60	60	60	0	0	0	0	0	0	0	60	0
transcript_HQ_OA1_4MF_transcript12831/f144p0/3331	60	60	60	0	0	0	0	0	0	0	60	0
transcript_HQ_OA1_4MF_transcript10087/f3p0/4988	60	60	60	0	0	0	0	0	0	0	60	0
transcript_HQ_OA1_4MF_transcript13730/f3p0/3400	0	60	60	0	0	0	0	0	0	0	60	0
transcript_HQ_OA1_4MF_transcript13731/f4p0/3355	60	60	60	0	0	0	0	0	0	0	60	0
transcript_HQ_OA1_4MF_transcript14663/f7p0/3230	0	0	0	0	0	0	0	0	0	0	0	0
transcript_HQ_OA1_4MF_transcript13732/f24p0/3222	60	60	60	0	0	0	0	0	0	0	60	0
transcript_HQ_OA1_4MF_transcript11010/f7p0/4238	60	60	60	0	0	0	0	0	0	0	60	0
transcript_HQ_OA1_4MF_transcript10088/f2p0/5057	60	60	60	0	0	0	0	0	0	0	60	0
transcript_HQ_OA1_4MF_transcript13733/f28p0/3371	60	60	60	0	0	0	0	0	0	0	60	0
transcript_HQ_OA1_4MF_transcript12834/f4p0/3589	60	60	60	0	0	0	0	0	0	0	60	0
transcript_HQ_OA1_4MF_transcript13734/f9p0/3395	60	60	38	0	0	0	0	0	0	0	60	0
transcript_HQ_OA1_4MF_transcript14667/f5p0/3252	60	60	60	0	0	0	0	0	0	0	60	0
transcript_HQ_OA1_4MF_transcript11901/f5p0/3797	0	0	60	0	0	0	0	0	0	0	60	0
transcript_HQ_OA1_4MF_transcript11012/f2p0/4284	60	60	60	0	0	0	0	0	0	0	60	0
transcript_HQ_OA1_4MF_transcript13737/f31p0/3282	60	60	60	0	0	0	0	0	0	0	60	0
transcript_HQ_OA1_4MF_transcript14669/f4p0/3248	0	60	60	0	0	0	0	0	0	0	60	0
transcript_HQ_OA1_4MF_transcript10090/f3p0/5011	60	60	60	0	0	0	0	0	0	0	60	0
transcript_HQ_OA1_4MF_transcript12838/f2p0/3662	0	60	60	0	0	0	0	0	0	0	60	0
transcript_HQ_OA1_4MF_transcript11015/f2p0/4233	60	60	60	0	0	0	0	0	0	0	60	0
transcript_HQ_OA1_4MF_transcript13739/f9p0/3406	0	60	60	0	0	0	0	0	0	0	60	0
transcript_HQ_OA1_4MF_transcript1467/f2p0/7058	60	60	60	0	0	0	0	0	0	0	60	0
transcript_HQ_OA1_4MF_transcript12839/f5p0/3605	60	60	60	0	0	0	0	0	0	0	60	0
transcript_HQ_OA1_4MF_transcript11016/f2p0/4212	60	60	60	0	0	0	0	0	0	0	60	0
transcript_HQ_OA1_4MF_transcript11017/f15p0/4179	60	60	60	0	0	0	0	0	0	0	60	0
transcript_HQ_OA1_4MF_transcript13740/f5p0/3403	60	60	0	0	0	0	0	0	0	0	60	0
transcript_HQ_OA1_4MF_transcript10093/f3p0/4977	60	60	60	0	0	0	0	0	0	0	60	0
transcript_HQ_OA1_4MF_transcript14672/f9p0/3246	60	60	60	0	0	0	0	0	0	0	60	0
transcript_HQ_OA1_4MF_transcript12840/f2p0/3553	60	60	60	0	0	0	0	0	0	0	60	0
transcript_HQ_OA1_4MF_transcript13741/f16p0/3073	60	60	60	0	0	0	0	0	0	0	60	0
transcript_HQ_OA1_4MF_transcript14673/f2p0/3265	60	60	60	0	0	0	0	0	0	0	60	0
transcript_HQ_OA1_4MF_transcript12841/f4p0/3570	60	60	60	0	0	0	0	0	0	0	60	0
transcript_HQ_OA1_4MF_transcript13742/f3p0/3357	60	60	60	0	0	0	0	0	0	0	60	0
transcript_HQ_OA1_4MF_transcript11018/f5p0/4039	60	60	60	0	0	0	0	0	0	0	60	0
transcript_HQ_OA1_4MF_transcript14674/f3p0/3248	60	60	60	0	0	0	0	0	0	0	60	0
transcript_HQ_OA1_4MF_transcript14675/f18p0/2971	60	60	60	0	0	0	0	0	0	0	60	0
transcript_HQ_OA1_4MF_transcript11019/f5p0/4233	60	60	60	0	0	0	0	0	0	0	60	0
transcript_HQ_OA1_4MF_transcript14676/f10p0/3256	60	60	60	0	0	0	0	0	0	0	60	0
transcript_HQ_OA1_4MF_transcript13745/f10p0/3421	60	60	60	0	0	0	0	0	0	0	60	0
transcript_HQ_OA1_4MF_transcript1102/f2p0/7248	60	60	60	0	0	0	0	0	0	0	60	0
transcript_HQ_OA1_4MF_transcript14678/f2p0/3146	60	60	60	0	0	0	0	0	0	0	60	0
transcript_HQ_OA1_4MF_transcript13746/f2p0/3406	60	60	60	0	0	0	0	0	0	0	60	0
transcript_HQ_OA1_4MF_transcript11020/f2p0/4222	60	60	60	0	0	0	0	0	0	0	60	0
transcript_HQ_OA1_4MF_transcript13747/f7p0/3304	60	60	60	0	0	0	0	0	0	0	60	0
transcript_HQ_OA1_4MF_transcript11021/f2p0/4245	60	60	60	0	0	0	0	0	0	0	60	0
transcript_HQ_OA1_4MF_transcript11906/f5p0/3904	60	60	0	0	0	0	0	0	0	0	60	0
transcript_HQ_OA1_4MF_transcript11907/f63p0/3777	0	60	60	0	0	0	0	0	0	0	60	0
transcript_HQ_OA1_4MF_transcript12848/f3p0/3591	60	52	60	0	0	0	0	0	0	0	60	0
transcript_HQ_OA1_4MF_transcript10097/f6p0/4966	60	60	60	0	0	0	0	0	0	0	60	0
transcript_HQ_OA1_4MF_transcript12849/f3p0/3590	0	0	60	0	0	0	0	0	0	0	60	0
transcript_HQ_OA1_4MF_transcript10098/f2p0/4973	60	60	60	0	0	0	0	0	0	0	60	0
transcript_HQ_OA1_4MF_transcript11024/f2p0/4259	60	60	60	0	0	0	0	0	0	0	60	0
transcript_HQ_OA1_4MF_transcript13750/f2p0/3410	0	0	0	0	0	0	0	0	0	0	0	0
transcript_HQ_OA1_4MF_transcript11025/f5p0/4225	31	0	0	0	0	0	0	0	0	0	31	0
transcript_HQ_OA1_4MF_transcript13751/f3p0/3402	60	60	60	0	0	0	0	0	0	0	60	0
transcript_HQ_OA1_4MF_transcript13752/f2p0/3444	60	60	60	0	0	0	0	0	0	0	60	0
transcript_HQ_OA1_4MF_transcript1468/f2p0/7060	60	60	3	0	0	0	0	0	0	0	60	0
transcript_HQ_OA1_4MF_transcript11027/f4p0/4226	60	60	60	0	0	0	0	0	0	0	60	0
transcript_HQ_OA1_4MF_transcript101/f3p0/9034	60	60	60	0	0	0	0	0	0	0	60	0
transcript_HQ_OA1_4MF_transcript14680/f7p0/3246	60	60	60	0	0	0	0	0	0	0	60	0
transcript_HQ_OA1_4MF_transcript12852/f2p0/3591	0	0	60	0	0	0	0	0	0	0	60	0
transcript_HQ_OA1_4MF_transcript14681/f4p0/3263	60	60	60	0	0	0	0	0	0	0	60	0
transcript_HQ_OA1_4MF_transcript11028/f46p0/4200	60	60	60	0	0	0	0	0	0	0	60	0
transcript_HQ_OA1_4MF_transcript12853/f3p0/3622	60	60	60	0	0	0	0	0	0	0	60	0
transcript_HQ_OA1_4MF_transcript13753/f2p0/3398	60	60	60	0	0	0	0	0	0	0	60	0
transcript_HQ_OA1_4MF_transcript14682/f2p0/3237	60	60	60	0	0	0	0	0	0	0	60	0
transcript_HQ_OA1_4MF_transcript11912/f6p0/3825	60	0	60	0	0	0	0	0	0	0	60	0
transcript_HQ_OA1_4MF_transcript1010/f8p0/7341	60	60	60	0	0	0	0	0	0	0	60	0
transcript_HQ_OA1_4MF_transcript11029/f10p0/4220	60	60	60	0	0	0	0	0	0	0	60	0
transcript_HQ_OA1_4MF_transcript14683/f16p0/3240	60	60	60	0	0	0	0	0	0	0	60	0
transcript_HQ_OA1_4MF_transcript11913/f2p0/3865	60	60	60	0	0	0	0	0	0	0	60	0
transcript_HQ_OA1_4MF_transcript10100/f3p0/4960	60	60	60	0	0	0	0	0	0	0	60	0
transcript_HQ_OA1_4MF_transcript13755/f4p0/3395	60	60	60	0	0	0	0	0	0	0	60	0
transcript_HQ_OA1_4MF_transcript14684/f2p0/3259	60	60	60	0	0	0	0	0	0	0	60	0
transcript_HQ_OA1_4MF_transcript1103/f3p0/7282	60	60	0	0	0	0	0	0	0	0	60	0
transcript_HQ_OA1_4MF_transcript11914/f2p0/3892	60	60	60	0	0	0	0	0	0	0	60	0
transcript_HQ_OA1_4MF_transcript12855/f5p0/3567	60	0	60	0	0	0	0	0	0	0	60	0
transcript_HQ_OA1_4MF_transcript10101/f2p0/4944	60	60	60	0	0	0	0	0	0	0	60	0
transcript_HQ_OA1_4MF_transcript11915/f8p0/3856	60	60	60	0	0	0	0	0	0	0	60	0
transcript_HQ_OA1_4MF_transcript14686/f3p0/3254	60	60	44	0	0	0	0	0	0	0	60	0
transcript_HQ_OA1_4MF_transcript11030/f2p0/4242	0	0	0	0	0	0	0	0	0	0	0	0
transcript_HQ_OA1_4MF_transcript10102/f2p0/4960	60	60	60	0	0	0	0	0	0	0	60	0
transcript_HQ_OA1_4MF_transcript13758/f2p0/3416	0	0	0	0	0	0	0	0	0	0	0	0
transcript_HQ_OA1_4MF_transcript12857/f2p0/3589	60	0	60	0	0	0	0	0	0	0	60	0
transcript_HQ_OA1_4MF_transcript11031/f4p0/4219	22	60	0	0	0	0	0	0	0	0	60	0
transcript_HQ_OA1_4MF_transcript13759/f4p0/3365	60	60	60	0	0	0	0	0	0	0	60	0
transcript_HQ_OA1_4MF_transcript14687/f17p0/3025	60	60	60	0	0	0	0	0	0	0	60	0
transcript_HQ_OA1_4MF_transcript12858/f39p0/3538	60	60	60	0	0	0	0	0	0	0	60	0
transcript_HQ_OA1_4MF_transcript11032/f3p0/4152	60	60	60	0	0	0	0	0	0	0	60	0
transcript_HQ_OA1_4MF_transcript14689/f9p0/3041	60	0	60	0	0	0	0	0	0	0	60	0
transcript_HQ_OA1_4MF_transcript10104/f2p0/4967	60	60	60	0	0	0	0	0	0	0	60	0
transcript_HQ_OA1_4MF_transcript11033/f4p0/4232	60	60	60	0	0	0	0	0	0	0	60	0
transcript_HQ_OA1_4MF_transcript14690/f2p0/3243	60	60	60	0	0	0	0	0	0	0	60	0
transcript_HQ_OA1_4MF_transcript11034/f2p0/4243	60	60	60	0	0	0	0	0	0	0	60	0
transcript_HQ_OA1_4MF_transcript11919/f2p0/3865	60	25	0	0	0	0	0	0	0	0	60	0
transcript_HQ_OA1_4MF_transcript14691/f4p0/3230	60	60	60	0	0	0	0	0	0	0	60	0
transcript_HQ_OA1_4MF_transcript1286/f2p0/7155	60	60	60	0	0	0	0	0	0	0	60	0
transcript_HQ_OA1_4MF_transcript14692/f3p0/3239	60	60	60	0	0	0	0	0	0	0	60	0
transcript_HQ_OA1_4MF_transcript10106/f2p0/4965	60	60	60	0	0	0	0	0	0	0	60	0
transcript_HQ_OA1_4MF_transcript1192/f2p0/7228	0	60	0	0	0	0	0	0	0	0	60	0
transcript_HQ_OA1_4MF_transcript11036/f2p0/4222	60	60	60	0	0	0	0	0	0	0	60	0
transcript_HQ_OA1_4MF_transcript10107/f3p0/4962	60	60	60	0	0	0	0	0	0	0	60	0
transcript_HQ_OA1_4MF_transcript12861/f3p0/3587	60	60	60	0	0	0	0	0	0	0	60	0
transcript_HQ_OA1_4MF_transcript14694/f2p0/3239	0	0	0	0	0	0	0	0	0	0	0	0
transcript_HQ_OA1_4MF_transcript13760/f2p0/3426	60	60	60	0	0	0	0	0	0	0	60	0
transcript_HQ_OA1_4MF_transcript11920/f2p0/3871	60	60	60	0	0	0	0	0	0	0	60	0
transcript_HQ_OA1_4MF_transcript14695/f3p0/3246	60	60	60	0	0	0	0	0	0	0	60	0
transcript_HQ_OA1_4MF_transcript13761/f2p0/3409	60	60	60	0	0	0	0	0	0	0	60	0
transcript_HQ_OA1_4MF_transcript14696/f34p0/2899	60	60	60	0	0	0	0	0	0	0	60	0
transcript_HQ_OA1_4MF_transcript11921/f13p0/3857	60	60	60	0	0	0	0	0	0	0	60	0
transcript_HQ_OA1_4MF_transcript13763/f2p0/3369	60	60	60	0	0	0	0	0	0	0	60	0
transcript_HQ_OA1_4MF_transcript14698/f16p0/3225	60	0	0	0	0	0	0	0	0	0	60	0
transcript_HQ_OA1_4MF_transcript12865/f3p0/3581	60	60	60	0	0	0	0	0	0	0	60	0
transcript_HQ_OA1_4MF_transcript11923/f2p0/3848	60	60	60	0	0	0	0	0	0	0	60	0
transcript_HQ_OA1_4MF_transcript14699/f3p0/3123	60	60	60	0	0	0	0	0	0	0	60	0
transcript_HQ_OA1_4MF_transcript13765/f7p0/3386	60	60	60	0	0	0	0	0	0	0	60	0
transcript_HQ_OA1_4MF_transcript12866/f9p0/3568	60	60	60	0	0	0	0	0	0	0	60	0
transcript_HQ_OA1_4MF_transcript13766/f11p0/3407	60	60	60	0	0	0	0	0	0	0	60	0
transcript_HQ_OA1_4MF_transcript11040/f5p0/4196	60	0	60	0	0	0	0	0	0	0	60	0
transcript_HQ_OA1_4MF_transcript11925/f2p0/3825	60	60	60	0	0	0	0	0	0	0	60	0
transcript_HQ_OA1_4MF_transcript13767/f4p0/3410	0	1	23	0	0	0	0	0	0	0	23	0
transcript_HQ_OA1_4MF_transcript11926/f10p0/3803	60	60	60	0	0	0	0	0	0	0	60	0
transcript_HQ_OA1_4MF_transcript11042/f2p0/4221	60	60	60	0	0	0	0	0	0	0	60	0
transcript_HQ_OA1_4MF_transcript12869/f3p0/3591	60	60	60	0	0	0	0	0	0	0	60	0
transcript_HQ_OA1_4MF_transcript13768/f2p0/3406	60	60	60	0	0	0	0	0	0	0	60	0
transcript_HQ_OA1_4MF_transcript11927/f3p0/3844	0	0	0	0	0	0	0	0	0	0	0	0
transcript_HQ_OA1_4MF_transcript11043/f23p0/4205	60	60	60	0	0	0	0	0	0	0	60	0
transcript_HQ_OA1_4MF_transcript13769/f9p0/3423	60	60	60	0	0	0	0	0	0	0	60	0
transcript_HQ_OA1_4MF_transcript10113/f10p0/4935	60	60	60	0	0	0	0	0	0	0	60	0
transcript_HQ_OA1_4MF_transcript1287/f2p0/7178	60	60	60	0	0	0	0	0	0	0	60	0
transcript_HQ_OA1_4MF_transcript10114/f4p0/4963	60	45	60	0	0	0	0	0	0	0	60	0
transcript_HQ_OA1_4MF_transcript13770/f14p0/3391	60	60	60	0	0	0	0	0	0	0	60	0
transcript_HQ_OA1_4MF_transcript13771/f3p0/3406	60	60	60	0	0	0	0	0	0	0	60	0
transcript_HQ_OA1_4MF_transcript10115/f4p0/4965	60	60	60	0	0	0	0	0	0	0	60	0
transcript_HQ_OA1_4MF_transcript12872/f5p0/3588	60	60	60	0	0	0	0	0	0	0	60	0
transcript_HQ_OA1_4MF_transcript11047/f2p0/4236	60	60	60	0	0	0	0	0	0	0	60	0
transcript_HQ_OA1_4MF_transcript10116/f4p0/4958	60	60	60	0	0	0	0	0	0	0	60	0
transcript_HQ_OA1_4MF_transcript11048/f2p0/4204	60	60	60	0	0	0	0	0	0	0	60	0
transcript_HQ_OA1_4MF_transcript10117/f4p0/4971	60	60	16	0	0	0	0	0	0	0	60	0
transcript_HQ_OA1_4MF_transcript13774/f6p0/3399	60	60	60	0	0	0	0	0	0	0	60	0
transcript_HQ_OA1_4MF_transcript11930/f2p0/3843	48	60	60	0	0	0	0	0	0	0	60	0
transcript_HQ_OA1_4MF_transcript13775/f11p0/3379	60	60	60	0	0	0	0	0	0	0	60	0
transcript_HQ_OA1_4MF_transcript10118/f2p0/4954	0	60	8	0	0	0	0	0	0	0	60	0
transcript_HQ_OA1_4MF_transcript13776/f2p0/3411	0	60	60	0	0	0	0	0	0	0	60	0
transcript_HQ_OA1_4MF_transcript11931/f4p0/3880	60	60	60	0	0	0	0	0	0	0	60	0
transcript_HQ_OA1_4MF_transcript1105/f2p0/7337	60	60	60	0	0	0	0	0	0	0	60	0
transcript_HQ_OA1_4MF_transcript11932/f4p0/3850	60	60	60	0	0	0	0	0	0	0	60	0
transcript_HQ_OA1_4MF_transcript11050/f5p0/4163	60	60	60	0	0	0	0	0	0	0	60	0
transcript_HQ_OA1_4MF_transcript12874/f15p0/3530	60	60	60	0	0	0	0	0	0	0	60	0
transcript_HQ_OA1_4MF_transcript11933/f65p0/3689	60	60	60	0	0	0	0	0	0	0	60	0
transcript_HQ_OA1_4MF_transcript13779/f2p0/3398	60	60	60	0	0	0	0	0	0	0	60	0
transcript_HQ_OA1_4MF_transcript1012/f2p0/7329	60	60	60	0	0	0	0	0	0	0	60	0
transcript_HQ_OA1_4MF_transcript11051/f5p0/4083	60	60	60	0	0	0	0	0	0	0	60	0
transcript_HQ_OA1_4MF_transcript11934/f3p0/3841	60	60	60	0	0	0	0	0	0	0	60	0
transcript_HQ_OA1_4MF_transcript11052/f16p0/4176	60	60	60	0	0	0	0	0	0	0	60	0
transcript_HQ_OA1_4MF_transcript1378/f2p0/7039	31	60	0	0	0	0	0	0	0	0	60	0
transcript_HQ_OA1_4MF_transcript11935/f4p0/3772	55	60	0	0	0	0	0	0	0	0	60	0
transcript_HQ_OA1_4MF_transcript11053/f2p0/4210	60	60	60	0	0	0	0	0	0	0	60	0
transcript_HQ_OA1_4MF_transcript13780/f4p0/3410	60	60	60	0	0	0	0	0	0	0	60	0
transcript_HQ_OA1_4MF_transcript11936/f6p0/3833	60	60	60	0	0	0	0	0	0	0	60	0
transcript_HQ_OA1_4MF_transcript12878/f20p0/3512	60	60	60	0	0	0	0	0	0	0	60	0
transcript_HQ_OA1_4MF_transcript11937/f10p0/3791	60	60	60	0	0	0	0	0	0	0	60	0
transcript_HQ_OA1_4MF_transcript11055/f5p0/4211	60	60	60	0	0	0	0	0	0	0	60	0
transcript_HQ_OA1_4MF_transcript11056/f2p0/4207	60	0	60	0	0	0	0	0	0	0	60	0
transcript_HQ_OA1_4MF_transcript11939/f9p0/3820	60	0	60	0	0	0	0	0	0	0	60	0
transcript_HQ_OA1_4MF_transcript10124/f2p0/5010	60	60	60	0	0	0	0	0	0	0	60	0
transcript_HQ_OA1_4MF_transcript12881/f4p0/3609	60	0	60	0	0	0	0	0	0	0	60	0
transcript_HQ_OA1_4MF_transcript11059/f5p0/4214	60	60	60	0	0	0	0	0	0	0	60	0
transcript_HQ_OA1_4MF_transcript10126/f8p0/4908	60	60	60	0	0	0	0	0	0	0	60	0
transcript_HQ_OA1_4MF_transcript12882/f4p0/3616	60	60	60	0	0	0	0	0	0	0	60	0
transcript_HQ_OA1_4MF_transcript11941/f2p0/3844	60	60	60	0	0	0	0	0	0	0	60	0
transcript_HQ_OA1_4MF_transcript1106/f6p0/7270	60	60	60	0	0	0	0	0	0	0	60	0
transcript_HQ_OA1_4MF_transcript10127/f3p0/4928	60	60	60	0	0	0	0	0	0	0	60	0
transcript_HQ_OA1_4MF_transcript11942/f3p0/3789	60	60	60	0	0	0	0	0	0	0	60	0
transcript_HQ_OA1_4MF_transcript12884/f2p0/3590	60	60	60	0	0	0	0	0	0	0	60	0
transcript_HQ_OA1_4MF_transcript10128/f7p0/4926	60	60	60	0	0	0	0	0	0	0	60	0
transcript_HQ_OA1_4MF_transcript12885/f3p0/3615	60	60	60	0	0	0	0	0	0	0	60	0
transcript_HQ_OA1_4MF_transcript12886/f2p0/3594	60	60	60	0	0	0	0	0	0	0	60	0
transcript_HQ_OA1_4MF_transcript12887/f4p0/3615	0	0	0	0	0	0	0	0	0	0	0	0
transcript_HQ_OA1_4MF_transcript10129/f15p0/4885	60	60	60	0	0	0	0	0	0	0	60	0
transcript_HQ_OA1_4MF_transcript12888/f31p0/3554	60	60	60	0	0	0	0	0	0	0	60	0
transcript_HQ_OA1_4MF_transcript11063/f3p0/4218	0	0	0	0	60	7	28	46	0	0	0	60
transcript_HQ_OA1_4MF_transcript1013/f10p0/7324	60	60	60	0	0	0	0	0	0	0	60	0
transcript_HQ_OA1_4MF_transcript11064/f4p0/4203	0	0	60	0	0	0	0	0	0	0	60	0
transcript_HQ_OA1_4MF_transcript1289/f2p0/7202	60	60	60	0	0	0	0	0	0	0	60	0
transcript_HQ_OA1_4MF_transcript11948/f3p0/3828	60	60	60	0	0	0	0	0	0	0	60	0
transcript_HQ_OA1_4MF_transcript11067/f6p0/4205	60	60	60	0	0	0	0	0	0	0	60	0
transcript_HQ_OA1_4MF_transcript11949/f14p0/3835	60	60	60	0	0	0	0	0	0	0	60	0
transcript_HQ_OA1_4MF_transcript12892/f3p0/3576	60	28	60	0	0	0	0	0	0	0	60	0
transcript_HQ_OA1_4MF_transcript13788/f3p0/3238	0	53	60	0	0	0	0	0	0	0	60	0
transcript_HQ_OA1_4MF_transcript10133/f2p0/4923	60	60	60	0	0	0	0	0	0	0	60	0
transcript_HQ_OA1_4MF_transcript1195/f2p0/7227	60	60	60	0	0	0	0	0	0	0	60	0
transcript_HQ_OA1_4MF_transcript13789/f2p0/3398	60	60	60	0	0	0	0	0	0	0	60	0
transcript_HQ_OA1_4MF_transcript12893/f11p0/3582	60	60	60	0	0	0	0	0	0	0	60	0
transcript_HQ_OA1_4MF_transcript10134/f2p0/4949	60	60	60	0	0	0	0	0	0	0	60	0
transcript_HQ_OA1_4MF_transcript1379/f43p0/6980	60	60	60	0	0	0	0	0	0	0	60	0
transcript_HQ_OA1_4MF_transcript12895/f2p0/3447	60	60	60	0	0	0	0	0	0	0	60	0
transcript_HQ_OA1_4MF_transcript12896/f2p0/3591	60	60	60	0	0	0	0	0	0	0	60	0
transcript_HQ_OA1_4MF_transcript11952/f2p0/3839	60	60	60	0	0	0	0	0	0	0	60	0
transcript_HQ_OA1_4MF_transcript13791/f2p0/3394	0	60	60	0	0	0	0	0	0	0	60	0
transcript_HQ_OA1_4MF_transcript10137/f3p0/4982	60	60	60	0	0	0	0	0	0	0	60	0
transcript_HQ_OA1_4MF_transcript12897/f2p0/3589	60	60	60	0	0	0	0	0	0	0	60	0
transcript_HQ_OA1_4MF_transcript11071/f13p0/4156	60	60	60	0	0	0	0	0	0	0	60	0
transcript_HQ_OA1_4MF_transcript11954/f3p0/3846	60	60	60	0	0	0	0	0	0	0	60	0
transcript_HQ_OA1_4MF_transcript12898/f6p0/3588	60	60	0	0	0	0	0	0	0	0	60	0
transcript_HQ_OA1_4MF_transcript11072/f2p0/4202	60	60	60	0	0	0	0	0	0	0	60	0
transcript_HQ_OA1_4MF_transcript13794/f4p0/3420	60	60	60	0	0	0	0	0	0	0	60	0
transcript_HQ_OA1_4MF_transcript10139/f3p0/4921	60	0	0	0	0	0	0	0	0	0	60	0
transcript_HQ_OA1_4MF_transcript12899/f11p0/3570	60	60	60	0	0	0	0	0	0	0	60	0
transcript_HQ_OA1_4MF_transcript11956/f2p0/3828	0	0	0	0	0	0	0	0	0	0	0	0
transcript_HQ_OA1_4MF_transcript13795/f4p0/3449	60	60	60	0	0	0	0	0	0	0	60	0
transcript_HQ_OA1_4MF_transcript11957/f2p0/3842	60	60	60	0	0	0	0	0	0	0	60	0
transcript_HQ_OA1_4MF_transcript13796/f6p0/3390	60	60	60	0	0	0	0	0	0	0	60	0
transcript_HQ_OA1_4MF_transcript11075/f4p0/4157	60	60	60	0	0	0	0	0	0	0	60	0
transcript_HQ_OA1_4MF_transcript129/f20p0/8821	60	60	60	0	0	0	0	0	0	0	60	0
transcript_HQ_OA1_4MF_transcript10140/f2p0/4921	60	60	0	0	0	0	0	0	0	0	60	0
transcript_HQ_OA1_4MF_transcript13797/f4p0/3412	60	60	0	0	0	0	0	0	0	0	60	0
transcript_HQ_OA1_4MF_transcript11958/f2p0/3836	60	60	60	0	0	0	0	0	0	0	60	0
transcript_HQ_OA1_4MF_transcript11959/f10p0/3673	60	60	60	0	0	0	0	0	0	0	60	0
transcript_HQ_OA1_4MF_transcript13798/f3p0/3397	60	60	60	0	0	0	0	0	0	0	60	0
transcript_HQ_OA1_4MF_transcript1290/f2p0/7171	60	60	60	0	0	0	0	0	0	0	60	0
transcript_HQ_OA1_4MF_transcript12900/f2p0/3614	60	0	60	0	0	0	0	0	0	0	60	0
transcript_HQ_OA1_4MF_transcript10143/f3p0/4928	60	60	60	0	0	0	0	0	0	0	60	0
transcript_HQ_OA1_4MF_transcript11960/f28p0/3752	60	60	60	0	0	0	0	0	0	0	60	0
transcript_HQ_OA1_4MF_transcript12902/f24p0/3511	60	60	60	0	0	0	0	0	0	0	60	0
transcript_HQ_OA1_4MF_transcript147/f2p0/8790	60	7	60	0	0	0	0	0	0	0	60	0
transcript_HQ_OA1_4MF_transcript138/f4p0/8879	60	0	0	0	0	0	0	0	0	0	60	0
transcript_HQ_OA1_4MF_transcript12903/f2p0/3587	60	60	60	0	0	0	0	0	0	0	60	0
transcript_HQ_OA1_4MF_transcript11078/f44p0/3841	60	60	60	0	0	0	0	0	0	0	60	0
transcript_HQ_OA1_4MF_transcript10145/f2p0/4920	60	60	60	0	0	0	0	0	0	0	60	0
transcript_HQ_OA1_4MF_transcript11962/f15p0/3659	60	60	60	0	0	0	0	0	0	0	60	0
transcript_HQ_OA1_4MF_transcript12904/f5p0/3587	60	60	60	0	0	0	0	0	0	0	60	0
transcript_HQ_OA1_4MF_transcript11079/f4p0/4162	60	60	44	0	0	0	0	0	0	0	60	0
transcript_HQ_OA1_4MF_transcript11963/f3p0/3838	60	60	60	0	0	0	0	0	0	0	60	0
transcript_HQ_OA1_4MF_transcript13800/f4p0/3413	60	60	60	0	0	0	0	0	0	0	60	0
transcript_HQ_OA1_4MF_transcript12905/f2p0/3578	60	60	60	0	0	0	0	0	0	0	60	0
transcript_HQ_OA1_4MF_transcript13801/f5p0/3399	60	60	60	0	0	0	0	0	0	0	60	0
transcript_HQ_OA1_4MF_transcript11964/f2p0/3832	60	60	45	0	0	0	0	0	0	0	60	0
transcript_HQ_OA1_4MF_transcript1108/f2p0/7303	60	60	60	0	0	0	0	0	0	0	60	0
transcript_HQ_OA1_4MF_transcript11966/f4p0/3813	60	60	60	0	0	0	0	0	0	0	60	0
transcript_HQ_OA1_4MF_transcript10146/f3p0/4973	60	60	60	0	0	0	0	0	0	0	60	0
transcript_HQ_OA1_4MF_transcript14703/f6p0/3255	60	60	60	0	0	0	0	0	0	0	60	0
transcript_HQ_OA1_4MF_transcript13803/f2p0/3382	60	60	60	0	0	0	0	0	0	0	60	0
transcript_HQ_OA1_4MF_transcript12907/f2p0/3592	60	60	60	0	0	0	0	0	0	0	60	0
transcript_HQ_OA1_4MF_transcript11080/f2p0/4186	0	0	0	0	0	0	0	0	0	0	0	0
transcript_HQ_OA1_4MF_transcript13804/f3p0/3199	60	60	60	0	0	0	0	0	0	0	60	0
transcript_HQ_OA1_4MF_transcript11967/f3p0/3854	60	60	60	0	0	0	0	0	0	0	60	0
transcript_HQ_OA1_4MF_transcript12908/f4p0/3555	60	60	60	0	0	0	0	0	0	0	60	0
transcript_HQ_OA1_4MF_transcript14705/f8p0/3261	60	60	60	0	0	0	0	0	0	0	60	0
transcript_HQ_OA1_4MF_transcript11081/f2p0/4192	60	60	60	0	0	0	0	0	0	0	60	0
transcript_HQ_OA1_4MF_transcript11968/f5p0/3768	60	60	60	0	0	0	0	0	0	0	60	0
transcript_HQ_OA1_4MF_transcript12909/f2p0/3623	57	60	28	0	0	0	0	0	0	0	60	0
transcript_HQ_OA1_4MF_transcript10148/f2p0/4909	60	60	60	0	0	0	0	0	0	0	60	0
transcript_HQ_OA1_4MF_transcript11082/f2p0/4208	60	60	60	0	0	0	0	0	0	0	60	0
transcript_HQ_OA1_4MF_transcript11083/f2p0/4183	60	50	60	0	0	0	0	0	0	0	60	0
transcript_HQ_OA1_4MF_transcript11084/f2p0/4183	60	60	60	0	0	0	0	0	0	0	60	0
transcript_HQ_OA1_4MF_transcript12910/f2p0/3579	60	60	60	0	0	0	0	0	0	0	60	0
transcript_HQ_OA1_4MF_transcript1015/f5p0/7329	60	60	60	0	0	0	0	0	0	0	60	0
transcript_HQ_OA1_4MF_transcript12911/f5p0/3594	60	60	60	0	0	0	0	0	0	0	60	0
transcript_HQ_OA1_4MF_transcript11970/f14p0/3802	60	60	60	0	0	0	0	0	0	0	60	0
transcript_HQ_OA1_4MF_transcript12912/f32p0/3314	60	60	60	0	0	0	0	0	0	0	60	0
transcript_HQ_OA1_4MF_transcript11086/f6p0/4137	60	60	60	0	0	0	0	0	0	0	60	0
transcript_HQ_OA1_4MF_transcript10150/f6p0/4920	60	60	60	0	0	0	0	0	0	0	60	0
transcript_HQ_OA1_4MF_transcript11971/f2p0/3822	60	60	60	0	0	0	0	0	0	0	60	0
transcript_HQ_OA1_4MF_transcript11087/f3p0/4093	60	60	51	0	0	0	0	0	0	0	60	0
transcript_HQ_OA1_4MF_transcript10151/f8p0/4913	0	0	0	0	0	0	0	0	0	0	0	0
transcript_HQ_OA1_4MF_transcript12914/f9p0/3550	60	60	60	0	0	0	0	0	0	0	60	0
transcript_HQ_OA1_4MF_transcript11088/f3p0/4185	60	60	60	0	0	0	0	0	0	0	60	0
transcript_HQ_OA1_4MF_transcript10152/f10p0/4927	60	60	60	0	0	0	0	0	0	0	60	0
transcript_HQ_OA1_4MF_transcript11973/f4p0/3826	60	54	60	0	0	0	0	0	0	0	60	0
transcript_HQ_OA1_4MF_transcript11089/f2p0/4205	0	60	60	0	0	0	0	0	0	0	60	0
transcript_HQ_OA1_4MF_transcript12916/f4p0/3583	60	60	60	0	0	0	0	0	0	0	60	0
transcript_HQ_OA1_4MF_transcript11974/f2p0/3814	60	60	60	0	0	0	0	0	0	0	60	0
transcript_HQ_OA1_4MF_transcript13808/f10p0/3331	60	60	60	0	0	0	0	0	0	0	60	0
transcript_HQ_OA1_4MF_transcript11975/f2p0/3827	60	60	60	0	0	0	0	0	0	0	60	0
transcript_HQ_OA1_4MF_transcript10154/f2p0/4921	60	60	60	0	0	0	0	0	0	0	60	0
transcript_HQ_OA1_4MF_transcript14708/f2p0/3238	60	60	60	0	0	0	0	0	0	0	60	0
transcript_HQ_OA1_4MF_transcript12918/f2p0/3578	60	60	60	0	0	0	0	0	0	0	60	0
transcript_HQ_OA1_4MF_transcript14709/f2p0/3252	60	0	0	0	0	0	0	0	0	0	60	0
transcript_HQ_OA1_4MF_transcript10155/f8p0/4914	60	60	60	0	0	0	0	0	0	0	60	0
transcript_HQ_OA1_4MF_transcript12919/f2p0/3578	60	60	60	0	0	0	0	0	0	0	60	0
transcript_HQ_OA1_4MF_transcript10156/f25p0/4856	60	60	60	0	0	0	0	0	0	0	60	0
transcript_HQ_OA1_4MF_transcript11978/f3p0/3865	60	60	60	0	0	0	0	0	0	0	60	0
transcript_HQ_OA1_4MF_transcript11092/f2p0/4258	60	60	60	0	0	0	0	0	0	0	60	0
transcript_HQ_OA1_4MF_transcript13810/f4p0/3404	60	60	60	0	0	0	0	0	0	0	60	0
transcript_HQ_OA1_4MF_transcript14710/f9p0/3190	60	60	60	0	0	0	0	0	0	0	60	0
transcript_HQ_OA1_4MF_transcript1292/f7p0/7198	60	60	60	0	0	0	0	0	0	0	60	0
transcript_HQ_OA1_4MF_transcript10157/f15p0/4838	60	60	60	0	0	0	0	0	0	0	60	0
transcript_HQ_OA1_4MF_transcript11979/f2p0/3824	60	56	60	0	0	0	0	0	0	0	60	0
transcript_HQ_OA1_4MF_transcript13811/f12p0/3387	60	60	60	0	0	0	0	0	0	0	60	0
transcript_HQ_OA1_4MF_transcript11093/f4p0/4136	60	60	60	0	0	0	0	0	0	0	60	0
transcript_HQ_OA1_4MF_transcript14711/f4p0/3242	60	60	60	0	0	0	0	0	0	0	60	0
transcript_HQ_OA1_4MF_transcript12920/f6p0/3506	60	60	60	0	0	0	0	0	0	0	60	0
transcript_HQ_OA1_4MF_transcript13812/f10p0/3416	60	60	60	0	0	0	0	0	0	0	60	0
transcript_HQ_OA1_4MF_transcript1198/f11p0/7251	60	60	60	0	0	0	0	0	0	0	60	0
transcript_HQ_OA1_4MF_transcript10159/f2p0/4905	60	60	60	0	0	0	0	0	0	0	60	0
transcript_HQ_OA1_4MF_transcript12922/f7p0/3576	60	60	60	0	0	0	0	0	0	0	60	0
transcript_HQ_OA1_4MF_transcript11096/f4p0/4106	60	60	60	0	0	0	0	0	0	0	60	0
transcript_HQ_OA1_4MF_transcript14715/f28p0/3224	60	60	60	0	0	0	0	0	0	0	60	0
transcript_HQ_OA1_4MF_transcript12923/f3p0/3593	0	0	0	0	0	0	0	0	0	0	0	0
transcript_HQ_OA1_4MF_transcript1016/f2p0/7407	60	60	60	0	0	0	0	0	0	0	60	0
transcript_HQ_OA1_4MF_transcript11097/f7p0/4171	60	60	60	0	0	0	0	0	0	0	60	0
transcript_HQ_OA1_4MF_transcript14716/f2p0/3233	60	0	60	0	0	0	0	0	0	0	60	0
transcript_HQ_OA1_4MF_transcript11982/f18p0/3724	60	60	60	0	0	0	0	0	0	0	60	0
transcript_HQ_OA1_4MF_transcript14717/f11p0/3253	60	60	60	0	0	0	0	0	0	0	60	0
transcript_HQ_OA1_4MF_transcript10160/f3p0/4857	60	60	60	0	0	0	0	0	0	0	60	0
transcript_HQ_OA1_4MF_transcript12926/f20p0/3575	60	60	60	0	0	0	0	0	0	0	60	0
transcript_HQ_OA1_4MF_transcript11983/f2p0/3867	60	60	60	0	0	0	0	0	0	0	60	0
transcript_HQ_OA1_4MF_transcript12927/f3p0/3531	60	60	60	0	0	0	0	0	0	0	60	0
transcript_HQ_OA1_4MF_transcript10162/f7p0/4825	60	60	60	0	0	0	0	0	0	0	60	0
transcript_HQ_OA1_4MF_transcript11984/f2p0/3840	0	0	0	0	0	0	0	0	0	0	0	0
transcript_HQ_OA1_4MF_transcript13819/f23p0/3381	60	60	60	0	0	0	0	0	0	0	60	0
transcript_HQ_OA1_4MF_transcript12928/f6p0/3571	60	60	0	0	0	0	0	0	0	0	60	0
transcript_HQ_OA1_4MF_transcript1472/f48p0/6757	60	60	60	0	0	0	0	0	0	0	60	0
transcript_HQ_OA1_4MF_transcript111/f2p0/8985	60	60	3	0	0	0	0	0	0	0	60	0
transcript_HQ_OA1_4MF_transcript11985/f2p0/3817	0	60	60	0	0	0	0	0	0	0	60	0
transcript_HQ_OA1_4MF_transcript14720/f62p0/3071	60	60	60	0	0	0	0	0	0	0	60	0
transcript_HQ_OA1_4MF_transcript12929/f7p0/3599	0	0	0	0	0	0	0	0	0	0	0	0
transcript_HQ_OA1_4MF_transcript10164/f3p0/4892	60	60	60	0	0	0	0	0	0	0	60	0
transcript_HQ_OA1_4MF_transcript11986/f5p0/3836	60	60	60	0	0	0	0	0	0	0	60	0
transcript_HQ_OA1_4MF_transcript1110/f2p0/7204	60	60	60	0	0	0	0	0	0	0	60	0
transcript_HQ_OA1_4MF_transcript11987/f2p0/3827	60	60	60	0	0	0	0	0	0	0	60	0
transcript_HQ_OA1_4MF_transcript1382/f2p0/7101	0	0	0	0	0	0	0	0	0	0	0	0
transcript_HQ_OA1_4MF_transcript10165/f2p0/4875	60	60	60	0	0	0	0	0	0	0	60	0
transcript_HQ_OA1_4MF_transcript11100/f4p0/4183	60	60	60	0	0	0	0	0	0	0	60	0
transcript_HQ_OA1_4MF_transcript14721/f2p0/3236	60	0	0	0	0	0	0	0	0	0	60	0
transcript_HQ_OA1_4MF_transcript11988/f21p0/3817	60	60	60	0	0	0	0	0	0	0	60	0
transcript_HQ_OA1_4MF_transcript12930/f35p0/3458	60	60	60	0	0	0	0	0	0	0	60	0
transcript_HQ_OA1_4MF_transcript11101/f4p0/4162	60	0	60	0	0	0	0	0	0	0	60	0
transcript_HQ_OA1_4MF_transcript11989/f18p0/3751	60	60	60	0	0	0	0	0	0	0	60	0
transcript_HQ_OA1_4MF_transcript10167/f2p0/4897	60	60	60	0	0	0	0	0	0	0	60	0
transcript_HQ_OA1_4MF_transcript11102/f5p0/4139	60	60	60	0	0	0	0	0	0	0	60	0
transcript_HQ_OA1_4MF_transcript14723/f17p0/3166	60	60	60	0	0	0	0	0	0	0	60	0
transcript_HQ_OA1_4MF_transcript13823/f5p0/3397	60	60	60	0	0	0	0	0	0	0	60	0
transcript_HQ_OA1_4MF_transcript12932/f3p0/3594	60	60	60	0	0	0	0	0	0	0	60	0
transcript_HQ_OA1_4MF_transcript10168/f3p0/4960	60	60	60	0	0	0	0	0	0	0	60	0
transcript_HQ_OA1_4MF_transcript11103/f79p0/4004	60	60	60	0	0	0	0	0	0	0	60	0
transcript_HQ_OA1_4MF_transcript1199/f2p0/7211	60	60	60	0	0	0	0	0	0	0	60	0
transcript_HQ_OA1_4MF_transcript10169/f2p0/4894	60	60	60	0	0	0	0	0	0	0	60	0
transcript_HQ_OA1_4MF_transcript11990/f3p0/3831	60	60	60	0	0	0	0	0	0	0	60	0
transcript_HQ_OA1_4MF_transcript12934/f2p0/3589	0	60	60	0	0	0	0	0	0	0	60	0
transcript_HQ_OA1_4MF_transcript14726/f2p0/3315	60	8	0	0	0	0	0	0	0	0	60	0
transcript_HQ_OA1_4MF_transcript13826/f3p0/3401	60	60	60	0	0	0	0	0	0	0	60	0
transcript_HQ_OA1_4MF_transcript11991/f4p0/3824	60	60	60	0	0	0	0	0	0	0	60	0
transcript_HQ_OA1_4MF_transcript14728/f2p0/3250	60	60	60	0	0	0	0	0	0	0	60	0
transcript_HQ_OA1_4MF_transcript12936/f2p0/3539	60	60	60	0	0	0	0	0	0	0	60	0
transcript_HQ_OA1_4MF_transcript11992/f3p0/3830	0	0	0	0	0	0	0	0	0	0	0	0
transcript_HQ_OA1_4MF_transcript12937/f4p0/3580	0	60	60	0	0	0	0	0	0	0	60	0
transcript_HQ_OA1_4MF_transcript10170/f5p0/4900	60	0	0	0	0	0	0	0	0	0	60	0
transcript_HQ_OA1_4MF_transcript11993/f11p0/3818	60	60	60	0	0	0	0	0	0	0	60	0
transcript_HQ_OA1_4MF_transcript12938/f2p0/3582	0	0	0	0	0	0	0	0	0	0	0	0
transcript_HQ_OA1_4MF_transcript14729/f2p0/3248	0	48	60	0	0	0	0	0	0	0	60	0
transcript_HQ_OA1_4MF_transcript11108/f5p0/4133	60	60	60	0	0	0	0	0	0	0	60	0
transcript_HQ_OA1_4MF_transcript13830/f7p0/3394	60	60	60	0	0	0	0	0	0	0	60	0
transcript_HQ_OA1_4MF_transcript1473/f3p0/7069	60	60	60	0	0	0	0	0	0	0	60	0
transcript_HQ_OA1_4MF_transcript11995/f2p0/3818	60	60	60	0	0	0	0	0	0	0	60	0
transcript_HQ_OA1_4MF_transcript13831/f2p0/3386	60	60	60	0	0	0	0	0	0	0	60	0
transcript_HQ_OA1_4MF_transcript14730/f2p0/3247	60	60	60	0	0	0	0	0	0	0	60	0
transcript_HQ_OA1_4MF_transcript1294/f4p0/7188	60	60	60	0	0	0	0	0	0	0	60	0
transcript_HQ_OA1_4MF_transcript11996/f3p0/3828	60	60	60	0	0	0	0	0	0	0	60	0
transcript_HQ_OA1_4MF_transcript13832/f7p0/3392	60	60	60	0	0	0	0	0	0	0	60	0
transcript_HQ_OA1_4MF_transcript14731/f2p0/3243	60	60	60	0	0	0	0	0	0	0	60	0
transcript_HQ_OA1_4MF_transcript11110/f2p0/4178	3	60	60	0	0	0	0	0	0	0	60	0
transcript_HQ_OA1_4MF_transcript14732/f11p0/3260	60	60	60	0	0	0	0	0	0	0	60	0
transcript_HQ_OA1_4MF_transcript13834/f3p0/3405	60	60	60	0	0	0	0	0	0	0	60	0
transcript_HQ_OA1_4MF_transcript11111/f39p0/4028	60	60	60	0	0	0	0	0	0	0	60	0
transcript_HQ_OA1_4MF_transcript11998/f2p0/3819	60	60	60	0	0	0	0	0	0	0	60	0
transcript_HQ_OA1_4MF_transcript14734/f2p0/3242	0	60	0	0	0	0	0	0	0	0	60	0
transcript_HQ_OA1_4MF_transcript13835/f2p0/3420	60	60	60	0	0	0	0	0	0	0	60	0
transcript_HQ_OA1_4MF_transcript11112/f6p0/4173	60	60	60	0	0	0	0	0	0	0	60	0
transcript_HQ_OA1_4MF_transcript11999/f3p0/3822	60	60	60	0	0	0	0	0	0	0	60	0
transcript_HQ_OA1_4MF_transcript11113/f2p0/3992	60	60	60	0	0	0	0	0	0	0	60	0
transcript_HQ_OA1_4MF_transcript11114/f2p0/4160	60	60	60	0	0	0	0	0	0	0	60	0
transcript_HQ_OA1_4MF_transcript12/f2p0/10123	60	60	60	0	0	0	0	0	0	0	60	0
transcript_HQ_OA1_4MF_transcript14738/f6p0/3238	60	60	60	0	0	0	0	0	0	0	60	0
transcript_HQ_OA1_4MF_transcript14739/f20p0/3209	60	60	60	0	0	0	0	0	0	0	60	0
transcript_HQ_OA1_4MF_transcript12941/f2p0/3594	60	0	60	0	0	0	0	0	0	0	60	0
transcript_HQ_OA1_4MF_transcript10172/f2p0/4803	0	0	0	0	0	0	0	0	0	0	0	0
transcript_HQ_OA1_4MF_transcript11115/f2p0/4269	60	60	60	0	0	0	0	0	0	0	60	0
transcript_HQ_OA1_4MF_transcript12942/f8p0/3519	60	60	60	0	0	0	0	0	0	0	60	0
transcript_HQ_OA1_4MF_transcript1474/f8p0/7043	60	0	60	0	0	0	0	0	0	0	60	0
transcript_HQ_OA1_4MF_transcript11116/f2p0/4061	60	0	60	0	0	0	0	0	0	0	60	0
transcript_HQ_OA1_4MF_transcript10173/f5p0/4879	60	60	60	0	0	0	0	0	0	0	60	0
transcript_HQ_OA1_4MF_transcript14740/f9p0/3252	60	60	60	0	0	0	0	0	0	0	60	0
transcript_HQ_OA1_4MF_transcript11117/f4p0/4168	60	60	60	0	0	0	0	0	0	0	60	0
transcript_HQ_OA1_4MF_transcript10174/f2p0/4881	60	60	60	0	0	0	0	0	0	0	60	0
transcript_HQ_OA1_4MF_transcript11118/f4p0/4181	60	60	60	0	0	0	0	0	0	0	60	0
transcript_HQ_OA1_4MF_transcript14742/f2p0/3233	60	60	60	0	0	0	0	0	0	0	60	0
transcript_HQ_OA1_4MF_transcript12000/f2p0/3817	60	60	60	0	0	0	0	0	0	0	60	0
transcript_HQ_OA1_4MF_transcript11119/f2p0/4117	32	60	60	0	0	0	0	0	0	0	60	0
transcript_HQ_OA1_4MF_transcript12946/f3p0/3555	60	60	60	0	0	0	0	0	0	0	60	0
transcript_HQ_OA1_4MF_transcript14744/f2p0/3234	60	60	60	0	0	0	0	0	0	0	60	0
transcript_HQ_OA1_4MF_transcript10176/f3p0/4888	60	60	60	0	0	0	0	0	0	0	60	0
transcript_HQ_OA1_4MF_transcript10177/f16p0/4888	60	60	43	0	0	0	0	0	0	0	60	0
transcript_HQ_OA1_4MF_transcript14746/f7p0/3216	60	60	60	0	0	0	0	0	0	0	60	0
transcript_HQ_OA1_4MF_transcript11120/f2p0/4165	60	60	60	0	0	0	0	0	0	0	60	0
transcript_HQ_OA1_4MF_transcript12003/f3p0/3821	60	60	60	0	0	0	0	0	0	0	60	0
transcript_HQ_OA1_4MF_transcript10178/f3p0/4877	60	60	60	0	0	0	0	0	0	0	60	0
transcript_HQ_OA1_4MF_transcript12004/f9p0/3816	60	60	60	0	0	0	0	0	0	0	60	0
transcript_HQ_OA1_4MF_transcript14748/f3p0/3207	60	60	60	0	0	0	0	0	0	0	60	0
transcript_HQ_OA1_4MF_transcript14749/f3p0/3235	60	60	60	0	0	0	0	0	0	0	60	0
transcript_HQ_OA1_4MF_transcript12005/f4p0/3817	60	60	60	0	0	0	0	0	0	0	60	0
transcript_HQ_OA1_4MF_transcript12950/f3p0/3580	60	60	60	0	0	0	0	0	0	0	60	0
transcript_HQ_OA1_4MF_transcript11124/f2p0/4185	60	60	60	0	0	0	0	0	0	0	60	0
transcript_HQ_OA1_4MF_transcript12951/f2p0/3569	60	60	60	0	0	0	0	0	0	0	60	0
transcript_HQ_OA1_4MF_transcript14750/f6p0/3177	60	60	60	0	0	0	0	0	0	0	60	0
transcript_HQ_OA1_4MF_transcript12008/f2p0/3817	60	60	60	0	0	0	0	0	0	0	60	0
transcript_HQ_OA1_4MF_transcript11125/f2p0/4180	60	60	60	0	0	0	0	0	0	0	60	0
transcript_HQ_OA1_4MF_transcript10180/f5p0/4832	60	60	60	0	0	0	0	0	0	0	60	0
transcript_HQ_OA1_4MF_transcript12952/f44p0/3511	60	60	60	0	0	0	0	0	0	0	60	0
transcript_HQ_OA1_4MF_transcript12009/f3p0/3794	60	60	60	0	0	0	0	0	0	0	60	0
transcript_HQ_OA1_4MF_transcript12953/f2p0/3568	60	60	60	0	0	0	0	0	0	0	60	0
transcript_HQ_OA1_4MF_transcript11126/f4p0/4157	60	60	60	0	0	0	0	0	0	0	60	0
transcript_HQ_OA1_4MF_transcript14751/f2p0/3241	60	60	60	0	0	0	0	0	0	0	60	0
transcript_HQ_OA1_4MF_transcript13836/f2p0/3098	60	60	60	0	0	0	0	0	0	0	60	0
transcript_HQ_OA1_4MF_transcript13837/f2p0/3400	60	60	60	0	0	0	0	0	0	0	60	0
transcript_HQ_OA1_4MF_transcript14753/f3p0/3189	60	60	60	0	0	0	0	0	0	0	60	0
transcript_HQ_OA1_4MF_transcript10182/f2p0/4884	60	60	60	0	0	0	0	0	0	0	60	0
transcript_HQ_OA1_4MF_transcript13838/f3p0/3396	60	60	60	0	0	0	0	0	0	0	60	0
transcript_HQ_OA1_4MF_transcript10183/f4p0/4798	60	60	60	0	0	0	0	0	0	0	60	0
transcript_HQ_OA1_4MF_transcript12010/f2p0/3812	60	60	60	0	0	0	0	0	0	0	60	0
transcript_HQ_OA1_4MF_transcript14756/f2p0/3231	60	60	60	0	0	0	0	0	0	0	60	0
transcript_HQ_OA1_4MF_transcript10184/f18p0/4819	60	60	60	0	0	0	0	0	0	0	60	0
transcript_HQ_OA1_4MF_transcript1384/f2p0/7072	60	60	60	0	0	0	0	0	0	0	60	0
transcript_HQ_OA1_4MF_transcript14757/f11p0/3220	60	60	60	0	0	0	0	0	0	0	60	0
transcript_HQ_OA1_4MF_transcript13840/f3p0/3399	0	60	60	0	0	0	0	0	0	0	60	0
transcript_HQ_OA1_4MF_transcript12012/f2p0/3812	60	60	60	0	0	0	0	0	0	0	60	0
transcript_HQ_OA1_4MF_transcript11130/f14p0/4161	60	60	60	0	0	0	0	0	0	0	60	0
transcript_HQ_OA1_4MF_transcript14759/f3p0/3246	60	60	60	0	0	0	0	0	0	0	60	0
transcript_HQ_OA1_4MF_transcript10186/f14p0/4880	60	60	60	0	0	0	0	0	0	0	60	0
transcript_HQ_OA1_4MF_transcript1476/f2p0/7031	60	0	0	0	0	0	0	0	0	0	60	0
transcript_HQ_OA1_4MF_transcript10187/f11p0/4724	60	60	44	0	0	0	0	0	0	0	60	0
transcript_HQ_OA1_4MF_transcript11132/f4p0/4213	60	60	60	0	0	0	0	0	0	0	60	0
transcript_HQ_OA1_4MF_transcript13844/f3p0/3417	60	60	60	0	0	0	0	0	0	0	60	0
transcript_HQ_OA1_4MF_transcript12016/f4p0/3822	60	60	60	0	0	0	0	0	0	0	60	0
transcript_HQ_OA1_4MF_transcript12961/f16p0/3491	60	60	60	0	0	0	0	0	0	0	60	0
transcript_HQ_OA1_4MF_transcript13846/f3p0/3393	0	36	0	0	0	0	0	0	0	0	36	0
transcript_HQ_OA1_4MF_transcript13847/f5p0/3395	60	60	60	0	0	0	0	0	0	0	60	0
transcript_HQ_OA1_4MF_transcript14763/f3p0/3227	60	0	0	0	0	0	0	0	0	0	60	0
transcript_HQ_OA1_4MF_transcript11135/f2p0/4157	60	60	60	0	0	0	0	0	0	0	60	0
transcript_HQ_OA1_4MF_transcript10189/f2p0/4908	60	60	60	0	0	0	0	0	0	0	60	0
transcript_HQ_OA1_4MF_transcript14764/f2p0/3251	60	60	60	0	0	0	0	0	0	0	60	0
transcript_HQ_OA1_4MF_transcript13848/f5p0/3400	60	60	60	0	0	0	0	0	0	0	60	0
transcript_HQ_OA1_4MF_transcript12964/f4p0/3573	60	60	60	0	0	0	0	0	0	0	60	0
transcript_HQ_OA1_4MF_transcript11136/f3p0/4159	60	0	60	0	0	0	0	0	0	0	60	0
transcript_HQ_OA1_4MF_transcript1019/f3p0/7318	60	60	60	0	0	0	0	0	0	0	60	0
transcript_HQ_OA1_4MF_transcript14766/f6p0/3219	60	60	60	0	0	0	0	0	0	0	60	0
transcript_HQ_OA1_4MF_transcript11137/f2p0/4149	0	0	0	0	0	0	0	0	0	0	0	0
transcript_HQ_OA1_4MF_transcript12965/f5p0/3586	60	60	60	0	0	0	0	0	0	0	60	0
transcript_HQ_OA1_4MF_transcript14767/f2p0/3307	60	60	60	0	0	0	0	0	0	0	60	0
transcript_HQ_OA1_4MF_transcript10190/f3p0/4863	60	60	60	0	0	0	0	0	0	0	60	0
transcript_HQ_OA1_4MF_transcript11138/f15p0/3946	60	60	60	0	0	0	0	0	0	0	60	0
transcript_HQ_OA1_4MF_transcript12966/f8p0/3565	60	60	60	0	0	0	0	0	0	0	60	0
transcript_HQ_OA1_4MF_transcript14768/f11p0/3178	60	60	60	0	0	0	0	0	0	0	60	0
transcript_HQ_OA1_4MF_transcript12020/f12p0/3756	60	60	60	0	0	0	0	0	0	0	60	0
transcript_HQ_OA1_4MF_transcript14769/f24p0/3191	60	60	60	0	0	0	0	0	0	0	60	0
transcript_HQ_OA1_4MF_transcript12967/f12p0/3610	60	60	60	0	0	0	0	0	0	0	60	0
transcript_HQ_OA1_4MF_transcript11139/f7p0/4156	60	60	60	0	0	0	0	0	0	0	60	0
transcript_HQ_OA1_4MF_transcript12021/f2p0/3816	60	60	60	0	0	0	0	0	0	0	60	0
transcript_HQ_OA1_4MF_transcript13851/f2p0/3388	60	60	60	0	0	0	0	0	0	0	60	0
transcript_HQ_OA1_4MF_transcript10192/f3p0/4876	60	0	60	0	0	0	0	0	0	0	60	0
transcript_HQ_OA1_4MF_transcript12022/f4p0/3731	60	60	60	0	0	0	0	0	0	0	60	0
transcript_HQ_OA1_4MF_transcript13852/f3p0/3388	60	60	60	0	0	0	0	0	0	0	60	0
transcript_HQ_OA1_4MF_transcript1114/f3p0/7218	60	60	60	0	0	0	0	0	0	0	60	0
transcript_HQ_OA1_4MF_transcript12969/f4p0/3549	60	60	60	0	0	0	0	0	0	0	60	0
transcript_HQ_OA1_4MF_transcript10193/f2p0/4854	60	60	60	0	0	0	0	0	0	0	60	0
transcript_HQ_OA1_4MF_transcript13853/f3p0/3396	60	60	60	0	0	0	0	0	0	0	60	0
transcript_HQ_OA1_4MF_transcript14771/f2p0/3234	60	60	60	0	0	0	0	0	0	0	60	0
transcript_HQ_OA1_4MF_transcript12024/f5p0/3824	60	60	60	0	0	0	0	0	0	0	60	0
transcript_HQ_OA1_4MF_transcript13854/f2p0/3397	60	60	60	0	0	0	0	0	0	0	60	0
transcript_HQ_OA1_4MF_transcript14772/f4p0/3258	60	60	60	0	0	0	0	0	0	0	60	0
transcript_HQ_OA1_4MF_transcript13855/f3p0/3389	60	60	60	0	0	0	0	0	0	0	60	0
transcript_HQ_OA1_4MF_transcript10195/f2p0/4872	60	60	60	0	0	0	0	0	0	0	60	0
transcript_HQ_OA1_4MF_transcript11142/f17p0/4080	60	60	60	0	0	0	0	0	0	0	60	0
transcript_HQ_OA1_4MF_transcript14773/f3p0/3242	60	60	60	0	0	0	0	0	0	0	60	0
transcript_HQ_OA1_4MF_transcript12970/f2p0/3502	60	60	60	0	0	0	0	0	0	0	60	0
transcript_HQ_OA1_4MF_transcript12025/f2p0/3819	60	60	60	0	0	0	0	0	0	0	60	0
transcript_HQ_OA1_4MF_transcript11143/f2p0/4157	35	16	0	0	0	0	0	0	0	0	35	0
transcript_HQ_OA1_4MF_transcript10196/f2p0/4852	60	60	0	0	0	0	0	0	0	0	60	0
transcript_HQ_OA1_4MF_transcript12971/f3p0/3534	60	60	60	0	0	0	0	0	0	0	60	0
transcript_HQ_OA1_4MF_transcript12026/f4p0/3819	60	60	60	0	0	0	0	0	0	0	60	0
transcript_HQ_OA1_4MF_transcript14775/f2p0/3261	60	60	60	0	0	0	0	0	0	0	60	0
transcript_HQ_OA1_4MF_transcript13858/f2p0/3392	60	60	60	0	0	0	0	0	0	0	60	0
transcript_HQ_OA1_4MF_transcript12972/f2p0/3560	60	60	60	0	0	0	0	0	0	0	60	0
transcript_HQ_OA1_4MF_transcript14776/f3p0/3224	60	60	60	0	0	0	0	0	0	0	60	0
transcript_HQ_OA1_4MF_transcript10197/f4p0/4870	60	60	60	0	0	0	0	0	0	0	60	0
transcript_HQ_OA1_4MF_transcript13859/f14p0/3361	60	60	33	0	0	0	0	0	0	0	60	0
transcript_HQ_OA1_4MF_transcript12974/f2p0/3562	60	60	60	0	0	0	0	0	0	0	60	0
transcript_HQ_OA1_4MF_transcript14778/f16p0/3238	60	60	60	0	0	0	0	0	0	0	60	0
transcript_HQ_OA1_4MF_transcript12975/f2p0/3559	0	0	0	0	0	0	0	0	0	0	0	0
transcript_HQ_OA1_4MF_transcript1386/f2p0/7085	0	0	0	0	0	0	0	0	0	0	0	0
transcript_HQ_OA1_4MF_transcript10199/f2p0/4864	60	60	54	0	0	0	0	0	0	0	60	0
transcript_HQ_OA1_4MF_transcript11146/f11p0/4128	60	60	60	0	0	0	0	0	0	0	60	0
transcript_HQ_OA1_4MF_transcript14779/f3p0/3232	60	60	60	0	0	0	0	0	0	0	60	0
transcript_HQ_OA1_4MF_transcript13860/f7p0/3392	60	60	60	0	0	0	0	0	0	0	60	0
transcript_HQ_OA1_4MF_transcript11147/f2p0/4150	60	60	60	0	0	0	0	0	0	0	60	0
transcript_HQ_OA1_4MF_transcript13861/f10p0/3343	60	60	60	0	0	0	0	0	0	0	60	0
transcript_HQ_OA1_4MF_transcript1203/f2p0/7212	60	60	60	0	0	0	0	0	0	0	60	0
transcript_HQ_OA1_4MF_transcript102/f2p0/9037	60	60	60	0	0	0	0	0	0	0	60	0
transcript_HQ_OA1_4MF_transcript11149/f7p0/4150	60	60	60	0	0	0	0	0	0	0	60	0
transcript_HQ_OA1_4MF_transcript13863/f2p0/3398	60	60	60	0	0	0	0	0	0	0	60	0
transcript_HQ_OA1_4MF_transcript14780/f4p0/3202	60	60	60	0	0	0	0	0	0	0	60	0
transcript_HQ_OA1_4MF_transcript13864/f11p0/3386	60	60	60	0	0	0	0	0	0	0	60	0
transcript_HQ_OA1_4MF_transcript12979/f75p0/3509	60	60	60	0	0	0	0	0	0	0	60	0
transcript_HQ_OA1_4MF_transcript13865/f4p0/3386	60	60	60	0	0	0	0	0	0	0	60	0
transcript_HQ_OA1_4MF_transcript10200/f5p0/4789	60	60	60	0	0	0	0	0	0	0	60	0
transcript_HQ_OA1_4MF_transcript13866/f16p0/3267	60	60	60	0	0	0	0	0	0	0	60	0
transcript_HQ_OA1_4MF_transcript14783/f8p0/3161	60	60	60	0	0	0	0	0	0	0	60	0
transcript_HQ_OA1_4MF_transcript11150/f2p0/4190	60	60	60	0	0	0	0	0	0	0	60	0
transcript_HQ_OA1_4MF_transcript14784/f2p0/3246	60	60	60	0	0	0	0	0	0	0	60	0
transcript_HQ_OA1_4MF_transcript1298/f6p0/7142	60	60	60	0	0	0	0	0	0	0	60	0
transcript_HQ_OA1_4MF_transcript13867/f19p0/3363	60	60	60	0	0	0	0	0	0	0	60	0
transcript_HQ_OA1_4MF_transcript10202/f2p0/4850	60	60	60	0	0	0	0	0	0	0	60	0
transcript_HQ_OA1_4MF_transcript12980/f2p0/3569	0	60	0	0	0	0	0	0	0	0	60	0
transcript_HQ_OA1_4MF_transcript13868/f2p0/3420	60	60	60	0	0	0	0	0	0	0	60	0
transcript_HQ_OA1_4MF_transcript13869/f3p0/3383	60	60	60	0	0	0	0	0	0	0	60	0
transcript_HQ_OA1_4MF_transcript10203/f22p0/4843	60	60	60	0	0	0	0	0	0	0	60	0
transcript_HQ_OA1_4MF_transcript14788/f2p0/3185	60	60	60	0	0	0	0	0	0	0	60	0
transcript_HQ_OA1_4MF_transcript12982/f2p0/3556	60	60	60	0	0	0	0	0	0	0	60	0
transcript_HQ_OA1_4MF_transcript1387/f104p0/7023	60	60	60	0	0	0	0	0	0	0	60	0
transcript_HQ_OA1_4MF_transcript10204/f6p0/4865	60	60	60	0	0	0	0	0	0	0	60	0
transcript_HQ_OA1_4MF_transcript12030/f4p0/3818	60	55	60	0	0	0	0	0	0	0	60	0
transcript_HQ_OA1_4MF_transcript12983/f4p0/3554	60	33	60	0	0	0	0	0	0	0	60	0
transcript_HQ_OA1_4MF_transcript12984/f35p0/3476	60	60	60	0	0	0	0	0	0	0	60	0
transcript_HQ_OA1_4MF_transcript13871/f7p0/3232	60	60	60	0	0	0	0	0	0	0	60	0
transcript_HQ_OA1_4MF_transcript12985/f31p0/3516	60	60	60	0	0	0	0	0	0	0	60	0
transcript_HQ_OA1_4MF_transcript12032/f2p0/3808	60	60	54	0	0	0	0	0	0	0	60	0
transcript_HQ_OA1_4MF_transcript13872/f2p0/3393	60	60	60	0	0	0	0	0	0	0	60	0
transcript_HQ_OA1_4MF_transcript10206/f15p0/4811	60	43	60	0	0	0	0	0	0	0	60	0
transcript_HQ_OA1_4MF_transcript13873/f35p0/3356	60	60	60	0	0	0	0	0	0	0	60	0
transcript_HQ_OA1_4MF_transcript12033/f3p0/3806	60	60	60	0	0	0	0	0	0	0	60	0
transcript_HQ_OA1_4MF_transcript1479/f2p0/7056	60	60	60	0	0	0	0	0	0	0	60	0
transcript_HQ_OA1_4MF_transcript12034/f5p0/3778	60	60	60	0	0	0	0	0	0	0	60	0
transcript_HQ_OA1_4MF_transcript14790/f3p0/3196	60	60	60	0	0	0	0	0	0	0	60	0
transcript_HQ_OA1_4MF_transcript12988/f1499p0/3223	0	60	60	0	0	0	0	0	0	0	60	0
transcript_HQ_OA1_4MF_transcript14791/f3p0/3199	60	60	60	0	0	0	0	0	0	0	60	0
transcript_HQ_OA1_4MF_transcript13876/f37p0/3329	60	60	60	0	0	0	0	0	0	0	60	0
transcript_HQ_OA1_4MF_transcript12036/f5p0/3787	60	60	60	0	0	0	0	0	0	0	60	0
transcript_HQ_OA1_4MF_transcript11151/f2p0/3881	60	60	60	0	0	0	0	0	0	0	60	0
transcript_HQ_OA1_4MF_transcript13878/f10p0/3359	60	60	60	0	0	0	0	0	0	0	60	0
transcript_HQ_OA1_4MF_transcript12037/f9p0/3783	60	60	0	0	0	0	0	0	0	0	60	0
transcript_HQ_OA1_4MF_transcript14793/f12p0/3226	60	60	60	0	0	0	0	0	0	0	60	0
transcript_HQ_OA1_4MF_transcript13879/f2p0/3386	60	60	60	0	0	0	0	0	0	0	60	0
transcript_HQ_OA1_4MF_transcript11152/f4p0/4151	60	60	0	0	0	0	0	0	0	0	60	0
transcript_HQ_OA1_4MF_transcript14794/f67p0/3055	60	60	60	0	0	0	0	0	0	0	60	0
transcript_HQ_OA1_4MF_transcript12038/f2p0/3819	60	60	60	0	0	0	0	0	0	0	60	0
transcript_HQ_OA1_4MF_transcript14796/f2p0/3212	60	60	60	0	0	0	0	0	0	0	60	0
transcript_HQ_OA1_4MF_transcript11153/f3p0/4158	38	60	60	0	0	0	0	0	0	0	60	0
transcript_HQ_OA1_4MF_transcript10207/f2p0/4730	60	60	60	0	0	0	0	0	0	0	60	0
transcript_HQ_OA1_4MF_transcript12991/f3p0/3527	60	60	60	0	0	0	0	0	0	0	60	0
transcript_HQ_OA1_4MF_transcript12039/f11p0/3807	60	60	60	0	0	0	0	0	0	0	60	0
transcript_HQ_OA1_4MF_transcript12992/f2p0/3561	60	60	60	0	0	0	0	0	0	0	60	0
transcript_HQ_OA1_4MF_transcript10208/f32p0/4801	60	60	60	0	0	0	0	0	0	0	60	0
transcript_HQ_OA1_4MF_transcript14798/f5p0/3121	60	60	0	0	0	0	0	0	0	0	60	0
transcript_HQ_OA1_4MF_transcript11155/f5p0/4152	60	60	60	0	0	0	0	0	0	0	60	0
transcript_HQ_OA1_4MF_transcript12993/f4p0/3559	60	60	60	0	0	0	0	0	0	0	60	0
transcript_HQ_OA1_4MF_transcript11156/f3p0/4168	60	60	60	0	0	0	0	0	0	0	60	0
transcript_HQ_OA1_4MF_transcript12040/f2p0/3812	60	60	60	0	0	0	0	0	0	0	60	0
transcript_HQ_OA1_4MF_transcript12994/f4p0/3567	60	60	60	0	0	0	0	0	0	0	60	0
transcript_HQ_OA1_4MF_transcript1021/f11p0/7304	60	60	60	0	0	0	0	0	0	0	60	0
transcript_HQ_OA1_4MF_transcript12041/f2p0/3825	0	60	0	0	0	0	0	0	0	0	60	0
transcript_HQ_OA1_4MF_transcript148/f2p0/8790	60	60	60	0	0	0	0	0	0	0	60	0
transcript_HQ_OA1_4MF_transcript1388/f2p0/7088	60	60	60	0	0	0	0	0	0	0	60	0
transcript_HQ_OA1_4MF_transcript12995/f2p0/3566	60	0	20	0	0	0	0	0	0	0	60	0
transcript_HQ_OA1_4MF_transcript11158/f5p0/4144	60	60	60	0	0	0	0	0	0	0	60	0
transcript_HQ_OA1_4MF_transcript13880/f4p0/3391	60	60	60	0	0	0	0	0	0	0	60	0
transcript_HQ_OA1_4MF_transcript12042/f4p0/3824	60	60	60	0	0	0	0	0	0	0	60	0
transcript_HQ_OA1_4MF_transcript11159/f3p0/4123	0	53	0	0	0	0	0	0	0	0	53	0
transcript_HQ_OA1_4MF_transcript13881/f2p0/3395	60	60	60	0	0	0	0	0	0	0	60	0
transcript_HQ_OA1_4MF_transcript1480/f2p0/7105	60	60	60	0	0	0	0	0	0	0	60	0
transcript_HQ_OA1_4MF_transcript10211/f3p0/4839	60	60	60	0	0	0	0	0	0	0	60	0
transcript_HQ_OA1_4MF_transcript13882/f4p0/3385	60	60	60	0	0	0	0	0	0	0	60	0
transcript_HQ_OA1_4MF_transcript12043/f3p0/3808	60	60	60	0	0	0	0	0	0	0	60	0
transcript_HQ_OA1_4MF_transcript12044/f9p0/3804	60	60	60	0	0	0	0	0	0	0	60	0
transcript_HQ_OA1_4MF_transcript14801/f6p0/3206	0	60	0	0	0	0	0	0	0	0	60	0
transcript_HQ_OA1_4MF_transcript13884/f13p0/3362	60	60	60	0	0	0	0	0	0	0	60	0
transcript_HQ_OA1_4MF_transcript12999/f2p0/3573	0	0	0	0	0	0	0	0	0	0	0	0
transcript_HQ_OA1_4MF_transcript14802/f4p0/3236	60	60	60	0	0	0	0	0	0	0	60	0
transcript_HQ_OA1_4MF_transcript14803/f2p0/3231	60	60	60	0	0	0	0	0	0	0	60	0
transcript_HQ_OA1_4MF_transcript11161/f20p0/4126	60	60	60	0	0	0	0	0	0	0	60	0
transcript_HQ_OA1_4MF_transcript12046/f2p0/3797	60	60	60	0	0	0	0	0	0	0	60	0
transcript_HQ_OA1_4MF_transcript13/f3p0/10129	60	60	60	0	0	0	0	0	0	0	60	0
transcript_HQ_OA1_4MF_transcript14805/f4p0/3230	60	60	60	0	0	0	0	0	0	0	60	0
transcript_HQ_OA1_4MF_transcript11163/f9p0/4130	60	60	60	0	0	0	0	0	0	0	60	0
transcript_HQ_OA1_4MF_transcript10212/f2p0/5052	60	60	60	0	0	0	0	0	0	0	60	0
transcript_HQ_OA1_4MF_transcript12048/f99p0/3766	60	60	60	0	0	0	0	0	0	0	60	0
transcript_HQ_OA1_4MF_transcript14807/f2p0/3215	60	60	60	0	0	0	0	0	0	0	60	0
transcript_HQ_OA1_4MF_transcript12049/f2p0/3801	60	60	60	0	0	0	0	0	0	0	60	0
transcript_HQ_OA1_4MF_transcript130/f10p0/8867	60	60	60	0	0	0	0	0	0	0	60	0
transcript_HQ_OA1_4MF_transcript14808/f2p0/3229	60	60	60	0	0	0	0	0	0	0	60	0
transcript_HQ_OA1_4MF_transcript11165/f6p0/4162	60	60	60	0	0	0	0	0	0	0	60	0
transcript_HQ_OA1_4MF_transcript1389/f2p0/7086	60	0	60	0	0	0	0	0	0	0	60	0
transcript_HQ_OA1_4MF_transcript1300/f3p0/7161	0	60	0	0	0	0	0	0	0	0	60	0
transcript_HQ_OA1_4MF_transcript10215/f11p0/4772	60	0	60	0	0	0	0	0	0	0	60	0
transcript_HQ_OA1_4MF_transcript12050/f5p0/3828	60	60	60	0	0	0	0	0	0	0	60	0
transcript_HQ_OA1_4MF_transcript13001/f3p0/3566	60	60	60	0	0	0	0	0	0	0	60	0
transcript_HQ_OA1_4MF_transcript11168/f3p0/4134	43	0	60	0	0	0	0	0	0	0	60	0
transcript_HQ_OA1_4MF_transcript12051/f19p0/3804	60	60	60	0	0	0	0	0	0	0	60	0
transcript_HQ_OA1_4MF_transcript14811/f2p0/3121	60	60	60	0	0	0	0	0	0	0	60	0
transcript_HQ_OA1_4MF_transcript13002/f2p0/3564	60	42	60	0	0	0	0	0	0	0	60	0
transcript_HQ_OA1_4MF_transcript10217/f2p0/4834	60	60	60	0	0	0	0	0	0	0	60	0
transcript_HQ_OA1_4MF_transcript12052/f2p0/3599	60	13	0	0	0	0	0	0	0	0	60	0
transcript_HQ_OA1_4MF_transcript14812/f2p0/3213	60	60	60	0	0	0	0	0	0	0	60	0
transcript_HQ_OA1_4MF_transcript11169/f3p0/4159	60	60	0	0	0	0	0	0	0	0	60	0
transcript_HQ_OA1_4MF_transcript13895/f27p0/3365	60	60	60	0	0	0	0	0	0	0	60	0
transcript_HQ_OA1_4MF_transcript13004/f3p0/3559	60	60	60	0	0	0	0	0	0	0	60	0
transcript_HQ_OA1_4MF_transcript10218/f8p0/4823	60	60	60	0	0	0	0	0	0	0	60	0
transcript_HQ_OA1_4MF_transcript12053/f2p0/3836	60	37	46	0	0	0	0	0	0	0	60	0
transcript_HQ_OA1_4MF_transcript13896/f12p0/3382	60	60	60	0	0	0	0	0	0	0	60	0
transcript_HQ_OA1_4MF_transcript14814/f7p0/3172	60	60	60	0	0	0	0	0	0	0	60	0
transcript_HQ_OA1_4MF_transcript13005/f4p0/3556	60	60	60	0	0	0	0	0	0	0	60	0
transcript_HQ_OA1_4MF_transcript13897/f3p0/3310	60	60	60	0	0	0	0	0	0	0	60	0
transcript_HQ_OA1_4MF_transcript13006/f28p0/3554	60	60	60	0	0	0	0	0	0	0	60	0
transcript_HQ_OA1_4MF_transcript12055/f3p0/3820	60	60	60	0	0	0	0	0	0	0	60	0
transcript_HQ_OA1_4MF_transcript11170/f2p0/4137	60	60	60	0	0	0	0	0	0	0	60	0
transcript_HQ_OA1_4MF_transcript13007/f6p0/3557	0	0	0	0	0	0	0	0	0	0	0	0
transcript_HQ_OA1_4MF_transcript13899/f3p0/3402	60	60	60	0	0	0	0	0	0	0	60	0
transcript_HQ_OA1_4MF_transcript11171/f2p0/4140	60	60	60	0	0	0	0	0	0	0	60	0
transcript_HQ_OA1_4MF_transcript13008/f3p0/3495	60	60	60	0	0	0	0	0	0	0	60	0
transcript_HQ_OA1_4MF_transcript11172/f4p0/4154	60	60	60	0	0	0	0	0	0	0	60	0
transcript_HQ_OA1_4MF_transcript13009/f13p0/3562	60	60	60	0	0	0	0	0	0	0	60	0
transcript_HQ_OA1_4MF_transcript12057/f8p0/3808	60	60	60	0	0	0	0	0	0	0	60	0
transcript_HQ_OA1_4MF_transcript139/f2p0/8847	60	60	60	0	0	0	0	0	0	0	60	0
transcript_HQ_OA1_4MF_transcript11173/f4p0/4140	0	0	0	0	0	0	0	0	0	0	0	0
transcript_HQ_OA1_4MF_transcript10222/f3p0/4824	60	60	60	0	0	0	0	0	0	0	60	0
transcript_HQ_OA1_4MF_transcript1390/f5p0/7123	60	60	60	0	0	0	0	0	0	0	60	0
transcript_HQ_OA1_4MF_transcript11175/f11p0/3995	60	60	60	0	0	0	0	0	0	0	60	0
transcript_HQ_OA1_4MF_transcript13010/f2p0/3556	60	60	0	0	0	0	0	0	0	0	60	0
transcript_HQ_OA1_4MF_transcript11176/f6p0/4128	60	60	60	0	0	0	0	0	0	0	60	0
transcript_HQ_OA1_4MF_transcript13901/f8p0/3381	60	60	60	0	0	0	0	0	0	0	60	0
transcript_HQ_OA1_4MF_transcript12058/f2p0/3840	0	0	0	0	0	0	0	0	0	0	0	0
transcript_HQ_OA1_4MF_transcript13011/f2p0/3554	60	60	60	0	0	0	0	0	0	0	60	0
transcript_HQ_OA1_4MF_transcript10224/f2p0/4823	60	60	60	0	0	0	0	0	0	0	60	0
transcript_HQ_OA1_4MF_transcript13902/f8p0/3393	60	60	60	0	0	0	0	0	0	0	60	0
transcript_HQ_OA1_4MF_transcript11177/f2p0/4140	60	1	60	0	0	0	0	0	0	0	60	0
transcript_HQ_OA1_4MF_transcript12059/f2p0/3799	60	60	60	0	0	0	0	0	0	0	60	0
transcript_HQ_OA1_4MF_transcript13012/f10p0/3545	60	60	60	0	0	0	0	0	0	0	60	0
transcript_HQ_OA1_4MF_transcript10225/f2p0/4828	60	60	60	0	0	0	0	0	0	0	60	0
transcript_HQ_OA1_4MF_transcript13903/f2p0/3369	60	60	60	0	0	0	0	0	0	0	60	0
transcript_HQ_OA1_4MF_transcript13013/f6p0/3375	60	60	60	0	0	0	0	0	0	0	60	0
transcript_HQ_OA1_4MF_transcript13904/f2p0/3392	60	60	60	0	0	0	0	0	0	0	60	0
transcript_HQ_OA1_4MF_transcript12061/f9p0/3789	60	60	60	0	0	0	0	0	0	0	60	0
transcript_HQ_OA1_4MF_transcript13906/f2p0/3382	60	60	60	0	0	0	0	0	0	0	60	0
transcript_HQ_OA1_4MF_transcript10227/f5p0/4783	60	60	60	0	0	0	0	0	0	0	60	0
transcript_HQ_OA1_4MF_transcript13015/f5p0/3566	60	60	60	0	0	0	0	0	0	0	60	0
transcript_HQ_OA1_4MF_transcript1482/f2p0/7071	60	60	60	0	0	0	0	0	0	0	60	0
transcript_HQ_OA1_4MF_transcript12062/f2p0/3799	60	60	60	0	0	0	0	0	0	0	60	0
transcript_HQ_OA1_4MF_transcript13907/f2p0/3381	60	60	60	0	0	0	0	0	0	0	60	0
transcript_HQ_OA1_4MF_transcript14820/f24p0/3188	60	60	60	0	0	0	0	0	0	0	60	0
transcript_HQ_OA1_4MF_transcript12063/f2p0/3816	60	60	60	0	0	0	0	0	0	0	60	0
transcript_HQ_OA1_4MF_transcript14821/f5p0/3226	60	60	60	0	0	0	0	0	0	0	60	0
transcript_HQ_OA1_4MF_transcript11180/f4p0/4164	60	60	60	0	0	0	0	0	0	0	60	0
transcript_HQ_OA1_4MF_transcript10229/f5p0/4728	60	60	60	0	0	0	0	0	0	0	60	0
transcript_HQ_OA1_4MF_transcript12064/f2p0/3777	60	60	60	0	0	0	0	0	0	0	60	0
transcript_HQ_OA1_4MF_transcript13017/f136p0/3176	60	60	60	0	0	0	0	0	0	0	60	0
transcript_HQ_OA1_4MF_transcript14822/f2p0/3246	60	60	60	0	0	0	0	0	0	0	60	0
transcript_HQ_OA1_4MF_transcript13909/f4p0/3388	60	0	60	0	0	0	0	0	0	0	60	0
transcript_HQ_OA1_4MF_transcript11181/f4p0/4133	60	60	60	0	0	0	0	0	0	0	60	0
transcript_HQ_OA1_4MF_transcript12066/f2p0/3857	60	60	60	0	0	0	0	0	0	0	60	0
transcript_HQ_OA1_4MF_transcript1023/f3p0/7295	60	60	60	0	0	0	0	0	0	0	60	0
transcript_HQ_OA1_4MF_transcript11182/f2p0/4147	60	60	33	0	0	0	0	0	0	0	60	0
transcript_HQ_OA1_4MF_transcript13019/f7p0/3533	60	60	60	0	0	0	0	0	0	0	60	0
transcript_HQ_OA1_4MF_transcript11183/f5p0/4146	60	60	60	0	0	0	0	0	0	0	60	0
transcript_HQ_OA1_4MF_transcript13910/f22p0/3375	60	60	60	0	0	0	0	0	0	0	60	0
transcript_HQ_OA1_4MF_transcript14825/f7p0/3071	60	0	60	0	0	0	0	0	0	0	60	0
transcript_HQ_OA1_4MF_transcript10230/f3p0/4817	60	60	0	0	0	0	0	0	0	0	60	0
transcript_HQ_OA1_4MF_transcript13911/f5p0/3376	60	60	60	0	0	0	0	0	0	0	60	0
transcript_HQ_OA1_4MF_transcript1302/f2p0/7159	60	60	60	0	0	0	0	0	0	0	60	0
transcript_HQ_OA1_4MF_transcript10231/f6p0/4797	60	60	60	0	0	0	0	0	0	0	60	0
transcript_HQ_OA1_4MF_transcript12068/f2p0/3808	60	0	60	0	0	0	0	0	0	0	60	0
transcript_HQ_OA1_4MF_transcript13913/f4p0/3376	60	60	60	0	0	0	0	0	0	0	60	0
transcript_HQ_OA1_4MF_transcript14827/f4p0/3238	60	60	60	0	0	0	0	0	0	0	60	0
transcript_HQ_OA1_4MF_transcript11186/f2p0/4104	60	60	60	0	0	0	0	0	0	0	60	0
transcript_HQ_OA1_4MF_transcript12069/f5p0/3818	60	60	60	0	0	0	0	0	0	0	60	0
transcript_HQ_OA1_4MF_transcript10232/f4p0/4878	60	60	60	0	0	0	0	0	0	0	60	0
transcript_HQ_OA1_4MF_transcript13021/f14p0/3463	60	60	60	0	0	0	0	0	0	0	60	0
transcript_HQ_OA1_4MF_transcript11187/f2p0/4133	60	60	60	0	0	0	0	0	0	0	60	0
transcript_HQ_OA1_4MF_transcript14829/f3p0/3184	60	60	60	0	0	0	0	0	0	0	60	0
transcript_HQ_OA1_4MF_transcript13915/f5p0/3276	60	60	60	0	0	0	0	0	0	0	60	0
transcript_HQ_OA1_4MF_transcript13022/f3p0/3549	60	60	60	0	0	0	0	0	0	0	60	0
transcript_HQ_OA1_4MF_transcript11188/f2p0/4132	60	6	60	0	0	0	0	0	0	0	60	0
transcript_HQ_OA1_4MF_transcript1207/f2p0/7212	60	60	0	0	0	0	0	0	0	0	60	0
transcript_HQ_OA1_4MF_transcript10234/f8p0/4779	60	60	60	0	0	0	0	0	0	0	60	0
transcript_HQ_OA1_4MF_transcript11189/f13p0/4144	60	60	60	0	0	0	0	0	0	0	60	0
transcript_HQ_OA1_4MF_transcript13917/f5p0/3394	13	2	0	0	0	0	0	0	0	0	13	0
transcript_HQ_OA1_4MF_transcript14830/f3p0/3217	60	60	60	0	0	0	0	0	0	0	60	0
transcript_HQ_OA1_4MF_transcript13024/f2p0/3511	60	0	0	0	0	0	0	0	0	0	60	0
transcript_HQ_OA1_4MF_transcript10235/f3p0/4785	60	60	60	0	0	0	0	0	0	0	60	0
transcript_HQ_OA1_4MF_transcript12071/f7p0/3788	60	60	60	0	0	0	0	0	0	0	60	0
transcript_HQ_OA1_4MF_transcript10236/f2p0/4817	60	60	60	0	0	0	0	0	0	0	60	0
transcript_HQ_OA1_4MF_transcript12072/f17p0/3770	60	60	60	0	0	0	0	0	0	0	60	0
transcript_HQ_OA1_4MF_transcript14832/f3p0/3228	60	60	60	0	0	0	0	0	0	0	60	0
transcript_HQ_OA1_4MF_transcript11190/f2p0/4148	60	60	60	0	0	0	0	0	0	0	60	0
transcript_HQ_OA1_4MF_transcript14833/f8p0/3204	60	60	60	0	0	0	0	0	0	0	60	0
transcript_HQ_OA1_4MF_transcript11191/f11p0/4033	60	60	60	0	0	0	0	0	0	0	60	0
transcript_HQ_OA1_4MF_transcript14834/f3p0/3229	60	0	60	0	0	0	0	0	0	0	60	0
transcript_HQ_OA1_4MF_transcript10238/f6p0/4809	60	60	60	0	0	0	0	0	0	0	60	0
transcript_HQ_OA1_4MF_transcript13028/f3p0/3497	60	60	60	0	0	0	0	0	0	0	60	0
transcript_HQ_OA1_4MF_transcript14835/f5p0/3224	60	60	60	0	0	0	0	0	0	0	60	0
transcript_HQ_OA1_4MF_transcript12074/f2p0/3806	0	60	60	0	0	0	0	0	0	0	60	0
transcript_HQ_OA1_4MF_transcript13029/f39p0/3536	60	60	60	0	0	0	0	0	0	0	60	0
transcript_HQ_OA1_4MF_transcript12075/f6p0/3779	60	60	60	0	0	0	0	0	0	0	60	0
transcript_HQ_OA1_4MF_transcript11193/f27p0/3819	60	60	60	0	0	0	0	0	0	0	60	0
transcript_HQ_OA1_4MF_transcript13921/f2p0/3382	60	60	60	0	0	0	0	0	0	0	60	0
transcript_HQ_OA1_4MF_transcript14836/f2p0/3154	60	60	60	0	0	0	0	0	0	0	60	0
transcript_HQ_OA1_4MF_transcript13922/f2p0/3385	60	50	60	0	0	0	0	0	0	0	60	0
transcript_HQ_OA1_4MF_transcript12076/f2p0/3808	60	60	60	0	0	0	0	0	0	0	60	0
transcript_HQ_OA1_4MF_transcript11194/f6p0/4153	60	60	60	0	0	0	0	0	0	0	60	0
transcript_HQ_OA1_4MF_transcript13923/f2p0/3376	60	60	60	0	0	0	0	0	0	0	60	0
transcript_HQ_OA1_4MF_transcript13924/f2p0/3372	60	60	60	0	0	0	0	0	0	0	60	0
transcript_HQ_OA1_4MF_transcript11196/f4p0/4126	60	60	60	0	0	0	0	0	0	0	60	0
transcript_HQ_OA1_4MF_transcript12078/f97p0/3551	60	60	60	0	0	0	0	0	0	0	60	0
transcript_HQ_OA1_4MF_transcript1303/f2p0/7173	60	60	60	0	0	0	0	0	0	0	60	0
transcript_HQ_OA1_4MF_transcript13926/f3p0/3370	60	60	60	0	0	0	0	0	0	0	60	0
transcript_HQ_OA1_4MF_transcript14839/f2p0/3221	60	60	60	0	0	0	0	0	0	0	60	0
transcript_HQ_OA1_4MF_transcript11198/f32p0/4068	60	60	60	0	0	0	0	0	0	0	60	0
transcript_HQ_OA1_4MF_transcript11199/f14p0/4116	60	60	60	0	0	0	0	0	0	0	60	0
transcript_HQ_OA1_4MF_transcript13031/f3p0/3545	60	60	60	0	0	0	0	0	0	0	60	0
transcript_HQ_OA1_4MF_transcript1208/f140p0/7150	60	60	60	0	0	0	0	0	0	0	60	0
transcript_HQ_OA1_4MF_transcript13929/f2p0/3324	60	60	60	0	0	0	0	0	0	0	60	0
transcript_HQ_OA1_4MF_transcript12080/f2p0/3785	60	57	60	0	0	0	0	0	0	0	60	0
transcript_HQ_OA1_4MF_transcript13033/f8p0/3530	60	60	60	0	0	0	0	0	0	0	60	0
transcript_HQ_OA1_4MF_transcript112/f2p0/8971	60	60	60	0	0	0	0	0	0	0	60	0
transcript_HQ_OA1_4MF_transcript14840/f2p0/3215	60	0	60	0	0	0	0	0	0	0	60	0
transcript_HQ_OA1_4MF_transcript1393/f3p0/7103	60	60	60	0	0	0	0	0	0	0	60	0
transcript_HQ_OA1_4MF_transcript13034/f19p0/3497	60	60	60	0	0	0	0	0	0	0	60	0
transcript_HQ_OA1_4MF_transcript13930/f5p0/3386	60	60	42	0	0	0	0	0	0	0	60	0
transcript_HQ_OA1_4MF_transcript13035/f2p0/3550	60	60	60	0	0	0	0	0	0	0	60	0
transcript_HQ_OA1_4MF_transcript11201/f2p0/4132	60	60	60	0	0	0	0	0	0	0	60	0
transcript_HQ_OA1_4MF_transcript13932/f2p0/3393	60	0	60	0	0	0	0	0	0	0	60	0
transcript_HQ_OA1_4MF_transcript14843/f14p0/3213	0	60	60	0	0	0	0	0	0	0	60	0
transcript_HQ_OA1_4MF_transcript14844/f4p0/3214	60	60	60	0	0	0	0	0	0	0	60	0
transcript_HQ_OA1_4MF_transcript13037/f2p0/3561	60	60	60	0	0	0	0	0	0	0	60	0
transcript_HQ_OA1_4MF_transcript13933/f2p0/3331	60	60	60	0	0	0	0	0	0	0	60	0
transcript_HQ_OA1_4MF_transcript14845/f2p0/3223	60	60	60	0	0	0	0	0	0	0	60	0
transcript_HQ_OA1_4MF_transcript11203/f11p0/4090	60	0	60	0	0	0	0	0	0	0	60	0
transcript_HQ_OA1_4MF_transcript13038/f2p0/3561	60	60	60	0	0	0	0	0	0	0	60	0
transcript_HQ_OA1_4MF_transcript13934/f2p0/3398	60	60	5	0	0	0	0	0	0	0	60	0
transcript_HQ_OA1_4MF_transcript14846/f51p0/3178	60	60	60	0	0	0	0	0	0	0	60	0
transcript_HQ_OA1_4MF_transcript13935/f2p0/3377	60	60	60	0	0	0	0	0	0	0	60	0
transcript_HQ_OA1_4MF_transcript13039/f2p0/3540	60	60	60	0	0	0	0	0	0	0	60	0
transcript_HQ_OA1_4MF_transcript1024/f2p0/7267	0	60	0	0	0	0	0	0	0	0	60	0
transcript_HQ_OA1_4MF_transcript14847/f2p0/3230	60	60	60	0	0	0	0	0	0	0	60	0
transcript_HQ_OA1_4MF_transcript11205/f2p0/4142	60	60	60	0	0	0	0	0	0	0	60	0
transcript_HQ_OA1_4MF_transcript14849/f4p0/3221	60	60	60	0	0	0	0	0	0	0	60	0
transcript_HQ_OA1_4MF_transcript13938/f4p0/3208	60	24	60	0	0	0	0	0	0	0	60	0
transcript_HQ_OA1_4MF_transcript11206/f4p0/4023	60	60	60	0	0	0	0	0	0	0	60	0
transcript_HQ_OA1_4MF_transcript13939/f12p0/3370	0	60	0	0	0	0	0	0	0	0	60	0
transcript_HQ_OA1_4MF_transcript1485/f4p0/6879	60	60	60	0	0	0	0	0	0	0	60	0
transcript_HQ_OA1_4MF_transcript11207/f4p0/4139	0	60	0	0	0	0	0	0	0	0	60	0
transcript_HQ_OA1_4MF_transcript14850/f28p0/3211	60	60	60	0	0	0	0	0	0	0	60	0
transcript_HQ_OA1_4MF_transcript11208/f2p0/4129	60	60	60	0	0	0	0	0	0	0	60	0
transcript_HQ_OA1_4MF_transcript13042/f2p0/3546	60	60	60	0	0	0	0	0	0	0	60	0
transcript_HQ_OA1_4MF_transcript1394/f2p0/7096	60	60	60	0	0	0	0	0	0	0	60	0
transcript_HQ_OA1_4MF_transcript14851/f4p0/3235	60	14	0	0	0	0	0	0	0	0	60	0
transcript_HQ_OA1_4MF_transcript13043/f6p0/3544	0	0	60	0	0	0	0	0	0	0	60	0
transcript_HQ_OA1_4MF_transcript12086/f2p0/3518	60	60	60	0	0	0	0	0	0	0	60	0
transcript_HQ_OA1_4MF_transcript10243/f5p0/4786	60	60	60	0	0	0	0	0	0	0	60	0
transcript_HQ_OA1_4MF_transcript13044/f2p0/3541	60	60	60	0	0	0	0	0	0	0	60	0
transcript_HQ_OA1_4MF_transcript12087/f5p0/3842	60	60	60	0	0	0	0	0	0	0	60	0
transcript_HQ_OA1_4MF_transcript10244/f7p0/4772	60	60	60	0	0	0	0	0	0	0	60	0
transcript_HQ_OA1_4MF_transcript13943/f2p0/3372	60	60	60	0	0	0	0	0	0	0	60	0
transcript_HQ_OA1_4MF_transcript11210/f11p0/4088	60	60	60	0	0	0	0	0	0	0	60	0
transcript_HQ_OA1_4MF_transcript13047/f4p0/3555	60	60	60	0	0	0	0	0	0	0	60	0
transcript_HQ_OA1_4MF_transcript13048/f2p0/3546	60	60	60	0	0	0	0	0	0	0	60	0
transcript_HQ_OA1_4MF_transcript11211/f2p0/4132	60	60	60	0	0	0	0	0	0	0	60	0
transcript_HQ_OA1_4MF_transcript13944/f2p0/3417	60	60	60	0	0	0	0	0	0	0	60	0
transcript_HQ_OA1_4MF_transcript10247/f2p0/4801	60	60	60	0	0	0	0	0	0	0	60	0
transcript_HQ_OA1_4MF_transcript12089/f31p0/3702	60	9	60	0	0	0	0	0	0	0	60	0
transcript_HQ_OA1_4MF_transcript10248/f3p0/4790	60	60	60	0	0	0	0	0	0	0	60	0
transcript_HQ_OA1_4MF_transcript13946/f3p0/3312	60	60	60	0	0	0	0	0	0	0	60	0
transcript_HQ_OA1_4MF_transcript11214/f3p0/4136	60	60	60	0	0	0	0	0	0	0	60	0
transcript_HQ_OA1_4MF_transcript13947/f2p0/3373	0	60	0	0	0	0	0	0	0	0	60	0
transcript_HQ_OA1_4MF_transcript10249/f2p0/4727	0	0	0	0	0	0	0	0	0	0	0	0
transcript_HQ_OA1_4MF_transcript11215/f3p0/4149	60	60	60	0	0	0	0	0	0	0	60	0
transcript_HQ_OA1_4MF_transcript13948/f29p0/3354	60	60	60	0	0	0	0	0	0	0	60	0
transcript_HQ_OA1_4MF_transcript13051/f2p0/3342	60	60	60	0	0	0	0	0	0	0	60	0
transcript_HQ_OA1_4MF_transcript13052/f35p0/3538	60	53	60	0	0	0	0	0	0	0	60	0
transcript_HQ_OA1_4MF_transcript11216/f4p0/4126	60	60	60	0	0	0	0	0	0	0	60	0
transcript_HQ_OA1_4MF_transcript12091/f19p0/3623	60	60	60	0	0	0	0	0	0	0	60	0
transcript_HQ_OA1_4MF_transcript1395/f2p0/7100	0	0	0	0	0	0	0	0	0	0	0	0
transcript_HQ_OA1_4MF_transcript11217/f4p0/4096	60	60	60	0	0	0	0	0	0	0	60	0
transcript_HQ_OA1_4MF_transcript12092/f3p0/3794	60	0	60	0	0	0	0	0	0	0	60	0
transcript_HQ_OA1_4MF_transcript13054/f3p0/3538	60	60	60	0	0	0	0	0	0	0	60	0
transcript_HQ_OA1_4MF_transcript13950/f2p0/3369	60	0	60	0	0	0	0	0	0	0	60	0
transcript_HQ_OA1_4MF_transcript11218/f5p0/4115	60	60	60	0	0	0	0	0	0	0	60	0
transcript_HQ_OA1_4MF_transcript12093/f14p0/3789	60	60	60	0	0	0	0	0	0	0	60	0
transcript_HQ_OA1_4MF_transcript11219/f2p0/4072	60	60	60	0	0	0	0	0	0	0	60	0
transcript_HQ_OA1_4MF_transcript13953/f5p0/3314	60	60	60	0	0	0	0	0	0	0	60	0
transcript_HQ_OA1_4MF_transcript12095/f2p0/3843	60	60	60	0	0	0	0	0	0	0	60	0
transcript_HQ_OA1_4MF_transcript13056/f19p0/3180	60	60	60	0	0	0	0	0	0	0	60	0
transcript_HQ_OA1_4MF_transcript1122/f2p0/7294	60	60	60	0	0	0	0	0	0	0	60	0
transcript_HQ_OA1_4MF_transcript12096/f4p0/3794	60	60	60	0	0	0	0	0	0	0	60	0
transcript_HQ_OA1_4MF_transcript13955/f5p0/3368	0	57	0	0	0	0	0	0	0	0	57	0
transcript_HQ_OA1_4MF_transcript13057/f2p0/3547	60	60	60	0	0	0	0	0	0	0	60	0
transcript_HQ_OA1_4MF_transcript12097/f8p0/3740	60	60	60	0	0	0	0	0	0	0	60	0
transcript_HQ_OA1_4MF_transcript13956/f2p0/3379	60	60	60	0	0	0	0	0	0	0	60	0
transcript_HQ_OA1_4MF_transcript13058/f2p0/3555	0	0	60	0	0	0	0	0	0	0	60	0
transcript_HQ_OA1_4MF_transcript14854/f3p0/3225	60	60	60	0	0	0	0	0	0	0	60	0
transcript_HQ_OA1_4MF_transcript12098/f2p0/3791	60	60	60	0	0	0	0	0	0	0	60	0
transcript_HQ_OA1_4MF_transcript13957/f2p0/3368	43	1	60	0	0	0	0	0	0	0	60	0
transcript_HQ_OA1_4MF_transcript13059/f5p0/3548	60	60	60	0	0	0	0	0	0	0	60	0
transcript_HQ_OA1_4MF_transcript14855/f2p0/3241	60	47	60	0	0	0	0	0	0	0	60	0
transcript_HQ_OA1_4MF_transcript13958/f8p0/3378	0	60	0	0	0	0	0	0	0	0	60	0
transcript_HQ_OA1_4MF_transcript12099/f2p0/3797	0	0	0	0	0	0	0	0	0	0	0	0
transcript_HQ_OA1_4MF_transcript14856/f5p0/3237	60	60	60	0	0	0	0	0	0	0	60	0
transcript_HQ_OA1_4MF_transcript11223/f8p0/4120	60	60	60	0	0	0	0	0	0	0	60	0
transcript_HQ_OA1_4MF_transcript13959/f2p0/3413	60	60	60	0	0	0	0	0	0	0	60	0
transcript_HQ_OA1_4MF_transcript14858/f2p0/3217	0	60	60	0	0	0	0	0	0	0	60	0
transcript_HQ_OA1_4MF_transcript11224/f5p0/4120	60	60	60	0	0	0	0	0	0	0	60	0
transcript_HQ_OA1_4MF_transcript13060/f2p0/3580	0	0	0	0	0	0	0	0	0	0	0	0
transcript_HQ_OA1_4MF_transcript11225/f3p0/4133	60	60	60	0	0	0	0	0	0	0	60	0
transcript_HQ_OA1_4MF_transcript13061/f6p0/3551	60	60	60	0	0	0	0	0	0	0	60	0
transcript_HQ_OA1_4MF_transcript11226/f2p0/4119	60	35	60	0	0	0	0	0	0	0	60	0
transcript_HQ_OA1_4MF_transcript11227/f3p0/4126	60	60	60	0	0	0	0	0	0	0	60	0
transcript_HQ_OA1_4MF_transcript12102/f70p0/3654	60	60	60	0	0	0	0	0	0	0	60	0
transcript_HQ_OA1_4MF_transcript14861/f7p0/3233	60	60	60	0	0	0	0	0	0	0	60	0
transcript_HQ_OA1_4MF_transcript13064/f2p0/3581	60	60	60	0	0	0	0	0	0	0	60	0
transcript_HQ_OA1_4MF_transcript12103/f3p0/3797	60	60	60	0	0	0	0	0	0	0	60	0
transcript_HQ_OA1_4MF_transcript12104/f12p0/3808	60	60	60	0	0	0	0	0	0	0	60	0
transcript_HQ_OA1_4MF_transcript13066/f3p0/3581	60	60	60	0	0	0	0	0	0	0	60	0
transcript_HQ_OA1_4MF_transcript12105/f4p0/3782	60	0	60	0	0	0	0	0	0	0	60	0
transcript_HQ_OA1_4MF_transcript12106/f5p0/3789	60	60	60	0	0	0	0	0	0	0	60	0
transcript_HQ_OA1_4MF_transcript13068/f7p0/3532	60	60	60	0	0	0	0	0	0	0	60	0
transcript_HQ_OA1_4MF_transcript12107/f15p0/3754	60	60	60	0	0	0	0	0	0	0	60	0
transcript_HQ_OA1_4MF_transcript12108/f2p0/3783	0	0	0	0	0	0	0	0	0	0	0	0
transcript_HQ_OA1_4MF_transcript14868/f2p0/3219	60	60	60	0	0	0	0	0	0	0	60	0
transcript_HQ_OA1_4MF_transcript11230/f2p0/4122	60	0	60	0	0	0	0	0	0	0	60	0
transcript_HQ_OA1_4MF_transcript13961/f3p0/3361	60	60	60	0	0	0	0	0	0	0	60	0
transcript_HQ_OA1_4MF_transcript11231/f2p0/4110	60	60	60	0	0	0	0	0	0	0	60	0
transcript_HQ_OA1_4MF_transcript13070/f4p0/3533	60	60	60	0	0	0	0	0	0	0	60	0
transcript_HQ_OA1_4MF_transcript11232/f10p0/4116	0	60	0	0	0	0	0	0	0	0	60	0
transcript_HQ_OA1_4MF_transcript11233/f2p0/4129	60	60	0	0	0	0	0	0	0	0	60	0
transcript_HQ_OA1_4MF_transcript12110/f2p0/3681	0	60	0	0	0	0	0	0	0	0	60	0
transcript_HQ_OA1_4MF_transcript13965/f4p0/3396	60	60	60	0	0	0	0	0	0	0	60	0
transcript_HQ_OA1_4MF_transcript14870/f2p0/3237	0	0	0	0	0	0	0	0	0	0	0	0
transcript_HQ_OA1_4MF_transcript11234/f3p0/4113	60	60	60	0	0	0	0	0	0	0	60	0
transcript_HQ_OA1_4MF_transcript13071/f6p0/3510	60	60	60	0	0	0	0	0	0	0	60	0
transcript_HQ_OA1_4MF_transcript12111/f7p0/3823	60	60	0	0	0	0	0	0	0	0	60	0
transcript_HQ_OA1_4MF_transcript11235/f66p0/3763	60	60	60	0	0	0	0	0	0	0	60	0
transcript_HQ_OA1_4MF_transcript12112/f18p0/3779	60	60	60	0	0	0	0	0	0	0	60	0
transcript_HQ_OA1_4MF_transcript14872/f2p0/3219	60	60	60	0	0	0	0	0	0	0	60	0
transcript_HQ_OA1_4MF_transcript13967/f2p0/3337	60	60	60	0	0	0	0	0	0	0	60	0
transcript_HQ_OA1_4MF_transcript13073/f2p0/3559	60	60	60	0	0	0	0	0	0	0	60	0
transcript_HQ_OA1_4MF_transcript11236/f38p0/4048	60	60	60	0	0	0	0	0	0	0	60	0
transcript_HQ_OA1_4MF_transcript12113/f6p0/3761	60	60	60	0	0	0	0	0	0	0	60	0
transcript_HQ_OA1_4MF_transcript13968/f92p0/3255	60	60	60	0	0	0	0	0	0	0	60	0
transcript_HQ_OA1_4MF_transcript11237/f2p0/4122	60	60	60	0	0	0	0	0	0	0	60	0
transcript_HQ_OA1_4MF_transcript14874/f7p0/3193	0	0	0	0	0	0	0	0	0	0	0	0
transcript_HQ_OA1_4MF_transcript13969/f2p0/3354	60	60	60	0	0	0	0	0	0	0	60	0
transcript_HQ_OA1_4MF_transcript12114/f2p0/3813	60	60	60	0	0	0	0	0	0	0	60	0
transcript_HQ_OA1_4MF_transcript13074/f15p0/3535	60	60	60	0	0	0	0	0	0	0	60	0
transcript_HQ_OA1_4MF_transcript11238/f10p0/4096	60	0	0	0	0	0	0	0	0	0	60	0
transcript_HQ_OA1_4MF_transcript12115/f6p0/3785	60	60	60	0	0	0	0	0	0	0	60	0
transcript_HQ_OA1_4MF_transcript1397/f2p0/7093	60	60	60	0	0	0	0	0	0	0	60	0
transcript_HQ_OA1_4MF_transcript13076/f2p0/3545	60	60	60	0	0	0	0	0	0	0	60	0
transcript_HQ_OA1_4MF_transcript12116/f8p0/3783	60	60	60	0	0	0	0	0	0	0	60	0
transcript_HQ_OA1_4MF_transcript13970/f6p0/3372	60	60	60	0	0	0	0	0	0	0	60	0
transcript_HQ_OA1_4MF_transcript13077/f3p0/3525	60	60	60	0	0	0	0	0	0	0	60	0
transcript_HQ_OA1_4MF_transcript13078/f5p0/3487	60	60	60	0	0	0	0	0	0	0	60	0
transcript_HQ_OA1_4MF_transcript12118/f13p0/3778	60	60	60	0	0	0	0	0	0	0	60	0
transcript_HQ_OA1_4MF_transcript13971/f4p0/3346	0	60	60	0	0	0	0	0	0	0	60	0
transcript_HQ_OA1_4MF_transcript12119/f18p0/3797	60	60	60	0	0	0	0	0	0	0	60	0
transcript_HQ_OA1_4MF_transcript14876/f30p0/3068	60	60	60	0	0	0	0	0	0	0	60	0
transcript_HQ_OA1_4MF_transcript13973/f2p0/3376	60	60	60	0	0	0	0	0	0	0	60	0
transcript_HQ_OA1_4MF_transcript14877/f4p0/3221	60	60	60	0	0	0	0	0	0	0	60	0
transcript_HQ_OA1_4MF_transcript11242/f3p0/4197	60	60	60	0	0	0	0	0	0	0	60	0
transcript_HQ_OA1_4MF_transcript14878/f2p0/3250	60	60	60	0	0	0	0	0	0	0	60	0
transcript_HQ_OA1_4MF_transcript13975/f23p0/3097	60	60	60	0	0	0	0	0	0	0	60	0
transcript_HQ_OA1_4MF_transcript14879/f10p0/2994	60	0	60	0	0	0	0	0	0	0	60	0
transcript_HQ_OA1_4MF_transcript11244/f7p0/4106	60	60	60	0	0	0	0	0	0	0	60	0
transcript_HQ_OA1_4MF_transcript13081/f2p0/3550	14	60	5	0	0	0	0	0	0	0	60	0
transcript_HQ_OA1_4MF_transcript11245/f2p0/4128	60	60	60	0	0	0	0	0	0	0	60	0
transcript_HQ_OA1_4MF_transcript13976/f2p0/3375	60	60	60	0	0	0	0	0	0	0	60	0
transcript_HQ_OA1_4MF_transcript13082/f4p0/3531	60	60	60	0	0	0	0	0	0	0	60	0
transcript_HQ_OA1_4MF_transcript12121/f2p0/3797	60	0	60	0	0	0	0	0	0	0	60	0
transcript_HQ_OA1_4MF_transcript11246/f2p0/4125	60	60	60	0	0	0	0	0	0	0	60	0
transcript_HQ_OA1_4MF_transcript13977/f4p0/3376	60	60	60	0	0	0	0	0	0	0	60	0
transcript_HQ_OA1_4MF_transcript13083/f2p0/3560	60	60	60	0	0	0	0	0	0	0	60	0
transcript_HQ_OA1_4MF_transcript13978/f2p0/3378	54	28	60	0	0	0	0	0	0	0	60	0
transcript_HQ_OA1_4MF_transcript11247/f2p0/4084	60	60	60	0	0	0	0	0	0	0	60	0
transcript_HQ_OA1_4MF_transcript13084/f42p0/3453	60	60	60	0	0	0	0	0	0	0	60	0
transcript_HQ_OA1_4MF_transcript12123/f12p0/3774	60	60	60	0	0	0	0	0	0	0	60	0
transcript_HQ_OA1_4MF_transcript14882/f2p0/3239	60	60	60	0	0	0	0	0	0	0	60	0
transcript_HQ_OA1_4MF_transcript13085/f5p0/3547	60	60	60	0	0	0	0	0	0	0	60	0
transcript_HQ_OA1_4MF_transcript14883/f2p0/3236	60	60	60	0	0	0	0	0	0	0	60	0
transcript_HQ_OA1_4MF_transcript12124/f27p0/3772	60	60	60	0	0	0	0	0	0	0	60	0
transcript_HQ_OA1_4MF_transcript11249/f3p0/4101	60	60	60	0	0	0	0	0	0	0	60	0
transcript_HQ_OA1_4MF_transcript14884/f5p0/3210	60	60	60	0	0	0	0	0	0	0	60	0
transcript_HQ_OA1_4MF_transcript13086/f4p0/3536	60	60	60	0	0	0	0	0	0	0	60	0
transcript_HQ_OA1_4MF_transcript12125/f25p0/3732	60	60	60	0	0	0	0	0	0	0	60	0
transcript_HQ_OA1_4MF_transcript10250/f2p0/4856	60	60	60	0	0	0	0	0	0	0	60	0
transcript_HQ_OA1_4MF_transcript13980/f2p0/3375	60	60	60	0	0	0	0	0	0	0	60	0
transcript_HQ_OA1_4MF_transcript13087/f3p0/3548	60	60	60	0	0	0	0	0	0	0	60	0
transcript_HQ_OA1_4MF_transcript14886/f4p0/3253	60	60	60	0	0	0	0	0	0	0	60	0
transcript_HQ_OA1_4MF_transcript13981/f7p0/3374	60	60	60	0	0	0	0	0	0	0	60	0
transcript_HQ_OA1_4MF_transcript13088/f2p0/3152	60	60	60	0	0	0	0	0	0	0	60	0
transcript_HQ_OA1_4MF_transcript11250/f2p0/4118	0	60	48	0	0	0	0	0	0	0	60	0
transcript_HQ_OA1_4MF_transcript12127/f7p0/3761	60	60	60	0	0	0	0	0	0	0	60	0
transcript_HQ_OA1_4MF_transcript14887/f12p0/3187	60	60	60	0	0	0	0	0	0	0	60	0
transcript_HQ_OA1_4MF_transcript13982/f2p0/3381	0	60	0	0	0	0	0	0	0	0	60	0
transcript_HQ_OA1_4MF_transcript11251/f2p0/4108	0	0	0	0	0	0	0	0	0	0	0	0
transcript_HQ_OA1_4MF_transcript10252/f4p0/4731	60	60	60	0	0	0	0	0	0	0	60	0
transcript_HQ_OA1_4MF_transcript13089/f3p0/3538	60	44	0	0	0	0	0	0	0	0	60	0
transcript_HQ_OA1_4MF_transcript14888/f2p0/3225	60	60	60	0	0	0	0	0	0	0	60	0
transcript_HQ_OA1_4MF_transcript13983/f8p0/3387	60	60	60	0	0	0	0	0	0	0	60	0
transcript_HQ_OA1_4MF_transcript14889/f5p0/3245	60	60	60	0	0	0	0	0	0	0	60	0
transcript_HQ_OA1_4MF_transcript11252/f32p0/4078	60	60	60	0	0	0	0	0	0	0	60	0
transcript_HQ_OA1_4MF_transcript10253/f4p0/4812	60	60	60	0	0	0	0	0	0	0	60	0
transcript_HQ_OA1_4MF_transcript13984/f11p0/3359	60	60	60	0	0	0	0	0	0	0	60	0
transcript_HQ_OA1_4MF_transcript11253/f6p0/4105	60	60	60	0	0	0	0	0	0	0	60	0
transcript_HQ_OA1_4MF_transcript13985/f2p0/3385	0	0	0	0	0	0	0	0	0	0	0	0
transcript_HQ_OA1_4MF_transcript12129/f2p0/3801	60	60	60	0	0	0	0	0	0	0	60	0
transcript_HQ_OA1_4MF_transcript10254/f5p0/4793	60	60	60	0	0	0	0	0	0	0	60	0
transcript_HQ_OA1_4MF_transcript1489/f2p0/7041	0	2	60	0	0	0	0	0	0	0	60	0
transcript_HQ_OA1_4MF_transcript13986/f2p0/3375	60	0	60	0	0	0	0	0	0	0	60	0
transcript_HQ_OA1_4MF_transcript14890/f2p0/3223	60	60	60	0	0	0	0	0	0	0	60	0
transcript_HQ_OA1_4MF_transcript13987/f2p0/3373	60	60	60	0	0	0	0	0	0	0	60	0
transcript_HQ_OA1_4MF_transcript11255/f3p0/4105	60	0	60	0	0	0	0	0	0	0	60	0
transcript_HQ_OA1_4MF_transcript1213/f3p0/7148	60	0	60	0	0	0	0	0	0	0	60	0
transcript_HQ_OA1_4MF_transcript10256/f35p0/4455	60	60	60	0	0	0	0	0	0	0	60	0
transcript_HQ_OA1_4MF_transcript12130/f3p0/3785	60	60	60	0	0	0	0	0	0	0	60	0
transcript_HQ_OA1_4MF_transcript10257/f2p0/4799	60	60	60	0	0	0	0	0	0	0	60	0
transcript_HQ_OA1_4MF_transcript12131/f10p0/3550	60	60	60	0	0	0	0	0	0	0	60	0
transcript_HQ_OA1_4MF_transcript14894/f5p0/3217	60	60	60	0	0	0	0	0	0	0	60	0
transcript_HQ_OA1_4MF_transcript12132/f9p0/3786	60	54	60	0	0	0	0	0	0	0	60	0
transcript_HQ_OA1_4MF_transcript11258/f4p0/4070	0	0	0	0	0	0	0	0	0	0	0	0
transcript_HQ_OA1_4MF_transcript13094/f2p0/3542	60	60	60	0	0	0	0	0	0	0	60	0
transcript_HQ_OA1_4MF_transcript12133/f6p0/3776	60	60	60	0	0	0	0	0	0	0	60	0
transcript_HQ_OA1_4MF_transcript13095/f3p0/3533	60	60	60	0	0	0	0	0	0	0	60	0
transcript_HQ_OA1_4MF_transcript11259/f3p0/4145	60	60	60	0	0	0	0	0	0	0	60	0
transcript_HQ_OA1_4MF_transcript13991/f3p0/3366	60	60	60	0	0	0	0	0	0	0	60	0
transcript_HQ_OA1_4MF_transcript12134/f2p0/3791	60	60	60	0	0	0	0	0	0	0	60	0
transcript_HQ_OA1_4MF_transcript12135/f2p0/3782	0	0	0	0	0	0	0	0	0	0	0	0
transcript_HQ_OA1_4MF_transcript13993/f2p0/3385	60	60	60	0	0	0	0	0	0	0	60	0
transcript_HQ_OA1_4MF_transcript12136/f3p0/3779	60	60	60	0	0	0	0	0	0	0	60	0
transcript_HQ_OA1_4MF_transcript10260/f13p0/4754	60	60	60	0	0	0	0	0	0	0	60	0
transcript_HQ_OA1_4MF_transcript14898/f43p0/3149	60	60	60	0	0	0	0	0	0	0	60	0
transcript_HQ_OA1_4MF_transcript13098/f4p0/3535	60	60	60	0	0	0	0	0	0	0	60	0
transcript_HQ_OA1_4MF_transcript13994/f2p0/3377	60	60	60	0	0	0	0	0	0	0	60	0
transcript_HQ_OA1_4MF_transcript12137/f7p0/3731	60	60	60	0	0	0	0	0	0	0	60	0
transcript_HQ_OA1_4MF_transcript14899/f5p0/3199	60	60	60	0	0	0	0	0	0	0	60	0
transcript_HQ_OA1_4MF_transcript13995/f2p0/3336	60	60	0	0	0	0	0	0	0	0	60	0
transcript_HQ_OA1_4MF_transcript11260/f3p0/4068	60	60	60	0	0	0	0	0	0	0	60	0
transcript_HQ_OA1_4MF_transcript12138/f7p0/3779	60	60	60	0	0	0	0	0	0	0	60	0
transcript_HQ_OA1_4MF_transcript13099/f2p0/3532	60	60	60	0	0	0	0	0	0	0	60	0
transcript_HQ_OA1_4MF_transcript10262/f9p0/4513	60	60	60	0	0	0	0	0	0	0	60	0
transcript_HQ_OA1_4MF_transcript11261/f2p0/4108	60	0	0	0	0	0	0	0	0	0	60	0
transcript_HQ_OA1_4MF_transcript10263/f27p0/4759	60	60	60	0	0	0	0	0	0	0	60	0
transcript_HQ_OA1_4MF_transcript13998/f24p0/3187	60	60	60	0	0	0	0	0	0	0	60	0
transcript_HQ_OA1_4MF_transcript131/f3p0/9003	60	60	60	0	0	0	0	0	0	0	60	0
transcript_HQ_OA1_4MF_transcript11263/f16p0/4020	60	60	60	0	0	0	0	0	0	0	60	0
transcript_HQ_OA1_4MF_transcript10265/f2p0/4789	60	60	60	0	0	0	0	0	0	0	60	0
transcript_HQ_OA1_4MF_transcript14900/f3p0/3210	60	60	60	0	0	0	0	0	0	0	60	0
transcript_HQ_OA1_4MF_transcript1310/f2p0/7157	0	60	0	0	0	0	0	0	0	0	60	0
transcript_HQ_OA1_4MF_transcript11264/f7p0/4086	60	60	0	0	0	0	0	0	0	0	60	0
transcript_HQ_OA1_4MF_transcript10266/f2p0/4807	60	60	60	0	0	0	0	0	0	0	60	0
transcript_HQ_OA1_4MF_transcript12140/f6p0/3791	60	60	60	0	0	0	0	0	0	0	60	0
transcript_HQ_OA1_4MF_transcript13100/f2p0/3538	60	60	60	0	0	0	0	0	0	0	60	0
transcript_HQ_OA1_4MF_transcript11265/f3p0/4082	60	60	60	0	0	0	0	0	0	0	60	0
transcript_HQ_OA1_4MF_transcript14/f13p0/10083	60	0	60	0	0	0	0	0	0	0	60	0
transcript_HQ_OA1_4MF_transcript14902/f7p0/3222	60	0	60	0	0	0	0	0	0	0	60	0
transcript_HQ_OA1_4MF_transcript10267/f2p0/4761	60	60	60	0	0	0	0	0	0	0	60	0
transcript_HQ_OA1_4MF_transcript13101/f10p0/3533	60	60	60	0	0	0	0	0	0	0	60	0
transcript_HQ_OA1_4MF_transcript14903/f7p0/3212	60	60	60	0	0	0	0	0	0	0	60	0
transcript_HQ_OA1_4MF_transcript13102/f2p0/3524	60	60	60	0	0	0	0	0	0	0	60	0
transcript_HQ_OA1_4MF_transcript14904/f5p0/3203	0	60	60	0	0	0	0	0	0	0	60	0
transcript_HQ_OA1_4MF_transcript11267/f21p0/4092	60	60	60	0	0	0	0	0	0	0	60	0
transcript_HQ_OA1_4MF_transcript13103/f2p0/3544	60	60	60	0	0	0	0	0	0	0	60	0
transcript_HQ_OA1_4MF_transcript14905/f53p0/3146	60	60	60	0	0	0	0	0	0	0	60	0
transcript_HQ_OA1_4MF_transcript10269/f49p0/4748	60	60	60	0	0	0	0	0	0	0	60	0
transcript_HQ_OA1_4MF_transcript11268/f2p0/4105	60	60	60	0	0	0	0	0	0	0	60	0
transcript_HQ_OA1_4MF_transcript14906/f2p0/3233	60	60	60	0	0	0	0	0	0	0	60	0
transcript_HQ_OA1_4MF_transcript13105/f3p0/3531	60	60	60	0	0	0	0	0	0	0	60	0
transcript_HQ_OA1_4MF_transcript12145/f9p0/3774	60	60	60	0	0	0	0	0	0	0	60	0
transcript_HQ_OA1_4MF_transcript1027/f2p0/7311	60	60	60	0	0	0	0	0	0	0	60	0
transcript_HQ_OA1_4MF_transcript11269/f2p0/4086	60	60	60	0	0	0	0	0	0	0	60	0
transcript_HQ_OA1_4MF_transcript14907/f2p0/3212	60	60	60	0	0	0	0	0	0	0	60	0
transcript_HQ_OA1_4MF_transcript13106/f18p0/3344	31	28	37	0	0	0	0	0	0	0	37	0
transcript_HQ_OA1_4MF_transcript1400/f18p0/7076	60	60	60	0	0	0	0	0	0	0	60	0
transcript_HQ_OA1_4MF_transcript1127/f2p0/7334	60	60	60	0	0	0	0	0	0	0	60	0
transcript_HQ_OA1_4MF_transcript10271/f3p0/4772	60	60	60	0	0	0	0	0	0	0	60	0
transcript_HQ_OA1_4MF_transcript13107/f4p0/3533	60	60	60	0	0	0	0	0	0	0	60	0
transcript_HQ_OA1_4MF_transcript14000/f5p0/3363	60	60	60	0	0	0	0	0	0	0	60	0
transcript_HQ_OA1_4MF_transcript11270/f3p0/4069	60	60	60	0	0	0	0	0	0	0	60	0
transcript_HQ_OA1_4MF_transcript10272/f2p0/4776	60	60	60	0	0	0	0	0	0	0	60	0
transcript_HQ_OA1_4MF_transcript13108/f30p0/3459	60	60	60	0	0	0	0	0	0	0	60	0
transcript_HQ_OA1_4MF_transcript11271/f4p0/4096	60	60	60	0	0	0	0	0	0	0	60	0
transcript_HQ_OA1_4MF_transcript13109/f2p0/3590	60	60	60	0	0	0	0	0	0	0	60	0
transcript_HQ_OA1_4MF_transcript10273/f5p0/4714	60	60	60	0	0	0	0	0	0	0	60	0
transcript_HQ_OA1_4MF_transcript11272/f2p0/4080	60	60	60	0	0	0	0	0	0	0	60	0
transcript_HQ_OA1_4MF_transcript14911/f2p0/3220	1	6	9	0	0	0	0	0	0	0	0	0
transcript_HQ_OA1_4MF_transcript10274/f2p0/4785	60	60	60	0	0	0	0	0	0	0	60	0
transcript_HQ_OA1_4MF_transcript1215/f2p0/7217	60	60	60	0	0	0	0	0	0	0	60	0
transcript_HQ_OA1_4MF_transcript14912/f2p0/3211	60	60	60	0	0	0	0	0	0	0	60	0
transcript_HQ_OA1_4MF_transcript11273/f9p0/4080	60	60	60	0	0	0	0	0	0	0	60	0
transcript_HQ_OA1_4MF_transcript12150/f6p0/3478	60	60	60	0	0	0	0	0	0	0	60	0
transcript_HQ_OA1_4MF_transcript10275/f2p0/4779	60	60	60	0	0	0	0	0	0	0	60	0
transcript_HQ_OA1_4MF_transcript14913/f47p0/3064	60	60	60	0	0	0	0	0	0	0	60	0
transcript_HQ_OA1_4MF_transcript14914/f2p0/3226	60	0	60	0	0	0	0	0	0	0	60	0
transcript_HQ_OA1_4MF_transcript12151/f2p0/3766	60	60	60	0	0	0	0	0	0	0	60	0
transcript_HQ_OA1_4MF_transcript10276/f2p0/4771	60	60	60	0	0	0	0	0	0	0	60	0
transcript_HQ_OA1_4MF_transcript11275/f2p0/4098	60	60	60	0	0	0	0	0	0	0	60	0
transcript_HQ_OA1_4MF_transcript13110/f11p0/3564	0	0	0	0	0	0	0	0	0	0	0	0
transcript_HQ_OA1_4MF_transcript12152/f35p0/3681	60	60	60	0	0	0	0	0	0	0	60	0
transcript_HQ_OA1_4MF_transcript10277/f2p0/4786	60	60	60	0	0	0	0	0	0	0	60	0
transcript_HQ_OA1_4MF_transcript11276/f5p0/4055	60	60	60	0	0	0	0	0	0	0	60	0
transcript_HQ_OA1_4MF_transcript14002/f13p0/3356	60	60	60	0	0	0	0	0	0	0	60	0
transcript_HQ_OA1_4MF_transcript13111/f4p0/3532	60	60	0	0	0	0	0	0	0	0	60	0
transcript_HQ_OA1_4MF_transcript12153/f3p0/3734	60	60	60	0	0	0	0	0	0	0	60	0
transcript_HQ_OA1_4MF_transcript14917/f2p0/3188	60	8	60	0	0	0	0	0	0	0	60	0
transcript_HQ_OA1_4MF_transcript14003/f8p0/3428	60	60	60	0	0	0	0	0	0	0	60	0
transcript_HQ_OA1_4MF_transcript10278/f2p0/4793	60	60	60	0	0	0	0	0	0	0	60	0
transcript_HQ_OA1_4MF_transcript11278/f2p0/4093	60	52	37	0	0	0	0	0	0	0	60	0
transcript_HQ_OA1_4MF_transcript10279/f2p0/4788	60	60	60	0	0	0	0	0	0	0	60	0
transcript_HQ_OA1_4MF_transcript14005/f3p0/3364	60	0	60	0	0	0	0	0	0	0	60	0
transcript_HQ_OA1_4MF_transcript14919/f3p0/3278	60	0	60	0	0	0	0	0	0	0	60	0
transcript_HQ_OA1_4MF_transcript11279/f6p0/3968	60	60	60	0	0	0	0	0	0	0	60	0
transcript_HQ_OA1_4MF_transcript14006/f4p0/3379	60	60	60	0	0	0	0	0	0	0	60	0
transcript_HQ_OA1_4MF_transcript12156/f3p0/3792	60	60	60	0	0	0	0	0	0	0	60	0
transcript_HQ_OA1_4MF_transcript14007/f10p0/3335	60	60	60	0	0	0	0	0	0	0	60	0
transcript_HQ_OA1_4MF_transcript1028/f2p0/7299	0	52	60	0	0	0	0	0	0	0	60	0
transcript_HQ_OA1_4MF_transcript13117/f26p0/3385	0	0	0	0	0	0	0	0	0	0	0	0
transcript_HQ_OA1_4MF_transcript14008/f6p0/3356	60	60	60	0	0	0	0	0	0	0	60	0
transcript_HQ_OA1_4MF_transcript14920/f7p0/3210	60	60	60	0	0	0	0	0	0	0	60	0
transcript_HQ_OA1_4MF_transcript12157/f2p0/3779	60	60	60	0	0	0	0	0	0	0	60	0
transcript_HQ_OA1_4MF_transcript13118/f11p0/3363	60	0	60	0	0	0	0	0	0	0	60	0
transcript_HQ_OA1_4MF_transcript11280/f2p0/4102	60	60	60	0	0	0	0	0	0	0	60	0
transcript_HQ_OA1_4MF_transcript14009/f2p0/3380	60	60	60	0	0	0	0	0	0	0	60	0
transcript_HQ_OA1_4MF_transcript10281/f4p0/4788	60	60	60	0	0	0	0	0	0	0	60	0
transcript_HQ_OA1_4MF_transcript11282/f5p0/4087	60	60	60	0	0	0	0	0	0	0	60	0
transcript_HQ_OA1_4MF_transcript14924/f4p0/3274	60	60	60	0	0	0	0	0	0	0	60	0
transcript_HQ_OA1_4MF_transcript1312/f2p0/7127	60	60	60	0	0	0	0	0	0	0	60	0
transcript_HQ_OA1_4MF_transcript10282/f2p0/4776	60	60	60	0	0	0	0	0	0	0	60	0
transcript_HQ_OA1_4MF_transcript14010/f66p0/3351	60	60	60	0	0	0	0	0	0	0	60	0
transcript_HQ_OA1_4MF_transcript11283/f8p0/4077	60	60	60	0	0	0	0	0	0	0	60	0
transcript_HQ_OA1_4MF_transcript1216/f12p0/7195	0	60	0	0	0	0	0	0	0	0	60	0
transcript_HQ_OA1_4MF_transcript13120/f3p0/3521	60	60	60	0	0	0	0	0	0	0	60	0
transcript_HQ_OA1_4MF_transcript14925/f9p0/3212	60	60	60	0	0	0	0	0	0	0	60	0
transcript_HQ_OA1_4MF_transcript10283/f23p0/4702	60	60	60	0	0	0	0	0	0	0	60	0
transcript_HQ_OA1_4MF_transcript11284/f2p0/4101	60	60	60	0	0	0	0	0	0	0	60	0
transcript_HQ_OA1_4MF_transcript13121/f2p0/3566	60	60	60	0	0	0	0	0	0	0	60	0
transcript_HQ_OA1_4MF_transcript14012/f5p0/3379	60	60	60	0	0	0	0	0	0	0	60	0
transcript_HQ_OA1_4MF_transcript14926/f4p0/3219	60	60	60	0	0	0	0	0	0	0	60	0
transcript_HQ_OA1_4MF_transcript11285/f2p0/4086	60	60	60	0	0	0	0	0	0	0	60	0
transcript_HQ_OA1_4MF_transcript10284/f3p0/4794	60	60	60	0	0	0	0	0	0	0	60	0
transcript_HQ_OA1_4MF_transcript14013/f2p0/3361	60	0	60	0	0	0	0	0	0	0	60	0
transcript_HQ_OA1_4MF_transcript14928/f2p0/3223	60	60	60	0	0	0	0	0	0	0	60	0
transcript_HQ_OA1_4MF_transcript14929/f116p0/3085	60	60	60	0	0	0	0	0	0	0	60	0
transcript_HQ_OA1_4MF_transcript13125/f2p0/3538	60	60	60	0	0	0	0	0	0	0	60	0
transcript_HQ_OA1_4MF_transcript11287/f2p0/4112	60	60	60	0	0	0	0	0	0	0	60	0
transcript_HQ_OA1_4MF_transcript13126/f6p0/3511	60	60	60	0	0	0	0	0	0	0	60	0
transcript_HQ_OA1_4MF_transcript10287/f2p0/4762	60	60	60	0	0	0	0	0	0	0	60	0
transcript_HQ_OA1_4MF_transcript14930/f2p0/3226	60	0	0	0	0	0	0	0	0	0	60	0
transcript_HQ_OA1_4MF_transcript12161/f2p0/3770	60	60	60	0	0	0	0	0	0	0	60	0
transcript_HQ_OA1_4MF_transcript14931/f2p0/3219	60	0	0	0	0	0	0	0	0	0	60	0
transcript_HQ_OA1_4MF_transcript12162/f2p0/3794	60	60	60	0	0	0	0	0	0	0	60	0
transcript_HQ_OA1_4MF_transcript14932/f20p0/3155	60	60	47	0	0	0	0	0	0	0	60	0
transcript_HQ_OA1_4MF_transcript14015/f2p0/3360	0	60	0	0	0	0	0	0	0	0	60	0
transcript_HQ_OA1_4MF_transcript10288/f2p0/4738	60	60	60	0	0	0	0	0	0	0	60	0
transcript_HQ_OA1_4MF_transcript13129/f2p0/3493	60	0	0	0	0	0	0	0	0	0	60	0
transcript_HQ_OA1_4MF_transcript12163/f40p0/3767	60	60	60	0	0	0	0	0	0	0	60	0
transcript_HQ_OA1_4MF_transcript1129/f5p0/7261	60	60	60	0	0	0	0	0	0	0	60	0
transcript_HQ_OA1_4MF_transcript14016/f3p0/3359	60	60	60	0	0	0	0	0	0	0	60	0
transcript_HQ_OA1_4MF_transcript14935/f3p0/3214	60	0	0	0	0	0	0	0	0	0	60	0
transcript_HQ_OA1_4MF_transcript12164/f2p0/3778	60	0	60	0	0	0	0	0	0	0	60	0
transcript_HQ_OA1_4MF_transcript14017/f2p0/3367	60	60	60	0	0	0	0	0	0	0	60	0
transcript_HQ_OA1_4MF_transcript14018/f3p0/3361	0	0	0	0	0	0	0	0	0	0	0	0
transcript_HQ_OA1_4MF_transcript13130/f22p0/3509	60	60	60	0	0	0	0	0	0	0	60	0
transcript_HQ_OA1_4MF_transcript12166/f3p0/3770	60	60	60	0	0	0	0	0	0	0	60	0
transcript_HQ_OA1_4MF_transcript11292/f4p0/4088	60	60	60	0	0	0	0	0	0	0	60	0
transcript_HQ_OA1_4MF_transcript14019/f3p0/3349	60	60	60	0	0	0	0	0	0	0	60	0
transcript_HQ_OA1_4MF_transcript14938/f2p0/3239	60	60	60	0	0	0	0	0	0	0	60	0
transcript_HQ_OA1_4MF_transcript11293/f2p0/4115	0	0	0	0	0	0	0	0	0	0	0	0
transcript_HQ_OA1_4MF_transcript14939/f6p0/3205	60	60	60	0	0	0	0	0	0	0	60	0
transcript_HQ_OA1_4MF_transcript14940/f66p0/2894	60	60	0	0	0	0	0	0	0	0	60	0
transcript_HQ_OA1_4MF_transcript12168/f21p0/3625	60	60	0	0	0	0	0	0	0	0	60	0
transcript_HQ_OA1_4MF_transcript1029/f2p0/7298	60	25	60	0	0	0	0	0	0	0	60	0
transcript_HQ_OA1_4MF_transcript14941/f3p0/3170	60	60	60	0	0	0	0	0	0	0	60	0
transcript_HQ_OA1_4MF_transcript14020/f33p0/3300	60	60	60	0	0	0	0	0	0	0	60	0
transcript_HQ_OA1_4MF_transcript12169/f2p0/3788	60	60	60	0	0	0	0	0	0	0	60	0
transcript_HQ_OA1_4MF_transcript10290/f2p0/4763	60	60	60	0	0	0	0	0	0	0	60	0
transcript_HQ_OA1_4MF_transcript14022/f34p0/3288	60	60	60	0	0	0	0	0	0	0	60	0
transcript_HQ_OA1_4MF_transcript10291/f3p0/4889	60	60	60	0	0	0	0	0	0	0	60	0
transcript_HQ_OA1_4MF_transcript11297/f2p0/4102	60	60	60	0	0	0	0	0	0	0	60	0
transcript_HQ_OA1_4MF_transcript10292/f8p0/4756	60	60	60	0	0	0	0	0	0	0	60	0
transcript_HQ_OA1_4MF_transcript14024/f10p0/3365	60	60	60	0	0	0	0	0	0	0	60	0
transcript_HQ_OA1_4MF_transcript11298/f2p0/4081	60	60	60	0	0	0	0	0	0	0	60	0
transcript_HQ_OA1_4MF_transcript14025/f3p0/3376	60	60	60	0	0	0	0	0	0	0	60	0
transcript_HQ_OA1_4MF_transcript11299/f2p0/4072	60	60	60	0	0	0	0	0	0	0	60	0
transcript_HQ_OA1_4MF_transcript14946/f2p0/3209	60	58	60	0	0	0	0	0	0	0	60	0
transcript_HQ_OA1_4MF_transcript14026/f7p0/3383	60	60	60	0	0	0	0	0	0	0	60	0
transcript_HQ_OA1_4MF_transcript10294/f5p0/4776	60	60	60	0	0	0	0	0	0	0	60	0
transcript_HQ_OA1_4MF_transcript14947/f3p0/3203	60	60	60	0	0	0	0	0	0	0	60	0
transcript_HQ_OA1_4MF_transcript14948/f2p0/3213	60	60	60	0	0	0	0	0	0	0	60	0
transcript_HQ_OA1_4MF_transcript14028/f2p0/3395	60	60	60	0	0	0	0	0	0	0	60	0
transcript_HQ_OA1_4MF_transcript10295/f7p0/4660	60	0	0	0	0	0	0	0	0	0	60	0
transcript_HQ_OA1_4MF_transcript10296/f3p0/4750	60	60	60	0	0	0	0	0	0	0	60	0
transcript_HQ_OA1_4MF_transcript1130/f4p0/7235	60	60	60	0	0	0	0	0	0	0	60	0
transcript_HQ_OA1_4MF_transcript10297/f16p0/4674	60	60	60	0	0	0	0	0	0	0	60	0
transcript_HQ_OA1_4MF_transcript14949/f2p0/3195	0	60	60	0	0	0	0	0	0	0	60	0
transcript_HQ_OA1_4MF_transcript13133/f3p0/3540	0	60	60	0	0	0	0	0	0	0	60	0
transcript_HQ_OA1_4MF_transcript10298/f15p0/4730	60	60	60	0	0	0	0	0	0	0	60	0
transcript_HQ_OA1_4MF_transcript14032/f2p0/3373	0	60	60	0	0	0	0	0	0	0	60	0
transcript_HQ_OA1_4MF_transcript14033/f3p0/3339	60	50	60	0	0	0	0	0	0	0	60	0
transcript_HQ_OA1_4MF_transcript13134/f4p0/3308	10	0	60	0	0	0	0	0	0	0	60	0
transcript_HQ_OA1_4MF_transcript11303/f2p0/4075	60	60	60	0	0	0	0	0	0	0	60	0
transcript_HQ_OA1_4MF_transcript14950/f2p0/3201	60	60	60	0	0	0	0	0	0	0	60	0
transcript_HQ_OA1_4MF_transcript11304/f10p0/4056	60	60	60	0	0	0	0	0	0	0	60	0
transcript_HQ_OA1_4MF_transcript14034/f2p0/3358	60	60	60	0	0	0	0	0	0	0	60	0
transcript_HQ_OA1_4MF_transcript14035/f3p0/3381	60	60	60	0	0	0	0	0	0	0	60	0
transcript_HQ_OA1_4MF_transcript11305/f5p0/4073	60	60	60	0	0	0	0	0	0	0	60	0
transcript_HQ_OA1_4MF_transcript11306/f2p0/4083	60	60	60	0	0	0	0	0	0	0	60	0
transcript_HQ_OA1_4MF_transcript13137/f3p0/3546	60	60	60	0	0	0	0	0	0	0	60	0
transcript_HQ_OA1_4MF_transcript14036/f2p0/3254	60	60	0	0	0	0	0	0	0	0	60	0
transcript_HQ_OA1_4MF_transcript11307/f2p0/4080	60	60	60	0	0	0	0	0	0	0	60	0
transcript_HQ_OA1_4MF_transcript14037/f2p0/3346	60	60	60	0	0	0	0	0	0	0	60	0
transcript_HQ_OA1_4MF_transcript14038/f2p0/3395	60	60	60	0	0	0	0	0	0	0	60	0
transcript_HQ_OA1_4MF_transcript11309/f2p0/3938	60	60	60	0	0	0	0	0	0	0	60	0
transcript_HQ_OA1_4MF_transcript10301/f2p0/4742	0	0	0	60	0	0	0	0	0	0	0	60
transcript_HQ_OA1_4MF_transcript10302/f11p0/4739	60	60	60	0	0	0	0	0	0	0	60	0
transcript_HQ_OA1_4MF_transcript10303/f9p0/4663	60	60	60	0	0	0	0	0	0	0	60	0
transcript_HQ_OA1_4MF_transcript11310/f5p0/4072	60	60	60	0	0	0	0	0	0	0	60	0
transcript_HQ_OA1_4MF_transcript14042/f6p0/3274	60	60	60	0	0	0	0	0	0	0	60	0
transcript_HQ_OA1_4MF_transcript14955/f2p0/3220	60	60	60	0	0	0	0	0	0	0	60	0
transcript_HQ_OA1_4MF_transcript14044/f4p0/3357	60	60	60	0	0	0	0	0	0	0	60	0
transcript_HQ_OA1_4MF_transcript13138/f9p0/3041	0	60	60	0	0	0	0	0	0	0	60	0
transcript_HQ_OA1_4MF_transcript14956/f14p0/3166	60	60	60	0	0	0	0	0	0	0	60	0
transcript_HQ_OA1_4MF_transcript13139/f3p0/3478	60	60	60	0	0	0	0	0	0	0	60	0
transcript_HQ_OA1_4MF_transcript14957/f2p0/3207	60	60	60	0	0	0	0	0	0	0	60	0
transcript_HQ_OA1_4MF_transcript11313/f2p0/4087	23	60	29	0	0	0	0	0	0	0	60	0
transcript_HQ_OA1_4MF_transcript14046/f2p0/3361	60	60	60	0	0	0	0	0	0	0	60	0
transcript_HQ_OA1_4MF_transcript10306/f2p0/4748	60	60	60	0	0	0	0	0	0	0	60	0
transcript_HQ_OA1_4MF_transcript14958/f51p0/3175	60	60	60	0	0	0	0	0	0	0	60	0
transcript_HQ_OA1_4MF_transcript11314/f10p0/4023	60	60	60	0	0	0	0	0	0	0	60	0
transcript_HQ_OA1_4MF_transcript14959/f33p0/3027	60	60	60	0	0	0	0	0	0	0	60	0
transcript_HQ_OA1_4MF_transcript14048/f3p0/3301	60	60	60	0	0	0	0	0	0	0	60	0
transcript_HQ_OA1_4MF_transcript10307/f2p0/4748	0	60	42	0	0	0	0	0	0	0	60	0
transcript_HQ_OA1_4MF_transcript1217/f2p0/7208	0	0	60	0	0	0	0	0	0	0	60	0
transcript_HQ_OA1_4MF_transcript11316/f2p0/4094	60	60	60	0	0	0	0	0	0	0	60	0
transcript_HQ_OA1_4MF_transcript12170/f2p0/3780	60	60	60	0	0	0	0	0	0	0	60	0
transcript_HQ_OA1_4MF_transcript10308/f2p0/4758	55	45	60	0	0	0	0	0	0	0	60	0
transcript_HQ_OA1_4MF_transcript13141/f4p0/3521	60	60	60	0	0	0	0	0	0	0	60	0
transcript_HQ_OA1_4MF_transcript11317/f10p0/4070	60	60	60	0	0	0	0	0	0	0	60	0
transcript_HQ_OA1_4MF_transcript1405/f3p0/7076	60	0	60	0	0	0	0	0	0	0	60	0
transcript_HQ_OA1_4MF_transcript14961/f47p0/3086	60	60	60	0	0	0	0	0	0	0	60	0
transcript_HQ_OA1_4MF_transcript11318/f2p0/4067	60	60	60	0	0	0	0	0	0	0	60	0
transcript_HQ_OA1_4MF_transcript12172/f2p0/3765	0	1	0	0	0	0	0	0	0	0	0	0
transcript_HQ_OA1_4MF_transcript10309/f2p0/4747	0	0	0	0	0	0	0	0	0	0	0	0
transcript_HQ_OA1_4MF_transcript13143/f2p0/3496	60	0	60	0	0	0	0	0	0	0	60	0
transcript_HQ_OA1_4MF_transcript14051/f2p0/3359	60	60	60	0	0	0	0	0	0	0	60	0
transcript_HQ_OA1_4MF_transcript11319/f3p0/3978	60	60	60	0	0	0	0	0	0	0	60	0
transcript_HQ_OA1_4MF_transcript1031/f2p0/7346	60	60	60	0	0	0	0	0	0	0	60	0
transcript_HQ_OA1_4MF_transcript14964/f4p0/3181	60	0	60	0	0	0	0	0	0	0	60	0
transcript_HQ_OA1_4MF_transcript14053/f5p0/3386	60	60	60	0	0	0	0	0	0	0	60	0
transcript_HQ_OA1_4MF_transcript12175/f2p0/3770	60	60	60	0	0	0	0	0	0	0	60	0
transcript_HQ_OA1_4MF_transcript14966/f8p0/3206	60	60	60	0	0	0	0	0	0	0	60	0
transcript_HQ_OA1_4MF_transcript11320/f7p0/4044	60	60	60	0	0	0	0	0	0	0	60	0
transcript_HQ_OA1_4MF_transcript10310/f2p0/4758	60	60	60	0	0	0	0	0	0	0	60	0
transcript_HQ_OA1_4MF_transcript14054/f20p0/3170	0	60	60	0	0	0	0	0	0	0	60	0
transcript_HQ_OA1_4MF_transcript11321/f13p0/3764	60	0	0	0	0	0	0	0	0	0	60	0
transcript_HQ_OA1_4MF_transcript10311/f2p0/4753	60	60	60	0	0	0	0	0	0	0	60	0
transcript_HQ_OA1_4MF_transcript12177/f2p0/3816	60	60	60	0	0	0	0	0	0	0	60	0
transcript_HQ_OA1_4MF_transcript11322/f8p0/4066	60	60	60	0	0	0	0	0	0	0	60	0
transcript_HQ_OA1_4MF_transcript14056/f6p0/3347	60	60	60	0	0	0	0	0	0	0	60	0
transcript_HQ_OA1_4MF_transcript14968/f3p0/3240	60	60	60	0	0	0	0	0	0	0	60	0
transcript_HQ_OA1_4MF_transcript13146/f4p0/3526	60	60	60	0	0	0	0	0	0	0	60	0
transcript_HQ_OA1_4MF_transcript12178/f2p0/3774	60	1	0	0	0	0	0	0	0	0	60	0
transcript_HQ_OA1_4MF_transcript14057/f3p0/3317	60	60	60	0	0	0	0	0	0	0	60	0
transcript_HQ_OA1_4MF_transcript14058/f8p0/3358	60	60	60	0	0	0	0	0	0	0	60	0
transcript_HQ_OA1_4MF_transcript13148/f3p0/3528	60	60	60	0	0	0	0	0	0	0	60	0
transcript_HQ_OA1_4MF_transcript14059/f14p0/3353	60	60	60	0	0	0	0	0	0	0	60	0
transcript_HQ_OA1_4MF_transcript12179/f9p0/3727	60	60	60	0	0	0	0	0	0	0	60	0
transcript_HQ_OA1_4MF_transcript10314/f2p0/4635	0	60	0	0	0	0	0	0	0	0	60	0
transcript_HQ_OA1_4MF_transcript13149/f4p0/3509	60	60	60	0	0	0	0	0	0	0	60	0
transcript_HQ_OA1_4MF_transcript14970/f9p0/3200	60	60	60	0	0	0	0	0	0	0	60	0
transcript_HQ_OA1_4MF_transcript1218/f3p0/7208	60	60	60	0	0	0	0	0	0	0	60	0
transcript_HQ_OA1_4MF_transcript1315/f2p0/7190	0	0	0	0	0	0	0	0	0	0	0	0
transcript_HQ_OA1_4MF_transcript11327/f2p0/4080	60	60	60	0	0	0	0	0	0	0	60	0
transcript_HQ_OA1_4MF_transcript12180/f3p0/3791	60	60	60	0	0	0	0	0	0	0	60	0
transcript_HQ_OA1_4MF_transcript13150/f3p0/3524	60	60	60	0	0	0	0	0	0	0	60	0
transcript_HQ_OA1_4MF_transcript14972/f8p0/3214	60	60	60	0	0	0	0	0	0	0	60	0
transcript_HQ_OA1_4MF_transcript14061/f7p0/3325	60	60	60	0	0	0	0	0	0	0	60	0
transcript_HQ_OA1_4MF_transcript12181/f2p0/3766	60	60	60	0	0	0	0	0	0	0	60	0
transcript_HQ_OA1_4MF_transcript14973/f4p0/3205	60	60	60	0	0	0	0	0	0	0	60	0
transcript_HQ_OA1_4MF_transcript13151/f20p0/3513	60	60	60	0	0	0	0	0	0	0	60	0
transcript_HQ_OA1_4MF_transcript11329/f2p0/4070	60	60	60	0	0	0	0	0	0	0	60	0
transcript_HQ_OA1_4MF_transcript14062/f2p0/3397	60	60	60	0	0	0	0	0	0	0	60	0
transcript_HQ_OA1_4MF_transcript12182/f2p0/3761	0	60	60	0	0	0	0	0	0	0	60	0
transcript_HQ_OA1_4MF_transcript14063/f25p0/3022	0	60	60	0	0	0	0	0	0	0	60	0
transcript_HQ_OA1_4MF_transcript13153/f2p0/3555	60	60	60	0	0	0	0	0	0	0	60	0
transcript_HQ_OA1_4MF_transcript12183/f3p0/3766	60	0	60	0	0	0	0	0	0	0	60	0
transcript_HQ_OA1_4MF_transcript14064/f7p0/3363	0	0	0	0	0	0	0	0	0	0	0	0
transcript_HQ_OA1_4MF_transcript1133/f10p0/7277	60	60	60	0	0	0	0	0	0	0	60	0
transcript_HQ_OA1_4MF_transcript12184/f2p0/3776	60	60	60	0	0	0	0	0	0	0	60	0
transcript_HQ_OA1_4MF_transcript13155/f2p0/3292	0	60	60	0	0	0	0	0	0	0	60	0
transcript_HQ_OA1_4MF_transcript10317/f2p0/4747	60	22	60	0	0	0	0	0	0	0	60	0
transcript_HQ_OA1_4MF_transcript12185/f4p0/3763	60	60	60	0	0	0	0	0	0	0	60	0
transcript_HQ_OA1_4MF_transcript13156/f37p0/3396	60	60	60	0	0	0	0	0	0	0	60	0
transcript_HQ_OA1_4MF_transcript11331/f2p0/4050	60	60	60	0	0	0	0	0	0	0	60	0
transcript_HQ_OA1_4MF_transcript10318/f11p0/4689	60	60	60	0	0	0	0	0	0	0	60	0
transcript_HQ_OA1_4MF_transcript14977/f4p0/3184	60	60	60	0	0	0	0	0	0	0	60	0
transcript_HQ_OA1_4MF_transcript12186/f4p0/3786	60	60	60	0	0	0	0	0	0	0	60	0
transcript_HQ_OA1_4MF_transcript13157/f2p0/3518	60	60	60	0	0	0	0	0	0	0	60	0
transcript_HQ_OA1_4MF_transcript13158/f15p0/3240	60	60	60	0	0	0	0	0	0	0	60	0
transcript_HQ_OA1_4MF_transcript14069/f2p0/3379	60	60	60	0	0	0	0	0	0	0	60	0
transcript_HQ_OA1_4MF_transcript12188/f2p0/3772	60	60	60	0	0	0	0	0	0	0	60	0
transcript_HQ_OA1_4MF_transcript1032/f3p0/7300	60	60	60	0	0	0	0	0	0	0	60	0
transcript_HQ_OA1_4MF_transcript11334/f7p0/4035	60	60	60	0	0	0	0	0	0	0	60	0
transcript_HQ_OA1_4MF_transcript1498/f4p0/6952	60	60	60	0	0	0	0	0	0	0	60	0
transcript_HQ_OA1_4MF_transcript12189/f2p0/3900	60	60	60	0	0	0	0	0	0	0	60	0
transcript_HQ_OA1_4MF_transcript11335/f2p0/4072	60	60	60	0	0	0	0	0	0	0	60	0
transcript_HQ_OA1_4MF_transcript10320/f12p0/4691	60	60	60	0	0	0	0	0	0	0	60	0
transcript_HQ_OA1_4MF_transcript10321/f2p0/4761	60	60	60	0	0	0	0	0	0	0	60	0
transcript_HQ_OA1_4MF_transcript11337/f2p0/4059	60	60	0	0	0	0	0	0	0	0	60	0
transcript_HQ_OA1_4MF_transcript10323/f3p0/4730	60	60	60	0	0	0	0	0	0	0	60	0
transcript_HQ_OA1_4MF_transcript14983/f2p0/3218	60	0	60	0	0	0	0	0	0	0	60	0
transcript_HQ_OA1_4MF_transcript11338/f4p0/4041	0	60	0	0	0	0	0	0	0	0	60	0
transcript_HQ_OA1_4MF_transcript13163/f2p0/3525	60	60	60	0	0	0	0	0	0	0	60	0
transcript_HQ_OA1_4MF_transcript11339/f2p0/4060	60	60	60	0	0	0	0	0	0	0	60	0
transcript_HQ_OA1_4MF_transcript14073/f3p0/3291	60	60	60	0	0	0	0	0	0	0	60	0
transcript_HQ_OA1_4MF_transcript14985/f3p0/3180	60	60	60	0	0	0	0	0	0	0	60	0
transcript_HQ_OA1_4MF_transcript12191/f4p0/3776	60	60	60	0	0	0	0	0	0	0	60	0
transcript_HQ_OA1_4MF_transcript12192/f2p0/3733	60	60	60	0	0	0	0	0	0	0	60	0
transcript_HQ_OA1_4MF_transcript13165/f9p0/3495	60	60	60	0	0	0	0	0	0	0	60	0
transcript_HQ_OA1_4MF_transcript14075/f2p0/3295	60	60	60	0	0	0	0	0	0	0	60	0
transcript_HQ_OA1_4MF_transcript14986/f3p0/3207	0	60	60	0	0	0	0	0	0	0	60	0
transcript_HQ_OA1_4MF_transcript13166/f2p0/3521	60	60	60	0	0	0	0	0	0	0	60	0
transcript_HQ_OA1_4MF_transcript14076/f4p0/3335	60	60	60	0	0	0	0	0	0	0	60	0
transcript_HQ_OA1_4MF_transcript14987/f6p0/3206	60	60	60	0	0	0	0	0	0	0	60	0
transcript_HQ_OA1_4MF_transcript12193/f7p0/3775	60	60	60	0	0	0	0	0	0	0	60	0
transcript_HQ_OA1_4MF_transcript10325/f2p0/4729	60	60	60	0	0	0	0	0	0	0	60	0
transcript_HQ_OA1_4MF_transcript14077/f3p0/3347	0	0	0	0	0	0	0	0	0	0	0	0
transcript_HQ_OA1_4MF_transcript14988/f8p0/3204	60	60	60	0	0	0	0	0	0	0	60	0
transcript_HQ_OA1_4MF_transcript12194/f50p0/3520	60	60	60	0	0	0	0	0	0	0	60	0
transcript_HQ_OA1_4MF_transcript14078/f14p0/3351	60	60	60	0	0	0	0	0	0	0	60	0
transcript_HQ_OA1_4MF_transcript10326/f2p0/4751	60	60	60	0	0	0	0	0	0	0	60	0
transcript_HQ_OA1_4MF_transcript13168/f2p0/3545	60	60	60	0	0	0	0	0	0	0	60	0
transcript_HQ_OA1_4MF_transcript11342/f2p0/4064	60	60	60	0	0	0	0	0	0	0	60	0
transcript_HQ_OA1_4MF_transcript1499/f3p0/7034	60	60	60	0	0	0	0	0	0	0	60	0
transcript_HQ_OA1_4MF_transcript10328/f12p0/4701	60	60	60	0	0	0	0	0	0	0	60	0
transcript_HQ_OA1_4MF_transcript14991/f20p0/3145	60	60	60	0	0	0	0	0	0	0	60	0
transcript_HQ_OA1_4MF_transcript14080/f6p0/3347	60	60	60	0	0	0	0	0	0	0	60	0
transcript_HQ_OA1_4MF_transcript14992/f2p0/2969	60	60	60	0	0	0	0	0	0	0	60	0
transcript_HQ_OA1_4MF_transcript10329/f3p0/4723	60	60	60	0	0	0	0	0	0	0	60	0
transcript_HQ_OA1_4MF_transcript13170/f7p0/3514	60	60	60	0	0	0	0	0	0	0	60	0
transcript_HQ_OA1_4MF_transcript11345/f5p0/4054	60	0	60	0	0	0	0	0	0	0	60	0
transcript_HQ_OA1_4MF_transcript14993/f20p0/3032	60	60	60	0	0	0	0	0	0	0	60	0
transcript_HQ_OA1_4MF_transcript14081/f2p0/3353	60	60	60	0	0	0	0	0	0	0	60	0
transcript_HQ_OA1_4MF_transcript14994/f4p0/3212	60	60	60	0	0	0	0	0	0	0	60	0
transcript_HQ_OA1_4MF_transcript14082/f12p0/3293	60	60	13	0	0	0	0	0	0	0	60	0
transcript_HQ_OA1_4MF_transcript11346/f12p0/3841	60	60	60	0	0	0	0	0	0	0	60	0
transcript_HQ_OA1_4MF_transcript14083/f2p0/3346	60	0	60	0	0	0	0	0	0	0	60	0
transcript_HQ_OA1_4MF_transcript13172/f2p0/3565	60	60	60	0	0	0	0	0	0	0	60	0
transcript_HQ_OA1_4MF_transcript122/f2p0/8901	60	60	60	0	0	0	0	0	0	0	60	0
transcript_HQ_OA1_4MF_transcript14084/f9p0/3343	60	60	60	0	0	0	0	0	0	0	60	0
transcript_HQ_OA1_4MF_transcript10331/f4p0/4709	60	0	0	0	0	0	0	0	0	0	60	0
transcript_HQ_OA1_4MF_transcript14998/f14p0/3172	60	60	60	0	0	0	0	0	0	0	60	0
transcript_HQ_OA1_4MF_transcript14085/f5p0/3367	60	60	60	0	0	0	0	0	0	0	60	0
transcript_HQ_OA1_4MF_transcript11349/f2p0/4055	60	60	60	0	0	0	0	0	0	0	60	0
transcript_HQ_OA1_4MF_transcript10332/f2p0/4754	60	60	60	0	0	0	0	0	0	0	60	0
transcript_HQ_OA1_4MF_transcript14087/f3p0/3339	60	60	60	0	0	0	0	0	0	0	60	0
transcript_HQ_OA1_4MF_transcript12200/f3p0/3763	60	60	60	0	0	0	0	0	0	0	60	0
transcript_HQ_OA1_4MF_transcript10333/f3p0/4721	60	60	60	0	0	0	0	0	0	0	60	0
transcript_HQ_OA1_4MF_transcript15/f2p0/9923	60	60	0	0	0	0	0	0	0	0	60	0
transcript_HQ_OA1_4MF_transcript11350/f3p0/4053	60	60	60	0	0	0	0	0	0	0	60	0
transcript_HQ_OA1_4MF_transcript12201/f3p0/3766	60	60	60	0	0	0	0	0	0	0	60	0
transcript_HQ_OA1_4MF_transcript14088/f2p0/3353	0	7	0	0	0	0	0	0	0	0	0	0
transcript_HQ_OA1_4MF_transcript12202/f6p0/3704	60	60	60	0	0	0	0	0	0	0	60	0
transcript_HQ_OA1_4MF_transcript14089/f3p0/3342	60	60	60	0	0	0	0	0	0	0	60	0
transcript_HQ_OA1_4MF_transcript11351/f12p0/4056	60	60	60	0	0	0	0	0	0	0	60	0
transcript_HQ_OA1_4MF_transcript12204/f2p0/3762	60	60	60	0	0	0	0	0	0	0	60	0
transcript_HQ_OA1_4MF_transcript10334/f2p0/4712	60	0	23	0	0	0	0	0	0	0	60	0
transcript_HQ_OA1_4MF_transcript12205/f3p0/3773	60	60	60	0	0	0	0	0	0	0	60	0
transcript_HQ_OA1_4MF_transcript13174/f3p0/3524	60	60	60	0	0	0	0	0	0	0	60	0
transcript_HQ_OA1_4MF_transcript11354/f2p0/4033	60	60	60	0	0	0	0	0	0	0	60	0
transcript_HQ_OA1_4MF_transcript14091/f3p0/3353	60	60	60	0	0	0	0	0	0	0	60	0
transcript_HQ_OA1_4MF_transcript15000/f5p0/3198	60	60	60	0	0	0	0	0	0	0	60	0
transcript_HQ_OA1_4MF_transcript13175/f29p0/3473	60	55	60	0	0	0	0	0	0	0	60	0
transcript_HQ_OA1_4MF_transcript14092/f4p0/3148	60	60	60	0	0	0	0	0	0	0	60	0
transcript_HQ_OA1_4MF_transcript15001/f29p0/2934	60	60	60	0	0	0	0	0	0	0	60	0
transcript_HQ_OA1_4MF_transcript12207/f28p0/3744	60	60	60	0	0	0	0	0	0	0	60	0
transcript_HQ_OA1_4MF_transcript11356/f28p0/3801	60	60	60	0	0	0	0	0	0	0	60	0
transcript_HQ_OA1_4MF_transcript10337/f3p0/4711	60	0	0	0	0	0	0	0	0	0	60	0
transcript_HQ_OA1_4MF_transcript15003/f5p0/3194	60	60	60	0	0	0	0	0	0	0	60	0
transcript_HQ_OA1_4MF_transcript12208/f38p0/3731	60	60	60	0	0	0	0	0	0	0	60	0
transcript_HQ_OA1_4MF_transcript11357/f2p0/4068	60	60	60	0	0	0	0	0	0	0	60	0
transcript_HQ_OA1_4MF_transcript14095/f3p0/3348	60	60	60	0	0	0	0	0	0	0	60	0
transcript_HQ_OA1_4MF_transcript13178/f29p0/3480	60	60	60	0	0	0	0	0	0	0	60	0
transcript_HQ_OA1_4MF_transcript15004/f4p0/3208	60	60	60	0	0	0	0	0	0	0	60	0
transcript_HQ_OA1_4MF_transcript12209/f2p0/3755	60	60	60	0	0	0	0	0	0	0	60	0
transcript_HQ_OA1_4MF_transcript11358/f6p0/4064	60	60	60	0	0	0	0	0	0	0	60	0
transcript_HQ_OA1_4MF_transcript14096/f11p0/3353	60	60	60	0	0	0	0	0	0	0	60	0
transcript_HQ_OA1_4MF_transcript13179/f2p0/3483	60	60	60	0	0	0	0	0	0	0	60	0
transcript_HQ_OA1_4MF_transcript15005/f5p0/3158	60	60	60	0	0	0	0	0	0	0	60	0
transcript_HQ_OA1_4MF_transcript14097/f8p0/3345	60	0	60	0	0	0	0	0	0	0	60	0
transcript_HQ_OA1_4MF_transcript11359/f3p0/4070	60	60	0	0	0	0	0	0	0	0	60	0
transcript_HQ_OA1_4MF_transcript1318/f4p0/7115	60	60	60	0	0	0	0	0	0	0	60	0
transcript_HQ_OA1_4MF_transcript12210/f2p0/3777	60	60	60	0	0	0	0	0	0	0	60	0
transcript_HQ_OA1_4MF_transcript15008/f4p0/3214	0	60	60	0	0	0	0	0	0	0	60	0
transcript_HQ_OA1_4MF_transcript11360/f2p0/4053	60	60	60	0	0	0	0	0	0	0	60	0
transcript_HQ_OA1_4MF_transcript12211/f2p0/3776	60	60	60	0	0	0	0	0	0	0	60	0
transcript_HQ_OA1_4MF_transcript12212/f9p0/3751	60	60	60	0	0	0	0	0	0	0	60	0
transcript_HQ_OA1_4MF_transcript10341/f3p0/4718	60	60	60	0	0	0	0	0	0	0	60	0
transcript_HQ_OA1_4MF_transcript141/f2p0/8908	60	60	60	0	0	0	0	0	0	0	60	0
transcript_HQ_OA1_4MF_transcript11362/f4p0/3922	60	60	60	0	0	0	0	0	0	0	60	0
transcript_HQ_OA1_4MF_transcript12213/f2p0/3771	60	60	60	0	0	0	0	0	0	0	60	0
transcript_HQ_OA1_4MF_transcript10342/f2p0/4647	60	60	60	0	0	0	0	0	0	0	60	0
transcript_HQ_OA1_4MF_transcript11363/f2p0/3963	60	60	60	0	0	0	0	0	0	0	60	0
transcript_HQ_OA1_4MF_transcript12214/f4p0/3597	60	60	60	0	0	0	0	0	0	0	60	0
transcript_HQ_OA1_4MF_transcript15011/f5p0/3183	60	60	60	0	0	0	0	0	0	0	60	0
transcript_HQ_OA1_4MF_transcript13183/f21p0/3418	60	60	60	0	0	0	0	0	0	0	60	0
transcript_HQ_OA1_4MF_transcript15012/f2p0/3190	60	60	60	0	0	0	0	0	0	0	60	0
transcript_HQ_OA1_4MF_transcript10344/f3p0/4705	60	60	60	0	0	0	0	0	0	0	60	0
transcript_HQ_OA1_4MF_transcript11365/f34p0/3902	60	60	60	0	0	0	0	0	0	0	60	0
transcript_HQ_OA1_4MF_transcript12216/f3p0/3765	60	60	60	0	0	0	0	0	0	0	60	0
transcript_HQ_OA1_4MF_transcript13184/f6p0/3524	60	60	60	0	0	0	0	0	0	0	60	0
transcript_HQ_OA1_4MF_transcript15013/f5p0/3188	60	60	60	0	0	0	0	0	0	0	60	0
transcript_HQ_OA1_4MF_transcript10345/f15p0/4595	60	60	60	0	0	0	0	0	0	0	60	0
transcript_HQ_OA1_4MF_transcript15014/f5p0/3125	60	60	60	0	0	0	0	0	0	0	60	0
transcript_HQ_OA1_4MF_transcript13185/f3p0/3519	60	60	60	0	0	0	0	0	0	0	60	0
transcript_HQ_OA1_4MF_transcript12217/f4p0/3758	0	0	0	0	0	0	0	0	0	0	0	0
transcript_HQ_OA1_4MF_transcript13186/f4p0/3529	60	60	60	0	0	0	0	0	0	0	60	0
transcript_HQ_OA1_4MF_transcript12218/f3p0/3758	60	60	60	0	0	0	0	0	0	0	60	0
transcript_HQ_OA1_4MF_transcript15016/f7p0/3192	60	60	60	0	0	0	0	0	0	0	60	0
transcript_HQ_OA1_4MF_transcript10347/f2p0/4701	60	60	60	0	0	0	0	0	0	0	60	0
transcript_HQ_OA1_4MF_transcript15017/f2p0/3210	60	0	60	0	0	0	0	0	0	0	60	0
transcript_HQ_OA1_4MF_transcript10348/f2p0/4690	60	60	60	0	0	0	0	0	0	0	60	0
transcript_HQ_OA1_4MF_transcript11367/f2p0/4052	60	60	60	0	0	0	0	0	0	0	60	0
transcript_HQ_OA1_4MF_transcript1222/f8p0/7152	60	60	60	0	0	0	0	0	0	0	60	0
transcript_HQ_OA1_4MF_transcript11368/f2p0/4065	2	0	0	0	0	0	0	0	0	0	0	0
transcript_HQ_OA1_4MF_transcript12220/f2p0/3741	60	60	60	0	0	0	0	0	0	0	60	0
transcript_HQ_OA1_4MF_transcript11369/f12p0/4053	60	60	60	0	0	0	0	0	0	0	60	0
transcript_HQ_OA1_4MF_transcript11370/f3p0/4056	60	60	60	0	0	0	0	0	0	0	60	0
transcript_HQ_OA1_4MF_transcript15020/f2p0/3201	0	60	0	0	0	0	0	0	0	0	60	0
transcript_HQ_OA1_4MF_transcript12222/f2p0/3790	60	60	60	0	0	0	0	0	0	0	60	0
transcript_HQ_OA1_4MF_transcript11371/f26p0/3832	60	60	60	0	0	0	0	0	0	0	60	0
transcript_HQ_OA1_4MF_transcript15021/f5p0/3218	60	60	38	0	0	0	0	0	0	0	60	0
transcript_HQ_OA1_4MF_transcript11372/f2p0/4047	60	60	0	0	0	0	0	0	0	0	60	0
transcript_HQ_OA1_4MF_transcript15022/f6p0/2995	60	60	60	0	0	0	0	0	0	0	60	0
transcript_HQ_OA1_4MF_transcript14100/f3p0/3343	60	60	60	0	0	0	0	0	0	0	60	0
transcript_HQ_OA1_4MF_transcript11373/f2p0/4054	60	60	60	0	0	0	0	0	0	0	60	0
transcript_HQ_OA1_4MF_transcript10350/f2p0/4813	60	60	60	0	0	0	0	0	0	0	60	0
transcript_HQ_OA1_4MF_transcript12223/f6p0/3753	60	60	60	0	0	0	0	0	0	0	60	0
transcript_HQ_OA1_4MF_transcript14102/f26p0/3322	60	60	60	0	0	0	0	0	0	0	60	0
transcript_HQ_OA1_4MF_transcript11374/f12p0/3984	60	60	60	0	0	0	0	0	0	0	60	0
transcript_HQ_OA1_4MF_transcript10351/f5p0/4685	60	60	60	0	0	0	0	0	0	0	60	0
transcript_HQ_OA1_4MF_transcript14103/f2p0/3345	60	60	60	0	0	0	0	0	0	0	60	0
transcript_HQ_OA1_4MF_transcript15024/f3p0/3206	60	60	60	0	0	0	0	0	0	0	60	0
transcript_HQ_OA1_4MF_transcript11375/f36p0/3762	60	60	60	0	0	0	0	0	0	0	60	0
transcript_HQ_OA1_4MF_transcript12225/f2p0/3746	60	60	60	0	0	0	0	0	0	0	60	0
transcript_HQ_OA1_4MF_transcript14104/f2p0/3349	60	60	60	0	0	0	0	0	0	0	60	0
transcript_HQ_OA1_4MF_transcript12226/f15p0/3750	60	60	60	0	0	0	0	0	0	0	60	0
transcript_HQ_OA1_4MF_transcript15026/f4p0/3203	60	60	60	0	0	0	0	0	0	0	60	0
transcript_HQ_OA1_4MF_transcript11377/f10p0/4043	60	60	60	0	0	0	0	0	0	0	60	0
transcript_HQ_OA1_4MF_transcript14106/f2p0/3356	60	60	60	0	0	0	0	0	0	0	60	0
transcript_HQ_OA1_4MF_transcript15027/f24p0/3189	60	60	60	0	0	0	0	0	0	0	60	0
transcript_HQ_OA1_4MF_transcript12227/f5p0/3748	60	47	60	0	0	0	0	0	0	0	60	0
transcript_HQ_OA1_4MF_transcript11378/f2p0/4053	60	60	60	0	0	0	0	0	0	0	60	0
transcript_HQ_OA1_4MF_transcript14107/f2p0/3334	0	0	60	0	0	0	0	0	0	0	60	0
transcript_HQ_OA1_4MF_transcript12228/f23p0/3725	60	60	60	0	0	0	0	0	0	0	60	0
transcript_HQ_OA1_4MF_transcript10355/f3p0/4630	60	60	60	0	0	0	0	0	0	0	60	0
transcript_HQ_OA1_4MF_transcript11379/f4p0/4050	60	60	60	0	0	0	0	0	0	0	60	0
transcript_HQ_OA1_4MF_transcript10356/f3p0/4694	60	60	60	0	0	0	0	0	0	0	60	0
transcript_HQ_OA1_4MF_transcript1503/f2p0/7022	60	38	60	0	0	0	0	0	0	0	60	0
transcript_HQ_OA1_4MF_transcript10357/f4p0/4686	0	60	60	0	0	0	0	0	0	0	60	0
transcript_HQ_OA1_4MF_transcript1223/f2p0/7216	60	59	52	0	0	0	0	0	0	0	60	0
transcript_HQ_OA1_4MF_transcript10358/f4p0/4671	60	0	0	0	0	0	0	0	0	0	60	0
transcript_HQ_OA1_4MF_transcript12230/f2p0/3762	60	60	60	0	0	0	0	0	0	0	60	0
transcript_HQ_OA1_4MF_transcript15032/f2p0/3194	60	60	14	0	0	0	0	0	0	0	60	0
transcript_HQ_OA1_4MF_transcript14111/f323p0/3041	60	60	60	0	0	0	0	0	0	0	60	0
transcript_HQ_OA1_4MF_transcript12231/f2p0/3746	60	60	60	0	0	0	0	0	0	0	60	0
transcript_HQ_OA1_4MF_transcript15033/f3p0/3698	0	0	0	0	0	0	0	0	0	0	0	0
transcript_HQ_OA1_4MF_transcript1036/f9p0/7285	0	0	60	0	0	0	0	0	0	0	60	0
transcript_HQ_OA1_4MF_transcript13190/f4p0/3540	60	60	60	0	0	0	0	0	0	0	60	0
transcript_HQ_OA1_4MF_transcript10360/f3p0/4696	60	60	60	0	0	0	0	0	0	0	60	0
transcript_HQ_OA1_4MF_transcript15035/f4p0/3188	60	60	60	0	0	0	0	0	0	0	60	0
transcript_HQ_OA1_4MF_transcript14116/f3p0/3358	60	60	60	0	0	0	0	0	0	0	60	0
transcript_HQ_OA1_4MF_transcript12234/f7p0/3764	60	60	60	0	0	0	0	0	0	0	60	0
transcript_HQ_OA1_4MF_transcript10361/f2p0/4639	60	60	60	0	0	0	0	0	0	0	60	0
transcript_HQ_OA1_4MF_transcript10362/f2p0/4405	34	24	11	0	0	0	0	0	0	0	34	0
transcript_HQ_OA1_4MF_transcript12236/f7p0/3697	60	60	60	0	0	0	0	0	0	0	60	0
transcript_HQ_OA1_4MF_transcript15036/f2p0/3161	0	0	0	0	0	0	0	0	0	0	0	0
transcript_HQ_OA1_4MF_transcript14118/f11p0/3344	60	60	60	0	0	0	0	0	0	0	60	0
transcript_HQ_OA1_4MF_transcript10363/f4p0/4665	60	60	60	0	0	0	0	0	0	0	60	0
transcript_HQ_OA1_4MF_transcript13194/f20p0/3347	60	60	60	0	0	0	0	0	0	0	60	0
transcript_HQ_OA1_4MF_transcript12237/f4p0/3750	60	60	60	0	0	0	0	0	0	0	60	0
transcript_HQ_OA1_4MF_transcript14119/f4p0/3262	60	0	60	0	0	0	0	0	0	0	60	0
transcript_HQ_OA1_4MF_transcript13195/f3p0/3536	60	60	60	0	0	0	0	0	0	0	60	0
transcript_HQ_OA1_4MF_transcript12238/f3p0/3755	60	60	60	0	0	0	0	0	0	0	60	0
transcript_HQ_OA1_4MF_transcript10364/f2p0/4671	60	60	60	0	0	0	0	0	0	0	60	0
transcript_HQ_OA1_4MF_transcript13196/f4p0/3506	60	60	60	0	0	0	0	0	0	0	60	0
transcript_HQ_OA1_4MF_transcript12239/f10p0/3442	60	60	60	0	0	0	0	0	0	0	60	0
transcript_HQ_OA1_4MF_transcript10365/f9p0/4670	60	60	60	0	0	0	0	0	0	0	60	0
transcript_HQ_OA1_4MF_transcript14120/f2p0/3318	60	0	0	0	0	0	0	0	0	0	60	0
transcript_HQ_OA1_4MF_transcript1504/f2p0/7040	60	60	60	0	0	0	0	0	0	0	60	0
transcript_HQ_OA1_4MF_transcript13198/f5p0/3519	60	60	60	0	0	0	0	0	0	0	60	0
transcript_HQ_OA1_4MF_transcript14121/f2p0/3353	60	60	60	0	0	0	0	0	0	0	60	0
transcript_HQ_OA1_4MF_transcript15040/f10p0/3221	60	60	60	0	0	0	0	0	0	0	60	0
transcript_HQ_OA1_4MF_transcript10367/f26p0/4659	60	60	60	0	0	0	0	0	0	0	60	0
transcript_HQ_OA1_4MF_transcript14122/f8p0/3311	60	60	60	0	0	0	0	0	0	0	60	0
transcript_HQ_OA1_4MF_transcript13199/f2p0/3525	60	0	60	0	0	0	0	0	0	0	60	0
transcript_HQ_OA1_4MF_transcript15041/f2p0/3200	60	0	43	0	0	0	0	0	0	0	60	0
transcript_HQ_OA1_4MF_transcript12240/f9p0/3586	60	60	60	0	0	0	0	0	0	0	60	0
transcript_HQ_OA1_4MF_transcript15042/f6p0/3209	60	60	60	0	0	0	0	0	0	0	60	0
transcript_HQ_OA1_4MF_transcript12241/f8p0/3662	60	60	0	0	0	0	0	0	0	0	60	0
transcript_HQ_OA1_4MF_transcript14123/f119p0/2996	60	60	60	0	0	0	0	0	0	0	60	0
transcript_HQ_OA1_4MF_transcript10368/f22p0/4612	60	60	60	0	0	0	0	0	0	0	60	0
transcript_HQ_OA1_4MF_transcript12242/f3p0/3730	60	60	0	0	0	0	0	0	0	0	60	0
transcript_HQ_OA1_4MF_transcript132/f2p0/8888	60	60	60	0	0	0	0	0	0	0	60	0
transcript_HQ_OA1_4MF_transcript10369/f2p0/4683	0	60	60	0	0	0	0	0	0	0	60	0
transcript_HQ_OA1_4MF_transcript14125/f3p0/3313	60	60	60	0	0	0	0	0	0	0	60	0
transcript_HQ_OA1_4MF_transcript15045/f4p0/3192	60	60	60	0	0	0	0	0	0	0	60	0
transcript_HQ_OA1_4MF_transcript12243/f16p0/3670	60	60	60	0	0	0	0	0	0	0	60	0
transcript_HQ_OA1_4MF_transcript1037/f2p0/7293	60	60	60	0	0	0	0	0	0	0	60	0
transcript_HQ_OA1_4MF_transcript12244/f2p0/3746	60	60	60	0	0	0	0	0	0	0	60	0
transcript_HQ_OA1_4MF_transcript15047/f2p0/3125	60	0	60	0	0	0	0	0	0	0	60	0
transcript_HQ_OA1_4MF_transcript15048/f3p0/3206	60	60	60	0	0	0	0	0	0	0	60	0
transcript_HQ_OA1_4MF_transcript13200/f2p0/3561	0	0	0	0	0	0	0	0	0	0	0	0
transcript_HQ_OA1_4MF_transcript10370/f6p0/4681	60	60	60	0	0	0	0	0	0	0	60	0
transcript_HQ_OA1_4MF_transcript14129/f3p0/3339	60	60	60	0	0	0	0	0	0	0	60	0
transcript_HQ_OA1_4MF_transcript12245/f2p0/3756	24	15	60	0	0	0	0	0	0	0	60	0
transcript_HQ_OA1_4MF_transcript15049/f2p0/3197	60	60	60	0	0	0	0	0	0	0	60	0
transcript_HQ_OA1_4MF_transcript13201/f3p0/3521	60	60	60	0	0	0	0	0	0	0	60	0
transcript_HQ_OA1_4MF_transcript12246/f2p0/3764	60	0	60	0	0	0	0	0	0	0	60	0
transcript_HQ_OA1_4MF_transcript13202/f4p0/3504	60	60	60	0	0	0	0	0	0	0	60	0
transcript_HQ_OA1_4MF_transcript1413/f2p0/7092	0	60	60	0	0	0	0	0	0	0	60	0
transcript_HQ_OA1_4MF_transcript1505/f2p0/6882	60	60	60	0	0	0	0	0	0	0	60	0
transcript_HQ_OA1_4MF_transcript13204/f2p0/3523	60	60	60	0	0	0	0	0	0	0	60	0
transcript_HQ_OA1_4MF_transcript10373/f4p0/4600	60	60	60	0	0	0	0	0	0	0	60	0
transcript_HQ_OA1_4MF_transcript13205/f4p0/3503	60	60	60	0	0	0	0	0	0	0	60	0
transcript_HQ_OA1_4MF_transcript10374/f3p0/4667	60	60	60	0	0	0	0	0	0	0	60	0
transcript_HQ_OA1_4MF_transcript13206/f5p0/3469	60	60	60	0	0	0	0	0	0	0	60	0
transcript_HQ_OA1_4MF_transcript12249/f10p0/3674	60	60	60	0	0	0	0	0	0	0	60	0
transcript_HQ_OA1_4MF_transcript15051/f33p0/2920	60	60	60	0	0	0	0	0	0	0	60	0
transcript_HQ_OA1_4MF_transcript10375/f2p0/4722	60	60	60	0	0	0	0	0	0	0	60	0
transcript_HQ_OA1_4MF_transcript13207/f2p0/3520	0	60	60	0	0	0	0	0	0	0	60	0
transcript_HQ_OA1_4MF_transcript1225/f6p0/7171	0	49	39	0	0	0	0	0	0	0	49	0
transcript_HQ_OA1_4MF_transcript13208/f48p0/3264	60	60	60	0	0	0	0	0	0	0	60	0
transcript_HQ_OA1_4MF_transcript14131/f3p0/3338	60	60	60	0	0	0	0	0	0	0	60	0
transcript_HQ_OA1_4MF_transcript10377/f3p0/4678	60	60	59	0	0	0	0	0	0	0	60	0
transcript_HQ_OA1_4MF_transcript12250/f12p0/3754	60	60	60	0	0	0	0	0	0	0	60	0
transcript_HQ_OA1_4MF_transcript13209/f17p0/3512	60	60	60	0	0	0	0	0	0	0	60	0
transcript_HQ_OA1_4MF_transcript15054/f3p0/3206	49	11	0	0	0	0	0	0	0	0	49	0
transcript_HQ_OA1_4MF_transcript12251/f2p0/3748	60	60	60	0	0	0	0	0	0	0	60	0
transcript_HQ_OA1_4MF_transcript14133/f6p0/3348	60	60	60	0	0	0	0	0	0	0	60	0
transcript_HQ_OA1_4MF_transcript15055/f5p0/3185	60	60	60	0	0	0	0	0	0	0	60	0
transcript_HQ_OA1_4MF_transcript1138/f2p0/7292	60	59	60	0	0	0	0	0	0	0	60	0
transcript_HQ_OA1_4MF_transcript14134/f2p0/3354	60	60	0	0	0	0	0	0	0	0	60	0
transcript_HQ_OA1_4MF_transcript12252/f2p0/3763	60	60	60	0	0	0	0	0	0	0	60	0
transcript_HQ_OA1_4MF_transcript1321/f2p0/7140	60	60	60	0	0	0	0	0	0	0	60	0
transcript_HQ_OA1_4MF_transcript15056/f2p0/3238	60	60	60	0	0	0	0	0	0	0	60	0
transcript_HQ_OA1_4MF_transcript14135/f2p0/3341	60	60	60	0	0	0	0	0	0	0	60	0
transcript_HQ_OA1_4MF_transcript11380/f2p0/4059	60	60	60	0	0	0	0	0	0	0	60	0
transcript_HQ_OA1_4MF_transcript13210/f25p0/3514	60	60	60	0	0	0	0	0	0	0	60	0
transcript_HQ_OA1_4MF_transcript12254/f4p0/3816	60	60	60	0	0	0	0	0	0	0	60	0
transcript_HQ_OA1_4MF_transcript13211/f2p0/3520	60	60	60	0	0	0	0	0	0	0	60	0
transcript_HQ_OA1_4MF_transcript14136/f2p0/3325	0	0	0	0	0	0	0	0	0	0	0	0
transcript_HQ_OA1_4MF_transcript15059/f7p0/3208	60	60	33	0	0	0	0	0	0	0	60	0
transcript_HQ_OA1_4MF_transcript11382/f13p0/4044	60	60	60	0	0	0	0	0	0	0	60	0
transcript_HQ_OA1_4MF_transcript12255/f3p0/3770	60	60	60	0	0	0	0	0	0	0	60	0
transcript_HQ_OA1_4MF_transcript14137/f2p0/3315	60	60	60	0	0	0	0	0	0	0	60	0
transcript_HQ_OA1_4MF_transcript13212/f4p0/3501	60	60	60	0	0	0	0	0	0	0	60	0
transcript_HQ_OA1_4MF_transcript14138/f2p0/3322	60	60	60	0	0	0	0	0	0	0	60	0
transcript_HQ_OA1_4MF_transcript13213/f2p0/3516	60	60	28	0	0	0	0	0	0	0	60	0
transcript_HQ_OA1_4MF_transcript11384/f2p0/4042	60	60	60	0	0	0	0	0	0	0	60	0
transcript_HQ_OA1_4MF_transcript14139/f6p0/3328	60	60	60	0	0	0	0	0	0	0	60	0
transcript_HQ_OA1_4MF_transcript15060/f3p0/3201	60	60	60	0	0	0	0	0	0	0	60	0
transcript_HQ_OA1_4MF_transcript12257/f10p0/3752	60	60	60	0	0	0	0	0	0	0	60	0
transcript_HQ_OA1_4MF_transcript13214/f4p0/3525	60	60	60	0	0	0	0	0	0	0	60	0
transcript_HQ_OA1_4MF_transcript11385/f2p0/4059	60	60	60	0	0	0	0	0	0	0	60	0
transcript_HQ_OA1_4MF_transcript15061/f9p0/3190	0	0	0	0	0	0	0	0	0	0	0	0
transcript_HQ_OA1_4MF_transcript12258/f2p0/3765	60	60	0	0	0	0	0	0	0	0	60	0
transcript_HQ_OA1_4MF_transcript13215/f3p0/3519	60	60	60	0	0	0	0	0	0	0	60	0
transcript_HQ_OA1_4MF_transcript10383/f2p0/4703	60	60	60	0	0	0	0	0	0	0	60	0
transcript_HQ_OA1_4MF_transcript15062/f2p0/3215	60	60	60	0	0	0	0	0	0	0	60	0
transcript_HQ_OA1_4MF_transcript13216/f4p0/3506	60	60	60	0	0	0	0	0	0	0	60	0
transcript_HQ_OA1_4MF_transcript14140/f9p0/3351	60	60	60	0	0	0	0	0	0	0	60	0
transcript_HQ_OA1_4MF_transcript11386/f266p0/3909	60	60	60	0	0	0	0	0	0	0	60	0
transcript_HQ_OA1_4MF_transcript14141/f14p0/3327	60	60	60	0	0	0	0	0	0	0	60	0
transcript_HQ_OA1_4MF_transcript10385/f2p0/4667	60	60	60	0	0	0	0	0	0	0	60	0
transcript_HQ_OA1_4MF_transcript1226/f2p0/7185	60	60	60	0	0	0	0	0	0	0	60	0
transcript_HQ_OA1_4MF_transcript13218/f2p0/3505	60	60	60	0	0	0	0	0	0	0	60	0
transcript_HQ_OA1_4MF_transcript14142/f2p0/3345	60	0	57	0	0	0	0	0	0	0	60	0
transcript_HQ_OA1_4MF_transcript15065/f4p0/3216	60	52	60	0	0	0	0	0	0	0	60	0
transcript_HQ_OA1_4MF_transcript11388/f2p0/4043	60	60	60	0	0	0	0	0	0	0	60	0
transcript_HQ_OA1_4MF_transcript13219/f20p0/3432	60	60	60	0	0	0	0	0	0	0	60	0
transcript_HQ_OA1_4MF_transcript12260/f2p0/3744	60	60	60	0	0	0	0	0	0	0	60	0
transcript_HQ_OA1_4MF_transcript14144/f4p0/3326	60	60	60	0	0	0	0	0	0	0	60	0
transcript_HQ_OA1_4MF_transcript14145/f2p0/3346	60	60	60	0	0	0	0	0	0	0	60	0
transcript_HQ_OA1_4MF_transcript1322/f4p0/7171	60	60	60	0	0	0	0	0	0	0	60	0
transcript_HQ_OA1_4MF_transcript13220/f8p0/3507	60	60	60	0	0	0	0	0	0	0	60	0
transcript_HQ_OA1_4MF_transcript14146/f2p0/3343	0	0	60	0	0	0	0	0	0	0	60	0
transcript_HQ_OA1_4MF_transcript15067/f3p0/3174	60	60	60	0	0	0	0	0	0	0	60	0
transcript_HQ_OA1_4MF_transcript14147/f2p0/3332	60	60	0	0	0	0	0	0	0	0	60	0
transcript_HQ_OA1_4MF_transcript12262/f13p0/3692	60	60	60	0	0	0	0	0	0	0	60	0
transcript_HQ_OA1_4MF_transcript13222/f2p0/3523	0	0	0	0	0	0	0	0	0	0	0	0
transcript_HQ_OA1_4MF_transcript11391/f5p0/4050	60	60	60	0	0	0	0	0	0	0	60	0
transcript_HQ_OA1_4MF_transcript14148/f2p0/3341	60	60	60	0	0	0	0	0	0	0	60	0
transcript_HQ_OA1_4MF_transcript13223/f3p0/3525	60	60	60	0	0	0	0	0	0	0	60	0
transcript_HQ_OA1_4MF_transcript11392/f6p0/4040	60	60	60	0	0	0	0	0	0	0	60	0
transcript_HQ_OA1_4MF_transcript13225/f2p0/3485	0	51	60	0	0	0	0	0	0	0	60	0
transcript_HQ_OA1_4MF_transcript1415/f2p0/7108	60	60	60	0	0	0	0	0	0	0	60	0
transcript_HQ_OA1_4MF_transcript10391/f2p0/4660	60	60	60	0	0	0	0	0	0	0	60	0
transcript_HQ_OA1_4MF_transcript13226/f6p0/3508	60	60	60	0	0	0	0	0	0	0	60	0
transcript_HQ_OA1_4MF_transcript14150/f2p0/3303	60	0	60	0	0	0	0	0	0	0	60	0
transcript_HQ_OA1_4MF_transcript13227/f3p0/3511	60	60	60	0	0	0	0	0	0	0	60	0
transcript_HQ_OA1_4MF_transcript14151/f2p0/3376	60	60	60	0	0	0	0	0	0	0	60	0
transcript_HQ_OA1_4MF_transcript11396/f2p0/4043	60	60	60	0	0	0	0	0	0	0	60	0
transcript_HQ_OA1_4MF_transcript13228/f2p0/3534	60	0	60	0	0	0	0	0	0	0	60	0
transcript_HQ_OA1_4MF_transcript10393/f3p0/4683	60	38	60	0	0	0	0	0	0	0	60	0
transcript_HQ_OA1_4MF_transcript13229/f3p0/3509	60	60	60	0	0	0	0	0	0	0	60	0
transcript_HQ_OA1_4MF_transcript15070/f2p0/3197	0	0	0	0	0	0	0	0	0	0	0	0
transcript_HQ_OA1_4MF_transcript14153/f7p0/3339	0	0	0	0	0	0	0	0	0	0	0	0
transcript_HQ_OA1_4MF_transcript11398/f4p0/4036	60	60	60	0	0	0	0	0	0	0	60	0
transcript_HQ_OA1_4MF_transcript15071/f2p0/3210	60	60	0	0	0	0	0	0	0	0	60	0
transcript_HQ_OA1_4MF_transcript10394/f21p0/4423	60	60	60	0	0	0	0	0	0	0	60	0
transcript_HQ_OA1_4MF_transcript11399/f2p0/4043	60	60	60	0	0	0	0	0	0	0	60	0
transcript_HQ_OA1_4MF_transcript1323/f2p0/7132	60	60	60	0	0	0	0	0	0	0	60	0
transcript_HQ_OA1_4MF_transcript14155/f2p0/3338	60	60	60	0	0	0	0	0	0	0	60	0
transcript_HQ_OA1_4MF_transcript10395/f15p0/4645	60	60	60	0	0	0	0	0	0	0	60	0
transcript_HQ_OA1_4MF_transcript15072/f8p0/3197	60	60	60	0	0	0	0	0	0	0	60	0
transcript_HQ_OA1_4MF_transcript13230/f3p0/3500	0	60	60	0	0	0	0	0	0	0	60	0
transcript_HQ_OA1_4MF_transcript15073/f4p0/3192	60	60	60	0	0	0	0	0	0	0	60	0
transcript_HQ_OA1_4MF_transcript14157/f4p0/3330	60	60	60	0	0	0	0	0	0	0	60	0
transcript_HQ_OA1_4MF_transcript13232/f13p0/3494	60	60	60	0	0	0	0	0	0	0	60	0
transcript_HQ_OA1_4MF_transcript114/f2p0/8965	60	60	60	0	0	0	0	0	0	0	60	0
transcript_HQ_OA1_4MF_transcript15074/f31p0/2954	0	60	60	0	0	0	0	0	0	0	60	0
transcript_HQ_OA1_4MF_transcript10396/f5p0/4674	60	60	60	0	0	0	0	0	0	0	60	0
transcript_HQ_OA1_4MF_transcript13233/f3p0/3458	60	60	60	0	0	0	0	0	0	0	60	0
transcript_HQ_OA1_4MF_transcript13234/f32p0/3487	60	60	60	0	0	0	0	0	0	0	60	0
transcript_HQ_OA1_4MF_transcript14158/f2p0/3332	0	0	0	0	0	0	0	0	0	0	0	0
transcript_HQ_OA1_4MF_transcript10398/f4p0/4649	60	60	60	0	0	0	0	0	0	0	60	0
transcript_HQ_OA1_4MF_transcript15077/f2p0/3197	0	0	0	0	0	60	0	60	25	0	0	60
transcript_HQ_OA1_4MF_transcript11400/f2p0/4052	0	0	0	60	0	0	0	0	0	0	0	60
transcript_HQ_OA1_4MF_transcript11401/f2p0/4054	0	60	0	0	0	0	0	0	0	0	60	0
transcript_HQ_OA1_4MF_transcript10399/f2p0/4646	60	0	4	0	0	0	0	0	0	0	60	0
transcript_HQ_OA1_4MF_transcript15079/f2p0/3191	0	60	60	0	0	0	0	0	0	0	60	0
transcript_HQ_OA1_4MF_transcript13235/f2p0/3526	60	60	60	0	0	0	0	0	0	0	60	0
transcript_HQ_OA1_4MF_transcript14160/f2p0/3342	60	60	60	0	0	0	0	0	0	0	60	0
transcript_HQ_OA1_4MF_transcript14161/f2p0/3327	60	60	60	0	0	0	0	0	0	0	60	0
transcript_HQ_OA1_4MF_transcript11403/f2p0/4045	60	60	60	0	0	0	0	0	0	0	60	0
transcript_HQ_OA1_4MF_transcript14162/f27p0/3283	0	60	60	0	0	0	0	0	0	0	60	0
transcript_HQ_OA1_4MF_transcript13237/f2p0/3506	60	0	60	0	0	0	0	0	0	0	60	0
transcript_HQ_OA1_4MF_transcript11404/f2p0/3990	60	60	60	0	0	0	0	0	0	0	60	0
transcript_HQ_OA1_4MF_transcript14163/f3p0/3338	60	60	60	0	0	0	0	0	0	0	60	0
transcript_HQ_OA1_4MF_transcript11405/f2p0/4039	60	60	60	0	0	0	0	0	0	0	60	0
transcript_HQ_OA1_4MF_transcript15081/f4p0/3193	60	60	60	0	0	0	0	0	0	0	60	0
transcript_HQ_OA1_4MF_transcript13239/f11p0/3507	0	0	0	0	0	0	0	0	0	0	0	0
transcript_HQ_OA1_4MF_transcript14164/f2p0/3331	60	60	60	0	0	0	0	0	0	0	60	0
transcript_HQ_OA1_4MF_transcript11406/f2p0/4047	60	60	60	0	0	0	0	0	0	0	60	0
transcript_HQ_OA1_4MF_transcript15082/f34p0/3146	60	60	60	0	0	0	0	0	0	0	60	0
transcript_HQ_OA1_4MF_transcript10400/f2p0/4656	60	60	60	0	0	0	0	0	0	0	60	0
transcript_HQ_OA1_4MF_transcript14165/f7p0/3291	60	60	60	0	0	0	0	0	0	0	60	0
transcript_HQ_OA1_4MF_transcript11407/f4p0/4039	60	60	60	0	0	0	0	0	0	0	60	0
transcript_HQ_OA1_4MF_transcript15084/f2p0/3190	60	60	60	0	0	0	0	0	0	0	60	0
transcript_HQ_OA1_4MF_transcript10401/f2p0/4662	60	60	60	0	0	0	0	0	0	0	60	0
transcript_HQ_OA1_4MF_transcript11408/f11p0/3985	60	60	60	0	0	0	0	0	0	0	60	0
transcript_HQ_OA1_4MF_transcript13240/f2p0/3511	60	60	60	0	0	0	0	0	0	0	60	0
transcript_HQ_OA1_4MF_transcript14168/f2p0/3343	60	39	60	0	0	0	0	0	0	0	60	0
transcript_HQ_OA1_4MF_transcript10402/f4p0/4675	60	60	60	0	0	0	0	0	0	0	60	0
transcript_HQ_OA1_4MF_transcript14169/f2p0/3346	0	1	60	0	0	0	0	0	0	0	60	0
transcript_HQ_OA1_4MF_transcript15088/f8p0/3149	60	60	60	0	0	0	0	0	0	0	60	0
transcript_HQ_OA1_4MF_transcript13243/f2p0/3498	60	60	60	0	0	0	0	0	0	0	60	0
transcript_HQ_OA1_4MF_transcript13244/f7p0/3507	60	60	60	0	0	0	0	0	0	0	60	0
transcript_HQ_OA1_4MF_transcript14170/f16p0/3282	60	60	60	0	0	0	0	0	0	0	60	0
transcript_HQ_OA1_4MF_transcript11410/f3p0/4062	60	60	60	0	0	0	0	0	0	0	60	0
transcript_HQ_OA1_4MF_transcript10405/f6p0/4588	60	60	60	0	0	0	0	0	0	0	60	0
transcript_HQ_OA1_4MF_transcript14171/f2p0/3344	0	0	0	0	0	0	0	0	0	0	0	0
transcript_HQ_OA1_4MF_transcript11411/f5p0/4043	60	60	60	0	0	0	0	0	0	0	60	0
transcript_HQ_OA1_4MF_transcript13246/f20p0/3465	60	60	60	0	0	0	0	0	0	0	60	0
transcript_HQ_OA1_4MF_transcript10406/f2p0/4651	0	60	60	0	0	0	0	0	0	0	60	0
transcript_HQ_OA1_4MF_transcript15090/f2p0/3188	60	60	60	0	0	0	0	0	0	0	60	0
transcript_HQ_OA1_4MF_transcript11412/f14p0/4012	60	60	60	0	0	0	0	0	0	0	60	0
transcript_HQ_OA1_4MF_transcript14173/f8p0/3340	60	60	60	0	0	0	0	0	0	0	60	0
transcript_HQ_OA1_4MF_transcript15091/f2p0/3202	60	60	60	0	0	0	0	0	0	0	60	0
transcript_HQ_OA1_4MF_transcript13248/f2p0/3526	60	60	7	0	0	0	0	0	0	0	60	0
transcript_HQ_OA1_4MF_transcript12264/f2p0/3377	60	41	60	0	0	0	0	0	0	0	60	0
transcript_HQ_OA1_4MF_transcript15092/f17p0/3175	52	60	60	0	0	0	0	0	0	0	60	0
transcript_HQ_OA1_4MF_transcript11414/f15p0/4044	60	60	60	0	0	0	0	0	0	0	60	0
transcript_HQ_OA1_4MF_transcript15093/f2p0/3194	60	0	60	0	0	0	0	0	0	0	60	0
transcript_HQ_OA1_4MF_transcript12265/f3p0/3740	60	60	60	0	0	0	0	0	0	0	60	0
transcript_HQ_OA1_4MF_transcript11415/f2p0/4030	60	60	60	0	0	0	0	0	0	0	60	0
transcript_HQ_OA1_4MF_transcript12266/f3p0/3749	60	60	0	0	0	0	0	0	0	0	60	0
transcript_HQ_OA1_4MF_transcript15095/f27p0/3156	60	60	60	0	0	0	0	0	0	0	60	0
transcript_HQ_OA1_4MF_transcript1325/f2p0/7129	60	24	23	0	0	0	0	0	0	0	60	0
transcript_HQ_OA1_4MF_transcript11416/f2p0/4065	60	60	60	0	0	0	0	0	0	0	60	0
transcript_HQ_OA1_4MF_transcript13250/f29p0/3419	60	60	60	0	0	0	0	0	0	0	60	0
transcript_HQ_OA1_4MF_transcript14178/f2p0/3339	60	43	39	0	0	0	0	0	0	0	60	0
transcript_HQ_OA1_4MF_transcript11417/f8p0/4028	60	60	60	0	0	0	0	0	0	0	60	0
transcript_HQ_OA1_4MF_transcript12268/f3p0/3761	60	60	60	0	0	0	0	0	0	0	60	0
[truncated: 18,462 more rows]

## Sheet: 5-2 MF transcripts
transcript_id	Montipora_transcript
transcript_HQ_OA1_4MF_transcript12718/f2p0/3666	60
transcript_HQ_OA1_4MF_transcript1363/f5p0/7132	60
transcript_HQ_OA1_4MF_transcript11811/f3p0/3877	60
transcript_HQ_OA1_4MF_transcript10904/f24p0/4280	60
transcript_HQ_OA1_4MF_transcript14540/f10p0/3291	60
transcript_HQ_OA1_4MF_transcript0/f3p0/12445	60
transcript_HQ_OA1_4MF_transcript13630/f4p0/3414	60
transcript_HQ_OA1_4MF_transcript14541/f8p0/3277	60
transcript_HQ_OA1_4MF_transcript11812/f2p0/3885	60
transcript_HQ_OA1_4MF_transcript13631/f6p0/3422	60
transcript_HQ_OA1_4MF_transcript14542/f2p0/3270	60
transcript_HQ_OA1_4MF_transcript1272/f45p0/7129	60
transcript_HQ_OA1_4MF_transcript11813/f15p0/3810	60
transcript_HQ_OA1_4MF_transcript12720/f2p0/3639	60
transcript_HQ_OA1_4MF_transcript1/f2p0/11035	60
transcript_HQ_OA1_4MF_transcript11814/f3p0/3878	60
transcript_HQ_OA1_4MF_transcript10907/f3p0/4178	60
transcript_HQ_OA1_4MF_transcript11815/f3p0/3875	60
transcript_HQ_OA1_4MF_transcript13634/f2p0/3416	60
transcript_HQ_OA1_4MF_transcript10908/f8p0/4294	60
transcript_HQ_OA1_4MF_transcript10/f2p0/10212	60
transcript_HQ_OA1_4MF_transcript12724/f6p0/3564	60
transcript_HQ_OA1_4MF_transcript13635/f12p0/3381	60
transcript_HQ_OA1_4MF_transcript10909/f4p0/4273	60
transcript_HQ_OA1_4MF_transcript11817/f3p0/3894	60
transcript_HQ_OA1_4MF_transcript13636/f3p0/3410	60
transcript_HQ_OA1_4MF_transcript11818/f3p0/3892	60
transcript_HQ_OA1_4MF_transcript13637/f2p0/3443	60
transcript_HQ_OA1_4MF_transcript100/f2p0/9114	60
transcript_HQ_OA1_4MF_transcript10910/f2p0/4310	60
transcript_HQ_OA1_4MF_transcript13639/f11p0/3425	60
transcript_HQ_OA1_4MF_transcript11819/f2p0/3937	60
transcript_HQ_OA1_4MF_transcript1000/f5p0/7335	60
transcript_HQ_OA1_4MF_transcript10000/f6p0/5038	60
transcript_HQ_OA1_4MF_transcript12729/f7p0/3609	60
transcript_HQ_OA1_4MF_transcript14551/f2p0/3265	60
transcript_HQ_OA1_4MF_transcript13640/f2p0/3424	60
transcript_HQ_OA1_4MF_transcript10913/f2p0/4310	60
transcript_HQ_OA1_4MF_transcript1182/f2p0/7414	60
transcript_HQ_OA1_4MF_transcript13641/f4p0/3420	60
transcript_HQ_OA1_4MF_transcript14552/f2p0/3271	60
transcript_HQ_OA1_4MF_transcript10914/f6p0/4286	60
transcript_HQ_OA1_4MF_transcript10002/f2p0/5127	60
transcript_HQ_OA1_4MF_transcript14553/f2p0/3271	60
transcript_HQ_OA1_4MF_transcript12730/f2p0/3495	60
transcript_HQ_OA1_4MF_transcript14554/f2p0/3277	60
transcript_HQ_OA1_4MF_transcript13643/f3p0/3407	60
transcript_HQ_OA1_4MF_transcript10003/f2p0/5087	60
transcript_HQ_OA1_4MF_transcript11821/f14p0/3850	60
transcript_HQ_OA1_4MF_transcript13644/f3p0/3407	60
transcript_HQ_OA1_4MF_transcript10916/f2p0/4283	60
transcript_HQ_OA1_4MF_transcript12731/f2p0/3602	60
transcript_HQ_OA1_4MF_transcript14555/f2p0/3257	60
transcript_HQ_OA1_4MF_transcript10004/f36p0/4735	60
transcript_HQ_OA1_4MF_transcript12732/f2p0/3616	60
transcript_HQ_OA1_4MF_transcript10005/f5p0/5093	60
transcript_HQ_OA1_4MF_transcript14557/f2p0/3270	60
transcript_HQ_OA1_4MF_transcript11823/f2p0/3900	60
transcript_HQ_OA1_4MF_transcript12733/f7p0/3488	60
transcript_HQ_OA1_4MF_transcript13647/f4p0/3524	60
transcript_HQ_OA1_4MF_transcript10006/f2p0/5108	60
transcript_HQ_OA1_4MF_transcript13648/f2p0/3152	60
transcript_HQ_OA1_4MF_transcript14558/f3p0/3299	60
transcript_HQ_OA1_4MF_transcript11825/f4p0/3878	60
transcript_HQ_OA1_4MF_transcript13649/f8p0/3438	60
transcript_HQ_OA1_4MF_transcript10008/f4p0/5099	60
transcript_HQ_OA1_4MF_transcript12736/f2p0/3601	60
transcript_HQ_OA1_4MF_transcript12737/f18p0/3575	60
transcript_HQ_OA1_4MF_transcript10920/f42p0/4246	60
transcript_HQ_OA1_4MF_transcript12738/f3p0/3559	60
transcript_HQ_OA1_4MF_transcript14560/f3p0/3272	60
transcript_HQ_OA1_4MF_transcript14561/f2p0/3250	60
transcript_HQ_OA1_4MF_transcript11829/f14p0/3890	60
transcript_HQ_OA1_4MF_transcript1001/f4p0/7276	60
transcript_HQ_OA1_4MF_transcript14563/f10p0/3278	60
transcript_HQ_OA1_4MF_transcript10010/f2p0/5107	60
transcript_HQ_OA1_4MF_transcript1274/f5p0/7097	60
transcript_HQ_OA1_4MF_transcript14564/f4p0/3261	60
transcript_HQ_OA1_4MF_transcript12741/f6p0/3623	60
transcript_HQ_OA1_4MF_transcript10924/f3p0/4188	60
transcript_HQ_OA1_4MF_transcript14566/f6p0/3276	60
transcript_HQ_OA1_4MF_transcript11831/f4p0/3877	60
transcript_HQ_OA1_4MF_transcript10925/f3p0/4285	60
transcript_HQ_OA1_4MF_transcript14567/f4p0/2993	60
transcript_HQ_OA1_4MF_transcript12743/f2p0/3617	60
transcript_HQ_OA1_4MF_transcript10013/f3p0/5113	60
transcript_HQ_OA1_4MF_transcript14568/f7p0/3271	60
transcript_HQ_OA1_4MF_transcript10926/f2p0/4283	60
transcript_HQ_OA1_4MF_transcript11833/f4p0/3872	60
transcript_HQ_OA1_4MF_transcript11834/f5p0/3884	60
transcript_HQ_OA1_4MF_transcript10014/f7p0/5079	60
transcript_HQ_OA1_4MF_transcript11835/f2p0/3855	60
transcript_HQ_OA1_4MF_transcript10927/f3p0/4276	60
transcript_HQ_OA1_4MF_transcript10928/f2p0/4283	60
transcript_HQ_OA1_4MF_transcript13650/f2p0/3432	60
transcript_HQ_OA1_4MF_transcript10016/f3p0/5083	60
transcript_HQ_OA1_4MF_transcript14570/f5p0/3268	60
transcript_HQ_OA1_4MF_transcript1275/f2p0/7157	60
transcript_HQ_OA1_4MF_transcript10017/f2p0/5050	60
transcript_HQ_OA1_4MF_transcript12750/f3p0/3635	60
transcript_HQ_OA1_4MF_transcript13653/f5p0/3405	60
transcript_HQ_OA1_4MF_transcript10018/f4p0/5077	60
transcript_HQ_OA1_4MF_transcript14571/f3p0/3223	60
transcript_HQ_OA1_4MF_transcript12751/f34p0/3429	60
transcript_HQ_OA1_4MF_transcript13654/f8p0/3371	60
transcript_HQ_OA1_4MF_transcript10019/f5p0/5073	60
transcript_HQ_OA1_4MF_transcript14572/f2p0/3267	60
transcript_HQ_OA1_4MF_transcript10930/f2p0/4282	60
transcript_HQ_OA1_4MF_transcript1184/f2p0/7230	60
transcript_HQ_OA1_4MF_transcript11841/f18p0/3868	60
transcript_HQ_OA1_4MF_transcript1002/f3p0/7369	60
transcript_HQ_OA1_4MF_transcript13657/f12p0/3411	60
transcript_HQ_OA1_4MF_transcript14575/f5p0/3265	60
transcript_HQ_OA1_4MF_transcript13658/f2p0/3436	60
transcript_HQ_OA1_4MF_transcript10020/f2p0/5062	60
transcript_HQ_OA1_4MF_transcript10933/f3p0/4282	60
transcript_HQ_OA1_4MF_transcript14576/f3p0/3271	60
transcript_HQ_OA1_4MF_transcript12753/f2p0/3623	60
transcript_HQ_OA1_4MF_transcript13659/f3p0/3420	60
transcript_HQ_OA1_4MF_transcript10934/f7p0/4270	60
transcript_HQ_OA1_4MF_transcript14577/f5p0/3264	60
transcript_HQ_OA1_4MF_transcript10021/f54p0/5027	60
transcript_HQ_OA1_4MF_transcript14578/f114p0/3055	60
transcript_HQ_OA1_4MF_transcript10935/f2p0/4280	60
transcript_HQ_OA1_4MF_transcript12755/f5p0/3618	60
transcript_HQ_OA1_4MF_transcript14579/f2p0/3289	60
transcript_HQ_OA1_4MF_transcript10022/f7p0/5074	60
transcript_HQ_OA1_4MF_transcript11845/f8p0/3775	60
transcript_HQ_OA1_4MF_transcript12756/f4p0/3604	60
transcript_HQ_OA1_4MF_transcript11846/f3p0/3865	60
transcript_HQ_OA1_4MF_transcript12757/f3p0/3608	60
transcript_HQ_OA1_4MF_transcript10023/f7p0/5065	60
transcript_HQ_OA1_4MF_transcript10937/f17p0/4274	60
transcript_HQ_OA1_4MF_transcript11847/f8p0/3848	60
transcript_HQ_OA1_4MF_transcript10938/f3p0/4216	60
transcript_HQ_OA1_4MF_transcript14581/f2p0/3262	60
transcript_HQ_OA1_4MF_transcript12759/f2p0/3627	60
transcript_HQ_OA1_4MF_transcript14582/f9p0/3258	60
transcript_HQ_OA1_4MF_transcript13667/f5p0/3382	60
transcript_HQ_OA1_4MF_transcript14583/f50p0/3189	60
transcript_HQ_OA1_4MF_transcript10025/f2p0/5019	60
transcript_HQ_OA1_4MF_transcript13668/f3p0/3415	60
transcript_HQ_OA1_4MF_transcript1276/f16p0/7181	60
transcript_HQ_OA1_4MF_transcript14585/f6p0/3299	60
transcript_HQ_OA1_4MF_transcript10940/f25p0/4128	60
transcript_HQ_OA1_4MF_transcript1185/f2p0/7255	60
transcript_HQ_OA1_4MF_transcript10027/f2p0/5063	60
transcript_HQ_OA1_4MF_transcript10028/f6p0/5056	60
transcript_HQ_OA1_4MF_transcript11850/f93p0/3764	60
transcript_HQ_OA1_4MF_transcript14586/f6p0/3269	60
transcript_HQ_OA1_4MF_transcript10942/f3p0/4265	60
transcript_HQ_OA1_4MF_transcript13670/f17p0/3425	60
transcript_HQ_OA1_4MF_transcript12763/f23p0/3435	60
transcript_HQ_OA1_4MF_transcript11851/f2p0/3843	60
transcript_HQ_OA1_4MF_transcript10943/f10p0/4279	60
transcript_HQ_OA1_4MF_transcript14588/f45p0/3226	60
transcript_HQ_OA1_4MF_transcript12764/f4p0/3608	60
transcript_HQ_OA1_4MF_transcript12765/f2p0/3607	60
transcript_HQ_OA1_4MF_transcript10944/f8p0/4289	60
transcript_HQ_OA1_4MF_transcript1003/f2p0/7345	60
transcript_HQ_OA1_4MF_transcript11853/f6p0/3859	60
transcript_HQ_OA1_4MF_transcript10945/f11p0/4290	60
transcript_HQ_OA1_4MF_transcript11854/f13p0/3721	60
transcript_HQ_OA1_4MF_transcript10030/f8p0/5051	60
transcript_HQ_OA1_4MF_transcript11855/f2p0/3735	60
transcript_HQ_OA1_4MF_transcript10947/f6p0/4262	60
transcript_HQ_OA1_4MF_transcript14591/f2p0/3244	60
transcript_HQ_OA1_4MF_transcript13672/f3p0/3415	60
transcript_HQ_OA1_4MF_transcript14592/f4p0/3281	60
transcript_HQ_OA1_4MF_transcript10949/f27p0/4110	60
transcript_HQ_OA1_4MF_transcript12766/f2p0/3561	60
transcript_HQ_OA1_4MF_transcript11858/f7p0/3867	60
transcript_HQ_OA1_4MF_transcript12767/f3p0/3602	60
transcript_HQ_OA1_4MF_transcript10033/f2p0/5063	60
transcript_HQ_OA1_4MF_transcript11859/f4p0/3861	60
transcript_HQ_OA1_4MF_transcript1095/f2p0/7399	60
transcript_HQ_OA1_4MF_transcript12768/f2p0/3599	60
transcript_HQ_OA1_4MF_transcript14595/f2p0/3263	60
transcript_HQ_OA1_4MF_transcript10034/f3p0/5079	60
transcript_HQ_OA1_4MF_transcript12769/f2p0/3599	60
transcript_HQ_OA1_4MF_transcript1186/f3p0/7222	60
transcript_HQ_OA1_4MF_transcript10035/f9p0/5053	60
transcript_HQ_OA1_4MF_transcript14597/f2p0/3269	60
transcript_HQ_OA1_4MF_transcript11860/f2p0/3869	60
transcript_HQ_OA1_4MF_transcript10952/f3p0/4268	60
transcript_HQ_OA1_4MF_transcript13673/f2p0/3426	60
transcript_HQ_OA1_4MF_transcript10036/f5p0/5053	60
transcript_HQ_OA1_4MF_transcript14599/f5p0/3124	60
transcript_HQ_OA1_4MF_transcript13674/f16p0/3422	60
transcript_HQ_OA1_4MF_transcript10954/f3p0/4234	60
transcript_HQ_OA1_4MF_transcript12771/f2p0/3599	60
transcript_HQ_OA1_4MF_transcript13676/f6p0/3426	60
transcript_HQ_OA1_4MF_transcript12772/f2p0/3599	60
transcript_HQ_OA1_4MF_transcript11863/f2p0/3894	60
transcript_HQ_OA1_4MF_transcript10956/f3p0/4261	60
transcript_HQ_OA1_4MF_transcript12773/f2p0/3609	60
transcript_HQ_OA1_4MF_transcript11864/f2p0/3874	60
transcript_HQ_OA1_4MF_transcript13678/f20p0/3385	60
transcript_HQ_OA1_4MF_transcript14600/f2p0/3264	60
transcript_HQ_OA1_4MF_transcript13679/f2p0/3421	60
transcript_HQ_OA1_4MF_transcript12774/f2p0/3609	60
transcript_HQ_OA1_4MF_transcript11865/f2p0/3876	60
transcript_HQ_OA1_4MF_transcript10040/f3p0/5044	60
transcript_HQ_OA1_4MF_transcript14602/f7p0/3247	60
transcript_HQ_OA1_4MF_transcript10958/f3p0/4279	60
transcript_HQ_OA1_4MF_transcript14603/f7p0/3238	60
transcript_HQ_OA1_4MF_transcript11867/f2p0/3874	60
transcript_HQ_OA1_4MF_transcript14604/f18p0/3265	60
transcript_HQ_OA1_4MF_transcript10959/f2p0/4280	60
transcript_HQ_OA1_4MF_transcript12778/f9p0/3569	60
transcript_HQ_OA1_4MF_transcript10042/f5p0/5058	60
transcript_HQ_OA1_4MF_transcript12779/f11p0/3600	60
transcript_HQ_OA1_4MF_transcript13680/f2p0/3379	60
transcript_HQ_OA1_4MF_transcript11869/f5p0/3842	60
transcript_HQ_OA1_4MF_transcript1096/f2p0/7258	60
transcript_HQ_OA1_4MF_transcript10043/f4p0/5055	60
transcript_HQ_OA1_4MF_transcript13681/f10p0/3380	60
transcript_HQ_OA1_4MF_transcript10960/f2p0/4301	60
transcript_HQ_OA1_4MF_transcript10044/f5p0/5037	60
transcript_HQ_OA1_4MF_transcript13683/f2p0/3417	60
transcript_HQ_OA1_4MF_transcript10961/f2p0/4256	60
transcript_HQ_OA1_4MF_transcript12780/f2p0/3623	60
transcript_HQ_OA1_4MF_transcript10045/f5p0/5032	60
transcript_HQ_OA1_4MF_transcript13684/f2p0/3411	60
transcript_HQ_OA1_4MF_transcript10962/f5p0/4280	60
transcript_HQ_OA1_4MF_transcript13685/f2p0/3420	60
transcript_HQ_OA1_4MF_transcript12781/f7p0/3606	60
transcript_HQ_OA1_4MF_transcript12782/f18p0/3365	60
transcript_HQ_OA1_4MF_transcript10964/f21p0/4059	60
transcript_HQ_OA1_4MF_transcript14611/f2p0/3341	60
transcript_HQ_OA1_4MF_transcript11873/f12p0/3716	60
transcript_HQ_OA1_4MF_transcript10048/f2p0/5063	60
transcript_HQ_OA1_4MF_transcript12784/f3p0/3623	60
transcript_HQ_OA1_4MF_transcript10966/f2p0/4259	60
transcript_HQ_OA1_4MF_transcript14613/f4p0/3268	60
transcript_HQ_OA1_4MF_transcript13688/f3p0/3450	60
transcript_HQ_OA1_4MF_transcript14615/f2p0/3261	60
transcript_HQ_OA1_4MF_transcript13689/f2p0/3413	60
transcript_HQ_OA1_4MF_transcript14616/f20p0/3201	60
transcript_HQ_OA1_4MF_transcript1005/f2p0/7322	60
transcript_HQ_OA1_4MF_transcript11877/f3p0/3860	60
transcript_HQ_OA1_4MF_transcript10969/f26p0/3993	60
transcript_HQ_OA1_4MF_transcript12788/f2p0/3596	60
transcript_HQ_OA1_4MF_transcript11878/f2p0/3867	60
transcript_HQ_OA1_4MF_transcript12789/f13p0/3598	60
transcript_HQ_OA1_4MF_transcript1188/f2p0/7241	60
transcript_HQ_OA1_4MF_transcript1279/f116p0/6788	60
transcript_HQ_OA1_4MF_transcript12790/f3p0/3610	60
transcript_HQ_OA1_4MF_transcript11880/f5p0/3869	60
transcript_HQ_OA1_4MF_transcript10972/f2p0/4249	60
transcript_HQ_OA1_4MF_transcript11881/f5p0/3843	60
transcript_HQ_OA1_4MF_transcript12791/f5p0/3552	60
transcript_HQ_OA1_4MF_transcript10053/f2p0/5013	60
transcript_HQ_OA1_4MF_transcript10973/f9p0/4179	60
transcript_HQ_OA1_4MF_transcript12792/f3p0/3594	60
transcript_HQ_OA1_4MF_transcript11883/f5p0/3872	60
transcript_HQ_OA1_4MF_transcript14620/f10p0/3250	60
transcript_HQ_OA1_4MF_transcript12793/f3p0/3587	60
transcript_HQ_OA1_4MF_transcript10975/f4p0/4259	60
transcript_HQ_OA1_4MF_transcript10055/f2p0/5022	60
transcript_HQ_OA1_4MF_transcript11884/f3p0/3867	60
transcript_HQ_OA1_4MF_transcript12794/f4p0/3624	60
transcript_HQ_OA1_4MF_transcript12795/f46p0/3466	60
transcript_HQ_OA1_4MF_transcript14621/f12p0/3249	60
transcript_HQ_OA1_4MF_transcript13690/f25p0/3211	60
transcript_HQ_OA1_4MF_transcript10057/f5p0/4988	60
transcript_HQ_OA1_4MF_transcript12796/f10p0/3593	60
transcript_HQ_OA1_4MF_transcript13691/f6p0/3395	60
transcript_HQ_OA1_4MF_transcript10978/f2p0/4253	60
transcript_HQ_OA1_4MF_transcript13692/f2p0/3419	60
transcript_HQ_OA1_4MF_transcript14623/f2p0/3245	60
transcript_HQ_OA1_4MF_transcript12798/f3p0/3628	60
transcript_HQ_OA1_4MF_transcript10979/f2p0/4258	60
transcript_HQ_OA1_4MF_transcript13693/f7p0/3518	60
transcript_HQ_OA1_4MF_transcript14624/f3p0/3222	60
transcript_HQ_OA1_4MF_transcript12799/f3p0/3616	60
transcript_HQ_OA1_4MF_transcript13694/f2p0/3412	60
transcript_HQ_OA1_4MF_transcript13695/f16p0/3412	60
transcript_HQ_OA1_4MF_transcript1006/f2p0/7321	60
transcript_HQ_OA1_4MF_transcript13696/f2p0/3427	60
transcript_HQ_OA1_4MF_transcript128/f2p0/8895	60
transcript_HQ_OA1_4MF_transcript13697/f2p0/3425	60
transcript_HQ_OA1_4MF_transcript10060/f9p0/4942	60
transcript_HQ_OA1_4MF_transcript10981/f2p0/4245	60
transcript_HQ_OA1_4MF_transcript10061/f9p0/4848	60
transcript_HQ_OA1_4MF_transcript13699/f10p0/3389	60
transcript_HQ_OA1_4MF_transcript10062/f4p0/5048	60
transcript_HQ_OA1_4MF_transcript12800/f2p0/3612	60
transcript_HQ_OA1_4MF_transcript12801/f10p0/3592	60
transcript_HQ_OA1_4MF_transcript10984/f10p0/4160	60
transcript_HQ_OA1_4MF_transcript1463/f2p0/7058	60
transcript_HQ_OA1_4MF_transcript10064/f2p0/5005	60
transcript_HQ_OA1_4MF_transcript12803/f3p0/3596	60
transcript_HQ_OA1_4MF_transcript14630/f2p0/3216	60
transcript_HQ_OA1_4MF_transcript10985/f2p0/4217	60
transcript_HQ_OA1_4MF_transcript12804/f4p0/3601	60
transcript_HQ_OA1_4MF_transcript14631/f7p0/3260	60
transcript_HQ_OA1_4MF_transcript13700/f8p0/3417	60
transcript_HQ_OA1_4MF_transcript10065/f2p0/5036	60
transcript_HQ_OA1_4MF_transcript12805/f2p0/3612	60
transcript_HQ_OA1_4MF_transcript10986/f4p0/4244	60
transcript_HQ_OA1_4MF_transcript13701/f2p0/3420	60
transcript_HQ_OA1_4MF_transcript12806/f3p0/3596	60
transcript_HQ_OA1_4MF_transcript14632/f3p0/3265	60
transcript_HQ_OA1_4MF_transcript10987/f3p0/4258	60
transcript_HQ_OA1_4MF_transcript13702/f2p0/3423	60
transcript_HQ_OA1_4MF_transcript14633/f2p0/3236	60
transcript_HQ_OA1_4MF_transcript10067/f2p0/5023	60
transcript_HQ_OA1_4MF_transcript10988/f2p0/4123	60
transcript_HQ_OA1_4MF_transcript13703/f5p0/3389	60
transcript_HQ_OA1_4MF_transcript13705/f15p0/3405	60
transcript_HQ_OA1_4MF_transcript10069/f2p0/5013	60
transcript_HQ_OA1_4MF_transcript13706/f2p0/3404	60
transcript_HQ_OA1_4MF_transcript1099/f25p0/7104	60
transcript_HQ_OA1_4MF_transcript14636/f3p0/3251	60
transcript_HQ_OA1_4MF_transcript13707/f4p0/3408	60
transcript_HQ_OA1_4MF_transcript1281/f4p0/7215	60
transcript_HQ_OA1_4MF_transcript10990/f10p0/4253	60
transcript_HQ_OA1_4MF_transcript1007/f3p0/7126	60
transcript_HQ_OA1_4MF_transcript13708/f2p0/3422	60
transcript_HQ_OA1_4MF_transcript11887/f2p0/3657	60
transcript_HQ_OA1_4MF_transcript14638/f2p0/3251	60
transcript_HQ_OA1_4MF_transcript12810/f3p0/3585	60
transcript_HQ_OA1_4MF_transcript14639/f2p0/3293	60
transcript_HQ_OA1_4MF_transcript14640/f2p0/3254	60
transcript_HQ_OA1_4MF_transcript10991/f2p0/4254	60
transcript_HQ_OA1_4MF_transcript11889/f3p0/3870	60
transcript_HQ_OA1_4MF_transcript12812/f2p0/3595	60
transcript_HQ_OA1_4MF_transcript10992/f3p0/4230	60
transcript_HQ_OA1_4MF_transcript1371/f2p0/7039	60
transcript_HQ_OA1_4MF_transcript12813/f2p0/3593	60
transcript_HQ_OA1_4MF_transcript14643/f2p0/3242	60
transcript_HQ_OA1_4MF_transcript14644/f4p0/3253	60
transcript_HQ_OA1_4MF_transcript12815/f34p0/3417	60
transcript_HQ_OA1_4MF_transcript10074/f2p0/4978	60
transcript_HQ_OA1_4MF_transcript11891/f2p0/3911	60
transcript_HQ_OA1_4MF_transcript12816/f3p0/3600	60
transcript_HQ_OA1_4MF_transcript14646/f3p0/3271	60
transcript_HQ_OA1_4MF_transcript10075/f2p0/4999	60
transcript_HQ_OA1_4MF_transcript13714/f7p0/3409	60
transcript_HQ_OA1_4MF_transcript10996/f2p0/4251	60
transcript_HQ_OA1_4MF_transcript14647/f2p0/3254	60
transcript_HQ_OA1_4MF_transcript11893/f6p0/3862	60
transcript_HQ_OA1_4MF_transcript10997/f2p0/4254	60
transcript_HQ_OA1_4MF_transcript10076/f4p0/4898	60
transcript_HQ_OA1_4MF_transcript12818/f7p0/3589	60
transcript_HQ_OA1_4MF_transcript14648/f36p0/3220	60
transcript_HQ_OA1_4MF_transcript10998/f27p0/4170	60
transcript_HQ_OA1_4MF_transcript12819/f2p0/3588	60
transcript_HQ_OA1_4MF_transcript10077/f11p0/4987	60
transcript_HQ_OA1_4MF_transcript11895/f2p0/3854	60
transcript_HQ_OA1_4MF_transcript10999/f10p0/4254	60
transcript_HQ_OA1_4MF_transcript13718/f5p0/3256	60
transcript_HQ_OA1_4MF_transcript10078/f9p0/4982	60
transcript_HQ_OA1_4MF_transcript11896/f6p0/3845	60
transcript_HQ_OA1_4MF_transcript1282/f6p0/7169	60
transcript_HQ_OA1_4MF_transcript13719/f17p0/3192	60
transcript_HQ_OA1_4MF_transcript12820/f2p0/3583	60
transcript_HQ_OA1_4MF_transcript11/f3p0/10117	60
transcript_HQ_OA1_4MF_transcript1372/f3p0/7089	60
transcript_HQ_OA1_4MF_transcript13720/f71p0/3373	60
transcript_HQ_OA1_4MF_transcript12824/f2p0/3599	60
transcript_HQ_OA1_4MF_transcript11000/f2p0/4246	60
transcript_HQ_OA1_4MF_transcript13723/f5p0/3410	60
transcript_HQ_OA1_4MF_transcript14654/f4p0/3264	60
transcript_HQ_OA1_4MF_transcript11001/f2p0/4247	60
transcript_HQ_OA1_4MF_transcript14655/f11p0/3257	60
transcript_HQ_OA1_4MF_transcript12825/f2p0/3599	60
transcript_HQ_OA1_4MF_transcript14656/f9p0/3196	60
transcript_HQ_OA1_4MF_transcript12826/f2p0/3595	60
transcript_HQ_OA1_4MF_transcript14657/f3p0/3228	60
transcript_HQ_OA1_4MF_transcript10081/f2p0/4990	60
transcript_HQ_OA1_4MF_transcript12827/f10p0/3487	60
transcript_HQ_OA1_4MF_transcript14658/f89p0/3043	60
transcript_HQ_OA1_4MF_transcript13727/f5p0/3428	60
transcript_HQ_OA1_4MF_transcript10082/f12p0/4983	60
transcript_HQ_OA1_4MF_transcript12828/f45p0/3607	60
transcript_HQ_OA1_4MF_transcript13728/f3p0/3380	60
transcript_HQ_OA1_4MF_transcript14659/f99p0/3107	60
transcript_HQ_OA1_4MF_transcript10083/f7p0/4935	60
transcript_HQ_OA1_4MF_transcript13729/f7p0/3103	60
transcript_HQ_OA1_4MF_transcript12829/f13p0/3546	60
transcript_HQ_OA1_4MF_transcript11897/f2p0/3842	60
transcript_HQ_OA1_4MF_transcript11006/f2p0/4235	60
transcript_HQ_OA1_4MF_transcript14660/f11p0/3167	60
transcript_HQ_OA1_4MF_transcript10085/f4p0/4785	60
transcript_HQ_OA1_4MF_transcript10086/f2p0/4995	60
transcript_HQ_OA1_4MF_transcript1373/f2p0/7126	60
transcript_HQ_OA1_4MF_transcript11009/f2p0/4249	60
transcript_HQ_OA1_4MF_transcript14662/f3p0/3253	60
transcript_HQ_OA1_4MF_transcript12831/f144p0/3331	60
transcript_HQ_OA1_4MF_transcript10087/f3p0/4988	60
transcript_HQ_OA1_4MF_transcript13730/f3p0/3400	60
transcript_HQ_OA1_4MF_transcript13731/f4p0/3355	60
transcript_HQ_OA1_4MF_transcript13732/f24p0/3222	60
transcript_HQ_OA1_4MF_transcript11010/f7p0/4238	60
transcript_HQ_OA1_4MF_transcript10088/f2p0/5057	60
transcript_HQ_OA1_4MF_transcript13733/f28p0/3371	60
transcript_HQ_OA1_4MF_transcript12834/f4p0/3589	60
transcript_HQ_OA1_4MF_transcript13734/f9p0/3395	60
transcript_HQ_OA1_4MF_transcript14667/f5p0/3252	60
transcript_HQ_OA1_4MF_transcript11901/f5p0/3797	60
transcript_HQ_OA1_4MF_transcript11012/f2p0/4284	60
transcript_HQ_OA1_4MF_transcript13737/f31p0/3282	60
transcript_HQ_OA1_4MF_transcript14669/f4p0/3248	60
transcript_HQ_OA1_4MF_transcript10090/f3p0/5011	60
transcript_HQ_OA1_4MF_transcript12838/f2p0/3662	60
transcript_HQ_OA1_4MF_transcript11015/f2p0/4233	60
transcript_HQ_OA1_4MF_transcript13739/f9p0/3406	60
transcript_HQ_OA1_4MF_transcript1467/f2p0/7058	60
transcript_HQ_OA1_4MF_transcript12839/f5p0/3605	60
transcript_HQ_OA1_4MF_transcript11016/f2p0/4212	60
transcript_HQ_OA1_4MF_transcript11017/f15p0/4179	60
transcript_HQ_OA1_4MF_transcript13740/f5p0/3403	60
transcript_HQ_OA1_4MF_transcript10093/f3p0/4977	60
transcript_HQ_OA1_4MF_transcript14672/f9p0/3246	60
transcript_HQ_OA1_4MF_transcript12840/f2p0/3553	60
transcript_HQ_OA1_4MF_transcript13741/f16p0/3073	60
transcript_HQ_OA1_4MF_transcript14673/f2p0/3265	60
transcript_HQ_OA1_4MF_transcript12841/f4p0/3570	60
transcript_HQ_OA1_4MF_transcript13742/f3p0/3357	60
transcript_HQ_OA1_4MF_transcript11018/f5p0/4039	60
transcript_HQ_OA1_4MF_transcript14674/f3p0/3248	60
transcript_HQ_OA1_4MF_transcript14675/f18p0/2971	60
transcript_HQ_OA1_4MF_transcript11019/f5p0/4233	60
transcript_HQ_OA1_4MF_transcript14676/f10p0/3256	60
transcript_HQ_OA1_4MF_transcript13745/f10p0/3421	60
transcript_HQ_OA1_4MF_transcript1102/f2p0/7248	60
transcript_HQ_OA1_4MF_transcript14678/f2p0/3146	60
transcript_HQ_OA1_4MF_transcript13746/f2p0/3406	60
transcript_HQ_OA1_4MF_transcript11020/f2p0/4222	60
transcript_HQ_OA1_4MF_transcript13747/f7p0/3304	60
transcript_HQ_OA1_4MF_transcript11021/f2p0/4245	60
transcript_HQ_OA1_4MF_transcript11906/f5p0/3904	60
transcript_HQ_OA1_4MF_transcript11907/f63p0/3777	60
transcript_HQ_OA1_4MF_transcript12848/f3p0/3591	60
transcript_HQ_OA1_4MF_transcript10097/f6p0/4966	60
transcript_HQ_OA1_4MF_transcript12849/f3p0/3590	60
transcript_HQ_OA1_4MF_transcript10098/f2p0/4973	60
transcript_HQ_OA1_4MF_transcript11024/f2p0/4259	60
transcript_HQ_OA1_4MF_transcript13751/f3p0/3402	60
transcript_HQ_OA1_4MF_transcript13752/f2p0/3444	60
transcript_HQ_OA1_4MF_transcript1468/f2p0/7060	60
transcript_HQ_OA1_4MF_transcript11027/f4p0/4226	60
transcript_HQ_OA1_4MF_transcript101/f3p0/9034	60
transcript_HQ_OA1_4MF_transcript14680/f7p0/3246	60
transcript_HQ_OA1_4MF_transcript12852/f2p0/3591	60
transcript_HQ_OA1_4MF_transcript14681/f4p0/3263	60
transcript_HQ_OA1_4MF_transcript11028/f46p0/4200	60
transcript_HQ_OA1_4MF_transcript12853/f3p0/3622	60
transcript_HQ_OA1_4MF_transcript13753/f2p0/3398	60
transcript_HQ_OA1_4MF_transcript14682/f2p0/3237	60
transcript_HQ_OA1_4MF_transcript11912/f6p0/3825	60
transcript_HQ_OA1_4MF_transcript1010/f8p0/7341	60
transcript_HQ_OA1_4MF_transcript11029/f10p0/4220	60
transcript_HQ_OA1_4MF_transcript14683/f16p0/3240	60
transcript_HQ_OA1_4MF_transcript11913/f2p0/3865	60
transcript_HQ_OA1_4MF_transcript10100/f3p0/4960	60
transcript_HQ_OA1_4MF_transcript13755/f4p0/3395	60
transcript_HQ_OA1_4MF_transcript14684/f2p0/3259	60
transcript_HQ_OA1_4MF_transcript1103/f3p0/7282	60
transcript_HQ_OA1_4MF_transcript11914/f2p0/3892	60
transcript_HQ_OA1_4MF_transcript12855/f5p0/3567	60
transcript_HQ_OA1_4MF_transcript10101/f2p0/4944	60
transcript_HQ_OA1_4MF_transcript11915/f8p0/3856	60
transcript_HQ_OA1_4MF_transcript14686/f3p0/3254	60
transcript_HQ_OA1_4MF_transcript10102/f2p0/4960	60
transcript_HQ_OA1_4MF_transcript12857/f2p0/3589	60
transcript_HQ_OA1_4MF_transcript11031/f4p0/4219	60
transcript_HQ_OA1_4MF_transcript13759/f4p0/3365	60
transcript_HQ_OA1_4MF_transcript14687/f17p0/3025	60
transcript_HQ_OA1_4MF_transcript12858/f39p0/3538	60
transcript_HQ_OA1_4MF_transcript11032/f3p0/4152	60
transcript_HQ_OA1_4MF_transcript14689/f9p0/3041	60
transcript_HQ_OA1_4MF_transcript10104/f2p0/4967	60
transcript_HQ_OA1_4MF_transcript11033/f4p0/4232	60
transcript_HQ_OA1_4MF_transcript14690/f2p0/3243	60
transcript_HQ_OA1_4MF_transcript11034/f2p0/4243	60
transcript_HQ_OA1_4MF_transcript11919/f2p0/3865	60
transcript_HQ_OA1_4MF_transcript14691/f4p0/3230	60
transcript_HQ_OA1_4MF_transcript1286/f2p0/7155	60
transcript_HQ_OA1_4MF_transcript14692/f3p0/3239	60
transcript_HQ_OA1_4MF_transcript10106/f2p0/4965	60
transcript_HQ_OA1_4MF_transcript1192/f2p0/7228	60
transcript_HQ_OA1_4MF_transcript11036/f2p0/4222	60
transcript_HQ_OA1_4MF_transcript10107/f3p0/4962	60
transcript_HQ_OA1_4MF_transcript12861/f3p0/3587	60
transcript_HQ_OA1_4MF_transcript13760/f2p0/3426	60
transcript_HQ_OA1_4MF_transcript11920/f2p0/3871	60
transcript_HQ_OA1_4MF_transcript14695/f3p0/3246	60
transcript_HQ_OA1_4MF_transcript13761/f2p0/3409	60
transcript_HQ_OA1_4MF_transcript14696/f34p0/2899	60
transcript_HQ_OA1_4MF_transcript11921/f13p0/3857	60
transcript_HQ_OA1_4MF_transcript13763/f2p0/3369	60
transcript_HQ_OA1_4MF_transcript14698/f16p0/3225	60
transcript_HQ_OA1_4MF_transcript12865/f3p0/3581	60
transcript_HQ_OA1_4MF_transcript11923/f2p0/3848	60
transcript_HQ_OA1_4MF_transcript14699/f3p0/3123	60
transcript_HQ_OA1_4MF_transcript13765/f7p0/3386	60
transcript_HQ_OA1_4MF_transcript12866/f9p0/3568	60
transcript_HQ_OA1_4MF_transcript13766/f11p0/3407	60
transcript_HQ_OA1_4MF_transcript11040/f5p0/4196	60
transcript_HQ_OA1_4MF_transcript11925/f2p0/3825	60
transcript_HQ_OA1_4MF_transcript11926/f10p0/3803	60
transcript_HQ_OA1_4MF_transcript11042/f2p0/4221	60
transcript_HQ_OA1_4MF_transcript12869/f3p0/3591	60
transcript_HQ_OA1_4MF_transcript13768/f2p0/3406	60
transcript_HQ_OA1_4MF_transcript11043/f23p0/4205	60
transcript_HQ_OA1_4MF_transcript13769/f9p0/3423	60
transcript_HQ_OA1_4MF_transcript10113/f10p0/4935	60
transcript_HQ_OA1_4MF_transcript1287/f2p0/7178	60
transcript_HQ_OA1_4MF_transcript10114/f4p0/4963	60
transcript_HQ_OA1_4MF_transcript13770/f14p0/3391	60
transcript_HQ_OA1_4MF_transcript13771/f3p0/3406	60
transcript_HQ_OA1_4MF_transcript10115/f4p0/4965	60
transcript_HQ_OA1_4MF_transcript12872/f5p0/3588	60
transcript_HQ_OA1_4MF_transcript11047/f2p0/4236	60
transcript_HQ_OA1_4MF_transcript10116/f4p0/4958	60
transcript_HQ_OA1_4MF_transcript11048/f2p0/4204	60
transcript_HQ_OA1_4MF_transcript10117/f4p0/4971	60
transcript_HQ_OA1_4MF_transcript13774/f6p0/3399	60
transcript_HQ_OA1_4MF_transcript11930/f2p0/3843	60
transcript_HQ_OA1_4MF_transcript13775/f11p0/3379	60
transcript_HQ_OA1_4MF_transcript10118/f2p0/4954	60
transcript_HQ_OA1_4MF_transcript13776/f2p0/3411	60
transcript_HQ_OA1_4MF_transcript11931/f4p0/3880	60
transcript_HQ_OA1_4MF_transcript1105/f2p0/7337	60
transcript_HQ_OA1_4MF_transcript11932/f4p0/3850	60
transcript_HQ_OA1_4MF_transcript11050/f5p0/4163	60
transcript_HQ_OA1_4MF_transcript12874/f15p0/3530	60
transcript_HQ_OA1_4MF_transcript11933/f65p0/3689	60
transcript_HQ_OA1_4MF_transcript13779/f2p0/3398	60
transcript_HQ_OA1_4MF_transcript1012/f2p0/7329	60
transcript_HQ_OA1_4MF_transcript11051/f5p0/4083	60
transcript_HQ_OA1_4MF_transcript11934/f3p0/3841	60
transcript_HQ_OA1_4MF_transcript11052/f16p0/4176	60
transcript_HQ_OA1_4MF_transcript1378/f2p0/7039	60
transcript_HQ_OA1_4MF_transcript11935/f4p0/3772	60
transcript_HQ_OA1_4MF_transcript11053/f2p0/4210	60
transcript_HQ_OA1_4MF_transcript13780/f4p0/3410	60
transcript_HQ_OA1_4MF_transcript11936/f6p0/3833	60
transcript_HQ_OA1_4MF_transcript12878/f20p0/3512	60
transcript_HQ_OA1_4MF_transcript11937/f10p0/3791	60
transcript_HQ_OA1_4MF_transcript11055/f5p0/4211	60
transcript_HQ_OA1_4MF_transcript11056/f2p0/4207	60
transcript_HQ_OA1_4MF_transcript11939/f9p0/3820	60
transcript_HQ_OA1_4MF_transcript10124/f2p0/5010	60
transcript_HQ_OA1_4MF_transcript12881/f4p0/3609	60
transcript_HQ_OA1_4MF_transcript11059/f5p0/4214	60
transcript_HQ_OA1_4MF_transcript10126/f8p0/4908	60
transcript_HQ_OA1_4MF_transcript12882/f4p0/3616	60
transcript_HQ_OA1_4MF_transcript11941/f2p0/3844	60
transcript_HQ_OA1_4MF_transcript1106/f6p0/7270	60
transcript_HQ_OA1_4MF_transcript10127/f3p0/4928	60
transcript_HQ_OA1_4MF_transcript11942/f3p0/3789	60
transcript_HQ_OA1_4MF_transcript12884/f2p0/3590	60
transcript_HQ_OA1_4MF_transcript10128/f7p0/4926	60
transcript_HQ_OA1_4MF_transcript12885/f3p0/3615	60
transcript_HQ_OA1_4MF_transcript12886/f2p0/3594	60
transcript_HQ_OA1_4MF_transcript10129/f15p0/4885	60
transcript_HQ_OA1_4MF_transcript12888/f31p0/3554	60
transcript_HQ_OA1_4MF_transcript1013/f10p0/7324	60
transcript_HQ_OA1_4MF_transcript11064/f4p0/4203	60
transcript_HQ_OA1_4MF_transcript1289/f2p0/7202	60
transcript_HQ_OA1_4MF_transcript11948/f3p0/3828	60
transcript_HQ_OA1_4MF_transcript11067/f6p0/4205	60
transcript_HQ_OA1_4MF_transcript11949/f14p0/3835	60
transcript_HQ_OA1_4MF_transcript12892/f3p0/3576	60
transcript_HQ_OA1_4MF_transcript13788/f3p0/3238	60
transcript_HQ_OA1_4MF_transcript10133/f2p0/4923	60
transcript_HQ_OA1_4MF_transcript1195/f2p0/7227	60
transcript_HQ_OA1_4MF_transcript13789/f2p0/3398	60
transcript_HQ_OA1_4MF_transcript12893/f11p0/3582	60
transcript_HQ_OA1_4MF_transcript10134/f2p0/4949	60
transcript_HQ_OA1_4MF_transcript1379/f43p0/6980	60
transcript_HQ_OA1_4MF_transcript12895/f2p0/3447	60
transcript_HQ_OA1_4MF_transcript12896/f2p0/3591	60
transcript_HQ_OA1_4MF_transcript11952/f2p0/3839	60
transcript_HQ_OA1_4MF_transcript13791/f2p0/3394	60
transcript_HQ_OA1_4MF_transcript10137/f3p0/4982	60
transcript_HQ_OA1_4MF_transcript12897/f2p0/3589	60
transcript_HQ_OA1_4MF_transcript11071/f13p0/4156	60
transcript_HQ_OA1_4MF_transcript11954/f3p0/3846	60
transcript_HQ_OA1_4MF_transcript12898/f6p0/3588	60
transcript_HQ_OA1_4MF_transcript11072/f2p0/4202	60
transcript_HQ_OA1_4MF_transcript13794/f4p0/3420	60
transcript_HQ_OA1_4MF_transcript10139/f3p0/4921	60
transcript_HQ_OA1_4MF_transcript12899/f11p0/3570	60
transcript_HQ_OA1_4MF_transcript13795/f4p0/3449	60
transcript_HQ_OA1_4MF_transcript11957/f2p0/3842	60
transcript_HQ_OA1_4MF_transcript13796/f6p0/3390	60
transcript_HQ_OA1_4MF_transcript11075/f4p0/4157	60
transcript_HQ_OA1_4MF_transcript129/f20p0/8821	60
transcript_HQ_OA1_4MF_transcript10140/f2p0/4921	60
transcript_HQ_OA1_4MF_transcript13797/f4p0/3412	60
transcript_HQ_OA1_4MF_transcript11958/f2p0/3836	60
transcript_HQ_OA1_4MF_transcript11959/f10p0/3673	60
transcript_HQ_OA1_4MF_transcript13798/f3p0/3397	60
transcript_HQ_OA1_4MF_transcript1290/f2p0/7171	60
transcript_HQ_OA1_4MF_transcript12900/f2p0/3614	60
transcript_HQ_OA1_4MF_transcript10143/f3p0/4928	60
transcript_HQ_OA1_4MF_transcript11960/f28p0/3752	60
transcript_HQ_OA1_4MF_transcript12902/f24p0/3511	60
transcript_HQ_OA1_4MF_transcript147/f2p0/8790	60
transcript_HQ_OA1_4MF_transcript138/f4p0/8879	60
transcript_HQ_OA1_4MF_transcript12903/f2p0/3587	60
transcript_HQ_OA1_4MF_transcript11078/f44p0/3841	60
transcript_HQ_OA1_4MF_transcript10145/f2p0/4920	60
transcript_HQ_OA1_4MF_transcript11962/f15p0/3659	60
transcript_HQ_OA1_4MF_transcript12904/f5p0/3587	60
transcript_HQ_OA1_4MF_transcript11079/f4p0/4162	60
transcript_HQ_OA1_4MF_transcript11963/f3p0/3838	60
transcript_HQ_OA1_4MF_transcript13800/f4p0/3413	60
transcript_HQ_OA1_4MF_transcript12905/f2p0/3578	60
transcript_HQ_OA1_4MF_transcript13801/f5p0/3399	60
transcript_HQ_OA1_4MF_transcript11964/f2p0/3832	60
transcript_HQ_OA1_4MF_transcript1108/f2p0/7303	60
transcript_HQ_OA1_4MF_transcript11966/f4p0/3813	60
transcript_HQ_OA1_4MF_transcript10146/f3p0/4973	60
transcript_HQ_OA1_4MF_transcript14703/f6p0/3255	60
transcript_HQ_OA1_4MF_transcript13803/f2p0/3382	60
transcript_HQ_OA1_4MF_transcript12907/f2p0/3592	60
transcript_HQ_OA1_4MF_transcript13804/f3p0/3199	60
transcript_HQ_OA1_4MF_transcript11967/f3p0/3854	60
transcript_HQ_OA1_4MF_transcript12908/f4p0/3555	60
transcript_HQ_OA1_4MF_transcript14705/f8p0/3261	60
transcript_HQ_OA1_4MF_transcript11081/f2p0/4192	60
transcript_HQ_OA1_4MF_transcript11968/f5p0/3768	60
transcript_HQ_OA1_4MF_transcript12909/f2p0/3623	60
transcript_HQ_OA1_4MF_transcript10148/f2p0/4909	60
transcript_HQ_OA1_4MF_transcript11082/f2p0/4208	60
transcript_HQ_OA1_4MF_transcript11083/f2p0/4183	60
transcript_HQ_OA1_4MF_transcript11084/f2p0/4183	60
transcript_HQ_OA1_4MF_transcript12910/f2p0/3579	60
transcript_HQ_OA1_4MF_transcript1015/f5p0/7329	60
transcript_HQ_OA1_4MF_transcript12911/f5p0/3594	60
transcript_HQ_OA1_4MF_transcript11970/f14p0/3802	60
transcript_HQ_OA1_4MF_transcript12912/f32p0/3314	60
transcript_HQ_OA1_4MF_transcript11086/f6p0/4137	60
transcript_HQ_OA1_4MF_transcript10150/f6p0/4920	60
transcript_HQ_OA1_4MF_transcript11971/f2p0/3822	60
transcript_HQ_OA1_4MF_transcript11087/f3p0/4093	60
transcript_HQ_OA1_4MF_transcript12914/f9p0/3550	60
transcript_HQ_OA1_4MF_transcript11088/f3p0/4185	60
transcript_HQ_OA1_4MF_transcript10152/f10p0/4927	60
transcript_HQ_OA1_4MF_transcript11973/f4p0/3826	60
transcript_HQ_OA1_4MF_transcript11089/f2p0/4205	60
transcript_HQ_OA1_4MF_transcript12916/f4p0/3583	60
transcript_HQ_OA1_4MF_transcript11974/f2p0/3814	60
transcript_HQ_OA1_4MF_transcript13808/f10p0/3331	60
transcript_HQ_OA1_4MF_transcript11975/f2p0/3827	60
transcript_HQ_OA1_4MF_transcript10154/f2p0/4921	60
transcript_HQ_OA1_4MF_transcript14708/f2p0/3238	60
transcript_HQ_OA1_4MF_transcript12918/f2p0/3578	60
transcript_HQ_OA1_4MF_transcript14709/f2p0/3252	60
transcript_HQ_OA1_4MF_transcript10155/f8p0/4914	60
transcript_HQ_OA1_4MF_transcript12919/f2p0/3578	60
transcript_HQ_OA1_4MF_transcript10156/f25p0/4856	60
transcript_HQ_OA1_4MF_transcript11978/f3p0/3865	60
transcript_HQ_OA1_4MF_transcript11092/f2p0/4258	60
transcript_HQ_OA1_4MF_transcript13810/f4p0/3404	60
transcript_HQ_OA1_4MF_transcript14710/f9p0/3190	60
transcript_HQ_OA1_4MF_transcript1292/f7p0/7198	60
transcript_HQ_OA1_4MF_transcript10157/f15p0/4838	60
transcript_HQ_OA1_4MF_transcript11979/f2p0/3824	60
transcript_HQ_OA1_4MF_transcript13811/f12p0/3387	60
transcript_HQ_OA1_4MF_transcript11093/f4p0/4136	60
transcript_HQ_OA1_4MF_transcript14711/f4p0/3242	60
transcript_HQ_OA1_4MF_transcript12920/f6p0/3506	60
transcript_HQ_OA1_4MF_transcript13812/f10p0/3416	60
transcript_HQ_OA1_4MF_transcript1198/f11p0/7251	60
transcript_HQ_OA1_4MF_transcript10159/f2p0/4905	60
transcript_HQ_OA1_4MF_transcript12922/f7p0/3576	60
transcript_HQ_OA1_4MF_transcript11096/f4p0/4106	60
transcript_HQ_OA1_4MF_transcript14715/f28p0/3224	60
transcript_HQ_OA1_4MF_transcript1016/f2p0/7407	60
transcript_HQ_OA1_4MF_transcript11097/f7p0/4171	60
transcript_HQ_OA1_4MF_transcript14716/f2p0/3233	60
transcript_HQ_OA1_4MF_transcript11982/f18p0/3724	60
transcript_HQ_OA1_4MF_transcript14717/f11p0/3253	60
transcript_HQ_OA1_4MF_transcript10160/f3p0/4857	60
transcript_HQ_OA1_4MF_transcript12926/f20p0/3575	60
transcript_HQ_OA1_4MF_transcript11983/f2p0/3867	60
transcript_HQ_OA1_4MF_transcript12927/f3p0/3531	60
transcript_HQ_OA1_4MF_transcript10162/f7p0/4825	60
transcript_HQ_OA1_4MF_transcript13819/f23p0/3381	60
transcript_HQ_OA1_4MF_transcript12928/f6p0/3571	60
transcript_HQ_OA1_4MF_transcript1472/f48p0/6757	60
transcript_HQ_OA1_4MF_transcript111/f2p0/8985	60
transcript_HQ_OA1_4MF_transcript11985/f2p0/3817	60
transcript_HQ_OA1_4MF_transcript14720/f62p0/3071	60
transcript_HQ_OA1_4MF_transcript10164/f3p0/4892	60
transcript_HQ_OA1_4MF_transcript11986/f5p0/3836	60
transcript_HQ_OA1_4MF_transcript1110/f2p0/7204	60
transcript_HQ_OA1_4MF_transcript11987/f2p0/3827	60
transcript_HQ_OA1_4MF_transcript10165/f2p0/4875	60
transcript_HQ_OA1_4MF_transcript11100/f4p0/4183	60
transcript_HQ_OA1_4MF_transcript14721/f2p0/3236	60
transcript_HQ_OA1_4MF_transcript11988/f21p0/3817	60
transcript_HQ_OA1_4MF_transcript12930/f35p0/3458	60
transcript_HQ_OA1_4MF_transcript11101/f4p0/4162	60
transcript_HQ_OA1_4MF_transcript11989/f18p0/3751	60
transcript_HQ_OA1_4MF_transcript10167/f2p0/4897	60
transcript_HQ_OA1_4MF_transcript11102/f5p0/4139	60
transcript_HQ_OA1_4MF_transcript14723/f17p0/3166	60
transcript_HQ_OA1_4MF_transcript13823/f5p0/3397	60
transcript_HQ_OA1_4MF_transcript12932/f3p0/3594	60
transcript_HQ_OA1_4MF_transcript10168/f3p0/4960	60
transcript_HQ_OA1_4MF_transcript11103/f79p0/4004	60
transcript_HQ_OA1_4MF_transcript1199/f2p0/7211	60
transcript_HQ_OA1_4MF_transcript10169/f2p0/4894	60
transcript_HQ_OA1_4MF_transcript11990/f3p0/3831	60
transcript_HQ_OA1_4MF_transcript12934/f2p0/3589	60
transcript_HQ_OA1_4MF_transcript14726/f2p0/3315	60
transcript_HQ_OA1_4MF_transcript13826/f3p0/3401	60
transcript_HQ_OA1_4MF_transcript11991/f4p0/3824	60
transcript_HQ_OA1_4MF_transcript14728/f2p0/3250	60
transcript_HQ_OA1_4MF_transcript12936/f2p0/3539	60
transcript_HQ_OA1_4MF_transcript12937/f4p0/3580	60
transcript_HQ_OA1_4MF_transcript10170/f5p0/4900	60
transcript_HQ_OA1_4MF_transcript11993/f11p0/3818	60
transcript_HQ_OA1_4MF_transcript14729/f2p0/3248	60
transcript_HQ_OA1_4MF_transcript11108/f5p0/4133	60
transcript_HQ_OA1_4MF_transcript13830/f7p0/3394	60
transcript_HQ_OA1_4MF_transcript1473/f3p0/7069	60
transcript_HQ_OA1_4MF_transcript11995/f2p0/3818	60
transcript_HQ_OA1_4MF_transcript13831/f2p0/3386	60
transcript_HQ_OA1_4MF_transcript14730/f2p0/3247	60
transcript_HQ_OA1_4MF_transcript1294/f4p0/7188	60
transcript_HQ_OA1_4MF_transcript11996/f3p0/3828	60
transcript_HQ_OA1_4MF_transcript13832/f7p0/3392	60
transcript_HQ_OA1_4MF_transcript14731/f2p0/3243	60
transcript_HQ_OA1_4MF_transcript11110/f2p0/4178	60
transcript_HQ_OA1_4MF_transcript14732/f11p0/3260	60
transcript_HQ_OA1_4MF_transcript13834/f3p0/3405	60
transcript_HQ_OA1_4MF_transcript11111/f39p0/4028	60
transcript_HQ_OA1_4MF_transcript11998/f2p0/3819	60
transcript_HQ_OA1_4MF_transcript14734/f2p0/3242	60
transcript_HQ_OA1_4MF_transcript13835/f2p0/3420	60
transcript_HQ_OA1_4MF_transcript11112/f6p0/4173	60
transcript_HQ_OA1_4MF_transcript11999/f3p0/3822	60
transcript_HQ_OA1_4MF_transcript11113/f2p0/3992	60
transcript_HQ_OA1_4MF_transcript11114/f2p0/4160	60
transcript_HQ_OA1_4MF_transcript12/f2p0/10123	60
transcript_HQ_OA1_4MF_transcript14738/f6p0/3238	60
transcript_HQ_OA1_4MF_transcript14739/f20p0/3209	60
transcript_HQ_OA1_4MF_transcript12941/f2p0/3594	60
transcript_HQ_OA1_4MF_transcript11115/f2p0/4269	60
transcript_HQ_OA1_4MF_transcript12942/f8p0/3519	60
transcript_HQ_OA1_4MF_transcript1474/f8p0/7043	60
transcript_HQ_OA1_4MF_transcript11116/f2p0/4061	60
transcript_HQ_OA1_4MF_transcript10173/f5p0/4879	60
transcript_HQ_OA1_4MF_transcript14740/f9p0/3252	60
transcript_HQ_OA1_4MF_transcript11117/f4p0/4168	60
transcript_HQ_OA1_4MF_transcript10174/f2p0/4881	60
transcript_HQ_OA1_4MF_transcript11118/f4p0/4181	60
transcript_HQ_OA1_4MF_transcript14742/f2p0/3233	60
transcript_HQ_OA1_4MF_transcript12000/f2p0/3817	60
transcript_HQ_OA1_4MF_transcript11119/f2p0/4117	60
transcript_HQ_OA1_4MF_transcript12946/f3p0/3555	60
transcript_HQ_OA1_4MF_transcript14744/f2p0/3234	60
transcript_HQ_OA1_4MF_transcript10176/f3p0/4888	60
transcript_HQ_OA1_4MF_transcript10177/f16p0/4888	60
transcript_HQ_OA1_4MF_transcript14746/f7p0/3216	60
transcript_HQ_OA1_4MF_transcript11120/f2p0/4165	60
transcript_HQ_OA1_4MF_transcript12003/f3p0/3821	60
transcript_HQ_OA1_4MF_transcript10178/f3p0/4877	60
transcript_HQ_OA1_4MF_transcript12004/f9p0/3816	60
transcript_HQ_OA1_4MF_transcript14748/f3p0/3207	60
transcript_HQ_OA1_4MF_transcript14749/f3p0/3235	60
transcript_HQ_OA1_4MF_transcript12005/f4p0/3817	60
transcript_HQ_OA1_4MF_transcript12950/f3p0/3580	60
transcript_HQ_OA1_4MF_transcript11124/f2p0/4185	60
transcript_HQ_OA1_4MF_transcript12951/f2p0/3569	60
transcript_HQ_OA1_4MF_transcript14750/f6p0/3177	60
transcript_HQ_OA1_4MF_transcript12008/f2p0/3817	60
transcript_HQ_OA1_4MF_transcript11125/f2p0/4180	60
transcript_HQ_OA1_4MF_transcript10180/f5p0/4832	60
transcript_HQ_OA1_4MF_transcript12952/f44p0/3511	60
transcript_HQ_OA1_4MF_transcript12009/f3p0/3794	60
transcript_HQ_OA1_4MF_transcript12953/f2p0/3568	60
transcript_HQ_OA1_4MF_transcript11126/f4p0/4157	60
transcript_HQ_OA1_4MF_transcript14751/f2p0/3241	60
transcript_HQ_OA1_4MF_transcript13836/f2p0/3098	60
transcript_HQ_OA1_4MF_transcript13837/f2p0/3400	60
transcript_HQ_OA1_4MF_transcript14753/f3p0/3189	60
transcript_HQ_OA1_4MF_transcript10182/f2p0/4884	60
transcript_HQ_OA1_4MF_transcript13838/f3p0/3396	60
transcript_HQ_OA1_4MF_transcript10183/f4p0/4798	60
transcript_HQ_OA1_4MF_transcript12010/f2p0/3812	60
transcript_HQ_OA1_4MF_transcript14756/f2p0/3231	60
transcript_HQ_OA1_4MF_transcript10184/f18p0/4819	60
transcript_HQ_OA1_4MF_transcript1384/f2p0/7072	60
transcript_HQ_OA1_4MF_transcript14757/f11p0/3220	60
transcript_HQ_OA1_4MF_transcript13840/f3p0/3399	60
transcript_HQ_OA1_4MF_transcript12012/f2p0/3812	60
transcript_HQ_OA1_4MF_transcript11130/f14p0/4161	60
transcript_HQ_OA1_4MF_transcript14759/f3p0/3246	60
transcript_HQ_OA1_4MF_transcript10186/f14p0/4880	60
transcript_HQ_OA1_4MF_transcript1476/f2p0/7031	60
transcript_HQ_OA1_4MF_transcript10187/f11p0/4724	60
transcript_HQ_OA1_4MF_transcript11132/f4p0/4213	60
transcript_HQ_OA1_4MF_transcript13844/f3p0/3417	60
transcript_HQ_OA1_4MF_transcript12016/f4p0/3822	60
transcript_HQ_OA1_4MF_transcript12961/f16p0/3491	60
transcript_HQ_OA1_4MF_transcript13847/f5p0/3395	60
transcript_HQ_OA1_4MF_transcript14763/f3p0/3227	60
transcript_HQ_OA1_4MF_transcript11135/f2p0/4157	60
transcript_HQ_OA1_4MF_transcript10189/f2p0/4908	60
transcript_HQ_OA1_4MF_transcript14764/f2p0/3251	60
transcript_HQ_OA1_4MF_transcript13848/f5p0/3400	60
transcript_HQ_OA1_4MF_transcript12964/f4p0/3573	60
transcript_HQ_OA1_4MF_transcript11136/f3p0/4159	60
transcript_HQ_OA1_4MF_transcript1019/f3p0/7318	60
transcript_HQ_OA1_4MF_transcript14766/f6p0/3219	60
transcript_HQ_OA1_4MF_transcript12965/f5p0/3586	60
transcript_HQ_OA1_4MF_transcript14767/f2p0/3307	60
transcript_HQ_OA1_4MF_transcript10190/f3p0/4863	60
transcript_HQ_OA1_4MF_transcript11138/f15p0/3946	60
transcript_HQ_OA1_4MF_transcript12966/f8p0/3565	60
transcript_HQ_OA1_4MF_transcript14768/f11p0/3178	60
transcript_HQ_OA1_4MF_transcript12020/f12p0/3756	60
transcript_HQ_OA1_4MF_transcript14769/f24p0/3191	60
transcript_HQ_OA1_4MF_transcript12967/f12p0/3610	60
transcript_HQ_OA1_4MF_transcript11139/f7p0/4156	60
transcript_HQ_OA1_4MF_transcript12021/f2p0/3816	60
transcript_HQ_OA1_4MF_transcript13851/f2p0/3388	60
transcript_HQ_OA1_4MF_transcript10192/f3p0/4876	60
transcript_HQ_OA1_4MF_transcript12022/f4p0/3731	60
transcript_HQ_OA1_4MF_transcript13852/f3p0/3388	60
transcript_HQ_OA1_4MF_transcript1114/f3p0/7218	60
transcript_HQ_OA1_4MF_transcript12969/f4p0/3549	60
transcript_HQ_OA1_4MF_transcript10193/f2p0/4854	60
transcript_HQ_OA1_4MF_transcript13853/f3p0/3396	60
transcript_HQ_OA1_4MF_transcript14771/f2p0/3234	60
transcript_HQ_OA1_4MF_transcript12024/f5p0/3824	60
transcript_HQ_OA1_4MF_transcript13854/f2p0/3397	60
transcript_HQ_OA1_4MF_transcript14772/f4p0/3258	60
transcript_HQ_OA1_4MF_transcript13855/f3p0/3389	60
transcript_HQ_OA1_4MF_transcript10195/f2p0/4872	60
transcript_HQ_OA1_4MF_transcript11142/f17p0/4080	60
transcript_HQ_OA1_4MF_transcript14773/f3p0/3242	60
transcript_HQ_OA1_4MF_transcript12970/f2p0/3502	60
transcript_HQ_OA1_4MF_transcript12025/f2p0/3819	60
transcript_HQ_OA1_4MF_transcript10196/f2p0/4852	60
transcript_HQ_OA1_4MF_transcript12971/f3p0/3534	60
transcript_HQ_OA1_4MF_transcript12026/f4p0/3819	60
transcript_HQ_OA1_4MF_transcript14775/f2p0/3261	60
transcript_HQ_OA1_4MF_transcript13858/f2p0/3392	60
transcript_HQ_OA1_4MF_transcript12972/f2p0/3560	60
transcript_HQ_OA1_4MF_transcript14776/f3p0/3224	60
transcript_HQ_OA1_4MF_transcript10197/f4p0/4870	60
transcript_HQ_OA1_4MF_transcript13859/f14p0/3361	60
transcript_HQ_OA1_4MF_transcript12974/f2p0/3562	60
transcript_HQ_OA1_4MF_transcript14778/f16p0/3238	60
transcript_HQ_OA1_4MF_transcript10199/f2p0/4864	60
transcript_HQ_OA1_4MF_transcript11146/f11p0/4128	60
transcript_HQ_OA1_4MF_transcript14779/f3p0/3232	60
transcript_HQ_OA1_4MF_transcript13860/f7p0/3392	60
transcript_HQ_OA1_4MF_transcript11147/f2p0/4150	60
transcript_HQ_OA1_4MF_transcript13861/f10p0/3343	60
transcript_HQ_OA1_4MF_transcript1203/f2p0/7212	60
transcript_HQ_OA1_4MF_transcript102/f2p0/9037	60
transcript_HQ_OA1_4MF_transcript11149/f7p0/4150	60
transcript_HQ_OA1_4MF_transcript13863/f2p0/3398	60
transcript_HQ_OA1_4MF_transcript14780/f4p0/3202	60
transcript_HQ_OA1_4MF_transcript13864/f11p0/3386	60
transcript_HQ_OA1_4MF_transcript12979/f75p0/3509	60
transcript_HQ_OA1_4MF_transcript13865/f4p0/3386	60
transcript_HQ_OA1_4MF_transcript10200/f5p0/4789	60
transcript_HQ_OA1_4MF_transcript13866/f16p0/3267	60
transcript_HQ_OA1_4MF_transcript14783/f8p0/3161	60
transcript_HQ_OA1_4MF_transcript11150/f2p0/4190	60
transcript_HQ_OA1_4MF_transcript14784/f2p0/3246	60
transcript_HQ_OA1_4MF_transcript1298/f6p0/7142	60
transcript_HQ_OA1_4MF_transcript13867/f19p0/3363	60
transcript_HQ_OA1_4MF_transcript10202/f2p0/4850	60
transcript_HQ_OA1_4MF_transcript12980/f2p0/3569	60
transcript_HQ_OA1_4MF_transcript13868/f2p0/3420	60
transcript_HQ_OA1_4MF_transcript13869/f3p0/3383	60
transcript_HQ_OA1_4MF_transcript10203/f22p0/4843	60
transcript_HQ_OA1_4MF_transcript14788/f2p0/3185	60
transcript_HQ_OA1_4MF_transcript12982/f2p0/3556	60
transcript_HQ_OA1_4MF_transcript1387/f104p0/7023	60
transcript_HQ_OA1_4MF_transcript10204/f6p0/4865	60
transcript_HQ_OA1_4MF_transcript12030/f4p0/3818	60
transcript_HQ_OA1_4MF_transcript12983/f4p0/3554	60
transcript_HQ_OA1_4MF_transcript12984/f35p0/3476	60
transcript_HQ_OA1_4MF_transcript13871/f7p0/3232	60
transcript_HQ_OA1_4MF_transcript12985/f31p0/3516	60
transcript_HQ_OA1_4MF_transcript12032/f2p0/3808	60
transcript_HQ_OA1_4MF_transcript13872/f2p0/3393	60
transcript_HQ_OA1_4MF_transcript10206/f15p0/4811	60
transcript_HQ_OA1_4MF_transcript13873/f35p0/3356	60
transcript_HQ_OA1_4MF_transcript12033/f3p0/3806	60
transcript_HQ_OA1_4MF_transcript1479/f2p0/7056	60
transcript_HQ_OA1_4MF_transcript12034/f5p0/3778	60
transcript_HQ_OA1_4MF_transcript14790/f3p0/3196	60
transcript_HQ_OA1_4MF_transcript12988/f1499p0/3223	60
transcript_HQ_OA1_4MF_transcript14791/f3p0/3199	60
transcript_HQ_OA1_4MF_transcript13876/f37p0/3329	60
transcript_HQ_OA1_4MF_transcript12036/f5p0/3787	60
transcript_HQ_OA1_4MF_transcript11151/f2p0/3881	60
transcript_HQ_OA1_4MF_transcript13878/f10p0/3359	60
transcript_HQ_OA1_4MF_transcript12037/f9p0/3783	60
transcript_HQ_OA1_4MF_transcript14793/f12p0/3226	60
transcript_HQ_OA1_4MF_transcript13879/f2p0/3386	60
transcript_HQ_OA1_4MF_transcript11152/f4p0/4151	60
transcript_HQ_OA1_4MF_transcript14794/f67p0/3055	60
transcript_HQ_OA1_4MF_transcript12038/f2p0/3819	60
transcript_HQ_OA1_4MF_transcript14796/f2p0/3212	60
transcript_HQ_OA1_4MF_transcript11153/f3p0/4158	60
transcript_HQ_OA1_4MF_transcript10207/f2p0/4730	60
transcript_HQ_OA1_4MF_transcript12991/f3p0/3527	60
transcript_HQ_OA1_4MF_transcript12039/f11p0/3807	60
transcript_HQ_OA1_4MF_transcript12992/f2p0/3561	60
transcript_HQ_OA1_4MF_transcript10208/f32p0/4801	60
transcript_HQ_OA1_4MF_transcript14798/f5p0/3121	60
transcript_HQ_OA1_4MF_transcript11155/f5p0/4152	60
transcript_HQ_OA1_4MF_transcript12993/f4p0/3559	60
transcript_HQ_OA1_4MF_transcript11156/f3p0/4168	60
transcript_HQ_OA1_4MF_transcript12040/f2p0/3812	60
transcript_HQ_OA1_4MF_transcript12994/f4p0/3567	60
transcript_HQ_OA1_4MF_transcript1021/f11p0/7304	60
transcript_HQ_OA1_4MF_transcript12041/f2p0/3825	60
transcript_HQ_OA1_4MF_transcript148/f2p0/8790	60
transcript_HQ_OA1_4MF_transcript1388/f2p0/7088	60
transcript_HQ_OA1_4MF_transcript12995/f2p0/3566	60
transcript_HQ_OA1_4MF_transcript11158/f5p0/4144	60
transcript_HQ_OA1_4MF_transcript13880/f4p0/3391	60
transcript_HQ_OA1_4MF_transcript12042/f4p0/3824	60
transcript_HQ_OA1_4MF_transcript13881/f2p0/3395	60
transcript_HQ_OA1_4MF_transcript1480/f2p0/7105	60
transcript_HQ_OA1_4MF_transcript10211/f3p0/4839	60
transcript_HQ_OA1_4MF_transcript13882/f4p0/3385	60
transcript_HQ_OA1_4MF_transcript12043/f3p0/3808	60
transcript_HQ_OA1_4MF_transcript12044/f9p0/3804	60
transcript_HQ_OA1_4MF_transcript14801/f6p0/3206	60
transcript_HQ_OA1_4MF_transcript13884/f13p0/3362	60
transcript_HQ_OA1_4MF_transcript14802/f4p0/3236	60
transcript_HQ_OA1_4MF_transcript14803/f2p0/3231	60
transcript_HQ_OA1_4MF_transcript11161/f20p0/4126	60
transcript_HQ_OA1_4MF_transcript12046/f2p0/3797	60
transcript_HQ_OA1_4MF_transcript13/f3p0/10129	60
transcript_HQ_OA1_4MF_transcript14805/f4p0/3230	60
transcript_HQ_OA1_4MF_transcript11163/f9p0/4130	60
transcript_HQ_OA1_4MF_transcript10212/f2p0/5052	60
transcript_HQ_OA1_4MF_transcript12048/f99p0/3766	60
transcript_HQ_OA1_4MF_transcript14807/f2p0/3215	60
transcript_HQ_OA1_4MF_transcript12049/f2p0/3801	60
transcript_HQ_OA1_4MF_transcript130/f10p0/8867	60
transcript_HQ_OA1_4MF_transcript14808/f2p0/3229	60
transcript_HQ_OA1_4MF_transcript11165/f6p0/4162	60
transcript_HQ_OA1_4MF_transcript1389/f2p0/7086	60
transcript_HQ_OA1_4MF_transcript1300/f3p0/7161	60
transcript_HQ_OA1_4MF_transcript10215/f11p0/4772	60
transcript_HQ_OA1_4MF_transcript12050/f5p0/3828	60
transcript_HQ_OA1_4MF_transcript13001/f3p0/3566	60
transcript_HQ_OA1_4MF_transcript11168/f3p0/4134	60
transcript_HQ_OA1_4MF_transcript12051/f19p0/3804	60
transcript_HQ_OA1_4MF_transcript14811/f2p0/3121	60
transcript_HQ_OA1_4MF_transcript13002/f2p0/3564	60
transcript_HQ_OA1_4MF_transcript10217/f2p0/4834	60
transcript_HQ_OA1_4MF_transcript12052/f2p0/3599	60
transcript_HQ_OA1_4MF_transcript14812/f2p0/3213	60
transcript_HQ_OA1_4MF_transcript11169/f3p0/4159	60
transcript_HQ_OA1_4MF_transcript13895/f27p0/3365	60
transcript_HQ_OA1_4MF_transcript13004/f3p0/3559	60
transcript_HQ_OA1_4MF_transcript10218/f8p0/4823	60
transcript_HQ_OA1_4MF_transcript12053/f2p0/3836	60
transcript_HQ_OA1_4MF_transcript13896/f12p0/3382	60
transcript_HQ_OA1_4MF_transcript14814/f7p0/3172	60
transcript_HQ_OA1_4MF_transcript13005/f4p0/3556	60
transcript_HQ_OA1_4MF_transcript13897/f3p0/3310	60
transcript_HQ_OA1_4MF_transcript13006/f28p0/3554	60
transcript_HQ_OA1_4MF_transcript12055/f3p0/3820	60
transcript_HQ_OA1_4MF_transcript11170/f2p0/4137	60
transcript_HQ_OA1_4MF_transcript13899/f3p0/3402	60
transcript_HQ_OA1_4MF_transcript11171/f2p0/4140	60
transcript_HQ_OA1_4MF_transcript13008/f3p0/3495	60
transcript_HQ_OA1_4MF_transcript11172/f4p0/4154	60
transcript_HQ_OA1_4MF_transcript13009/f13p0/3562	60
transcript_HQ_OA1_4MF_transcript12057/f8p0/3808	60
transcript_HQ_OA1_4MF_transcript139/f2p0/8847	60
transcript_HQ_OA1_4MF_transcript10222/f3p0/4824	60
transcript_HQ_OA1_4MF_transcript1390/f5p0/7123	60
transcript_HQ_OA1_4MF_transcript11175/f11p0/3995	60
transcript_HQ_OA1_4MF_transcript13010/f2p0/3556	60
transcript_HQ_OA1_4MF_transcript11176/f6p0/4128	60
transcript_HQ_OA1_4MF_transcript13901/f8p0/3381	60
transcript_HQ_OA1_4MF_transcript13011/f2p0/3554	60
transcript_HQ_OA1_4MF_transcript10224/f2p0/4823	60
transcript_HQ_OA1_4MF_transcript13902/f8p0/3393	60
transcript_HQ_OA1_4MF_transcript11177/f2p0/4140	60
transcript_HQ_OA1_4MF_transcript12059/f2p0/3799	60
transcript_HQ_OA1_4MF_transcript13012/f10p0/3545	60
transcript_HQ_OA1_4MF_transcript10225/f2p0/4828	60
transcript_HQ_OA1_4MF_transcript13903/f2p0/3369	60
transcript_HQ_OA1_4MF_transcript13013/f6p0/3375	60
transcript_HQ_OA1_4MF_transcript13904/f2p0/3392	60
transcript_HQ_OA1_4MF_transcript12061/f9p0/3789	60
transcript_HQ_OA1_4MF_transcript13906/f2p0/3382	60
transcript_HQ_OA1_4MF_transcript10227/f5p0/4783	60
transcript_HQ_OA1_4MF_transcript13015/f5p0/3566	60
transcript_HQ_OA1_4MF_transcript1482/f2p0/7071	60
transcript_HQ_OA1_4MF_transcript12062/f2p0/3799	60
transcript_HQ_OA1_4MF_transcript13907/f2p0/3381	60
transcript_HQ_OA1_4MF_transcript14820/f24p0/3188	60
transcript_HQ_OA1_4MF_transcript12063/f2p0/3816	60
transcript_HQ_OA1_4MF_transcript14821/f5p0/3226	60
transcript_HQ_OA1_4MF_transcript11180/f4p0/4164	60
transcript_HQ_OA1_4MF_transcript10229/f5p0/4728	60
transcript_HQ_OA1_4MF_transcript12064/f2p0/3777	60
transcript_HQ_OA1_4MF_transcript13017/f136p0/3176	60
transcript_HQ_OA1_4MF_transcript14822/f2p0/3246	60
transcript_HQ_OA1_4MF_transcript13909/f4p0/3388	60
transcript_HQ_OA1_4MF_transcript11181/f4p0/4133	60
transcript_HQ_OA1_4MF_transcript12066/f2p0/3857	60
transcript_HQ_OA1_4MF_transcript1023/f3p0/7295	60
transcript_HQ_OA1_4MF_transcript11182/f2p0/4147	60
transcript_HQ_OA1_4MF_transcript13019/f7p0/3533	60
transcript_HQ_OA1_4MF_transcript11183/f5p0/4146	60
transcript_HQ_OA1_4MF_transcript13910/f22p0/3375	60
transcript_HQ_OA1_4MF_transcript14825/f7p0/3071	60
transcript_HQ_OA1_4MF_transcript10230/f3p0/4817	60
transcript_HQ_OA1_4MF_transcript13911/f5p0/3376	60
transcript_HQ_OA1_4MF_transcript1302/f2p0/7159	60
transcript_HQ_OA1_4MF_transcript10231/f6p0/4797	60
transcript_HQ_OA1_4MF_transcript12068/f2p0/3808	60
transcript_HQ_OA1_4MF_transcript13913/f4p0/3376	60
transcript_HQ_OA1_4MF_transcript14827/f4p0/3238	60
transcript_HQ_OA1_4MF_transcript11186/f2p0/4104	60
transcript_HQ_OA1_4MF_transcript12069/f5p0/3818	60
transcript_HQ_OA1_4MF_transcript10232/f4p0/4878	60
transcript_HQ_OA1_4MF_transcript13021/f14p0/3463	60
transcript_HQ_OA1_4MF_transcript11187/f2p0/4133	60
transcript_HQ_OA1_4MF_transcript14829/f3p0/3184	60
transcript_HQ_OA1_4MF_transcript13915/f5p0/3276	60
transcript_HQ_OA1_4MF_transcript13022/f3p0/3549	60
transcript_HQ_OA1_4MF_transcript11188/f2p0/4132	60
transcript_HQ_OA1_4MF_transcript1207/f2p0/7212	60
transcript_HQ_OA1_4MF_transcript10234/f8p0/4779	60
transcript_HQ_OA1_4MF_transcript11189/f13p0/4144	60
transcript_HQ_OA1_4MF_transcript14830/f3p0/3217	60
transcript_HQ_OA1_4MF_transcript13024/f2p0/3511	60
transcript_HQ_OA1_4MF_transcript10235/f3p0/4785	60
transcript_HQ_OA1_4MF_transcript12071/f7p0/3788	60
transcript_HQ_OA1_4MF_transcript10236/f2p0/4817	60
transcript_HQ_OA1_4MF_transcript12072/f17p0/3770	60
transcript_HQ_OA1_4MF_transcript14832/f3p0/3228	60
transcript_HQ_OA1_4MF_transcript11190/f2p0/4148	60
transcript_HQ_OA1_4MF_transcript14833/f8p0/3204	60
transcript_HQ_OA1_4MF_transcript11191/f11p0/4033	60
transcript_HQ_OA1_4MF_transcript14834/f3p0/3229	60
transcript_HQ_OA1_4MF_transcript10238/f6p0/4809	60
transcript_HQ_OA1_4MF_transcript13028/f3p0/3497	60
transcript_HQ_OA1_4MF_transcript14835/f5p0/3224	60
transcript_HQ_OA1_4MF_transcript12074/f2p0/3806	60
transcript_HQ_OA1_4MF_transcript13029/f39p0/3536	60
transcript_HQ_OA1_4MF_transcript12075/f6p0/3779	60
transcript_HQ_OA1_4MF_transcript11193/f27p0/3819	60
transcript_HQ_OA1_4MF_transcript13921/f2p0/3382	60
transcript_HQ_OA1_4MF_transcript14836/f2p0/3154	60
transcript_HQ_OA1_4MF_transcript13922/f2p0/3385	60
transcript_HQ_OA1_4MF_transcript12076/f2p0/3808	60
transcript_HQ_OA1_4MF_transcript11194/f6p0/4153	60
transcript_HQ_OA1_4MF_transcript13923/f2p0/3376	60
transcript_HQ_OA1_4MF_transcript13924/f2p0/3372	60
transcript_HQ_OA1_4MF_transcript11196/f4p0/4126	60
transcript_HQ_OA1_4MF_transcript12078/f97p0/3551	60
transcript_HQ_OA1_4MF_transcript1303/f2p0/7173	60
transcript_HQ_OA1_4MF_transcript13926/f3p0/3370	60
transcript_HQ_OA1_4MF_transcript14839/f2p0/3221	60
transcript_HQ_OA1_4MF_transcript11198/f32p0/4068	60
transcript_HQ_OA1_4MF_transcript11199/f14p0/4116	60
transcript_HQ_OA1_4MF_transcript13031/f3p0/3545	60
transcript_HQ_OA1_4MF_transcript1208/f140p0/7150	60
transcript_HQ_OA1_4MF_transcript13929/f2p0/3324	60
transcript_HQ_OA1_4MF_transcript12080/f2p0/3785	60
transcript_HQ_OA1_4MF_transcript13033/f8p0/3530	60
transcript_HQ_OA1_4MF_transcript112/f2p0/8971	60
transcript_HQ_OA1_4MF_transcript14840/f2p0/3215	60
transcript_HQ_OA1_4MF_transcript1393/f3p0/7103	60
transcript_HQ_OA1_4MF_transcript13034/f19p0/3497	60
transcript_HQ_OA1_4MF_transcript13930/f5p0/3386	60
transcript_HQ_OA1_4MF_transcript13035/f2p0/3550	60
transcript_HQ_OA1_4MF_transcript11201/f2p0/4132	60
transcript_HQ_OA1_4MF_transcript13932/f2p0/3393	60
transcript_HQ_OA1_4MF_transcript14843/f14p0/3213	60
transcript_HQ_OA1_4MF_transcript14844/f4p0/3214	60
transcript_HQ_OA1_4MF_transcript13037/f2p0/3561	60
transcript_HQ_OA1_4MF_transcript13933/f2p0/3331	60
transcript_HQ_OA1_4MF_transcript14845/f2p0/3223	60
transcript_HQ_OA1_4MF_transcript11203/f11p0/4090	60
transcript_HQ_OA1_4MF_transcript13038/f2p0/3561	60
transcript_HQ_OA1_4MF_transcript13934/f2p0/3398	60
transcript_HQ_OA1_4MF_transcript14846/f51p0/3178	60
transcript_HQ_OA1_4MF_transcript13935/f2p0/3377	60
transcript_HQ_OA1_4MF_transcript13039/f2p0/3540	60
transcript_HQ_OA1_4MF_transcript1024/f2p0/7267	60
transcript_HQ_OA1_4MF_transcript14847/f2p0/3230	60
transcript_HQ_OA1_4MF_transcript11205/f2p0/4142	60
transcript_HQ_OA1_4MF_transcript14849/f4p0/3221	60
transcript_HQ_OA1_4MF_transcript13938/f4p0/3208	60
transcript_HQ_OA1_4MF_transcript11206/f4p0/4023	60
transcript_HQ_OA1_4MF_transcript13939/f12p0/3370	60
transcript_HQ_OA1_4MF_transcript1485/f4p0/6879	60
transcript_HQ_OA1_4MF_transcript11207/f4p0/4139	60
transcript_HQ_OA1_4MF_transcript14850/f28p0/3211	60
transcript_HQ_OA1_4MF_transcript11208/f2p0/4129	60
transcript_HQ_OA1_4MF_transcript13042/f2p0/3546	60
transcript_HQ_OA1_4MF_transcript1394/f2p0/7096	60
transcript_HQ_OA1_4MF_transcript14851/f4p0/3235	60
transcript_HQ_OA1_4MF_transcript13043/f6p0/3544	60
transcript_HQ_OA1_4MF_transcript12086/f2p0/3518	60
transcript_HQ_OA1_4MF_transcript10243/f5p0/4786	60
transcript_HQ_OA1_4MF_transcript13044/f2p0/3541	60
transcript_HQ_OA1_4MF_transcript12087/f5p0/3842	60
transcript_HQ_OA1_4MF_transcript10244/f7p0/4772	60
transcript_HQ_OA1_4MF_transcript13943/f2p0/3372	60
transcript_HQ_OA1_4MF_transcript11210/f11p0/4088	60
transcript_HQ_OA1_4MF_transcript13047/f4p0/3555	60
transcript_HQ_OA1_4MF_transcript13048/f2p0/3546	60
transcript_HQ_OA1_4MF_transcript11211/f2p0/4132	60
transcript_HQ_OA1_4MF_transcript13944/f2p0/3417	60
transcript_HQ_OA1_4MF_transcript10247/f2p0/4801	60
transcript_HQ_OA1_4MF_transcript12089/f31p0/3702	60
transcript_HQ_OA1_4MF_transcript10248/f3p0/4790	60
transcript_HQ_OA1_4MF_transcript13946/f3p0/3312	60
transcript_HQ_OA1_4MF_transcript11214/f3p0/4136	60
transcript_HQ_OA1_4MF_transcript13947/f2p0/3373	60
transcript_HQ_OA1_4MF_transcript11215/f3p0/4149	60
transcript_HQ_OA1_4MF_transcript13948/f29p0/3354	60
transcript_HQ_OA1_4MF_transcript13051/f2p0/3342	60
transcript_HQ_OA1_4MF_transcript13052/f35p0/3538	60
transcript_HQ_OA1_4MF_transcript11216/f4p0/4126	60
transcript_HQ_OA1_4MF_transcript12091/f19p0/3623	60
transcript_HQ_OA1_4MF_transcript11217/f4p0/4096	60
transcript_HQ_OA1_4MF_transcript12092/f3p0/3794	60
transcript_HQ_OA1_4MF_transcript13054/f3p0/3538	60
transcript_HQ_OA1_4MF_transcript13950/f2p0/3369	60
transcript_HQ_OA1_4MF_transcript11218/f5p0/4115	60
transcript_HQ_OA1_4MF_transcript12093/f14p0/3789	60
transcript_HQ_OA1_4MF_transcript11219/f2p0/4072	60
transcript_HQ_OA1_4MF_transcript13953/f5p0/3314	60
transcript_HQ_OA1_4MF_transcript12095/f2p0/3843	60
transcript_HQ_OA1_4MF_transcript13056/f19p0/3180	60
transcript_HQ_OA1_4MF_transcript1122/f2p0/7294	60
transcript_HQ_OA1_4MF_transcript12096/f4p0/3794	60
transcript_HQ_OA1_4MF_transcript13057/f2p0/3547	60
transcript_HQ_OA1_4MF_transcript12097/f8p0/3740	60
transcript_HQ_OA1_4MF_transcript13956/f2p0/3379	60
transcript_HQ_OA1_4MF_transcript13058/f2p0/3555	60
transcript_HQ_OA1_4MF_transcript14854/f3p0/3225	60
transcript_HQ_OA1_4MF_transcript12098/f2p0/3791	60
transcript_HQ_OA1_4MF_transcript13957/f2p0/3368	60
transcript_HQ_OA1_4MF_transcript13059/f5p0/3548	60
transcript_HQ_OA1_4MF_transcript14855/f2p0/3241	60
transcript_HQ_OA1_4MF_transcript13958/f8p0/3378	60
transcript_HQ_OA1_4MF_transcript14856/f5p0/3237	60
transcript_HQ_OA1_4MF_transcript11223/f8p0/4120	60
transcript_HQ_OA1_4MF_transcript13959/f2p0/3413	60
transcript_HQ_OA1_4MF_transcript14858/f2p0/3217	60
transcript_HQ_OA1_4MF_transcript11224/f5p0/4120	60
transcript_HQ_OA1_4MF_transcript11225/f3p0/4133	60
transcript_HQ_OA1_4MF_transcript13061/f6p0/3551	60
transcript_HQ_OA1_4MF_transcript11226/f2p0/4119	60
transcript_HQ_OA1_4MF_transcript11227/f3p0/4126	60
transcript_HQ_OA1_4MF_transcript12102/f70p0/3654	60
transcript_HQ_OA1_4MF_transcript14861/f7p0/3233	60
transcript_HQ_OA1_4MF_transcript13064/f2p0/3581	60
transcript_HQ_OA1_4MF_transcript12103/f3p0/3797	60
transcript_HQ_OA1_4MF_transcript12104/f12p0/3808	60
transcript_HQ_OA1_4MF_transcript13066/f3p0/3581	60
transcript_HQ_OA1_4MF_transcript12105/f4p0/3782	60
transcript_HQ_OA1_4MF_transcript12106/f5p0/3789	60
transcript_HQ_OA1_4MF_transcript13068/f7p0/3532	60
transcript_HQ_OA1_4MF_transcript12107/f15p0/3754	60
transcript_HQ_OA1_4MF_transcript14868/f2p0/3219	60
transcript_HQ_OA1_4MF_transcript11230/f2p0/4122	60
transcript_HQ_OA1_4MF_transcript13961/f3p0/3361	60
transcript_HQ_OA1_4MF_transcript11231/f2p0/4110	60
transcript_HQ_OA1_4MF_transcript13070/f4p0/3533	60
transcript_HQ_OA1_4MF_transcript11232/f10p0/4116	60
transcript_HQ_OA1_4MF_transcript11233/f2p0/4129	60
transcript_HQ_OA1_4MF_transcript12110/f2p0/3681	60
transcript_HQ_OA1_4MF_transcript13965/f4p0/3396	60
transcript_HQ_OA1_4MF_transcript11234/f3p0/4113	60
transcript_HQ_OA1_4MF_transcript13071/f6p0/3510	60
transcript_HQ_OA1_4MF_transcript12111/f7p0/3823	60
transcript_HQ_OA1_4MF_transcript11235/f66p0/3763	60
transcript_HQ_OA1_4MF_transcript12112/f18p0/3779	60
transcript_HQ_OA1_4MF_transcript14872/f2p0/3219	60
transcript_HQ_OA1_4MF_transcript13967/f2p0/3337	60
transcript_HQ_OA1_4MF_transcript13073/f2p0/3559	60
transcript_HQ_OA1_4MF_transcript11236/f38p0/4048	60
transcript_HQ_OA1_4MF_transcript12113/f6p0/3761	60
transcript_HQ_OA1_4MF_transcript13968/f92p0/3255	60
transcript_HQ_OA1_4MF_transcript11237/f2p0/4122	60
transcript_HQ_OA1_4MF_transcript13969/f2p0/3354	60
transcript_HQ_OA1_4MF_transcript12114/f2p0/3813	60
transcript_HQ_OA1_4MF_transcript13074/f15p0/3535	60
transcript_HQ_OA1_4MF_transcript11238/f10p0/4096	60
transcript_HQ_OA1_4MF_transcript12115/f6p0/3785	60
transcript_HQ_OA1_4MF_transcript1397/f2p0/7093	60
transcript_HQ_OA1_4MF_transcript13076/f2p0/3545	60
transcript_HQ_OA1_4MF_transcript12116/f8p0/3783	60
transcript_HQ_OA1_4MF_transcript13970/f6p0/3372	60
transcript_HQ_OA1_4MF_transcript13077/f3p0/3525	60
transcript_HQ_OA1_4MF_transcript13078/f5p0/3487	60
transcript_HQ_OA1_4MF_transcript12118/f13p0/3778	60
transcript_HQ_OA1_4MF_transcript13971/f4p0/3346	60
transcript_HQ_OA1_4MF_transcript12119/f18p0/3797	60
transcript_HQ_OA1_4MF_transcript14876/f30p0/3068	60
transcript_HQ_OA1_4MF_transcript13973/f2p0/3376	60
transcript_HQ_OA1_4MF_transcript14877/f4p0/3221	60
transcript_HQ_OA1_4MF_transcript11242/f3p0/4197	60
transcript_HQ_OA1_4MF_transcript14878/f2p0/3250	60
transcript_HQ_OA1_4MF_transcript13975/f23p0/3097	60
transcript_HQ_OA1_4MF_transcript14879/f10p0/2994	60
transcript_HQ_OA1_4MF_transcript11244/f7p0/4106	60
transcript_HQ_OA1_4MF_transcript13081/f2p0/3550	60
transcript_HQ_OA1_4MF_transcript11245/f2p0/4128	60
transcript_HQ_OA1_4MF_transcript13976/f2p0/3375	60
transcript_HQ_OA1_4MF_transcript13082/f4p0/3531	60
transcript_HQ_OA1_4MF_transcript12121/f2p0/3797	60
transcript_HQ_OA1_4MF_transcript11246/f2p0/4125	60
transcript_HQ_OA1_4MF_transcript13977/f4p0/3376	60
transcript_HQ_OA1_4MF_transcript13083/f2p0/3560	60
transcript_HQ_OA1_4MF_transcript13978/f2p0/3378	60
transcript_HQ_OA1_4MF_transcript11247/f2p0/4084	60
transcript_HQ_OA1_4MF_transcript13084/f42p0/3453	60
transcript_HQ_OA1_4MF_transcript12123/f12p0/3774	60
transcript_HQ_OA1_4MF_transcript14882/f2p0/3239	60
transcript_HQ_OA1_4MF_transcript13085/f5p0/3547	60
transcript_HQ_OA1_4MF_transcript14883/f2p0/3236	60
transcript_HQ_OA1_4MF_transcript12124/f27p0/3772	60
transcript_HQ_OA1_4MF_transcript11249/f3p0/4101	60
transcript_HQ_OA1_4MF_transcript14884/f5p0/3210	60
transcript_HQ_OA1_4MF_transcript13086/f4p0/3536	60
transcript_HQ_OA1_4MF_transcript12125/f25p0/3732	60
transcript_HQ_OA1_4MF_transcript10250/f2p0/4856	60
transcript_HQ_OA1_4MF_transcript13980/f2p0/3375	60
transcript_HQ_OA1_4MF_transcript13087/f3p0/3548	60
transcript_HQ_OA1_4MF_transcript14886/f4p0/3253	60
transcript_HQ_OA1_4MF_transcript13981/f7p0/3374	60
transcript_HQ_OA1_4MF_transcript13088/f2p0/3152	60
transcript_HQ_OA1_4MF_transcript11250/f2p0/4118	60
transcript_HQ_OA1_4MF_transcript12127/f7p0/3761	60
transcript_HQ_OA1_4MF_transcript14887/f12p0/3187	60
transcript_HQ_OA1_4MF_transcript13982/f2p0/3381	60
transcript_HQ_OA1_4MF_transcript10252/f4p0/4731	60
transcript_HQ_OA1_4MF_transcript13089/f3p0/3538	60
transcript_HQ_OA1_4MF_transcript14888/f2p0/3225	60
transcript_HQ_OA1_4MF_transcript13983/f8p0/3387	60
transcript_HQ_OA1_4MF_transcript14889/f5p0/3245	60
transcript_HQ_OA1_4MF_transcript11252/f32p0/4078	60
transcript_HQ_OA1_4MF_transcript10253/f4p0/4812	60
transcript_HQ_OA1_4MF_transcript13984/f11p0/3359	60
transcript_HQ_OA1_4MF_transcript11253/f6p0/4105	60
transcript_HQ_OA1_4MF_transcript12129/f2p0/3801	60
transcript_HQ_OA1_4MF_transcript10254/f5p0/4793	60
transcript_HQ_OA1_4MF_transcript1489/f2p0/7041	60
transcript_HQ_OA1_4MF_transcript13986/f2p0/3375	60
transcript_HQ_OA1_4MF_transcript14890/f2p0/3223	60
transcript_HQ_OA1_4MF_transcript13987/f2p0/3373	60
transcript_HQ_OA1_4MF_transcript11255/f3p0/4105	60
transcript_HQ_OA1_4MF_transcript1213/f3p0/7148	60
transcript_HQ_OA1_4MF_transcript10256/f35p0/4455	60
transcript_HQ_OA1_4MF_transcript12130/f3p0/3785	60
transcript_HQ_OA1_4MF_transcript10257/f2p0/4799	60
transcript_HQ_OA1_4MF_transcript12131/f10p0/3550	60
transcript_HQ_OA1_4MF_transcript14894/f5p0/3217	60
transcript_HQ_OA1_4MF_transcript12132/f9p0/3786	60
transcript_HQ_OA1_4MF_transcript13094/f2p0/3542	60
transcript_HQ_OA1_4MF_transcript12133/f6p0/3776	60
transcript_HQ_OA1_4MF_transcript13095/f3p0/3533	60
transcript_HQ_OA1_4MF_transcript11259/f3p0/4145	60
transcript_HQ_OA1_4MF_transcript13991/f3p0/3366	60
transcript_HQ_OA1_4MF_transcript12134/f2p0/3791	60
transcript_HQ_OA1_4MF_transcript13993/f2p0/3385	60
transcript_HQ_OA1_4MF_transcript12136/f3p0/3779	60
transcript_HQ_OA1_4MF_transcript10260/f13p0/4754	60
transcript_HQ_OA1_4MF_transcript14898/f43p0/3149	60
transcript_HQ_OA1_4MF_transcript13098/f4p0/3535	60
transcript_HQ_OA1_4MF_transcript13994/f2p0/3377	60
transcript_HQ_OA1_4MF_transcript12137/f7p0/3731	60
transcript_HQ_OA1_4MF_transcript14899/f5p0/3199	60
transcript_HQ_OA1_4MF_transcript13995/f2p0/3336	60
transcript_HQ_OA1_4MF_transcript11260/f3p0/4068	60
transcript_HQ_OA1_4MF_transcript12138/f7p0/3779	60
transcript_HQ_OA1_4MF_transcript13099/f2p0/3532	60
transcript_HQ_OA1_4MF_transcript10262/f9p0/4513	60
transcript_HQ_OA1_4MF_transcript11261/f2p0/4108	60
transcript_HQ_OA1_4MF_transcript10263/f27p0/4759	60
transcript_HQ_OA1_4MF_transcript13998/f24p0/3187	60
transcript_HQ_OA1_4MF_transcript131/f3p0/9003	60
transcript_HQ_OA1_4MF_transcript11263/f16p0/4020	60
transcript_HQ_OA1_4MF_transcript10265/f2p0/4789	60
transcript_HQ_OA1_4MF_transcript14900/f3p0/3210	60
transcript_HQ_OA1_4MF_transcript1310/f2p0/7157	60
transcript_HQ_OA1_4MF_transcript11264/f7p0/4086	60
transcript_HQ_OA1_4MF_transcript10266/f2p0/4807	60
transcript_HQ_OA1_4MF_transcript12140/f6p0/3791	60
transcript_HQ_OA1_4MF_transcript13100/f2p0/3538	60
transcript_HQ_OA1_4MF_transcript11265/f3p0/4082	60
transcript_HQ_OA1_4MF_transcript14/f13p0/10083	60
transcript_HQ_OA1_4MF_transcript14902/f7p0/3222	60
transcript_HQ_OA1_4MF_transcript10267/f2p0/4761	60
transcript_HQ_OA1_4MF_transcript13101/f10p0/3533	60
transcript_HQ_OA1_4MF_transcript14903/f7p0/3212	60
transcript_HQ_OA1_4MF_transcript13102/f2p0/3524	60
transcript_HQ_OA1_4MF_transcript14904/f5p0/3203	60
transcript_HQ_OA1_4MF_transcript11267/f21p0/4092	60
transcript_HQ_OA1_4MF_transcript13103/f2p0/3544	60
transcript_HQ_OA1_4MF_transcript14905/f53p0/3146	60
transcript_HQ_OA1_4MF_transcript10269/f49p0/4748	60
transcript_HQ_OA1_4MF_transcript11268/f2p0/4105	60
transcript_HQ_OA1_4MF_transcript14906/f2p0/3233	60
transcript_HQ_OA1_4MF_transcript13105/f3p0/3531	60
transcript_HQ_OA1_4MF_transcript12145/f9p0/3774	60
transcript_HQ_OA1_4MF_transcript1027/f2p0/7311	60
transcript_HQ_OA1_4MF_transcript11269/f2p0/4086	60
transcript_HQ_OA1_4MF_transcript14907/f2p0/3212	60
transcript_HQ_OA1_4MF_transcript1400/f18p0/7076	60
transcript_HQ_OA1_4MF_transcript1127/f2p0/7334	60
transcript_HQ_OA1_4MF_transcript10271/f3p0/4772	60
transcript_HQ_OA1_4MF_transcript13107/f4p0/3533	60
transcript_HQ_OA1_4MF_transcript14000/f5p0/3363	60
transcript_HQ_OA1_4MF_transcript11270/f3p0/4069	60
transcript_HQ_OA1_4MF_transcript10272/f2p0/4776	60
transcript_HQ_OA1_4MF_transcript13108/f30p0/3459	60
transcript_HQ_OA1_4MF_transcript11271/f4p0/4096	60
transcript_HQ_OA1_4MF_transcript13109/f2p0/3590	60
transcript_HQ_OA1_4MF_transcript10273/f5p0/4714	60
transcript_HQ_OA1_4MF_transcript11272/f2p0/4080	60
transcript_HQ_OA1_4MF_transcript10274/f2p0/4785	60
transcript_HQ_OA1_4MF_transcript1215/f2p0/7217	60
transcript_HQ_OA1_4MF_transcript14912/f2p0/3211	60
transcript_HQ_OA1_4MF_transcript11273/f9p0/4080	60
transcript_HQ_OA1_4MF_transcript12150/f6p0/3478	60
transcript_HQ_OA1_4MF_transcript10275/f2p0/4779	60
transcript_HQ_OA1_4MF_transcript14913/f47p0/3064	60
transcript_HQ_OA1_4MF_transcript14914/f2p0/3226	60
transcript_HQ_OA1_4MF_transcript12151/f2p0/3766	60
transcript_HQ_OA1_4MF_transcript10276/f2p0/4771	60
transcript_HQ_OA1_4MF_transcript11275/f2p0/4098	60
transcript_HQ_OA1_4MF_transcript12152/f35p0/3681	60
transcript_HQ_OA1_4MF_transcript10277/f2p0/4786	60
transcript_HQ_OA1_4MF_transcript11276/f5p0/4055	60
transcript_HQ_OA1_4MF_transcript14002/f13p0/3356	60
transcript_HQ_OA1_4MF_transcript13111/f4p0/3532	60
transcript_HQ_OA1_4MF_transcript12153/f3p0/3734	60
transcript_HQ_OA1_4MF_transcript14917/f2p0/3188	60
transcript_HQ_OA1_4MF_transcript14003/f8p0/3428	60
transcript_HQ_OA1_4MF_transcript10278/f2p0/4793	60
transcript_HQ_OA1_4MF_transcript11278/f2p0/4093	60
transcript_HQ_OA1_4MF_transcript10279/f2p0/4788	60
transcript_HQ_OA1_4MF_transcript14005/f3p0/3364	60
transcript_HQ_OA1_4MF_transcript14919/f3p0/3278	60
transcript_HQ_OA1_4MF_transcript11279/f6p0/3968	60
transcript_HQ_OA1_4MF_transcript14006/f4p0/3379	60
transcript_HQ_OA1_4MF_transcript12156/f3p0/3792	60
transcript_HQ_OA1_4MF_transcript14007/f10p0/3335	60
transcript_HQ_OA1_4MF_transcript1028/f2p0/7299	60
transcript_HQ_OA1_4MF_transcript14008/f6p0/3356	60
transcript_HQ_OA1_4MF_transcript14920/f7p0/3210	60
transcript_HQ_OA1_4MF_transcript12157/f2p0/3779	60
transcript_HQ_OA1_4MF_transcript13118/f11p0/3363	60
transcript_HQ_OA1_4MF_transcript11280/f2p0/4102	60
transcript_HQ_OA1_4MF_transcript14009/f2p0/3380	60
transcript_HQ_OA1_4MF_transcript10281/f4p0/4788	60
transcript_HQ_OA1_4MF_transcript11282/f5p0/4087	60
transcript_HQ_OA1_4MF_transcript14924/f4p0/3274	60
transcript_HQ_OA1_4MF_transcript1312/f2p0/7127	60
transcript_HQ_OA1_4MF_transcript10282/f2p0/4776	60
transcript_HQ_OA1_4MF_transcript14010/f66p0/3351	60
transcript_HQ_OA1_4MF_transcript11283/f8p0/4077	60
transcript_HQ_OA1_4MF_transcript1216/f12p0/7195	60
transcript_HQ_OA1_4MF_transcript13120/f3p0/3521	60
transcript_HQ_OA1_4MF_transcript14925/f9p0/3212	60
transcript_HQ_OA1_4MF_transcript10283/f23p0/4702	60
transcript_HQ_OA1_4MF_transcript11284/f2p0/4101	60
transcript_HQ_OA1_4MF_transcript13121/f2p0/3566	60
transcript_HQ_OA1_4MF_transcript14012/f5p0/3379	60
transcript_HQ_OA1_4MF_transcript14926/f4p0/3219	60
transcript_HQ_OA1_4MF_transcript11285/f2p0/4086	60
transcript_HQ_OA1_4MF_transcript10284/f3p0/4794	60
transcript_HQ_OA1_4MF_transcript14013/f2p0/3361	60
transcript_HQ_OA1_4MF_transcript14928/f2p0/3223	60
transcript_HQ_OA1_4MF_transcript14929/f116p0/3085	60
transcript_HQ_OA1_4MF_transcript13125/f2p0/3538	60
transcript_HQ_OA1_4MF_transcript11287/f2p0/4112	60
transcript_HQ_OA1_4MF_transcript13126/f6p0/3511	60
transcript_HQ_OA1_4MF_transcript10287/f2p0/4762	60
transcript_HQ_OA1_4MF_transcript14930/f2p0/3226	60
transcript_HQ_OA1_4MF_transcript12161/f2p0/3770	60
transcript_HQ_OA1_4MF_transcript14931/f2p0/3219	60
transcript_HQ_OA1_4MF_transcript12162/f2p0/3794	60
transcript_HQ_OA1_4MF_transcript14932/f20p0/3155	60
transcript_HQ_OA1_4MF_transcript14015/f2p0/3360	60
transcript_HQ_OA1_4MF_transcript10288/f2p0/4738	60
transcript_HQ_OA1_4MF_transcript13129/f2p0/3493	60
transcript_HQ_OA1_4MF_transcript12163/f40p0/3767	60
transcript_HQ_OA1_4MF_transcript1129/f5p0/7261	60
transcript_HQ_OA1_4MF_transcript14016/f3p0/3359	60
transcript_HQ_OA1_4MF_transcript14935/f3p0/3214	60
transcript_HQ_OA1_4MF_transcript12164/f2p0/3778	60
transcript_HQ_OA1_4MF_transcript14017/f2p0/3367	60
transcript_HQ_OA1_4MF_transcript13130/f22p0/3509	60
transcript_HQ_OA1_4MF_transcript12166/f3p0/3770	60
transcript_HQ_OA1_4MF_transcript11292/f4p0/4088	60
transcript_HQ_OA1_4MF_transcript14019/f3p0/3349	60
transcript_HQ_OA1_4MF_transcript14938/f2p0/3239	60
transcript_HQ_OA1_4MF_transcript14939/f6p0/3205	60
transcript_HQ_OA1_4MF_transcript14940/f66p0/2894	60
transcript_HQ_OA1_4MF_transcript12168/f21p0/3625	60
transcript_HQ_OA1_4MF_transcript1029/f2p0/7298	60
transcript_HQ_OA1_4MF_transcript14941/f3p0/3170	60
transcript_HQ_OA1_4MF_transcript14020/f33p0/3300	60
transcript_HQ_OA1_4MF_transcript12169/f2p0/3788	60
transcript_HQ_OA1_4MF_transcript10290/f2p0/4763	60
transcript_HQ_OA1_4MF_transcript14022/f34p0/3288	60
transcript_HQ_OA1_4MF_transcript10291/f3p0/4889	60
transcript_HQ_OA1_4MF_transcript11297/f2p0/4102	60
transcript_HQ_OA1_4MF_transcript10292/f8p0/4756	60
transcript_HQ_OA1_4MF_transcript14024/f10p0/3365	60
transcript_HQ_OA1_4MF_transcript11298/f2p0/4081	60
transcript_HQ_OA1_4MF_transcript14025/f3p0/3376	60
transcript_HQ_OA1_4MF_transcript11299/f2p0/4072	60
transcript_HQ_OA1_4MF_transcript14946/f2p0/3209	60
transcript_HQ_OA1_4MF_transcript14026/f7p0/3383	60
transcript_HQ_OA1_4MF_transcript10294/f5p0/4776	60
transcript_HQ_OA1_4MF_transcript14947/f3p0/3203	60
transcript_HQ_OA1_4MF_transcript14948/f2p0/3213	60
transcript_HQ_OA1_4MF_transcript14028/f2p0/3395	60
transcript_HQ_OA1_4MF_transcript10295/f7p0/4660	60
transcript_HQ_OA1_4MF_transcript10296/f3p0/4750	60
transcript_HQ_OA1_4MF_transcript1130/f4p0/7235	60
transcript_HQ_OA1_4MF_transcript10297/f16p0/4674	60
transcript_HQ_OA1_4MF_transcript14949/f2p0/3195	60
transcript_HQ_OA1_4MF_transcript13133/f3p0/3540	60
transcript_HQ_OA1_4MF_transcript10298/f15p0/4730	60
transcript_HQ_OA1_4MF_transcript14032/f2p0/3373	60
transcript_HQ_OA1_4MF_transcript14033/f3p0/3339	60
transcript_HQ_OA1_4MF_transcript13134/f4p0/3308	60
transcript_HQ_OA1_4MF_transcript11303/f2p0/4075	60
transcript_HQ_OA1_4MF_transcript14950/f2p0/3201	60
transcript_HQ_OA1_4MF_transcript11304/f10p0/4056	60
transcript_HQ_OA1_4MF_transcript14034/f2p0/3358	60
transcript_HQ_OA1_4MF_transcript14035/f3p0/3381	60
transcript_HQ_OA1_4MF_transcript11305/f5p0/4073	60
transcript_HQ_OA1_4MF_transcript11306/f2p0/4083	60
transcript_HQ_OA1_4MF_transcript13137/f3p0/3546	60
transcript_HQ_OA1_4MF_transcript14036/f2p0/3254	60
transcript_HQ_OA1_4MF_transcript11307/f2p0/4080	60
transcript_HQ_OA1_4MF_transcript14037/f2p0/3346	60
transcript_HQ_OA1_4MF_transcript14038/f2p0/3395	60
transcript_HQ_OA1_4MF_transcript11309/f2p0/3938	60
transcript_HQ_OA1_4MF_transcript10302/f11p0/4739	60
transcript_HQ_OA1_4MF_transcript10303/f9p0/4663	60
transcript_HQ_OA1_4MF_transcript11310/f5p0/4072	60
transcript_HQ_OA1_4MF_transcript14042/f6p0/3274	60
transcript_HQ_OA1_4MF_transcript14955/f2p0/3220	60
transcript_HQ_OA1_4MF_transcript14044/f4p0/3357	60
transcript_HQ_OA1_4MF_transcript13138/f9p0/3041	60
transcript_HQ_OA1_4MF_transcript14956/f14p0/3166	60
transcript_HQ_OA1_4MF_transcript13139/f3p0/3478	60
transcript_HQ_OA1_4MF_transcript14957/f2p0/3207	60
transcript_HQ_OA1_4MF_transcript11313/f2p0/4087	60
transcript_HQ_OA1_4MF_transcript14046/f2p0/3361	60
transcript_HQ_OA1_4MF_transcript10306/f2p0/4748	60
transcript_HQ_OA1_4MF_transcript14958/f51p0/3175	60
transcript_HQ_OA1_4MF_transcript11314/f10p0/4023	60
transcript_HQ_OA1_4MF_transcript14959/f33p0/3027	60
transcript_HQ_OA1_4MF_transcript14048/f3p0/3301	60
transcript_HQ_OA1_4MF_transcript10307/f2p0/4748	60
transcript_HQ_OA1_4MF_transcript1217/f2p0/7208	60
transcript_HQ_OA1_4MF_transcript11316/f2p0/4094	60
transcript_HQ_OA1_4MF_transcript12170/f2p0/3780	60
transcript_HQ_OA1_4MF_transcript10308/f2p0/4758	60
transcript_HQ_OA1_4MF_transcript13141/f4p0/3521	60
transcript_HQ_OA1_4MF_transcript11317/f10p0/4070	60
transcript_HQ_OA1_4MF_transcript1405/f3p0/7076	60
transcript_HQ_OA1_4MF_transcript14961/f47p0/3086	60
transcript_HQ_OA1_4MF_transcript11318/f2p0/4067	60
transcript_HQ_OA1_4MF_transcript13143/f2p0/3496	60
transcript_HQ_OA1_4MF_transcript14051/f2p0/3359	60
transcript_HQ_OA1_4MF_transcript11319/f3p0/3978	60
transcript_HQ_OA1_4MF_transcript1031/f2p0/7346	60
transcript_HQ_OA1_4MF_transcript14964/f4p0/3181	60
transcript_HQ_OA1_4MF_transcript14053/f5p0/3386	60
transcript_HQ_OA1_4MF_transcript12175/f2p0/3770	60
transcript_HQ_OA1_4MF_transcript14966/f8p0/3206	60
transcript_HQ_OA1_4MF_transcript11320/f7p0/4044	60
transcript_HQ_OA1_4MF_transcript10310/f2p0/4758	60
transcript_HQ_OA1_4MF_transcript14054/f20p0/3170	60
transcript_HQ_OA1_4MF_transcript11321/f13p0/3764	60
transcript_HQ_OA1_4MF_transcript10311/f2p0/4753	60
transcript_HQ_OA1_4MF_transcript12177/f2p0/3816	60
transcript_HQ_OA1_4MF_transcript11322/f8p0/4066	60
transcript_HQ_OA1_4MF_transcript14056/f6p0/3347	60
transcript_HQ_OA1_4MF_transcript14968/f3p0/3240	60
transcript_HQ_OA1_4MF_transcript13146/f4p0/3526	60
transcript_HQ_OA1_4MF_transcript12178/f2p0/3774	60
transcript_HQ_OA1_4MF_transcript14057/f3p0/3317	60
transcript_HQ_OA1_4MF_transcript14058/f8p0/3358	60
transcript_HQ_OA1_4MF_transcript13148/f3p0/3528	60
transcript_HQ_OA1_4MF_transcript14059/f14p0/3353	60
transcript_HQ_OA1_4MF_transcript12179/f9p0/3727	60
transcript_HQ_OA1_4MF_transcript10314/f2p0/4635	60
transcript_HQ_OA1_4MF_transcript13149/f4p0/3509	60
transcript_HQ_OA1_4MF_transcript14970/f9p0/3200	60
transcript_HQ_OA1_4MF_transcript1218/f3p0/7208	60
transcript_HQ_OA1_4MF_transcript11327/f2p0/4080	60
transcript_HQ_OA1_4MF_transcript12180/f3p0/3791	60
transcript_HQ_OA1_4MF_transcript13150/f3p0/3524	60
transcript_HQ_OA1_4MF_transcript14972/f8p0/3214	60
transcript_HQ_OA1_4MF_transcript14061/f7p0/3325	60
transcript_HQ_OA1_4MF_transcript12181/f2p0/3766	60
transcript_HQ_OA1_4MF_transcript14973/f4p0/3205	60
transcript_HQ_OA1_4MF_transcript13151/f20p0/3513	60
transcript_HQ_OA1_4MF_transcript11329/f2p0/4070	60
transcript_HQ_OA1_4MF_transcript14062/f2p0/3397	60
transcript_HQ_OA1_4MF_transcript12182/f2p0/3761	60
transcript_HQ_OA1_4MF_transcript14063/f25p0/3022	60
transcript_HQ_OA1_4MF_transcript13153/f2p0/3555	60
transcript_HQ_OA1_4MF_transcript12183/f3p0/3766	60
transcript_HQ_OA1_4MF_transcript1133/f10p0/7277	60
transcript_HQ_OA1_4MF_transcript12184/f2p0/3776	60
transcript_HQ_OA1_4MF_transcript13155/f2p0/3292	60
transcript_HQ_OA1_4MF_transcript10317/f2p0/4747	60
transcript_HQ_OA1_4MF_transcript12185/f4p0/3763	60
transcript_HQ_OA1_4MF_transcript13156/f37p0/3396	60
transcript_HQ_OA1_4MF_transcript11331/f2p0/4050	60
transcript_HQ_OA1_4MF_transcript10318/f11p0/4689	60
transcript_HQ_OA1_4MF_transcript14977/f4p0/3184	60
transcript_HQ_OA1_4MF_transcript12186/f4p0/3786	60
transcript_HQ_OA1_4MF_transcript13157/f2p0/3518	60
transcript_HQ_OA1_4MF_transcript13158/f15p0/3240	60
transcript_HQ_OA1_4MF_transcript14069/f2p0/3379	60
transcript_HQ_OA1_4MF_transcript12188/f2p0/3772	60
transcript_HQ_OA1_4MF_transcript1032/f3p0/7300	60
transcript_HQ_OA1_4MF_transcript11334/f7p0/4035	60
transcript_HQ_OA1_4MF_transcript1498/f4p0/6952	60
transcript_HQ_OA1_4MF_transcript12189/f2p0/3900	60
transcript_HQ_OA1_4MF_transcript11335/f2p0/4072	60
transcript_HQ_OA1_4MF_transcript10320/f12p0/4691	60
transcript_HQ_OA1_4MF_transcript10321/f2p0/4761	60
transcript_HQ_OA1_4MF_transcript11337/f2p0/4059	60
transcript_HQ_OA1_4MF_transcript10323/f3p0/4730	60
transcript_HQ_OA1_4MF_transcript14983/f2p0/3218	60
transcript_HQ_OA1_4MF_transcript11338/f4p0/4041	60
transcript_HQ_OA1_4MF_transcript13163/f2p0/3525	60
transcript_HQ_OA1_4MF_transcript11339/f2p0/4060	60
transcript_HQ_OA1_4MF_transcript14073/f3p0/3291	60
transcript_HQ_OA1_4MF_transcript14985/f3p0/3180	60
transcript_HQ_OA1_4MF_transcript12191/f4p0/3776	60
transcript_HQ_OA1_4MF_transcript12192/f2p0/3733	60
transcript_HQ_OA1_4MF_transcript13165/f9p0/3495	60
transcript_HQ_OA1_4MF_transcript14075/f2p0/3295	60
transcript_HQ_OA1_4MF_transcript14986/f3p0/3207	60
transcript_HQ_OA1_4MF_transcript13166/f2p0/3521	60
transcript_HQ_OA1_4MF_transcript14076/f4p0/3335	60
transcript_HQ_OA1_4MF_transcript14987/f6p0/3206	60
transcript_HQ_OA1_4MF_transcript12193/f7p0/3775	60
transcript_HQ_OA1_4MF_transcript10325/f2p0/4729	60
transcript_HQ_OA1_4MF_transcript14988/f8p0/3204	60
transcript_HQ_OA1_4MF_transcript12194/f50p0/3520	60
transcript_HQ_OA1_4MF_transcript14078/f14p0/3351	60
transcript_HQ_OA1_4MF_transcript10326/f2p0/4751	60
transcript_HQ_OA1_4MF_transcript13168/f2p0/3545	60
transcript_HQ_OA1_4MF_transcript11342/f2p0/4064	60
transcript_HQ_OA1_4MF_transcript1499/f3p0/7034	60
transcript_HQ_OA1_4MF_transcript10328/f12p0/4701	60
transcript_HQ_OA1_4MF_transcript14991/f20p0/3145	60
transcript_HQ_OA1_4MF_transcript14080/f6p0/3347	60
transcript_HQ_OA1_4MF_transcript14992/f2p0/2969	60
transcript_HQ_OA1_4MF_transcript10329/f3p0/4723	60
transcript_HQ_OA1_4MF_transcript13170/f7p0/3514	60
transcript_HQ_OA1_4MF_transcript11345/f5p0/4054	60
transcript_HQ_OA1_4MF_transcript14993/f20p0/3032	60
transcript_HQ_OA1_4MF_transcript14081/f2p0/3353	60
transcript_HQ_OA1_4MF_transcript14994/f4p0/3212	60
transcript_HQ_OA1_4MF_transcript14082/f12p0/3293	60
transcript_HQ_OA1_4MF_transcript11346/f12p0/3841	60
transcript_HQ_OA1_4MF_transcript14083/f2p0/3346	60
transcript_HQ_OA1_4MF_transcript13172/f2p0/3565	60
transcript_HQ_OA1_4MF_transcript122/f2p0/8901	60
transcript_HQ_OA1_4MF_transcript14084/f9p0/3343	60
transcript_HQ_OA1_4MF_transcript10331/f4p0/4709	60
transcript_HQ_OA1_4MF_transcript14998/f14p0/3172	60
transcript_HQ_OA1_4MF_transcript14085/f5p0/3367	60
transcript_HQ_OA1_4MF_transcript11349/f2p0/4055	60
transcript_HQ_OA1_4MF_transcript10332/f2p0/4754	60
transcript_HQ_OA1_4MF_transcript14087/f3p0/3339	60
transcript_HQ_OA1_4MF_transcript12200/f3p0/3763	60
transcript_HQ_OA1_4MF_transcript10333/f3p0/4721	60
transcript_HQ_OA1_4MF_transcript15/f2p0/9923	60
transcript_HQ_OA1_4MF_transcript11350/f3p0/4053	60
transcript_HQ_OA1_4MF_transcript12201/f3p0/3766	60
transcript_HQ_OA1_4MF_transcript12202/f6p0/3704	60
transcript_HQ_OA1_4MF_transcript14089/f3p0/3342	60
transcript_HQ_OA1_4MF_transcript11351/f12p0/4056	60
transcript_HQ_OA1_4MF_transcript12204/f2p0/3762	60
transcript_HQ_OA1_4MF_transcript10334/f2p0/4712	60
transcript_HQ_OA1_4MF_transcript12205/f3p0/3773	60
transcript_HQ_OA1_4MF_transcript13174/f3p0/3524	60
transcript_HQ_OA1_4MF_transcript11354/f2p0/4033	60
transcript_HQ_OA1_4MF_transcript14091/f3p0/3353	60
transcript_HQ_OA1_4MF_transcript15000/f5p0/3198	60
transcript_HQ_OA1_4MF_transcript13175/f29p0/3473	60
transcript_HQ_OA1_4MF_transcript14092/f4p0/3148	60
transcript_HQ_OA1_4MF_transcript15001/f29p0/2934	60
transcript_HQ_OA1_4MF_transcript12207/f28p0/3744	60
transcript_HQ_OA1_4MF_transcript11356/f28p0/3801	60
transcript_HQ_OA1_4MF_transcript10337/f3p0/4711	60
transcript_HQ_OA1_4MF_transcript15003/f5p0/3194	60
transcript_HQ_OA1_4MF_transcript12208/f38p0/3731	60
transcript_HQ_OA1_4MF_transcript11357/f2p0/4068	60
transcript_HQ_OA1_4MF_transcript14095/f3p0/3348	60
transcript_HQ_OA1_4MF_transcript13178/f29p0/3480	60
transcript_HQ_OA1_4MF_transcript15004/f4p0/3208	60
transcript_HQ_OA1_4MF_transcript12209/f2p0/3755	60
transcript_HQ_OA1_4MF_transcript11358/f6p0/4064	60
transcript_HQ_OA1_4MF_transcript14096/f11p0/3353	60
transcript_HQ_OA1_4MF_transcript13179/f2p0/3483	60
transcript_HQ_OA1_4MF_transcript15005/f5p0/3158	60
transcript_HQ_OA1_4MF_transcript14097/f8p0/3345	60
transcript_HQ_OA1_4MF_transcript11359/f3p0/4070	60
transcript_HQ_OA1_4MF_transcript1318/f4p0/7115	60
transcript_HQ_OA1_4MF_transcript12210/f2p0/3777	60
transcript_HQ_OA1_4MF_transcript15008/f4p0/3214	60
transcript_HQ_OA1_4MF_transcript11360/f2p0/4053	60
transcript_HQ_OA1_4MF_transcript12211/f2p0/3776	60
transcript_HQ_OA1_4MF_transcript12212/f9p0/3751	60
transcript_HQ_OA1_4MF_transcript10341/f3p0/4718	60
transcript_HQ_OA1_4MF_transcript141/f2p0/8908	60
transcript_HQ_OA1_4MF_transcript11362/f4p0/3922	60
transcript_HQ_OA1_4MF_transcript12213/f2p0/3771	60
transcript_HQ_OA1_4MF_transcript10342/f2p0/4647	60
transcript_HQ_OA1_4MF_transcript11363/f2p0/3963	60
transcript_HQ_OA1_4MF_transcript12214/f4p0/3597	60
transcript_HQ_OA1_4MF_transcript15011/f5p0/3183	60
transcript_HQ_OA1_4MF_transcript13183/f21p0/3418	60
transcript_HQ_OA1_4MF_transcript15012/f2p0/3190	60
transcript_HQ_OA1_4MF_transcript10344/f3p0/4705	60
transcript_HQ_OA1_4MF_transcript11365/f34p0/3902	60
transcript_HQ_OA1_4MF_transcript12216/f3p0/3765	60
transcript_HQ_OA1_4MF_transcript13184/f6p0/3524	60
transcript_HQ_OA1_4MF_transcript15013/f5p0/3188	60
transcript_HQ_OA1_4MF_transcript10345/f15p0/4595	60
transcript_HQ_OA1_4MF_transcript15014/f5p0/3125	60
transcript_HQ_OA1_4MF_transcript13185/f3p0/3519	60
transcript_HQ_OA1_4MF_transcript13186/f4p0/3529	60
transcript_HQ_OA1_4MF_transcript12218/f3p0/3758	60
transcript_HQ_OA1_4MF_transcript15016/f7p0/3192	60
transcript_HQ_OA1_4MF_transcript10347/f2p0/4701	60
transcript_HQ_OA1_4MF_transcript15017/f2p0/3210	60
transcript_HQ_OA1_4MF_transcript10348/f2p0/4690	60
transcript_HQ_OA1_4MF_transcript11367/f2p0/4052	60
transcript_HQ_OA1_4MF_transcript1222/f8p0/7152	60
transcript_HQ_OA1_4MF_transcript12220/f2p0/3741	60
transcript_HQ_OA1_4MF_transcript11369/f12p0/4053	60
transcript_HQ_OA1_4MF_transcript11370/f3p0/4056	60
transcript_HQ_OA1_4MF_transcript15020/f2p0/3201	60
transcript_HQ_OA1_4MF_transcript12222/f2p0/3790	60
transcript_HQ_OA1_4MF_transcript11371/f26p0/3832	60
transcript_HQ_OA1_4MF_transcript15021/f5p0/3218	60
transcript_HQ_OA1_4MF_transcript11372/f2p0/4047	60
transcript_HQ_OA1_4MF_transcript15022/f6p0/2995	60
transcript_HQ_OA1_4MF_transcript14100/f3p0/3343	60
transcript_HQ_OA1_4MF_transcript11373/f2p0/4054	60
transcript_HQ_OA1_4MF_transcript10350/f2p0/4813	60
transcript_HQ_OA1_4MF_transcript12223/f6p0/3753	60
transcript_HQ_OA1_4MF_transcript14102/f26p0/3322	60
transcript_HQ_OA1_4MF_transcript11374/f12p0/3984	60
transcript_HQ_OA1_4MF_transcript10351/f5p0/4685	60
transcript_HQ_OA1_4MF_transcript14103/f2p0/3345	60
transcript_HQ_OA1_4MF_transcript15024/f3p0/3206	60
transcript_HQ_OA1_4MF_transcript11375/f36p0/3762	60
transcript_HQ_OA1_4MF_transcript12225/f2p0/3746	60
transcript_HQ_OA1_4MF_transcript14104/f2p0/3349	60
transcript_HQ_OA1_4MF_transcript12226/f15p0/3750	60
transcript_HQ_OA1_4MF_transcript15026/f4p0/3203	60
transcript_HQ_OA1_4MF_transcript11377/f10p0/4043	60
transcript_HQ_OA1_4MF_transcript14106/f2p0/3356	60
transcript_HQ_OA1_4MF_transcript15027/f24p0/3189	60
transcript_HQ_OA1_4MF_transcript12227/f5p0/3748	60
transcript_HQ_OA1_4MF_transcript11378/f2p0/4053	60
transcript_HQ_OA1_4MF_transcript14107/f2p0/3334	60
transcript_HQ_OA1_4MF_transcript12228/f23p0/3725	60
transcript_HQ_OA1_4MF_transcript10355/f3p0/4630	60
transcript_HQ_OA1_4MF_transcript11379/f4p0/4050	60
transcript_HQ_OA1_4MF_transcript10356/f3p0/4694	60
transcript_HQ_OA1_4MF_transcript1503/f2p0/7022	60
transcript_HQ_OA1_4MF_transcript10357/f4p0/4686	60
transcript_HQ_OA1_4MF_transcript1223/f2p0/7216	60
transcript_HQ_OA1_4MF_transcript10358/f4p0/4671	60
transcript_HQ_OA1_4MF_transcript12230/f2p0/3762	60
transcript_HQ_OA1_4MF_transcript15032/f2p0/3194	60
transcript_HQ_OA1_4MF_transcript14111/f323p0/3041	60
transcript_HQ_OA1_4MF_transcript12231/f2p0/3746	60
transcript_HQ_OA1_4MF_transcript1036/f9p0/7285	60
transcript_HQ_OA1_4MF_transcript13190/f4p0/3540	60
transcript_HQ_OA1_4MF_transcript10360/f3p0/4696	60
transcript_HQ_OA1_4MF_transcript15035/f4p0/3188	60
transcript_HQ_OA1_4MF_transcript14116/f3p0/3358	60
transcript_HQ_OA1_4MF_transcript12234/f7p0/3764	60
transcript_HQ_OA1_4MF_transcript10361/f2p0/4639	60
transcript_HQ_OA1_4MF_transcript12236/f7p0/3697	60
transcript_HQ_OA1_4MF_transcript14118/f11p0/3344	60
transcript_HQ_OA1_4MF_transcript10363/f4p0/4665	60
transcript_HQ_OA1_4MF_transcript13194/f20p0/3347	60
transcript_HQ_OA1_4MF_transcript12237/f4p0/3750	60
transcript_HQ_OA1_4MF_transcript14119/f4p0/3262	60
transcript_HQ_OA1_4MF_transcript13195/f3p0/3536	60
transcript_HQ_OA1_4MF_transcript12238/f3p0/3755	60
transcript_HQ_OA1_4MF_transcript10364/f2p0/4671	60
transcript_HQ_OA1_4MF_transcript13196/f4p0/3506	60
transcript_HQ_OA1_4MF_transcript12239/f10p0/3442	60
transcript_HQ_OA1_4MF_transcript10365/f9p0/4670	60
transcript_HQ_OA1_4MF_transcript14120/f2p0/3318	60
transcript_HQ_OA1_4MF_transcript1504/f2p0/7040	60
transcript_HQ_OA1_4MF_transcript13198/f5p0/3519	60
transcript_HQ_OA1_4MF_transcript14121/f2p0/3353	60
transcript_HQ_OA1_4MF_transcript15040/f10p0/3221	60
transcript_HQ_OA1_4MF_transcript10367/f26p0/4659	60
transcript_HQ_OA1_4MF_transcript14122/f8p0/3311	60
transcript_HQ_OA1_4MF_transcript13199/f2p0/3525	60
transcript_HQ_OA1_4MF_transcript15041/f2p0/3200	60
transcript_HQ_OA1_4MF_transcript12240/f9p0/3586	60
transcript_HQ_OA1_4MF_transcript15042/f6p0/3209	60
transcript_HQ_OA1_4MF_transcript12241/f8p0/3662	60
transcript_HQ_OA1_4MF_transcript14123/f119p0/2996	60
transcript_HQ_OA1_4MF_transcript10368/f22p0/4612	60
transcript_HQ_OA1_4MF_transcript12242/f3p0/3730	60
transcript_HQ_OA1_4MF_transcript132/f2p0/8888	60
transcript_HQ_OA1_4MF_transcript10369/f2p0/4683	60
transcript_HQ_OA1_4MF_transcript14125/f3p0/3313	60
transcript_HQ_OA1_4MF_transcript15045/f4p0/3192	60
transcript_HQ_OA1_4MF_transcript12243/f16p0/3670	60
transcript_HQ_OA1_4MF_transcript1037/f2p0/7293	60
transcript_HQ_OA1_4MF_transcript12244/f2p0/3746	60
transcript_HQ_OA1_4MF_transcript15047/f2p0/3125	60
transcript_HQ_OA1_4MF_transcript15048/f3p0/3206	60
transcript_HQ_OA1_4MF_transcript10370/f6p0/4681	60
transcript_HQ_OA1_4MF_transcript14129/f3p0/3339	60
transcript_HQ_OA1_4MF_transcript12245/f2p0/3756	60
transcript_HQ_OA1_4MF_transcript15049/f2p0/3197	60
transcript_HQ_OA1_4MF_transcript13201/f3p0/3521	60
transcript_HQ_OA1_4MF_transcript12246/f2p0/3764	60
transcript_HQ_OA1_4MF_transcript13202/f4p0/3504	60
transcript_HQ_OA1_4MF_transcript1413/f2p0/7092	60
transcript_HQ_OA1_4MF_transcript1505/f2p0/6882	60
transcript_HQ_OA1_4MF_transcript13204/f2p0/3523	60
transcript_HQ_OA1_4MF_transcript10373/f4p0/4600	60
transcript_HQ_OA1_4MF_transcript13205/f4p0/3503	60
transcript_HQ_OA1_4MF_transcript10374/f3p0/4667	60
transcript_HQ_OA1_4MF_transcript13206/f5p0/3469	60
transcript_HQ_OA1_4MF_transcript12249/f10p0/3674	60
transcript_HQ_OA1_4MF_transcript15051/f33p0/2920	60
transcript_HQ_OA1_4MF_transcript10375/f2p0/4722	60
transcript_HQ_OA1_4MF_transcript13207/f2p0/3520	60
transcript_HQ_OA1_4MF_transcript13208/f48p0/3264	60
transcript_HQ_OA1_4MF_transcript14131/f3p0/3338	60
transcript_HQ_OA1_4MF_transcript10377/f3p0/4678	60
transcript_HQ_OA1_4MF_transcript12250/f12p0/3754	60
transcript_HQ_OA1_4MF_transcript13209/f17p0/3512	60
transcript_HQ_OA1_4MF_transcript12251/f2p0/3748	60
transcript_HQ_OA1_4MF_transcript14133/f6p0/3348	60
transcript_HQ_OA1_4MF_transcript15055/f5p0/3185	60
transcript_HQ_OA1_4MF_transcript1138/f2p0/7292	60
transcript_HQ_OA1_4MF_transcript14134/f2p0/3354	60
transcript_HQ_OA1_4MF_transcript12252/f2p0/3763	60
transcript_HQ_OA1_4MF_transcript1321/f2p0/7140	60
transcript_HQ_OA1_4MF_transcript15056/f2p0/3238	60
transcript_HQ_OA1_4MF_transcript14135/f2p0/3341	60
transcript_HQ_OA1_4MF_transcript11380/f2p0/4059	60
transcript_HQ_OA1_4MF_transcript13210/f25p0/3514	60
transcript_HQ_OA1_4MF_transcript12254/f4p0/3816	60
transcript_HQ_OA1_4MF_transcript13211/f2p0/3520	60
transcript_HQ_OA1_4MF_transcript15059/f7p0/3208	60
transcript_HQ_OA1_4MF_transcript11382/f13p0/4044	60
transcript_HQ_OA1_4MF_transcript12255/f3p0/3770	60
transcript_HQ_OA1_4MF_transcript14137/f2p0/3315	60
transcript_HQ_OA1_4MF_transcript13212/f4p0/3501	60
transcript_HQ_OA1_4MF_transcript14138/f2p0/3322	60
transcript_HQ_OA1_4MF_transcript13213/f2p0/3516	60
transcript_HQ_OA1_4MF_transcript11384/f2p0/4042	60
transcript_HQ_OA1_4MF_transcript14139/f6p0/3328	60
transcript_HQ_OA1_4MF_transcript15060/f3p0/3201	60
transcript_HQ_OA1_4MF_transcript12257/f10p0/3752	60
transcript_HQ_OA1_4MF_transcript13214/f4p0/3525	60
transcript_HQ_OA1_4MF_transcript11385/f2p0/4059	60
transcript_HQ_OA1_4MF_transcript12258/f2p0/3765	60
transcript_HQ_OA1_4MF_transcript13215/f3p0/3519	60
transcript_HQ_OA1_4MF_transcript10383/f2p0/4703	60
transcript_HQ_OA1_4MF_transcript15062/f2p0/3215	60
transcript_HQ_OA1_4MF_transcript13216/f4p0/3506	60
transcript_HQ_OA1_4MF_transcript14140/f9p0/3351	60
transcript_HQ_OA1_4MF_transcript11386/f266p0/3909	60
transcript_HQ_OA1_4MF_transcript14141/f14p0/3327	60
transcript_HQ_OA1_4MF_transcript10385/f2p0/4667	60
transcript_HQ_OA1_4MF_transcript1226/f2p0/7185	60
transcript_HQ_OA1_4MF_transcript13218/f2p0/3505	60
transcript_HQ_OA1_4MF_transcript14142/f2p0/3345	60
transcript_HQ_OA1_4MF_transcript15065/f4p0/3216	60
transcript_HQ_OA1_4MF_transcript11388/f2p0/4043	60
transcript_HQ_OA1_4MF_transcript13219/f20p0/3432	60
transcript_HQ_OA1_4MF_transcript12260/f2p0/3744	60
transcript_HQ_OA1_4MF_transcript14144/f4p0/3326	60
transcript_HQ_OA1_4MF_transcript14145/f2p0/3346	60
transcript_HQ_OA1_4MF_transcript1322/f4p0/7171	60
transcript_HQ_OA1_4MF_transcript13220/f8p0/3507	60
transcript_HQ_OA1_4MF_transcript14146/f2p0/3343	60
transcript_HQ_OA1_4MF_transcript15067/f3p0/3174	60
transcript_HQ_OA1_4MF_transcript14147/f2p0/3332	60
transcript_HQ_OA1_4MF_transcript12262/f13p0/3692	60
transcript_HQ_OA1_4MF_transcript11391/f5p0/4050	60
transcript_HQ_OA1_4MF_transcript14148/f2p0/3341	60
transcript_HQ_OA1_4MF_transcript13223/f3p0/3525	60
transcript_HQ_OA1_4MF_transcript11392/f6p0/4040	60
transcript_HQ_OA1_4MF_transcript13225/f2p0/3485	60
transcript_HQ_OA1_4MF_transcript1415/f2p0/7108	60
transcript_HQ_OA1_4MF_transcript10391/f2p0/4660	60
transcript_HQ_OA1_4MF_transcript13226/f6p0/3508	60
transcript_HQ_OA1_4MF_transcript14150/f2p0/3303	60
transcript_HQ_OA1_4MF_transcript13227/f3p0/3511	60
transcript_HQ_OA1_4MF_transcript14151/f2p0/3376	60
transcript_HQ_OA1_4MF_transcript11396/f2p0/4043	60
transcript_HQ_OA1_4MF_transcript13228/f2p0/3534	60
transcript_HQ_OA1_4MF_transcript10393/f3p0/4683	60
transcript_HQ_OA1_4MF_transcript13229/f3p0/3509	60
transcript_HQ_OA1_4MF_transcript11398/f4p0/4036	60
transcript_HQ_OA1_4MF_transcript15071/f2p0/3210	60
transcript_HQ_OA1_4MF_transcript10394/f21p0/4423	60
transcript_HQ_OA1_4MF_transcript11399/f2p0/4043	60
transcript_HQ_OA1_4MF_transcript1323/f2p0/7132	60
transcript_HQ_OA1_4MF_transcript14155/f2p0/3338	60
transcript_HQ_OA1_4MF_transcript10395/f15p0/4645	60
transcript_HQ_OA1_4MF_transcript15072/f8p0/3197	60
transcript_HQ_OA1_4MF_transcript13230/f3p0/3500	60
transcript_HQ_OA1_4MF_transcript15073/f4p0/3192	60
transcript_HQ_OA1_4MF_transcript14157/f4p0/3330	60
transcript_HQ_OA1_4MF_transcript13232/f13p0/3494	60
transcript_HQ_OA1_4MF_transcript114/f2p0/8965	60
transcript_HQ_OA1_4MF_transcript15074/f31p0/2954	60
transcript_HQ_OA1_4MF_transcript10396/f5p0/4674	60
transcript_HQ_OA1_4MF_transcript13233/f3p0/3458	60
transcript_HQ_OA1_4MF_transcript13234/f32p0/3487	60
transcript_HQ_OA1_4MF_transcript10398/f4p0/4649	60
transcript_HQ_OA1_4MF_transcript11401/f2p0/4054	60
transcript_HQ_OA1_4MF_transcript10399/f2p0/4646	60
transcript_HQ_OA1_4MF_transcript15079/f2p0/3191	60
transcript_HQ_OA1_4MF_transcript13235/f2p0/3526	60
transcript_HQ_OA1_4MF_transcript14160/f2p0/3342	60
transcript_HQ_OA1_4MF_transcript14161/f2p0/3327	60
transcript_HQ_OA1_4MF_transcript11403/f2p0/4045	60
transcript_HQ_OA1_4MF_transcript14162/f27p0/3283	60
transcript_HQ_OA1_4MF_transcript13237/f2p0/3506	60
transcript_HQ_OA1_4MF_transcript11404/f2p0/3990	60
transcript_HQ_OA1_4MF_transcript14163/f3p0/3338	60
transcript_HQ_OA1_4MF_transcript11405/f2p0/4039	60
transcript_HQ_OA1_4MF_transcript15081/f4p0/3193	60
transcript_HQ_OA1_4MF_transcript14164/f2p0/3331	60
transcript_HQ_OA1_4MF_transcript11406/f2p0/4047	60
transcript_HQ_OA1_4MF_transcript15082/f34p0/3146	60
transcript_HQ_OA1_4MF_transcript10400/f2p0/4656	60
transcript_HQ_OA1_4MF_transcript14165/f7p0/3291	60
transcript_HQ_OA1_4MF_transcript11407/f4p0/4039	60
transcript_HQ_OA1_4MF_transcript15084/f2p0/3190	60
transcript_HQ_OA1_4MF_transcript10401/f2p0/4662	60
transcript_HQ_OA1_4MF_transcript11408/f11p0/3985	60
transcript_HQ_OA1_4MF_transcript13240/f2p0/3511	60
transcript_HQ_OA1_4MF_transcript14168/f2p0/3343	60
transcript_HQ_OA1_4MF_transcript10402/f4p0/4675	60
transcript_HQ_OA1_4MF_transcript14169/f2p0/3346	60
transcript_HQ_OA1_4MF_transcript15088/f8p0/3149	60
transcript_HQ_OA1_4MF_transcript13243/f2p0/3498	60
transcript_HQ_OA1_4MF_transcript13244/f7p0/3507	60
transcript_HQ_OA1_4MF_transcript14170/f16p0/3282	60
transcript_HQ_OA1_4MF_transcript11410/f3p0/4062	60
transcript_HQ_OA1_4MF_transcript10405/f6p0/4588	60
transcript_HQ_OA1_4MF_transcript11411/f5p0/4043	60
transcript_HQ_OA1_4MF_transcript13246/f20p0/3465	60
transcript_HQ_OA1_4MF_transcript10406/f2p0/4651	60
transcript_HQ_OA1_4MF_transcript15090/f2p0/3188	60
transcript_HQ_OA1_4MF_transcript11412/f14p0/4012	60
transcript_HQ_OA1_4MF_transcript14173/f8p0/3340	60
transcript_HQ_OA1_4MF_transcript15091/f2p0/3202	60
transcript_HQ_OA1_4MF_transcript13248/f2p0/3526	60
transcript_HQ_OA1_4MF_transcript12264/f2p0/3377	60
transcript_HQ_OA1_4MF_transcript15092/f17p0/3175	60
transcript_HQ_OA1_4MF_transcript11414/f15p0/4044	60
transcript_HQ_OA1_4MF_transcript15093/f2p0/3194	60
transcript_HQ_OA1_4MF_transcript12265/f3p0/3740	60
transcript_HQ_OA1_4MF_transcript11415/f2p0/4030	60
transcript_HQ_OA1_4MF_transcript12266/f3p0/3749	60
transcript_HQ_OA1_4MF_transcript15095/f27p0/3156	60
transcript_HQ_OA1_4MF_transcript1325/f2p0/7129	60
transcript_HQ_OA1_4MF_transcript11416/f2p0/4065	60
transcript_HQ_OA1_4MF_transcript13250/f29p0/3419	60
transcript_HQ_OA1_4MF_transcript14178/f2p0/3339	60
transcript_HQ_OA1_4MF_transcript11417/f8p0/4028	60
transcript_HQ_OA1_4MF_transcript12268/f3p0/3761	60
transcript_HQ_OA1_4MF_transcript15097/f55p0/2951	60
transcript_HQ_OA1_4MF_transcript13251/f3p0/3509	60
transcript_HQ_OA1_4MF_transcript11418/f3p0/4010	60
transcript_HQ_OA1_4MF_transcript15098/f4p0/3183	60
transcript_HQ_OA1_4MF_transcript1041/f3p0/7288	60
transcript_HQ_OA1_4MF_transcript11419/f6p0/3988	60
transcript_HQ_OA1_4MF_transcript14180/f9p0/3342	60
transcript_HQ_OA1_4MF_transcript13254/f2p0/3500	60
transcript_HQ_OA1_4MF_transcript1142/f2p0/7247	60
transcript_HQ_OA1_4MF_transcript10411/f2p0/4677	60
transcript_HQ_OA1_4MF_transcript1227/f2p0/7175	60
transcript_HQ_OA1_4MF_transcript151/f4p0/8798	60
transcript_HQ_OA1_4MF_transcript14181/f3p0/3277	60
transcript_HQ_OA1_4MF_transcript11420/f2p0/4044	60
transcript_HQ_OA1_4MF_transcript12270/f2p0/3735	60
transcript_HQ_OA1_4MF_transcript11421/f5p0/4016	60
transcript_HQ_OA1_4MF_transcript14184/f3p0/3330	60
transcript_HQ_OA1_4MF_transcript1510/f3p0/7010	60
transcript_HQ_OA1_4MF_transcript12271/f18p0/3493	60
transcript_HQ_OA1_4MF_transcript10413/f2p0/4640	60
transcript_HQ_OA1_4MF_transcript13256/f3p0/3512	60
transcript_HQ_OA1_4MF_transcript14185/f32p0/3307	60
transcript_HQ_OA1_4MF_transcript11422/f2p0/4034	60
transcript_HQ_OA1_4MF_transcript15101/f4p0/3190	60
transcript_HQ_OA1_4MF_transcript14186/f18p0/3248	60
transcript_HQ_OA1_4MF_transcript10414/f2p0/4655	60
transcript_HQ_OA1_4MF_transcript15102/f3p0/3191	60
transcript_HQ_OA1_4MF_transcript11423/f2p0/4059	60
transcript_HQ_OA1_4MF_transcript10415/f2p0/4619	60
transcript_HQ_OA1_4MF_transcript14188/f2p0/3321	60
transcript_HQ_OA1_4MF_transcript13259/f6p0/3487	60
transcript_HQ_OA1_4MF_transcript10416/f5p0/4616	60
transcript_HQ_OA1_4MF_transcript15105/f2p0/3196	60
transcript_HQ_OA1_4MF_transcript1326/f4p0/7128	60
transcript_HQ_OA1_4MF_transcript12276/f2p0/3742	60
transcript_HQ_OA1_4MF_transcript14190/f17p0/3294	60
transcript_HQ_OA1_4MF_transcript14191/f31p0/3313	60
transcript_HQ_OA1_4MF_transcript11427/f10p0/3542	60
transcript_HQ_OA1_4MF_transcript12278/f5p0/3744	60
transcript_HQ_OA1_4MF_transcript14192/f3p0/3331	60
transcript_HQ_OA1_4MF_transcript14193/f2p0/3340	60
transcript_HQ_OA1_4MF_transcript13262/f4p0/3509	60
transcript_HQ_OA1_4MF_transcript11428/f3p0/4018	60
transcript_HQ_OA1_4MF_transcript15109/f2p0/3166	60
transcript_HQ_OA1_4MF_transcript13263/f2p0/3508	60
transcript_HQ_OA1_4MF_transcript14196/f2p0/3317	60
transcript_HQ_OA1_4MF_transcript1511/f2p0/7028	60
transcript_HQ_OA1_4MF_transcript11430/f5p0/4033	60
transcript_HQ_OA1_4MF_transcript10420/f3p0/4644	60
transcript_HQ_OA1_4MF_transcript15110/f2p0/3022	60
transcript_HQ_OA1_4MF_transcript14198/f204p0/2943	60
transcript_HQ_OA1_4MF_transcript11431/f4p0/4021	60
transcript_HQ_OA1_4MF_transcript10421/f2p0/4635	60
transcript_HQ_OA1_4MF_transcript15112/f2p0/3191	60
transcript_HQ_OA1_4MF_transcript13266/f5p0/3516	60
transcript_HQ_OA1_4MF_transcript12281/f2p0/3739	60
transcript_HQ_OA1_4MF_transcript11433/f2p0/4024	60
transcript_HQ_OA1_4MF_transcript13267/f2p0/3501	60
transcript_HQ_OA1_4MF_transcript15114/f2p0/3206	60
transcript_HQ_OA1_4MF_transcript12282/f7p0/3711	60
transcript_HQ_OA1_4MF_transcript10423/f11p0/4606	60
transcript_HQ_OA1_4MF_transcript11434/f2p0/3998	60
transcript_HQ_OA1_4MF_transcript12283/f7p0/3651	60
transcript_HQ_OA1_4MF_transcript13269/f46p0/3480	60
transcript_HQ_OA1_4MF_transcript12285/f2p0/3754	60
transcript_HQ_OA1_4MF_transcript11437/f14p0/3962	60
transcript_HQ_OA1_4MF_transcript14201/f2p0/3349	60
transcript_HQ_OA1_4MF_transcript12286/f3p0/3668	60
transcript_HQ_OA1_4MF_transcript13270/f8p0/3264	60
transcript_HQ_OA1_4MF_transcript11438/f2p0/3956	60
transcript_HQ_OA1_4MF_transcript10427/f4p0/4612	60
transcript_HQ_OA1_4MF_transcript14202/f4p0/3314	60
transcript_HQ_OA1_4MF_transcript15118/f2p0/3191	60
transcript_HQ_OA1_4MF_transcript12287/f11p0/3730	60
transcript_HQ_OA1_4MF_transcript13271/f2p0/3523	60
transcript_HQ_OA1_4MF_transcript11439/f2p0/4022	60
transcript_HQ_OA1_4MF_transcript10428/f2p0/4428	60
transcript_HQ_OA1_4MF_transcript14204/f3p0/3322	60
transcript_HQ_OA1_4MF_transcript14205/f2p0/3341	60
transcript_HQ_OA1_4MF_transcript11440/f3p0/4028	60
transcript_HQ_OA1_4MF_transcript14206/f5p0/3249	60
transcript_HQ_OA1_4MF_transcript1512/f2p0/6851	60
transcript_HQ_OA1_4MF_transcript11441/f2p0/4017	60
transcript_HQ_OA1_4MF_transcript14207/f3p0/3341	60
transcript_HQ_OA1_4MF_transcript10430/f5p0/4636	60
transcript_HQ_OA1_4MF_transcript1229/f2p0/7257	60
transcript_HQ_OA1_4MF_transcript15121/f2p0/3226	60
transcript_HQ_OA1_4MF_transcript11443/f6p0/4036	60
transcript_HQ_OA1_4MF_transcript12290/f4p0/3739	60
transcript_HQ_OA1_4MF_transcript13278/f2p0/3518	60
transcript_HQ_OA1_4MF_transcript15122/f2p0/3198	60
transcript_HQ_OA1_4MF_transcript13279/f4p0/3496	60
transcript_HQ_OA1_4MF_transcript15123/f16p0/3168	60
[truncated: 17,257 more rows]

## Sheet: 5-3 symbiodinium
transcript_id	Symbiodinium_transcript
transcript_HQ_OA1_4MF_transcript10301/f2p0/4742	60
transcript_HQ_OA1_4MF_transcript11063/f3p0/4218	60
transcript_HQ_OA1_4MF_transcript11400/f2p0/4052	60
transcript_HQ_OA1_4MF_transcript1172/f2p0/7095	60
transcript_HQ_OA1_4MF_transcript14559/f2p0/3276	60
transcript_HQ_OA1_4MF_transcript15077/f2p0/3197	60
transcript_HQ_OA1_4MF_transcript15659/f3p0/3116	60
transcript_HQ_OA1_4MF_transcript15953/f5p0/3082	60
transcript_HQ_OA1_4MF_transcript16831/f2p0/2988	60
transcript_HQ_OA1_4MF_transcript17500/f3p0/2888	60
transcript_HQ_OA1_4MF_transcript17580/f2p0/2906	60
transcript_HQ_OA1_4MF_transcript17681/f2p0/2886	60
transcript_HQ_OA1_4MF_transcript17802/f2p0/2915	60
transcript_HQ_OA1_4MF_transcript17804/f3p0/2869	60
transcript_HQ_OA1_4MF_transcript17929/f2p0/2869	60
transcript_HQ_OA1_4MF_transcript18161/f2p0/2859	60
transcript_HQ_OA1_4MF_transcript18162/f2p0/2831	60
transcript_HQ_OA1_4MF_transcript18734/f2p0/2791	60
transcript_HQ_OA1_4MF_transcript20144/f2p0/2674	60
transcript_HQ_OA1_4MF_transcript20411/f3p0/2638	60
transcript_HQ_OA1_4MF_transcript20605/f11p0/2621	60
transcript_HQ_OA1_4MF_transcript20937/f3p0/2606	60
transcript_HQ_OA1_4MF_transcript21510/f3p0/2557	60
transcript_HQ_OA1_4MF_transcript2255/f6p0/6706	60
transcript_HQ_OA1_4MF_transcript22937/f2p0/2455	60
transcript_HQ_OA1_4MF_transcript23228/f2p0/2435	60
transcript_HQ_OA1_4MF_transcript23490/f2p0/2416	60
transcript_HQ_OA1_4MF_transcript23958/f2p0/2378	60
transcript_HQ_OA1_4MF_transcript23996/f2p0/2360	60
transcript_HQ_OA1_4MF_transcript24142/f3p0/2359	60
transcript_HQ_OA1_4MF_transcript24238/f2p0/2354	60
transcript_HQ_OA1_4MF_transcript24402/f2p0/2339	60
transcript_HQ_OA1_4MF_transcript24728/f3p0/2382	60
transcript_HQ_OA1_4MF_transcript24924/f2p0/2332	60
transcript_HQ_OA1_4MF_transcript25467/f2p0/2272	60
transcript_HQ_OA1_4MF_transcript25581/f3p0/2268	60
transcript_HQ_OA1_4MF_transcript2662/f2p0/6656	60
transcript_HQ_OA1_4MF_transcript26931/f2p0/2166	60
transcript_HQ_OA1_4MF_transcript26948/f5p0/2170	60
transcript_HQ_OA1_4MF_transcript26962/f2p0/2170	60
transcript_HQ_OA1_4MF_transcript27001/f2p0/2152	60
transcript_HQ_OA1_4MF_transcript27302/f2p0/2149	60
transcript_HQ_OA1_4MF_transcript27371/f2p0/2152	60
transcript_HQ_OA1_4MF_transcript27583/f2p0/2128	60
transcript_HQ_OA1_4MF_transcript27968/f2p0/2108	60
transcript_HQ_OA1_4MF_transcript29066/f2p0/2008	60
transcript_HQ_OA1_4MF_transcript29642/f2p0/1988	60
transcript_HQ_OA1_4MF_transcript30149/f2p0/1948	60
transcript_HQ_OA1_4MF_transcript30264/f2p0/1941	60
transcript_HQ_OA1_4MF_transcript32028/f2p0/1803	60
transcript_HQ_OA1_4MF_transcript32790/f5p0/1693	60
transcript_HQ_OA1_4MF_transcript33905/f2p0/1583	60
transcript_HQ_OA1_4MF_transcript34078/f5p0/1569	60
transcript_HQ_OA1_4MF_transcript34107/f2p0/1597	60
transcript_HQ_OA1_4MF_transcript3413/f2p0/6455	60
transcript_HQ_OA1_4MF_transcript34664/f31p0/1468	60
transcript_HQ_OA1_4MF_transcript34770/f2p0/1460	60
transcript_HQ_OA1_4MF_transcript34834/f2p0/1450	60
transcript_HQ_OA1_4MF_transcript35737/f2p0/1289	60
transcript_HQ_OA1_4MF_transcript35872/f2p0/1243	60
transcript_HQ_OA1_4MF_transcript36499/f2p0/1071	60
transcript_HQ_OA1_4MF_transcript36722/f2p0/1006	60
transcript_HQ_OA1_4MF_transcript36820/f3p0/981	60
transcript_HQ_OA1_4MF_transcript36999/f2p0/934	60
transcript_HQ_OA1_4MF_transcript37048/f2p0/911	60
transcript_HQ_OA1_4MF_transcript37591/f3p0/725	60
transcript_HQ_OA1_4MF_transcript3765/f2p0/6337	60
transcript_HQ_OA1_4MF_transcript3780/f2p0/6326	60
transcript_HQ_OA1_4MF_transcript38098/f2p0/496	60
transcript_HQ_OA1_4MF_transcript38286/f36p0/359	60
transcript_HQ_OA1_4MF_transcript443/f2p0/7885	60
transcript_HQ_OA1_4MF_transcript534/f5p0/7775	60
transcript_HQ_OA1_4MF_transcript6794/f2p0/5849	60
transcript_HQ_OA1_4MF_transcript7103/f3p0/5824	60
transcript_HQ_OA1_4MF_transcript858/f2p0/7425	60
transcript_HQ_OA1_4MF_transcript9564/f2p0/5489	60
transcript_HQ_OA1_4MF_transcript9594/f7p0/5485	60
transcript_LQ_OA1_4MF_transcript23870/f2p0/2433	60
transcript_HQ_OA1_4MF_transcript723/f2p0/7552	59
transcript_HQ_OA1_4MF_transcript6589/f3p0/5869	58
transcript_HQ_OA1_4MF_transcript26676/f2p0/2193	57
transcript_HQ_OA1_4MF_transcript31069/f5p0/1869	57
transcript_HQ_OA1_4MF_transcript28421/f2p0/2078	56
transcript_HQ_OA1_4MF_transcript33869/f2p0/1594	56
transcript_HQ_OA1_4MF_transcript34822/f2p0/1458	55
transcript_HQ_OA1_4MF_transcript37677/f3p0/681	54
transcript_HQ_OA1_4MF_transcript22695/f2p0/2467	52
transcript_HQ_OA1_4MF_transcript30166/f4p0/1951	52
transcript_HQ_OA1_4MF_transcript35039/f2p0/1426	52
transcript_HQ_OA1_4MF_transcript14234/f4p0/3325	51
transcript_HQ_OA1_4MF_transcript25269/f2p0/2295	51
transcript_HQ_OA1_4MF_transcript31494/f2p0/1841	51
transcript_HQ_OA1_4MF_transcript14304/f2p0/3323	49
transcript_HQ_OA1_4MF_transcript20145/f5p0/2683	48
transcript_HQ_OA1_4MF_transcript27400/f2p0/2150	48
transcript_HQ_OA1_4MF_transcript18608/f2p0/2804	46
transcript_HQ_OA1_4MF_transcript29526/f2p0/2028	45
transcript_HQ_OA1_4MF_transcript13670/f17p0/3425	44
transcript_HQ_OA1_4MF_transcript14621/f12p0/3249	44
transcript_HQ_OA1_4MF_transcript13345/f2p0/3498	43
transcript_HQ_OA1_4MF_transcript23045/f3p0/2450	41
transcript_HQ_OA1_4MF_transcript28184/f2p0/2090	41
transcript_HQ_OA1_4MF_transcript28509/f2p0/2058	41
transcript_HQ_OA1_4MF_transcript11789/f3p0/3921	38
transcript_HQ_OA1_4MF_transcript21266/f2p0/2571	38
transcript_HQ_OA1_4MF_transcript26805/f2p0/2198	34
transcript_HQ_OA1_4MF_transcript37736/f2p0/653	34
transcript_HQ_OA1_4MF_transcript24181/f2p0/2361	33
transcript_HQ_OA1_4MF_transcript22957/f3p0/2451	31
transcript_HQ_OA1_4MF_transcript25038/f3p0/2320	30
transcript_HQ_OA1_4MF_transcript3152/f2p0/6493	29
transcript_HQ_OA1_4MF_transcript36089/f2p0/1189	28
transcript_HQ_OA1_4MF_transcript3989/f3p0/6241	28
transcript_HQ_OA1_4MF_transcript32497/f2p0/1752	27
transcript_HQ_OA1_4MF_transcript22794/f2p0/2484	26
transcript_HQ_OA1_4MF_transcript5895/f2p0/5963	24
transcript_HQ_OA1_4MF_transcript5749/f2p0/5997	23
transcript_HQ_OA1_4MF_transcript6951/f2p0/5817	22
transcript_HQ_OA1_4MF_transcript2066/f2p0/6747	21
transcript_HQ_OA1_4MF_transcript4641/f2p0/6156	21
transcript_HQ_OA1_4MF_transcript13398/f2p0/3480	18
transcript_HQ_OA1_4MF_transcript19908/f3p0/2696	17
transcript_HQ_OA1_4MF_transcript21036/f2p0/2588	16
transcript_HQ_OA1_4MF_transcript17642/f2p0/2898	15
transcript_HQ_OA1_4MF_transcript25046/f2p0/2304	15
transcript_HQ_OA1_4MF_transcript2845/f2p0/6540	15
transcript_HQ_OA1_4MF_transcript25831/f2p0/2247	14
transcript_HQ_OA1_4MF_transcript25461/f2p0/2275	13
transcript_HQ_OA1_4MF_transcript33314/f3p0/1658	13
transcript_HQ_OA1_4MF_transcript4968/f2p0/6034	13
transcript_HQ_OA1_4MF_transcript3971/f2p0/6317	11
